# Supplementary material for: Development of an ultrahigh affinity, trimeric ACE2 biologic as a universal SARS-CoV-2 antagonist
Source: Commun Biol. 2025 Oct 6;8:1428. doi: 10.1038/s42003-025-08819-w (PMC12501226; doi:10.1038/s42003-025-08819-w)
Supplement: Supplementary file 4 — Supplementary Data 1 [file 42003_2025_8819_MOESM4_ESM.xlsx]

## Sheet: SPR CoV2 ACE2 mono
Time (S)	1 nM	Fitted 1 nM	3 nM	Fitted 3 nM	10 nM	Fitted 10 nM	30 nM	Fitted 30 nM	100 nM	Fitted 100 nM	1 nM	Fitted 1 nM
-60.02	-0.117126	0	-0.0257446	0	0.0250854	0	-0.0093323	0	-0.0479126	0	0.173096	0
-59.92	-0.0671387	0	-0.129698	0	-0.0592651	0	-0.123412	0	-0.0229431	0	0.0386963	0
-59.82	-0.0351563	0	-0.215578	0	-0.103027	0	-0.214785	0	-0.0057373	0	-0.0285034	0
-59.72	-0.0108643	0	-0.237496	0	-0.147522	0	-0.240605	0	0.00207406	0	-0.0792847	0
-59.62	0.022644	0	-0.235174	0	-0.164001	0	-0.238286	0	0.0106201	0	-0.081665	0
-59.52	0.0375366	0	-0.187511	0	-0.145203	0	-0.190618	0	0.012207	0	-0.0800781	0
-59.42	0.055481	0	-0.147649	0	-0.111633	0	-0.158574	0	0.0645695	0	-0.0698853	0
-59.32	0.0508423	0	-0.135933	0	-0.0928345	0	-0.117134	0	0.0653687	0	-0.0581665	0
-59.22	0.0234985	0	-0.0640318	0	-0.0561523	0	-0.0827667	0	0.0356407	0	-0.0456543	0
-59.12	0.0109863	0	-0.203066	0	-0.0405273	0	-0.235903	0	0.0067749	0	-0.0308228	0
-59.02	0.00787354	0	-0.212532	0	0.00012207	0	-0.206241	0	-0.0057373	0	-0.072998	0
-58.92	0.0750122	0	-0.0413882	0	-0.11084	0	-0.0242374	0	0.0122034	0	-0.151978	0
-58.82	0.0351563	0	0.0609105	0	-0.0100708	0	0.0773289	0	0.000488281	0	-0.0285034	0
-58.72	-0.0078125	0	0.153139	0	0.0227051	0	0.167237	0	-0.0339369	0	0.0261841	0
-58.62	-0.0546875	0	0.215641	0	0.0626221	0	0.249271	0	-0.0604248	0	0.0839844	0
-58.52	-0.062439	0	0.257823	0	0.0805664	0	0.278936	0	-0.0581055	0	0.126221	0
-58.42	-0.0828247	0	0.249274	0	0.093811	0	0.250067	0	-0.0674997	0	0.144897	0
-58.32	-0.0741577	0	0.200024	0	0.0985718	0	0.199292	0	-0.0776367	0	0.158997	0
-58.22	-0.0554199	0	0.150035	0	0.0938721	0	0.105535	0	-0.0604187	0	0.147278	0
-58.12	-0.0280762	0	0.0508458	0	0.0516968	0	0.0125768	0	-0.0518188	0	0.120728	0
-58.02	-0.00305176	0	0.00940305	0	0.0352783	0	-0.0617047	0	-0.0221558	0	0.081665	0
-57.92	0.0375366	0	-0.0070191	0	-0.00689697	0	-0.0827637	0	-0.0182477	0	0.0566406	0
-57.82	0.0367432	0	-0.0281368	0	-0.0249023	0	-0.0804439	0	0.0020752	0	0.027771	0
-57.72	0.0305176	0	-0.0515743	0	-0.0405273	0	-0.0953367	0	-0.0206296	0	0.0167847	0
-57.62	0.0078125	0	-0.0296639	0	-0.0593262	0	-0.0757454	0	-0.0385742	0	0.00274658	0
-57.52	0.0265503	0	-0.0219125	0	-0.0475464	0	-0.0601811	0	-0.0198364	0	0.00585938	0
-57.42	0.0195313	0	-0.0320435	0	-0.0397949	0	-0.0452881	0	-0.018311	0	0.0206909	0
-57.32	0.0250244	0	-0.0311888	0	-0.0405273	0	-0.0476072	0	-0.00964355	0	0.0222778	0
-57.22	0.0164795	0	-0.0304567	0	-0.0311279	0	-0.0374756	0	0.00830084	0	0.0316772	0
-57.12	0.0078125	0	-0.0460815	0	-0.0288086	0	-0.0437012	0	0.0216064	0	0.0339966	0
-57.02	-0.00390625	0	-0.0593871	0	-0.0288086	0	-0.0601806	0	0.0223389	0	0.0183716	0
-56.92	0.00390625	0	-0.0679325	0	-0.0343018	0	-0.0710453	0	0.00280768	0	-0.0043335	0
-56.82	-0.000732422	0	-0.0672011	0	-0.0522461	0	-0.0570082	0	-0.00964355	0	-0.0308228	0
-56.72	0.00317383	0	-0.0750121	0	-0.0327148	0	-0.0601806	0	-0.00891179	0	-0.00897217	0
-56.62	-0.0133057	0	-0.0812379	0	-0.0288086	0	-0.0476075	0	-0.019043	0	-0.0105591	0
-56.52	-0.0108643	0	-0.0538954	0	-0.0522461	0	-0.0202643	0	-0.0330811	0	-0.0230103	0
-56.42	-0.0195313	0	-0.0601193	0	-0.0233154	0	-0.0234372	0	-0.00500554	0	-0.00665283	0
-56.32	-0.03125	0	-0.0617073	0	-0.0288086	0	-0.0225837	0	-0.0174561	0	-0.0261841	0
-56.22	-0.0163574	0	-0.049988	0	-0.0170898	0	-0.0234376	0	-0.00732458	0	-0.0253296	0
-56.12	-0.0202637	0	-0.0437621	0	-0.0170898	0	-0.00231928	0	-0.0229492	0	-0.0167847	0
-56.02	-0.0117188	0	-0.0538933	0	-0.0343018	0	0.0117191	0	-0.026123	0	-0.00665283	0
-55.92	-0.0218506	0	-0.0523068	0	-0.0405273	0	0.0211185	0	-0.0291744	0	-0.0261841	0
-55.82	-0.03125	0	-0.022644	0	-0.0209961	0	0.0344238	0	-0.0112305	0	-0.0425415	0
-55.72	-0.0218506	0	-0.00543195	0	-0.00146484	0	0.0578614	0	0.0137939	0	-0.0206909	0
-55.62	-0.0163574	0	-0.030456	0	0.0274658	0	0.0484625	0	0.0200195	0	-0.0128784	0
-55.52	-0.0241699	0	-0.0398549	0	0.0180664	0	0.0351568	0	0.0255127	0	0.00585938	0
-55.42	-0.0273438	0	-0.0515742	0	0.0219727	0	0.0054937	0	0.00512749	0	0.003479	0
-55.32	-0.0429688	0	-0.0617059	0	0.0102539	0	0.00549376	0	-0.0057373	0	-0.0151978	0
-55.22	-0.0531006	0	-0.0679321	0	0.00244141	0	0.00549316	0	-0.0151364	0	-0.0339966	0
-55.12	-0.0531006	0	-0.0617065	0	-0.00695801	0	-0.00390625	0	-0.00732422	0	-0.0285034	0
-55.02	-0.0257568	0	-0.0679308	0	0.00244141	0	-0.0163568	0	-0.0167236	0	-0.0261841	0
-54.92	-0.022583	0	-0.0789184	0	-0.0155029	0	-0.0241699	0	-0.0252679	0	-0.0464478	0
-54.82	-0.00622559	0	-0.0984484	0	-0.0233154	0	-0.0523669	0	-0.0330811	0	-0.0480347	0
-54.72	-0.00390625	0	-0.106994	0	-0.0437012	0	-0.0515136	0	-0.0612786	0	-0.0597534	0
-54.62	0.0133057	0	-0.0968632	0	-0.0483398	0	-0.0437015	0	-0.0675049	0	-0.0730591	0
-54.52	0.0477295	0	-0.0890509	0	-0.045166	0	-0.0367435	0	-0.0666504	0	-0.0643921	0
-54.42	0.0648193	0	-0.0796513	0	-0.0476074	0	-0.0163578	0	-0.0596927	0	-0.0574341	0
-54.32	0.0946045	0	-0.0828245	0	-0.0483398	0	-0.019531	0	-0.0463867	0	-0.0558472	0
-54.22	0.115601	0	-0.0812379	0	-0.0421143	0	-0.02417	0	-0.0581053	0	-0.0496216	0
-54.12	0.168762	0	-0.06012	0	-0.0467529	0	-0.0140384	0	-0.0557861	0	-0.0542603	0
-54.02	0.165649	0	-0.0453498	0	-0.0389404	0	-0.00622588	0	-0.0408936	0	-0.0480347	0
-53.92	0.171875	0	-0.0249638	0	-0.0397949	0	0.00317341	0	-0.0385745	0	-0.0418091	0
-53.82	0.176636	0	-0.0148323	0	-0.029541	0	0.0133049	0	-0.0174561	0	-0.0308228	0
-53.72	0.166443	0	-0.0109256	0	-0.0303955	0	0.0234373	0	-0.00109899	0	-0.00897217	0
-53.62	0.171143	0	-0.00775182	0	-0.0288086	0	0.0461422	0	0.012207	0	-0.00506592	0
-53.52	0.16333	0	0.00152522	0	-0.013916	0	0.0390622	0	0.0310059	0	0.0043335	0
-53.42	0.158569	0	-0.0109249	0	-0.00695801	0	0.0328373	0	0.0441892	0	0.0128784	0
-53.32	0.130493	0	0.00469851	0	-0.0108643	0	0.0507801	0	0.0317383	0	0.0105591	0
-53.22	0.134399	0	0.0164182	0	0.00634766	0	0.0461424	0	0.0551752	0	0.0105591	0
-53.12	0.118774	0	0.0109256	0	0.00244141	0	0.0367435	0	0.0528564	0	0.0316772	0
-53.02	0.0664063	0	0.00860596	0	-0.022583	0	0.0351563	0	0.0551758	0	0.0261841	0
-52.92	0.0367432	0	-0.0249623	0	-0.0288086	0	0.0109874	0	0.0551758	0	0.0261841	0
-52.82	-0.0484009	0	-0.0226437	0	-0.0506592	0	-0.00390595	0	0.0356445	0	-0.02771	0
-52.72	-0.0843506	0	-0.0382677	0	-0.0968018	0	-0.0397943	0	0.022339	0	-0.0464478	0
-52.62	-0.141357	0	-0.0421752	0	-0.117065	0	-0.0491943	0	-0.0135498	0	-0.0542603	0
-52.52	-0.167969	0	-0.0359502	0	-0.0936279	0	-0.0625002	0	-0.0229492	0	-0.0535278	0
-52.42	-0.158569	0	-0.0327756	0	-0.0811768	0	-0.0804441	0	-0.0362551	0	-0.0418091	0
-52.32	-0.15625	0	-0.0187378	0	-0.0874023	0	-0.09375	0	-0.0714111	0	-0.0636597	0
-52.22	-0.1203	0	-0.0148318	0	-0.0756836	0	-0.0804445	0	-0.0838623	0	-0.0737915	0
-52.12	-0.105469	0	0.00469893	0	-0.0811768	0	-0.0437019	0	-0.081543	0	-0.0691528	0
-52.02	-0.0804443	0	0.0101919	0	-0.0467529	0	-0.0124517	0	-0.0557861	0	-0.0613403	0
-51.92	-0.0303955	0	0.0086053	0	-0.0249023	0	-0.00622624	0	-0.0314947	0	-0.0487671	0
-51.82	0	0	-0.00232023	0	-0.0115967	0	0.0133048	0	0.0161133	0	-0.0324097	0
-51.72	0.0227051	0	0.00628561	0	0.0102539	0	0.0172114	0	0.0395504	0	-0.0300903	0
-51.62	0.0539551	0	0.0086059	0	0.0274658	0	0.0172119	0	0.059082	0	-0.00738525	0
-51.52	0.0445557	0	0.0203247	0	0.0454102	0	0.0172119	0	0.074707	0	-0.00506592	0
-51.42	0.0234375	0	0.00238144	0	0.0454102	0	-0.0179433	0	0.074707	0	-0.003479	0
-51.32	-0.0257568	0	-0.000792444	0	0.0180664	0	-0.0445547	0	0.0411377	0	-0.0324097	0
-51.22	-0.0491943	0	-0.00311142	0	0.00476074	0	-0.0593255	0	0.0340582	0	-0.0339966	0
-51.12	-0.0625	0	-0.00311226	0	0.00244141	0	-0.0742182	0	0.00671387	0	-0.0613403	0
-51.02	-0.0648193	0	-0.00860518	0	-0.00854492	0	-0.0781246	0	-0.00891113	0	-0.0613403	0
-50.92	-0.0609131	0	-0.028869	0	-0.0272217	0	-0.0944818	0	-0.00732386	0	-0.0441284	0
-50.82	-0.0632324	0	-0.0249642	0	-0.0467529	0	-0.0765389	0	-0.0252686	0	-0.0331421	0
-50.72	-0.0804443	0	-0.0414425	0	-0.0209961	0	-0.0882566	0	-0.0213627	0	-0.00897217	0
-50.62	-0.118774	0	-0.0578004	0	-0.00695801	0	-0.0765381	0	-0.0378418	0	0.00665283	0
-50.52	-0.148438	0	-0.0601203	0	0.0352783	0	-0.0765384	0	-0.0463867	0	0.0105591	0
-50.42	-0.135864	0	-0.0961301	0	0.0665283	0	-0.080444	0	-0.0565189	0	-0.00506592	0
-50.32	-0.118774	0	-0.122619	0	0.0789795	0	-0.0866696	0	-0.0831299	0	-0.0222778	0
-50.22	-0.0835571	0	-0.112488	0	0.0876465	0	-0.0765381	0	-0.0737303	0	-0.0464478	0
-50.12	-0.0843506	0	-0.114075	0	0.0828857	0	-0.0687259	0	-0.0698242	0	-0.0636597	0
-50.02	-0.0804443	0	-0.112488	0	0.071167	0	-0.0648195	0	-0.0526123	0	-0.0753784	0
-49.92	-0.0804443	0	-0.124938	0	0.0532227	0	-0.0804437	0	-0.0284425	0	-0.0886841	0
-49.82	-0.0921631	0	-0.100038	0	0.0274658	0	-0.0781265	0	-0.0510254	0	-0.128479	0
-49.72	-0.0859375	0	-0.0507829	0	0.00317383	0	-0.059327	0	-0.0245369	0	-0.105896	0
-49.62	-0.0726318	0	-0.0281377	0	-0.0147705	0	-0.0491948	0	-0.0128174	0	-0.0675659	0
-49.52	-0.0804443	0	-0.0288695	0	-0.0522461	0	-0.0515136	0	-0.00964355	0	-0.0441284	0
-49.42	-0.102295	0	-0.0577994	0	-0.122559	0	-0.0742179	0	-0.0229492	0	-0.0464478	0
-49.32	-0.138306	0	-0.0562127	0	-0.190552	0	-0.0648187	0	-0.0385742	0	-0.0753784	0
-49.22	-0.158569	0	-0.0578002	0	-0.23584	0	-0.0648193	0	-0.0330808	0	-0.0737915	0
-49.12	-0.162476	0	-0.0750119	0	-0.278809	0	-0.0554196	0	-0.0268555	0	-0.0753784	0
-49.02	-0.168701	0	-0.0632939	0	-0.263184	0	-0.0468752	0	-0.0440674	0	-0.0925903	0
-48.92	-0.164063	0	-0.0734253	0	-0.185059	0	-0.0476074	0	-0.046387	0	-0.0808716	0
-48.82	-0.164795	0	-0.0890505	0	-0.171753	0	-0.0335695	0	-0.0674438	0	-0.0878296	0
-48.72	-0.162476	0	-0.0906377	0	-0.16394	0	-0.027344	0	-0.0643311	0	-0.0870972	0
-48.62	-0.144531	0	-0.122619	0	-0.168701	0	-0.0397944	0	-0.0690918	0	-0.0691528	0
-48.52	-0.174194	0	-0.137513	0	-0.183472	0	-0.0289308	0	-0.0900879	0	-0.081604	0
-48.42	-0.191406	0	-0.160949	0	-0.178833	0	-0.0296627	0	-0.0964357	0	-0.0691528	0
-48.32	-0.230469	0	-0.127321	0	-0.181152	0	-0.0109267	0	-0.0916748	0	-0.0886841	0
-48.22	-0.224182	0	-0.0828258	0	-0.141296	0	0.0156245	0	-0.0706184	0	-0.0667725	0
-48.12	-0.199219	0	-0.0546271	0	-0.11792	0	0.0242914	0	-0.0557861	0	-0.0629272	0
-48.02	-0.184326	0	-0.0359505	0	-0.092041	0	0.0234371	0	-0.034668	0	-0.0565796	0
-47.92	-0.167969	0	-0.0148319	0	-0.0616455	0	0.0429684	0	-0.0229496	0	-0.0363159	0
-47.82	-0.146851	0	0.0125114	0	-0.0405273	0	0.0555412	0	-0.0128174	0	-0.027771	0
-47.72	-0.110107	0	0.0234985	0	-0.0131836	0	0.0539551	0	0.0192867	0	-0.019104	0
-47.62	-0.0968018	0	0.0398559	0	-0.00219727	0	0.0562744	0	0.0216064	0	-0.00970459	0
-47.52	-0.0765381	0	0.0288709	0	0.00244141	0	0.0452887	0	0.0301514	0	0.00115967	0
-47.42	-0.0718994	0	0.0281373	0	-0.00305176	0	0.0562745	0	0.014527	0	-0.00274658	0
-47.32	-0.0632324	0	0.0281379	0	0.000854492	0	0.0562751	0	0.012207	0	0.0043335	0
-47.22	-0.0640869	0	0.0101944	0	-0.00695801	0	0.0445564	0	0.0122074	0	0.003479	0
-47.12	-0.0827637	0	0.0203248	0	-0.0100098	0	0.0445557	0	0.0020752	0	0.00201416	0
-47.02	-0.0671387	0	0.026551	0	-0.00927734	0	0.044556	0	0.000488281	0	0.00274658	0
-46.92	-0.0742188	0	0.0140997	0	-0.00927734	0	0.0383307	0	0.00280797	0	-0.000427246	0
-46.82	-0.0811768	0	0.00311363	0	-0.0115967	0	0.0335702	0	-0.00415039	0	-0.0151978	0
-46.72	-0.0898438	0	0.0117804	0	-0.022583	0	0.0266116	0	-0.0222164	0	-0.0167847	0
-46.62	-0.0999756	0	0.0093388	0	-0.0249023	0	0.0156254	0	-0.0236816	0	-0.0230103	0
-46.52	-0.109375	0	-0.0187355	0	-0.0343018	0	0.00708121	0	-0.0323486	0	-0.027771	0
-46.42	-0.121826	0	-0.0226439	0	-0.0561523	0	0.00549334	0	-0.055785	0	-0.050354	0
-46.32	-0.105469	0	-0.0304559	0	-0.0600586	0	-0.0117182	0	-0.0581055	0	-0.0714722	0
-46.22	-0.102295	0	-0.0281365	0	-0.0584717	0	-0.0234371	0	-0.0659177	0	-0.0831909	0
-46.12	-0.109375	0	-0.0210571	0	-0.0655518	0	-0.0257568	0	-0.0635986	0	-0.10199	0
-46.02	-0.105469	0	-0.0320426	0	-0.0678711	0	-0.0280758	0	-0.0721436	0	-0.0988159	0
-45.92	-0.103882	0	-0.0343628	0	-0.0772705	0	-0.0257568	0	-0.0948482	0	-0.110535	0
-45.82	-0.0960693	0	-0.0468135	0	-0.0795898	0	-0.0241694	0	-0.0893555	0	-0.110535	0
-45.72	-0.0928955	0	-0.0554804	0	-0.092041	0	-0.0250241	0	-0.0955808	0	-0.11676	0
-45.62	-0.0976563	0	-0.0538941	0	-0.0944824	0	-0.0101319	0	-0.102661	0	-0.102722	0
-45.52	-0.0960693	0	-0.0523072	0	-0.0834961	0	-0.00854498	0	-0.101074	0	-0.0988159	0
-45.42	-0.103882	0	-0.0320435	0	-0.0701904	0	-0.00622565	0	-0.0994874	0	-0.097229	0
-45.32	-0.0921631	0	-0.0210578	0	-0.0678711	0	-0.00305247	0	-0.097168	0	-0.0870972	0
-45.22	-0.0827637	0	-0.018738	0	-0.0584717	0	-5.96046e-08	0	-0.0877689	0	-0.0776978	0
-45.12	-0.0710449	0	-0.0304561	0	-0.0561523	0	-0.0046382	0	-0.0737305	0	-0.0753784	0
-45.02	-0.0726318	0	-0.022644	0	-0.0678711	0	-0.00390625	0	-0.0854492	0	-0.0753784	0
-44.92	-0.0726318	0	-0.0210568	0	-0.0561523	0	-0.00463837	0	-0.0854492	0	-0.0753784	0
-44.82	-0.0593262	0	-0.0164185	0	-0.0561523	0	-0.00231934	0	-0.0854492	0	-0.0831909	0
-44.72	-0.0507813	0	-0.0187378	0	-0.0561523	0	-0.0117188	0	-0.0760498	0	-0.0714722	0
-44.62	-0.0413818	0	-0.0187378	0	-0.0623779	0	-0.00463867	0	-0.0737305	0	-0.0714722	0
-44.52	-0.0476074	0	-0.0304556	0	-0.0577393	0	-0.0140377	0	-0.0737305	0	-0.0714722	0
-44.42	-0.0609131	0	-0.0366821	0	-0.0623779	0	-0.0117188	0	-0.0854488	0	-0.0753784	0
-44.32	-0.0703125	0	-0.0476677	0	-0.0577393	0	-0.0296624	0	-0.0854492	0	-0.0753784	0
-44.22	-0.0703125	0	-0.0327764	0	-0.0639648	0	-0.0241702	0	-0.0948483	0	-0.0847778	0
-44.12	-0.0632324	0	-0.0398557	0	-0.0584717	0	-0.0406491	0	-0.097168	0	-0.065979	0
-44.02	-0.0703125	0	-0.0382683	0	-0.0655518	0	-0.0452877	0	-0.106567	0	-0.0652466	0
-43.92	-0.0726318	0	-0.038269	0	-0.0756836	0	-0.0452881	0	-0.10498	0	-0.0753784	0
-43.82	-0.0609131	0	-0.0382698	0	-0.0733643	0	-0.042115	0	-0.11438	0	-0.0753784	0
-43.72	-0.0515137	0	-0.0499871	0	-0.0662842	0	-0.0624996	0	-0.1073	0	-0.065979	0
-43.62	-0.0609131	0	-0.0437624	0	-0.085083	0	-0.058594	0	-0.122925	0	-0.0847778	0
-43.52	-0.0429688	0	-0.0304567	0	-0.0874023	0	-0.0570069	0	-0.112061	0	-0.0691528	0
-43.42	-0.0507813	0	-0.0484004	0	-0.0874023	0	-0.0687251	0	-0.108887	0	-0.0675659	0
-43.32	-0.0570068	0	-0.042176	0	-0.0913086	0	-0.0655525	0	-0.126831	0	-0.0776978	0
-43.22	-0.053833	0	-0.0437623	0	-0.0819092	0	-0.0640869	0	-0.119019	0	-0.0675659	0
-43.12	-0.0546875	0	-0.0515748	0	-0.0788574	0	-0.0648194	0	-0.127686	0	-0.0691528	0
-43.02	-0.0625	0	-0.0421753	0	-0.0858154	0	-0.0648193	0	-0.128418	0	-0.0675659	0
-42.92	-0.0593262	0	-0.0601192	0	-0.0874023	0	-0.0687251	0	-0.120605	0	-0.0675659	0
-42.82	-0.0648193	0	-0.0695184	0	-0.0913086	0	-0.0765375	0	-0.13855	0	-0.0792847	0
-42.72	-0.0726318	0	-0.0617073	0	-0.108521	0	-0.0765384	0	-0.147949	0	-0.0855103	0
-42.62	-0.0726318	0	-0.0679322	0	-0.0897217	0	-0.0827637	0	-0.13855	0	-0.0870972	0
-42.52	-0.0609131	0	-0.0632939	0	-0.0874023	0	-0.0664065	0	-0.133911	0	-0.0753784	0
-42.42	-0.0609131	0	-0.0734249	0	-0.0811768	0	-0.0765377	0	-0.130005	0	-0.0691528	0
-42.32	-0.0726318	0	-0.073426	0	-0.0975342	0	-0.0765388	0	-0.140137	0	-0.0792847	0
-42.22	-0.0632324	0	-0.0617067	0	-0.0991211	0	-0.0765381	0	-0.136963	0	-0.0792847	0
-42.12	-0.0703125	0	-0.069519	0	-0.0874023	0	-0.0843505	0	-0.13623	0	-0.0792847	0
-42.02	-0.0664063	0	-0.0695199	0	-0.0874023	0	-0.0749516	0	-0.139404	0	-0.0870972	0
-41.92	-0.0648193	0	-0.0812374	0	-0.0874023	0	-0.0843502	0	-0.130738	0	-0.065979	0
-41.82	-0.0648193	0	-0.0718391	0	-0.0991211	0	-0.0843513	0	-0.146362	0	-0.0753784	0
-41.72	-0.0554199	0	-0.0679323	0	-0.0897217	0	-0.0843506	0	-0.13855	0	-0.0675659	0
-41.62	-0.0593262	0	-0.0805053	0	-0.0874023	0	-0.0859374	0	-0.133911	0	-0.0675659	0
-41.52	-0.0625	0	-0.0718392	0	-0.0866699	0	-0.0811772	0	-0.137817	0	-0.0574341	0
-41.42	-0.0515137	0	-0.0812374	0	-0.0780029	0	-0.0843502	0	-0.126831	0	-0.0448608	0
-41.32	-0.0609131	0	-0.0726933	0	-0.0936279	0	-0.0875249	0	-0.14563	0	-0.0558472	0
-41.22	-0.0523682	0	-0.079651	0	-0.0811768	0	-0.0882569	0	-0.141724	0	-0.0496216	0
-41.12	-0.0531006	0	-0.0718387	0	-0.0795898	0	-0.067139	0	-0.140137	0	-0.0363159	0
-41.02	-0.0437012	0	-0.0812371	0	-0.0795898	0	-0.0827633	0	-0.136963	0	-0.0363159	0
-40.92	-0.0531006	0	-0.0984494	0	-0.0913086	0	-0.0921628	0	-0.13623	0	-0.0480347	0
-40.82	-0.0593262	0	-0.0828252	0	-0.0874023	0	-0.0953374	0	-0.153442	0	-0.0558472	0
-40.72	-0.0546875	0	-0.0702523	0	-0.0874023	0	-0.0866703	0	-0.147949	0	-0.0558472	0
-40.62	-0.0437012	0	-0.0812374	0	-0.0780029	0	-0.0843502	0	-0.13855	0	-0.0480347	0
-40.52	-0.0625	0	-0.0906372	0	-0.0889893	0	-0.09375	0	-0.147949	0	-0.0597534	0
-40.42	-0.0531006	0	-0.0718387	0	-0.0913086	0	-0.0866703	0	-0.157349	0	-0.065979	0
-40.32	-0.0437012	0	-0.071106	0	-0.076416	0	-0.0859376	0	-0.13855	0	-0.0581665	0
-40.22	-0.0491943	0	-0.0695192	0	-0.0866699	0	-0.0827637	0	-0.137817	0	-0.0551147	0
-40.12	-0.0585938	0	-0.0663456	0	-0.0756836	0	-0.0749515	0	-0.128418	0	-0.0558472	0
-40.02	-0.0515137	0	-0.0726926	0	-0.0756836	0	-0.0781249	0	-0.119019	0	-0.0464478	0
-39.92	-0.0609131	0	-0.0734254	0	-0.0733643	0	-0.0765381	0	-0.128418	0	-0.0473022	0
-39.82	-0.0609131	0	-0.073426	0	-0.0780029	0	-0.0648201	0	-0.128418	0	-0.0480347	0
-39.72	-0.0609131	0	-0.0796511	0	-0.0701904	0	-0.0648194	0	-0.119019	0	-0.0386353	0
-39.62	-0.0531006	0	-0.0773312	0	-0.0678711	0	-0.0726315	0	-0.126099	0	-0.034729	0
-39.52	-0.0703125	0	-0.0773315	0	-0.0639648	0	-0.0648193	0	-0.13623	0	-0.0441284	0
-39.42	-0.0726318	0	-0.0922239	0	-0.0655518	0	-0.0703123	0	-0.13623	0	-0.0441284	0
-39.32	-0.078125	0	-0.0757455	0	-0.0733643	0	-0.0655526	0	-0.147949	0	-0.0496216	0
-39.22	-0.0733643	0	-0.0796511	0	-0.0686035	0	-0.0648194	0	-0.136231	0	-0.0480347	0
-39.12	-0.0609131	0	-0.0711059	0	-0.0678711	0	-0.0758056	0	-0.13623	0	-0.0480347	0
-39.02	-0.0718994	0	-0.0695199	0	-0.0671387	0	-0.0554203	0	-0.137817	0	-0.0441284	0
-38.92	-0.0632324	0	-0.0812374	0	-0.0584717	0	-0.064819	0	-0.136231	0	-0.034729	0
-38.82	-0.0788574	0	-0.0718391	0	-0.0678711	0	-0.0616462	0	-0.140137	0	-0.0441284	0
-38.72	-0.0710449	0	-0.0679323	0	-0.0646973	0	-0.0531006	0	-0.130738	0	-0.0441284	0
-38.62	-0.0687256	0	-0.0632937	0	-0.0655518	0	-0.0468752	0	-0.134644	0	-0.0363159	0
-38.52	-0.0718994	0	-0.0593873	0	-0.0616455	0	-0.0429688	0	-0.130005	0	-0.0300903	0
-38.42	-0.0726318	0	-0.0523075	0	-0.0545654	0	-0.035889	0	-0.116699	0	-0.0285034	0
-38.32	-0.0554199	0	-0.0679314	0	-0.0561523	0	-0.0452874	0	-0.1073	0	-0.00738525	0
-38.22	-0.0648193	0	-0.0515752	0	-0.0678711	0	-0.0390627	0	-0.116699	0	-0.0230103	0
-38.12	-0.0585938	0	-0.0671995	0	-0.0616455	0	-0.0452878	0	-0.108154	0	-0.0183716	0
-38.02	-0.0710449	0	-0.0617065	0	-0.0600586	0	-0.046875	0	-0.116699	0	-0.0339966	0
-37.92	-0.0609131	0	-0.0734248	0	-0.069458	0	-0.0671382	0	-0.122925	0	-0.0363159	0
-37.82	-0.0820313	0	-0.073426	0	-0.0780029	0	-0.0476081	0	-0.128418	0	-0.0402222	0
-37.72	-0.0749512	0	-0.0812374	0	-0.0701904	0	-0.0531003	0	-0.119019	0	-0.0308228	0
-37.62	-0.0804443	0	-0.0874634	0	-0.0756836	0	-0.0507813	0	-0.133911	0	-0.0339966	0
-37.52	-0.0804443	0	-0.0711064	0	-0.085083	0	-0.0390627	0	-0.124512	0	-0.0363159	0
-37.42	-0.0742188	0	-0.0789185	0	-0.0811768	0	-0.0437012	0	-0.110474	0	-0.0363159	0
-37.32	-0.0726318	0	-0.0780647	0	-0.0740967	0	-0.0358894	0	-0.108887	0	-0.0363159	0
-37.22	-0.0632324	0	-0.0711066	0	-0.0662842	0	-0.0367435	0	-0.0994877	0	-0.0269165	0
-37.12	-0.0546875	0	-0.0734249	0	-0.0499268	0	-0.0374752	0	-0.097168	0	-0.027771	0
-37.02	-0.0710449	0	-0.073426	0	-0.069458	0	-0.0264896	0	-0.118286	0	-0.0324097	0
-36.92	-0.0632324	0	-0.0734254	0	-0.0623779	0	-0.0351563	0	-0.0994877	0	-0.0292358	0
-36.82	-0.0703125	0	-0.0640266	0	-0.0600586	0	-0.0280769	0	-0.097168	0	-0.0285034	0
-36.72	-0.0632324	0	-0.0617067	0	-0.0568848	0	-0.0140381	0	-0.0877689	0	-0.019104	0
-36.62	-0.0609131	0	-0.049988	0	-0.0561523	0	-0.0140383	0	-0.0948486	0	-0.0167847	0
-36.52	-0.0562744	0	-0.0577998	0	-0.0593262	0	-0.0234373	0	-0.0831299	0	-0.00823975	0
-36.42	-0.0648193	0	-0.0578007	0	-0.0678711	0	-0.00463903	0	-0.0955808	0	-0.0167847	0
-36.32	-0.0554199	0	-0.0578005	0	-0.0584717	0	-0.00231951	0	-0.0877686	0	0.0043335	0
-36.22	-0.0671387	0	-0.0617056	0	-0.0444336	0	-0.023437	0	-0.0737305	0	0.000427246	0
-36.12	-0.0726318	0	-0.0617068	0	-0.0623779	0	-0.0257571	0	-0.0948486	0	-0.00506592	0
-36.02	-0.0664063	0	-0.0499879	0	-0.0577393	0	-0.0140381	0	-0.0909424	0	0.00115967	0
-35.92	-0.0648193	0	-0.0499878	0	-0.0577393	0	-0.00622559	0	-0.0877686	0	0.00274658	0
-35.82	-0.0531006	0	-0.0499885	0	-0.0600586	0	-0.0062263	0	-0.0893555	0	0.00274658	0
-35.72	-0.0531006	0	-0.0538933	0	-0.0389404	0	-0.017944	0	-0.0682377	0	0.00274658	0
-35.62	-0.0710449	0	-0.0476687	0	-0.0577393	0	-0.00622582	0	-0.0776367	0	-0.00897217	0
-35.52	-0.0664063	0	-0.0460824	0	-0.053833	0	0.00317341	0	-0.0714111	0	-0.00274658	0
-35.42	-0.0437012	0	-0.0484006	0	-0.0490723	0	0.0054934	0	-0.0487065	0	0.00201416	0
-35.32	-0.0491943	0	-0.0437622	0	-0.0561523	0	-0.00390625	0	-0.0541992	0	0.00665283	0
-35.22	-0.0413818	0	-0.0390022	0	-0.0577393	0	0.0148922	0	-0.0557861	0	0.00665283	0
-35.12	-0.0413818	0	-0.0476681	0	-0.0506592	0	-0.000732064	0	-0.0487061	0	0.00665283	0
-35.02	-0.0531006	0	-0.0320448	0	-0.0600586	0	0.0156243	0	-0.0463867	0	-0.00506592	0
-34.92	-0.0351563	0	-0.0484005	0	-0.0483398	0	-0.00390589	0	-0.028443	0	0.0112915	0
-34.82	-0.0515137	0	-0.0499878	0	-0.0600586	0	0.00158691	0	-0.0369873	0	-0.00115967	0
-34.72	-0.0625	0	-0.042176	0	-0.0600586	0	0.00476038	0	-0.0385742	0	-0.00115967	0
-34.62	-0.0554199	0	-0.0499876	0	-0.0389404	0	-0.0117185	0	-0.0174561	0	0.00823975	0
-34.52	-0.0491943	0	-0.0437627	0	-0.053833	0	0.00390601	0	-0.0323486	0	-0.003479	0
-34.42	-0.0523682	0	-0.0484009	0	-0.0421143	0	-0.00390631	0	-0.0284426	0	0.0128784	0
-34.32	-0.0531006	0	-0.038269	0	-0.0405273	0	-0.00622559	0	-0.0252686	0	0.0144653	0
-34.22	-0.0515137	0	-0.038269	0	-0.0467529	0	-0.00463867	0	-0.0151367	0	0.0222778	0
-34.12	-0.0531006	0	-0.0499873	0	-0.0483398	0	-0.0179439	0	-0.0151367	0	0.0128784	0
-34.02	-0.0648193	0	-0.042176	0	-0.0483398	0	-0.0179447	0	-0.0284424	0	-0.00738525	0
-33.92	-0.0437012	0	-0.0421754	0	-0.0483398	0	-0.00622565	0	-0.0213627	0	0.000427246	0
-33.82	-0.0413818	0	-0.0304565	0	-0.0483398	0	-0.0124512	0	-0.019043	0	0.0144653	0
-33.72	-0.0335693	0	-0.0336308	0	-0.0577393	0	-0.00781274	0	-0.019043	0	0.0144653	0
-33.62	-0.0273438	0	-0.0343629	0	-0.0421143	0	-0.00622565	0	-0.0222168	0	0.0112915	0
-33.52	-0.0257568	0	-0.0311891	0	-0.0405273	0	-0.00463873	0	-0.0229492	0	0.0105591	0
-33.42	-0.0280762	0	-0.0304566	0	-0.0373535	0	-5.96046e-08	0	-0.00964361	0	0.0199585	0
-33.32	-0.0296631	0	-0.0515738	0	-0.0366211	0	-0.0140372	0	-0.0135498	0	0.0222778	0
-33.22	-0.0413818	0	-0.0421753	0	-0.0483398	0	-0.0140381	0	-0.0268551	0	0.0222778	0
-33.12	-0.0507813	0	-0.0421755	0	-0.0577393	0	-0.00622582	0	-0.0362549	0	0.0160522	0
-33.02	-0.0390625	0	-0.0304576	0	-0.0421143	0	0.00549263	0	-0.0206299	0	0.0206909	0
-32.92	-0.0140381	0	-0.0327758	0	-0.0350342	0	-0.00622553	0	-0.0135503	0	0.0245972	0
-32.82	-0.022583	0	-0.0398561	0	-0.0389404	0	-0.00622576	0	-0.0174561	0	0.0199585	0
-32.72	-0.0195313	0	-0.0304565	0	-0.0288086	0	-0.015625	0	-0.0151368	0	0.0339966	0
-32.62	-0.0218506	0	-0.022644	0	-0.0288086	0	-0.0179443	0	-0.00732422	0	0.0339966	0
-32.52	-0.0218506	0	-0.0288696	0	-0.038208	0	-0.0241699	0	-0.0167236	0	0.027771	0
-32.42	-0.0140381	0	-0.0304569	0	-0.0405273	0	-0.00463903	0	-0.019043	0	0.0167847	0
-32.32	-0.0108643	0	-0.0320435	0	-0.0311279	0	-0.0133057	0	-0.0158691	0	0.0238647	0
-32.22	-0.0211182	0	-0.0249635	0	-0.0186768	0	-0.0202637	0	-0.0167236	0	0.0324097	0
-32.12	-0.0101318	0	-0.0359497	0	-0.0233154	0	-0.0218506	0	-0.00341797	0	0.0339966	0
-32.02	-0.0195313	0	-0.0288703	0	-0.0249023	0	-0.0124515	0	-0.0128174	0	0.0245972	0
-31.92	-0.0124512	0	-0.0265504	0	-0.0249023	0	-0.0195313	0	-0.00573766	0	0.0316772	0
-31.82	-0.00231934	0	-0.0304556	0	-0.0249023	0	-0.0257559	0	-0.00964355	0	0.0339966	0
-31.72	-0.0202637	0	-0.0336308	0	-0.0288086	0	-0.0195315	0	-0.0151363	0	0.0222778	0
-31.62	-0.015625	0	-0.0343629	0	-0.022583	0	-0.0179444	0	-0.00891113	0	0.0222778	0
-31.52	-0.0140381	0	-0.0288696	0	-0.0272217	0	-0.0241699	0	-0.0167236	0	0.0339966	0
-31.42	-0.0234375	0	-0.0421748	0	-0.0288086	0	-0.0257564	0	-0.019043	0	0.0339966	0
-31.32	-0.0257568	0	-0.0327766	0	-0.0499268	0	-0.0257576	0	-0.0307617	0	0.0206909	0
-31.22	-0.0163574	0	-0.0304567	0	-0.0311279	0	-0.0257569	0	-0.0307621	0	0.0215454	0
-31.12	-0.0202637	0	-0.0382687	0	-0.0288086	0	-0.033569	0	-0.0307617	0	0.0222778	0
-31.02	-0.0218506	0	-0.039856	0	-0.0460205	0	-0.0335693	0	-0.0447998	0	0.0144653	0
-30.92	-0.0195313	0	-0.0421753	0	-0.0366211	0	-0.0335693	0	-0.034668	0	0.0261841	0
-30.82	-0.0218506	0	-0.0359493	0	-0.0366211	0	-0.0390621	0	-0.034668	0	0.0167847	0
-30.72	-0.0273438	0	-0.0405885	0	-0.0405273	0	-0.0437012	0	-0.0495603	0	0.00897217	0
-30.62	-0.0202637	0	-0.0499875	0	-0.0405273	0	-0.0452878	0	-0.050293	0	0.0105591	0
-30.52	-0.03125	0	-0.0405891	0	-0.0483398	0	-0.035889	0	-0.0581055	0	-0.003479	0
-30.42	-0.0241699	0	-0.0476685	0	-0.0389404	0	-0.0312501	0	-0.0471195	0	0.012146	0
-30.32	-0.0163574	0	-0.0499878	0	-0.0366211	0	-0.0335693	0	-0.0463867	0	0.00506592	0
-30.22	-0.0179443	0	-0.0617056	0	-0.0460205	0	-0.0468745	0	-0.0463867	0	0.00274658	0
-30.12	-0.03125	0	-0.0476687	0	-0.0483398	0	-0.042969	0	-0.0675049	0	-0.0183716	0
-30.02	-0.0273438	0	-0.0429085	0	-0.0421143	0	-0.0382084	0	-0.0635986	0	-0.00274658	0
-29.92	-0.0163574	0	-0.0499876	0	-0.0311279	0	-0.0452878	0	-0.0526127	0	0.00201416	0
-29.82	-0.0218506	0	-0.038269	0	-0.0288086	0	-0.0452881	0	-0.0643311	0	-0.00506592	0
-29.72	-0.03125	0	-0.038269	0	-0.0350342	0	-0.0429688	0	-0.0541992	0	-0.0144653	0
-29.62	-0.0218506	0	-0.0499873	0	-0.0366211	0	-0.0570064	0	-0.0635986	0	-0.00506592	0
-29.52	-0.0515137	0	-0.0499885	0	-0.0483398	0	-0.0538334	0	-0.0776367	0	-0.0230103	0
-29.42	-0.0413818	0	-0.0382691	0	-0.0389404	0	-0.0413819	0	-0.0893558	0	-0.0151978	0
-29.32	-0.0413818	0	-0.038269	0	-0.0366211	0	-0.0413818	0	-0.0776367	0	-0.0128784	0
-29.22	-0.0476074	0	-0.0366821	0	-0.0366211	0	-0.0507813	0	-0.0776367	0	-0.0128784	0
-29.12	-0.0413818	0	-0.0398559	0	-0.0343018	0	-0.0468749	0	-0.0776367	0	-0.0144653	0
-29.02	-0.03125	0	-0.0265504	0	-0.038208	0	-0.0452881	0	-0.0854492	0	-0.0183716	0
-28.92	-0.0296631	0	-0.0265503	0	-0.0366211	0	-0.0452881	0	-0.0854493	0	-0.0167847	0
-28.82	-0.0390625	0	-0.0398551	0	-0.0288086	0	-0.0632315	0	-0.0854492	0	-0.0167847	0
-28.72	-0.0531006	0	-0.042176	0	-0.0350342	0	-0.0531009	0	-0.0971676	0	-0.0285034	0
-28.62	-0.0358887	0	-0.0421754	0	-0.0389404	0	-0.0531006	0	-0.0854492	0	-0.019104	0
-28.52	-0.0491943	0	-0.0359502	0	-0.0249023	0	-0.0468752	0	-0.0854492	0	-0.00506592	0
-28.42	-0.0351563	0	-0.0288697	0	-0.0280762	0	-0.0374756	0	-0.0854495	0	-0.00506592	0
-28.32	-0.0335693	0	-0.0304565	0	-0.0288086	0	-0.0374756	0	-0.0776367	0	-0.00506592	0
-28.22	-0.0335693	0	-0.0421751	0	-0.0288086	0	-0.0460204	0	-0.0776367	0	0.00274658	0
-28.12	-0.0452881	0	-0.0343629	0	-0.0311279	0	-0.0335694	0	-0.0893555	0	-0.00897217	0
-28.02	-0.0515137	0	-0.0281377	0	-0.0288086	0	-0.0367434	0	-0.0893555	0	-0.00897217	0
-27.92	-0.046875	0	-0.0327759	0	-0.0288086	0	-0.0374756	0	-0.0714114	0	-0.00897217	0
-27.82	-0.0452881	0	-0.0304559	0	-0.0288086	0	-0.0468744	0	-0.0760498	0	-0.00897217	0
-27.72	-0.0413818	0	-0.0304573	0	-0.0366211	0	-0.0397953	0	-0.0854489	0	-0.0261841	0
-27.62	-0.0241699	0	-0.0304566	0	-0.0366211	0	-0.0257569	0	-0.0776367	0	-0.019104	0
-27.52	-0.03125	0	-0.0421744	0	-0.0366211	0	-0.0437008	0	-0.0776367	0	-0.00506592	0
-27.42	-0.0515137	0	-0.0421753	0	-0.0405273	0	-0.0546875	0	-0.0893551	0	-0.0167847	0
-27.32	-0.0531006	0	-0.0468141	0	-0.0405273	0	-0.0437013	0	-0.0838623	0	-0.0285034	0
-27.22	-0.0515137	0	-0.0382692	0	-0.0389404	0	-0.0413819	0	-0.0838624	0	-0.0151978	0
-27.12	-0.0491943	0	-0.0531614	0	-0.0366211	0	-0.0468748	0	-0.081543	0	-0.0222778	0
-27.02	-0.0640869	0	-0.0421763	0	-0.0303955	0	-0.031983	0	-0.0964355	0	-0.0300903	0
-26.92	-0.0531006	0	-0.0538936	0	-0.0170898	0	-0.0452876	0	-0.0854498	0	-0.0230103	0
-26.82	-0.0710449	0	-0.0444953	0	-0.038208	0	-0.0358894	0	-0.0893555	0	-0.0363159	0
-26.72	-0.0632324	0	-0.0515749	0	-0.0311279	0	-0.0312501	0	-0.0893558	0	-0.019104	0
-26.62	-0.0703125	0	-0.0359499	0	-0.0288086	0	-0.027344	0	-0.0776367	0	-0.0167847	0
-26.52	-0.0664063	0	-0.0421748	0	-0.022583	0	-0.0257566	0	-0.0776367	0	-0.0105591	0
-26.42	-0.0726318	0	-0.0421753	0	-0.0233154	0	-0.0257568	0	-0.085449	0	-0.0167847	0
-26.32	-0.0788574	0	-0.0304565	0	-0.0249023	0	-0.0319824	0	-0.0854492	0	-0.0167847	0
-26.22	-0.078125	0	-0.0484	0	-0.0249023	0	-0.0452876	0	-0.0870361	0	-0.0144653	0
-26.12	-0.0921631	0	-0.0327762	0	-0.0366211	0	-0.0241703	0	-0.101074	0	-0.0285034	0
-26.02	-0.0749512	0	-0.0421746	0	-0.0272217	0	-0.0429684	0	-0.0799561	0	-0.019104	0
-25.92	-0.0843506	0	-0.0515747	0	-0.038208	0	-0.0452881	0	-0.0955807	0	-0.034729	0
-25.82	-0.09375	0	-0.0476689	0	-0.0405273	0	-0.0312505	0	-0.097168	0	-0.0363159	0
-25.72	-0.0898438	0	-0.0601192	0	-0.0405273	0	-0.0468748	0	-0.0909426	0	-0.0222778	0
-25.62	-0.0843506	0	-0.0617065	0	-0.0483398	0	-0.0491943	0	-0.0854492	0	-0.0285034	0
-25.52	-0.0843506	0	-0.0499885	0	-0.0366211	0	-0.0460209	0	-0.0948486	0	-0.0261841	0
-25.42	-0.0811768	0	-0.0499879	0	-0.0272217	0	-0.0335694	0	-0.0877689	0	-0.019104	0
-25.32	-0.0726318	0	-0.0359502	0	-0.0343018	0	-0.0367436	0	-0.0838623	0	-0.0167847	0
-25.22	-0.0664063	0	-0.0405885	0	-0.0303955	0	-0.0374756	0	-0.0792239	0	-0.0105591	0
-25.12	-0.0648193	0	-0.0538936	0	-0.0209961	0	-0.0554194	0	-0.0870361	0	-0.00897217	0
-25.02	-0.0859375	0	-0.0499879	0	-0.0327148	0	-0.0476075	0	-0.0893555	0	-0.00897217	0
-24.92	-0.0866699	0	-0.0499879	0	-0.0311279	0	-0.0546876	0	-0.0877686	0	-0.0136108	0
-24.82	-0.0726318	0	-0.0468147	0	-0.0350342	0	-0.0476081	0	-0.0838623	0	-0.0128784	0
-24.72	-0.0632324	0	-0.0382692	0	-0.0366211	0	-0.0515137	0	-0.0854496	0	-0.003479	0
-24.62	-0.0671387	0	-0.0414431	0	-0.0249023	0	-0.0468752	0	-0.0854492	0	0.00665283	0
-24.52	-0.0625	0	-0.0421754	0	-0.0280762	0	-0.0546876	0	-0.088623	0	-0.0043335	0
-24.42	-0.0609131	0	-0.039856	0	-0.0350342	0	-0.0452881	0	-0.0955811	0	-0.00506592	0
-24.32	-0.0703125	0	-0.0444945	0	-0.0288086	0	-0.0538328	0	-0.097168	0	0.00274658	0
-24.22	-0.0749512	0	-0.0421759	0	-0.0311279	0	-0.0562747	0	-0.0877685	0	0.000427246	0
-24.12	-0.0585938	0	-0.0382688	0	-0.0319824	0	-0.0648191	0	-0.088623	0	0.00897217	0
-24.02	-0.0710449	0	-0.0476685	0	-0.0467529	0	-0.0742188	0	-0.097168	0	0.00274658	0
-23.92	-0.0820313	0	-0.0468143	0	-0.0460205	0	-0.0733646	0	-0.0955811	0	0.00823975	0
-23.82	-0.0749512	0	-0.0421758	0	-0.0389404	0	-0.0570073	0	-0.0877686	0	0.00665283	0
-23.72	-0.0570068	0	-0.0476688	0	-0.0389404	0	-0.0625002	0	-0.0909426	0	0.0183716	0
-23.62	-0.0593262	0	-0.0437624	0	-0.0366211	0	-0.0648196	0	-0.0955811	0	0.0128784	0
-23.52	-0.0546875	0	-0.0311898	0	-0.0397949	0	-0.0554203	0	-0.100342	0	0.0105591	0
-23.42	-0.0437012	0	-0.0288698	0	-0.0233154	0	-0.0515139	0	-0.0799565	0	0.0316772	0
-23.32	-0.0397949	0	-0.0297248	0	-0.0256348	0	-0.0445563	0	-0.0760498	0	0.0261841	0
-23.22	-0.0406494	0	-0.0421745	0	-0.0280762	0	-0.0570065	0	-0.0769046	0	0.0261841	0
-23.12	-0.0531006	0	-0.0484009	0	-0.0405273	0	-0.0570068	0	-0.0955811	0	0.0144653	0
-23.02	-0.0625	0	-0.034364	0	-0.038208	0	-0.047608	0	-0.0893555	0	0.0128784	0
-22.92	-0.0554199	0	-0.0398561	0	-0.0249023	0	-0.0429689	0	-0.0737311	0	0.0261841	0
-22.82	-0.0531006	0	-0.0444945	0	-0.0272217	0	-0.0476072	0	-0.0792236	0	0.0238647	0
-22.72	-0.0437012	0	-0.0515749	0	-0.0311279	0	-0.0437012	0	-0.0900878	0	0.0316772	0
-22.62	-0.0413818	0	-0.0554809	0	-0.0264893	0	-0.0640869	0	-0.0776367	0	0.0245972	0
-22.52	-0.0523682	0	-0.0444955	0	-0.0303955	0	-0.0476078	0	-0.088623	0	0.0112915	0
-22.42	-0.0499268	0	-0.0484009	0	-0.0178223	0	-0.0546876	0	-0.0799565	0	0.0215454	0
-22.32	-0.0507813	0	-0.0405882	0	-0.0264893	0	-0.059326	0	-0.0721436	0	0.0222778	0
-22.22	-0.0632324	0	-0.0476686	0	-0.0311279	0	-0.0632325	0	-0.0760497	0	0.0316772	0
-22.12	-0.0531006	0	-0.0437624	0	-0.0350342	0	-0.0468752	0	-0.0831299	0	0.0245972	0
-22.02	-0.0531006	0	-0.0468142	0	-0.0280762	0	-0.0531007	0	-0.0792236	0	0.0222778	0
-21.92	-0.0609131	0	-0.0320438	0	-0.0194092	0	-0.0531009	0	-0.0822755	0	0.0144653	0
-21.82	-0.0546875	0	-0.0398561	0	-0.0170898	0	-0.0625001	0	-0.0769043	0	0.0324097	0
-21.72	-0.0507813	0	-0.0390022	0	-0.0264893	0	-0.0616459	0	-0.0870362	0	0.027771	0
-21.62	-0.0437012	0	-0.0593868	0	-0.0170898	0	-0.0742184	0	-0.0861816	0	0.0339966	0
-21.52	-0.0515137	0	-0.0460827	0	-0.0350342	0	-0.0703131	0	-0.097168	0	0.0160522	0
-21.42	-0.0546875	0	-0.0437623	0	-0.0366211	0	-0.0765381	0	-0.0792242	0	0.0324097	0
-21.32	-0.0531006	0	-0.0304574	0	-0.0303955	0	-0.0648202	0	-0.0792236	0	0.0230103	0
-21.22	-0.0531006	0	-0.0484002	0	-0.0170898	0	-0.0827633	0	-0.0744633	0	0.0254517	0
-21.12	-0.0531006	0	-0.0405887	0	-0.0288086	0	-0.0749515	0	-0.0854492	0	0.0128784	0
-21.02	-0.0499268	0	-0.0320441	0	-0.0256348	0	-0.0664066	0	-0.0776367	0	0.0137329	0
-20.92	-0.0523682	0	-0.0242313	0	-0.0186768	0	-0.0570072	0	-0.0714115	0	0.0112915	0
-20.82	-0.0437012	0	-0.0343622	0	-0.00695801	0	-0.0742182	0	-0.0620117	0	0.0238647	0
-20.72	-0.0413818	0	-0.018739	0	-0.0170898	0	-0.0609137	0	-0.0698239	0	0.00506592	0
-20.62	-0.0351563	0	6.05285e-05	0	-0.00305176	0	-0.0397954	0	-0.0541992	0	0.0183716	0
-20.52	-0.0241699	0	-0.0109246	0	0.00793457	0	-0.0554196	0	-0.0471191	0	0.0332642	0
-20.42	-0.0218506	0	-0.00469995	0	0.00402832	0	-0.0507815	0	-0.0675045	0	0.0128784	0
-20.32	-0.0250244	0	-0.00152612	0	0.00866699	0	-0.0476077	0	-0.0518799	0	0.0285034	0
-20.22	-0.022583	0	0.000793278	0	0.00244141	0	-0.0429688	0	-0.0487062	0	0.0316772	0
-20.12	-0.0218506	0	-0.00860596	0	0.00402832	0	-0.0452881	0	-0.0526123	0	0.0245972	0
-20.02	-0.0101318	0	0.00628591	0	0.00244141	0	-0.0421146	0	-0.0635986	0	0.0160522	0
-19.92	-0.0101318	0	0.00860587	0	0.0141602	0	-0.0413819	0	-0.0659183	0	0.0355835	0
-19.82	-0.0101318	0	-0.00933748	0	0.0141602	0	-0.0530997	0	-0.065918	0	0.0285034	0
-19.72	-0.0280762	0	-0.00860596	0	-0.00378418	0	-0.0507813	0	-0.0838619	0	0.00823975	0
-19.62	-0.0218506	0	-0.0109255	0	-0.00695801	0	-0.0468752	0	-0.0854492	0	0.00665283	0
-19.52	-0.0250244	0	-0.0187373	0	-0.00927734	0	-0.0624998	0	-0.0792236	0	0.0128784	0
-19.42	-0.0218506	0	-0.0187382	0	-0.00537109	0	-0.0476078	0	-0.085449	0	-0.00274658	0
-19.32	-0.0124512	0	-0.000794113	0	-0.00537109	0	-0.0452887	0	-0.0854492	0	0.00592041	0
-19.22	-0.0101318	0	0.000793338	0	0.000854492	0	-0.0452881	0	-0.079224	0	0.003479	0
-19.12	-0.0195313	0	-0.00860596	0	0.000854492	0	-0.0452881	0	-0.0698242	0	0.0144653	0
-19.02	-0.0140381	0	-0.00543195	0	-0.00146484	0	-0.045288	0	-0.0760498	0	0.0144653	0
-18.92	-0.0108643	0	-0.00311288	0	-0.0100098	0	-0.0452882	0	-0.079956	0	0.0105591	0
-18.82	-0.0195313	0	-0.00933838	0	-0.00927734	0	-0.0515137	0	-0.0776367	0	0.0105591	0
-18.72	-0.0140381	0	-0.0109253	0	0.00244141	0	-0.0531006	0	-0.0870361	0	0.0160522	0
-18.62	-0.0140381	0	-0.00469995	0	0.00244141	0	-0.0468752	0	-0.0893555	0	0.00506592	0
-18.52	0.00390625	0	-0.000793576	0	-0.00695801	0	-0.0468751	0	-0.0987549	0	0.00897217	0
-18.42	0.00549316	0	0.00628626	0	-0.0186768	0	-0.0460209	0	-0.110474	0	0.0105591	0
-18.32	0.0172119	0	-0.00543171	0	-0.0155029	0	-0.0687252	0	-0.0979004	0	0.0215454	0
-18.22	0.00939941	0	-0.0164185	0	-0.0311279	0	-0.0913696	0	-0.120605	0	0.00506592	0
-18.12	0.0109863	0	-0.00152624	0	-0.0514526	0	-0.0905765	0	-0.133911	0	0.00823975	0
-18.02	0.0187988	0	-0.0203245	0	-0.0529785	0	-0.103882	0	-0.130737	0	0.000427246	0
-17.92	0.015625	0	-0.0226447	0	-0.0733643	0	-0.080445	0	-0.153442	0	-0.0160522	0
-17.82	0.0351563	0	-0.0109263	0	-0.069458	0	-0.0765391	0	-0.149536	0	-0.0167847	0
-17.72	0.0305176	0	-0.0109259	0	-0.0740967	0	-0.0765384	0	-0.144776	0	-0.0167847	0
-17.62	0.0367432	0	-0.00701925	0	-0.0710449	0	-0.0820315	0	-0.130005	0	-0.0183716	0
-17.52	0.0406494	0	-0.00933939	0	-0.0834961	0	-0.0687261	0	-0.140137	0	-0.0324097	0
-17.42	0.0445557	0	-0.0109254	0	-0.0740967	0	-0.0827638	0	-0.140137	0	-0.0292358	0
-17.32	0.0422363	0	-0.00860661	0	-0.076416	0	-0.0937507	0	-0.144775	0	-0.0245972	0
-17.22	0.0374756	0	-0.020326	0	-0.069458	0	-0.09607	0	-0.135498	0	-0.0339966	0
-17.12	0.0461426	0	-0.0444948	0	-0.0616455	0	-0.102295	0	-0.13623	0	-0.0300903	0
-17.02	0.0390625	0	-0.067932	0	-0.0662842	0	-0.11322	0	-0.14563	0	-0.0441284	0
-16.92	0.0187988	0	-0.0820316	0	-0.0858154	0	-0.125	0	-0.156494	0	-0.0565796	0
-16.82	0.015625	0	-0.083558	0	-0.0881958	0	-0.133546	0	-0.165161	0	-0.0566406	0
-16.72	0.00708008	0	-0.100769	0	-0.0881348	0	-0.150757	0	-0.165894	0	-0.0776978	0
-16.62	-0.0078125	0	-0.112488	0	-0.103027	0	-0.162476	0	-0.17688	0	-0.0737915	0
-16.52	-0.0218506	0	-0.100771	0	-0.108521	0	-0.154664	0	-0.187012	0	-0.0925903	0
-16.42	-0.0218506	0	-0.110169	0	-0.106934	0	-0.154664	0	-0.180787	0	-0.0855103	0
-16.32	-0.0218506	0	-0.109315	0	-0.0975342	0	-0.154664	0	-0.179199	0	-0.0784912	0
-16.22	-0.0202637	0	-0.1297	0	-0.104553	0	-0.154663	0	-0.173707	0	-0.0917358	0
-16.12	-0.0335693	0	-0.122621	0	-0.11084	0	-0.145265	0	-0.177612	0	-0.106628	0
-16.02	-0.0335693	0	-0.120302	0	-0.0998535	0	-0.142945	0	-0.169006	0	-0.0910034	0
-15.92	-0.0335693	0	-0.102357	0	-0.0811768	0	-0.142945	0	-0.167481	0	-0.0870972	0
-15.82	-0.0335693	0	-0.116395	0	-0.0795898	0	-0.146119	0	-0.150269	0	-0.0870972	0
-15.72	-0.0367432	0	-0.104677	0	-0.0827637	0	-0.121827	0	-0.158936	0	-0.090271	0
-15.62	-0.0163574	0	-0.0913699	0	-0.0646973	0	-0.12024	0	-0.133057	0	-0.081604	0
-15.52	-0.0280762	0	-0.0890517	0	-0.0740967	0	-0.105469	0	-0.126831	0	-0.081604	0
-15.42	-0.0296631	0	-0.103943	0	-0.069458	0	-0.117187	0	-0.118287	0	-0.0831909	0
-15.32	-0.0445557	0	-0.083558	0	-0.0795898	0	-0.0968026	0	-0.122192	0	-0.090271	0
-15.22	-0.0421143	0	-0.0718397	0	-0.0795898	0	-0.0687263	0	-0.105713	0	-0.081604	0
-15.12	-0.0257568	0	-0.0601201	0	-0.0639648	0	-0.0554204	0	-0.0987549	0	-0.0698853	0
-15.02	-0.0101318	0	-0.0437629	0	-0.0506592	0	-0.0468753	0	-0.0877686	0	-0.0581665	0
-14.92	-0.00390625	0	-0.0343632	0	-0.0421143	0	-0.0374759	0	-0.079224	0	-0.0473022	0
-14.82	0.00549316	0	-0.036682	0	-0.0327148	0	-0.0491942	0	-0.0620117	0	-0.0402222	0
-14.72	0.00317383	0	-0.0320438	0	-0.0412598	0	-0.0351564	0	-0.0620116	0	-0.0425415	0
-14.62	-0.0078125	0	-0.039856	0	-0.038208	0	-0.0335694	0	-0.0596924	0	-0.0379028	0
-14.52	-0.0101318	0	-0.0421753	0	-0.0460205	0	-0.0335693	0	-0.0643311	0	-0.0363159	0
-14.42	-0.0101318	0	-0.0327762	0	-0.0272217	0	-0.0241703	0	-0.0596924	0	-0.0363159	0
-14.32	-0.00231934	0	-0.0421746	0	-0.0249023	0	-0.0335686	0	-0.0487061	0	-0.019104	0
-14.22	-0.0140381	0	-0.0484009	0	-0.0366211	0	-0.0429688	0	-0.0581051	0	-0.034729	0
-14.12	-0.0202637	0	-0.0320437	0	-0.0366211	0	-0.0390627	0	-0.0581055	0	-0.0363159	0
-14.02	-0.015625	0	-0.0304567	0	-0.0303955	0	-0.0437012	0	-0.0518799	0	-0.0183716	0
-13.92	-0.0140381	0	-0.0304569	0	-0.0288086	0	-0.035889	0	-0.050293	0	-0.0261841	0
-13.82	-0.00463867	0	-0.0249634	0	-0.0194092	0	-0.0280762	0	-0.0471191	0	-0.019104	0
-13.72	-0.00231934	0	-0.0304567	0	-0.0194092	0	-0.0257569	0	-0.0487061	0	-0.019104	0
-13.62	-0.00231934	0	-0.0226443	0	-0.0264893	0	-0.0289309	0	-0.0463867	0	-0.0167847	0
-13.52	0.00390625	0	-0.0132455	0	-0.022583	0	-0.0202641	0	-0.0495605	0	-0.00274658	0
-13.42	0.0148926	0	-0.0187376	0	-0.0115967	0	-0.0257566	0	-0.040894	0	0.00201416	0
-13.32	0.00939941	0	-0.0187378	0	-0.0170898	0	-0.0257568	0	-0.034668	0	-0.00506592	0
-13.22	0.00317383	0	-0.00701904	0	-0.0170898	0	-0.0257568	0	-0.034668	0	-0.0144653	0
-13.12	0.00939941	0	-0.0101931	0	-0.0155029	0	-0.0195315	0	-0.034668	0	-0.00506592	0
-13.02	0.015625	0	-0.0109254	0	-0.0108643	0	-0.02417	0	-0.0268555	0	0.00115967	0
-12.92	0.0172119	0	-0.0226436	0	-0.00927734	0	-0.0374751	0	-0.0268555	0	-0.00665283	0
-12.82	-0.00390625	0	-0.0132453	0	-0.0209961	0	-0.0280769	0	-0.0385742	0	-0.0206909	0
-12.72	0.00317383	0	0.00079328	0	-0.0115967	0	-0.0257569	0	-0.0291752	0	-0.0112915	0
-12.62	0.00549316	0	-0.0101928	0	-0.00927734	0	-0.0250244	0	-0.0268555	0	-0.00897217	0
-12.52	0.00390625	0	-0.0109254	0	-0.0202637	0	-0.0257569	0	-0.0167236	0	-0.0105591	0
-12.42	0.00549316	0	-0.0109253	0	-0.0209961	0	-0.0257568	0	-0.0151368	0	-0.0151978	0
-12.32	0.00549316	0	6.0318e-05	0	-0.0209961	0	-0.0163581	0	-0.0151367	0	-0.0167847	0
-12.22	0.00866699	0	0.00079328	0	-0.0178223	0	-0.0140382	0	-0.00573766	0	-0.00506592	0
-12.12	0.00939941	0	-0.00860596	0	-0.0170898	0	-0.0140381	0	-0.00341797	0	-0.00506592	0
-12.02	0.0211182	0	-0.0109253	0	-0.0170898	0	-0.0140381	0	-0.0128174	0	-0.00506592	0
-11.92	0.0117188	0	-0.00543213	0	-0.0170898	0	-0.0140381	0	-0.0151367	0	-0.00506592	0
-11.82	0.00939941	0	-0.000793932	0	-0.0170898	0	-0.00781297	0	-0.0151367	0	-0.0112915	0
-11.72	0.015625	0	0.000793336	0	0.000854492	0	0.00158685	0	0.00830054	0	-0.00665283	0
-11.62	0.0172119	0	-0.00152579	0	0.00244141	0	-0.000732333	0	0.00280762	0	0.00274658	0
-11.52	0.0148926	0	-0.00860613	0	0.00012207	0	0.00158683	0	-0.00183105	0	0.000427246	0
-11.42	0.015625	0	-0.00311279	0	0.00244141	0	0.00158691	0	0.000488193	0	0.00274658	0
-11.32	0.0133057	0	-0.00311279	0	0.00244141	0	-0.00463867	0	0.000488281	0	0.00274658	0
-11.22	0.00708008	0	-0.00933838	0	0.00244141	0	-0.00622559	0	-0.0057373	0	0.00274658	0
-11.12	0.00549316	0	-0.00933844	0	-0.00695801	0	0.00708002	0	-0.00109863	0	-0.00665283	0
-11.02	0.0187988	0	-0.00701922	0	-0.00769043	0	-8.75443e-08	0	0.0137939	0	0.0043335	0
-10.92	0.0211182	0	0.0109251	0	0.0118408	0	0.00390601	0	0.0161132	0	0.00665283	0
-10.82	0.0273438	0	0.00311267	0	0.0203857	0	0.00549304	0	0.0223389	0	0.0128784	0
-10.72	0.0195313	0	-0.0109244	0	0.0125732	0	-0.00622514	0	0.0239257	0	0.0222778	0
-10.62	0.00549316	0	-0.0109253	0	-0.00146484	0	-0.00622559	0	0.012207	0	0.0105591	0
-10.52	0.00549316	0	-0.00311279	0	0.0196533	0	-0.000732422	0	0.00598145	0	0.0105591	0
-10.42	0.0109863	0	-0.00311279	0	0.0125732	0	-0.00231934	0	-0.00732422	0	0.0043335	0
-10.32	0.00939941	0	0.0062859	0	0.0102539	0	0.00707936	0	-0.00732422	0	0.00274658	0
-10.22	0.0187988	0	0.00860578	0	0.0196533	0	0.00939932	0	0.0137936	0	0.012146	0
-10.12	0.0117188	0	0.0125125	0	0.0219727	0	-0.0078122	0	0.0161133	0	0.0167847	0
-10.02	0.00939941	0	0.0093379	0	0.00793457	0	-0.00390649	0	0.00830078	0	0.00665283	0
-9.91999	0.015625	0	0.0086059	0	0.024292	0	0.0054931	0	0.0145261	0	0.0128784	0
-9.82	0.0172119	0	-0.0031119	0	0.0258789	0	-0.00622469	0	0.0161133	0	0.0222778	0
-9.71999	0.00549316	0	-0.00311279	0	0.00476074	0	-0.00622559	0	-0.00500444	0	0.0105591	0
-9.62	0.00549316	0	-0.00311279	0	0.0118408	0	-0.00622559	0	0.0020752	0	0.0043335	0
-9.52	-0.000732422	0	-0.00152588	0	0.0125732	0	0.00549316	0	0.012207	0	0.00274658	0
-9.41999	0.00939941	0	-0.00311279	0	0.0102539	0	-0.00390625	0	0.0239258	0	0.0144653	0
-9.32	0.00939941	0	0.00860596	0	0.0102539	0	0.00317383	0	0.0301514	0	0.00274658	0
-9.21999	0.00939941	0	0.00860596	0	0.0102539	0	-0.00390625	0	0.0317383	0	0.00506592	0
-9.12	0.00939941	0	0.0242306	0	0.0102539	0	0.010986	0	0.0317383	0	0.00274658	0
-9.02	0.0266113	0	0.028137	0	0.0196533	0	0.0133056	0	0.0411377	0	0.012146	0
-8.91999	0.0289307	0	0.0219116	0	0.0336914	0	0.0133057	0	0.0434569	0	0.0144653	0
-8.82	0.0195313	0	0.0320435	0	0.0336914	0	0.00708008	0	0.0372314	0	0.0144653	0
-8.71999	0.0172119	0	0.039856	0	0.0336914	0	0.00549316	0	0.0356445	0	0.0144653	0
-8.62	0.0172119	0	0.039856	0	0.0336914	0	0.00549316	0	0.0262451	0	0.0144653	0
-8.52	0.0289307	0	0.039856	0	0.0336914	0	0.0172119	0	0.0239258	0	0.0261841	0
-8.41999	0.0227051	0	0.039856	0	0.0336914	0	0.0234375	0	0.0317383	0	0.0261841	0
-8.32	0.0211182	0	0.0281381	0	0.0274658	0	0.00708097	0	0.043457	0	0.0261841	0
-8.21999	0.00939941	0	0.0281372	0	0.0141602	0	0.0117188	0	0.0317387	0	0.0222778	0
-8.12	0.00939941	0	0.0281372	0	0.0203857	0	0.0211182	0	0.0317383	0	0.0222778	0
-8.02	0	0	0.0320441	0	0.0235596	0	-0.000732124	0	0.0317383	0	0.0222778	0
-7.91999	-0.0101318	0	0.0226444	0	0.0141602	0	-0.00390589	0	0.0239261	0	0.00506592	0
-7.82	-0.0195313	0	0.0203249	0	0.0109863	0	0.00549334	0	0.0262451	0	-0.00665283	0
-7.71999	-0.0140381	0	0.0109253	0	0.00402832	0	0.0117188	0	0.0145265	0	-0.00897217	0
-7.62	-0.0140381	0	0.00860596	0	0.00244141	0	0.00708008	0	0.0200195	0	-0.00897217	0
-7.52	-0.0234375	0	0.0180047	0	0.00244141	0	0.0289303	0	0.0200195	0	0.00274658	0
-7.41999	-0.0163574	0	0.0203246	0	0.0118408	0	0.0266112	0	0.0294186	0	0.012146	0
-7.32	-0.0140381	0	0.0281372	0	0.00476074	0	0.0250244	0	0.0372314	0	0.00274658	0
-7.21999	-0.00231934	0	0.0164194	0	0.00244141	0	0.0250249	0	0.0356445	0	0.0238647	0
-7.12	-0.0140381	0	0.0281368	0	0.00244141	0	0.0367427	0	0.0239258	0	0.0144653	0
-7.02	-0.00231934	0	0.0281372	0	0.0141602	0	0.0367432	0	0.0356445	0	0.0261841	0
-6.91999	-0.00231934	0	0.0164189	0	0.0141602	0	0.0367436	0	0.043457	0	0.0339966	0
-6.82	-0.0140381	0	0.0164185	0	0.0102539	0	0.0367432	0	0.0317383	0	0.0222778	0
-6.71999	-0.0140381	0	0.0101929	0	0.0102539	0	0.0445557	0	0.0223389	0	0.0222778	0
-6.62	-0.0202637	0	0.000793755	0	0.0102539	0	0.0367435	0	0.0200195	0	0.0222778	0
-6.52	-0.0218506	0	0.0125122	0	0.00244141	0	0.0367432	0	0.0239258	0	0.00506592	0
-6.41999	-0.0218506	0	0.0125122	0	0.00244141	0	0.0367432	0	0.0239258	0	0.012146	0
-6.32	-0.0218506	0	0.00701857	0	0.0141602	0	0.0429683	0	0.0239258	0	0.0144653	0
-6.21999	-0.00390625	0	0.00860584	0	0.0203857	0	0.0351561	0	0.0239255	0	0.0206909	0
-6.12	-0.00231934	0	0.00860596	0	0.0102539	0	0.0328369	0	0.0317383	0	0.0128784	0
-6.02	-0.0140381	0	0.00860596	0	0.0219727	0	0.0328369	0	0.0223389	0	0.0105591	0
-5.92	-0.0234375	0	-0.0031119	0	0.0219727	0	0.0211191	0	0.0294189	0	0.00274658	0
-5.81999	-0.0374756	0	-0.00311279	0	0.0102539	0	0.0211182	0	0.010621	0	-0.00897217	0
-5.71999	-0.0374756	0	-0.00311279	0	-0.00146484	0	0.0211182	0	0.000488281	0	-0.00897217	0
-5.62	-0.0374756	0	0.0062859	0	-0.00146484	0	0.0305176	0	0.000488281	0	-0.00738525	0
-5.52	-0.0343018	0	0.00860596	0	-0.00146484	0	0.0328369	0	0.0098877	0	-0.00738525	0
-5.42	-0.0335693	0	0.0203238	0	-0.00146484	0	0.0383292	0	0.012207	0	-0.00506592	0
-5.31999	-0.0218506	0	0.0125122	0	0.0102539	0	0.0367432	0	0.0176993	0	0.00665283	0
-5.21999	-0.0218506	0	0.0125122	0	0.00402832	0	0.0367432	0	0.0161133	0	0.00665283	0
-5.12	-0.03125	0	0.0265498	0	0.00244141	0	0.0546875	0	0.0161133	0	0.00665283	0
-5.02	-0.0273438	0	0.0219116	0	0.00866699	0	0.0500488	0	0.0223389	0	0.0112915	0
-4.92	-0.0319824	0	0.0203248	0	0.00402832	0	0.0562745	0	0.0177002	0	0.0043335	0
-4.81999	-0.0335693	0	0.0109262	0	-0.00537109	0	0.0445566	0	0.0301515	0	0.00274658	0
-4.71999	-0.0335693	0	0.00860596	0	-0.0264893	0	0.0562744	0	0.0200195	0	0.00274658	0
-4.62	-0.0335693	0	0.00860596	0	-0.0288086	0	0.0562744	0	0.0255127	0	0.00274658	0
-4.52	-0.0335693	0	0.0148315	0	-0.0209961	0	0.0703125	0	0.0145264	0	0.00274658	0
-4.42	-0.0273438	0	0.0164189	0	-0.022583	0	0.0640874	0	0.012207	0	0.0183716	0
-4.31999	-0.0335693	0	0.0101929	0	-0.0194092	0	0.0546875	0	-0.00500441	0	0.00506592	0
-4.21999	-0.0397949	0	0.0164179	0	-0.0170898	0	0.0601801	0	-0.00500488	0	0.012146	0
-4.12	-0.0335693	0	0.00860596	0	-0.00927734	0	0.0718994	0	-0.0112305	0	0.0222778	0
-4.02	-0.0335693	0	0.000793457	0	-0.0186768	0	0.0640869	0	-0.00183105	0	0.0222778	0
-3.92	-0.0296631	0	0.00860536	0	-0.0288086	0	0.0718988	0	-0.0167236	0	0.00506592	0
-3.81999	-0.03125	0	-0.00860536	0	-0.0209961	0	0.0578619	0	-0.0112311	0	0.0043335	0
-3.71999	-0.0413818	0	-0.0249632	0	-0.0350342	0	0.0539553	0	-0.00964355	0	-0.00506592	0
-3.62	-0.0554199	0	-0.0109255	0	-0.0389404	0	0.0679932	0	-0.00964355	0	-0.00738525	0
-3.52	-0.0531006	0	-0.00152588	0	-0.0366211	0	0.0773926	0	-0.00732422	0	-0.0144653	0
-3.42	-0.0499268	0	0.0125107	0	-0.0272217	0	0.0765365	0	-0.00732422	0	-0.00738525	0
-3.31999	-0.03125	0	0.00311267	0	-0.0163574	0	0.0875243	0	0.00439299	0	0.0128784	0
-3.21999	-0.0179443	0	-0.0203238	0	-0.0170898	0	0.0758066	0	-0.00500488	0	0.00823975	0
-3.12	-0.0507813	0	-0.0405884	0	-0.0405273	0	0.0484619	0	-0.00964355	0	-0.0238037	0
-3.02	-0.0625	0	-0.0304565	0	-0.0483398	0	0.0562744	0	-0.034668	0	-0.034729	0
-2.92	-0.0593262	0	-0.0577994	0	-0.0350342	0	0.0351571	0	-0.0518799	0	-0.0245972	0
-2.81999	-0.09375	0	-0.0554821	0	-0.0678711	0	0.0328357	0	-0.0698233	0	-0.0300903	0
-2.71999	-0.103882	0	-0.0858766	0	-0.0709839	0	0.0242919	0	-0.0870361	0	-0.0402222	0
-2.62	-0.106201	0	-0.0765415	0	-0.0646973	0	0.0219116	0	-0.119019	0	-0.0643921	0
-2.52	-0.0859375	0	-0.0796509	0	-0.0522461	0	0.0360107	0	-0.112793	0	-0.0339966	0
-2.42	-0.100708	0	-0.0593889	0	-0.0483398	0	0.0390608	0	-0.108887	0	-0.0285034	0
-2.31999	-0.0804443	0	-0.0350977	0	-0.0483398	0	0.0617651	0	-0.11902	0	-0.0245972	0
-2.21999	-0.0671387	0	-0.0180072	0	-0.0506592	0	0.0687237	0	-0.116699	0	0.0160522	0
-2.12	-0.0133057	0	-0.013306	0	-0.000732422	0	0.055481	0	-0.0753174	0	0.0636597	0
-2.02	-0.000793457	0	-0.0281372	0	0.0289917	0	0.0390625	0	-0.0424805	0	0.0706787	0
-1.92	0.0078125	0	-0.0327753	0	0.039917	0	0.0234381	0	-0.0737305	0	0.0675659	0
-1.81999	0.0289307	0	-0.0421746	0	0.0375977	0	0.0109259	0	-0.0737299	0	0.0418091	0
-1.71999	0.0421753	0	-0.0249647	0	0.0211792	0	-0.00464004	0	-0.0588989	0	0.0332031	0
-1.62	0.0852051	0	-0.0476062	0	0.0321655	0	0.00158691	0	-0.0166626	0	0.0230713	0
-1.52	0.0914307	0	-0.0890503	0	0.0180664	0	0.00396729	0	0.0020752	0	0.0551147	0
-1.42	0.114868	0	-0.124207	0	-0.00689697	0	-0.0742189	0	0.00439453	0	0.0535278	0
-1.31999	0.109375	0	-0.147648	0	-0.0264893	0	-0.0945479	0	-0.00891131	0	0.00115967	0
-1.21999	0.143738	0	-0.199953	0	-0.0350952	0	0.728941	0	0.0395508	0	-0.0675659	0
-1.12	0.0718994	0	0.482841	0	-0.0498657	0	2.72974	0	0.870056	0	-0.162842	0
-1.02	1.58911	0	1.34454	0	1.58606	0	2.36639	0	2.13641	0	1.2973	0
-0.919998	1.23438	0	1.9214	0	1.2735	0	1.14876	0	0.935608	0	2.59259	0
-0.819992	0.128967	0	2.36196	0	0.137634	0	-0.156775	0	-1.16643	0	3.45587	0
-0.719994	-1.13361	0	2.83542	0	-1.12103	0	-1.67001	0	-3.40814	0	4.11365	0
-0.619995	-2.52185	0	2.74246	0	-2.53271	0	-3.00854	0	-5.78857	0	4.841	0
-0.519997	-3.78748	0	2.4563	0	-3.74207	0	-2.90698	0	-8.1073	0	4.16058	0
-0.419998	-2.5484	0	2.43048	0	-2.59442	0	-4.43591	0	-8.32056	0	3.69806	0
-0.319992	-2.43671	0	1.16868	0	-2.74915	0	-5.53756	0	-8.22454	0	3.52148	0
-0.219994	-3.30151	0	0.511472	0	-3.75067	0	-4.42133	0	-8.00885	0	1.40979	0
-0.119995	-2.37341	0	0.121613	0	-2.68896	0	-2.87659	0	-5.94409	0	0.375366	0
-0.0199966	-1.05389	0	-0.402344	0.09072	-1.32648	0	-1.46405	1.031	-3.44641	0	-0.294128	0
0.0800018	0.239868	0.1179	-0.86745	0.0907832	-0.0108643	0.4539	-0.140094	1.03163	-1.12299	2.578	-1.10431	0.02794
0.180008	1.44928	0.117921	-0.283739	0.0908464	1.21106	0.454111	0.208448	1.03226	1.13542	2.58011	-1.72772	0.0279611
0.280006	1.53595	0.117942	-0.138261	0.0909095	1.27509	0.454321	0.0632774	1.03289	2.18329	2.58221	-0.52771	0.0279821
0.380005	0.200012	0.117963	-0.121879	0.0909727	0.106384	0.454532	0.0250244	1.03353	1.26068	2.58431	-0.272217	0.0280032
0.480003	-0.0687256	0.117984	-0.136658	0.0910359	-0.118652	0.454742	0.0344238	1.03416	0.441101	2.58641	-0.249634	0.0280242
0.580002	-0.0343018	0.118005	-0.160947	0.091099	-0.113159	0.454953	0.0742214	1.03479	0.351318	2.5885	-0.235535	0.0280453
0.680008	-0.0406494	0.118026	-0.145323	0.0911621	-0.102295	0.455163	0.106264	1.03542	0.344973	2.59059	-0.216003	0.0280663
0.780006	-0.0257568	0.118047	-0.161679	0.0912253	-0.0913086	0.455373	0.0953396	1.03605	0.373169	2.59268	-0.216003	0.0280874
0.880005	0.00158691	0.118068	-0.157775	0.0912884	-0.114746	0.455584	0.0953369	1.03668	0.35437	2.59477	-0.204285	0.0281084
0.980003	0.00866699	0.118089	-0.153137	0.0913515	-0.120972	0.455794	0.142212	1.03731	0.345825	2.59686	-0.226135	0.0281295
1.08	0.0445557	0.118111	-0.121036	0.0914146	-0.0897217	0.456004	0.198483	1.03793	0.3927	2.59894	-0.198792	0.0281505
1.18001	0.0367432	0.118132	-0.0828279	0.0914777	-0.0506592	0.456214	0.222653	1.03856	0.477047	2.60102	-0.159729	0.0281716
1.28001	0.0546875	0.118153	-0.0890527	0.0915408	-0.0280151	0.456425	0.245359	1.03919	0.508301	2.6031	-0.116028	0.0281926
1.38	0.0367432	0.118174	-0.116396	0.0916039	-0.00769043	0.456635	0.26178	1.03982	0.534058	2.60517	-0.133972	0.0282136
1.48	0.0250244	0.118195	-0.086731	0.0916669	-0.00769043	0.456845	0.263306	1.04045	0.572388	2.60725	-0.15741	0.0282347
1.58	0.0250244	0.118216	-0.100771	0.09173	0.0266724	0.457055	0.278929	1.04108	0.64502	2.60932	-0.130066	0.0282557
1.68001	0.0523682	0.118237	-0.0851465	0.0917931	0.0102539	0.457265	0.288328	1.0417	0.680174	2.61138	-0.130066	0.0282767
1.78001	0.0539551	0.118258	-0.0702538	0.0918561	0.0219727	0.457475	0.300046	1.04233	0.732544	2.61345	-0.141785	0.0282978
1.88	0.0601807	0.118279	-0.0531641	0.0919191	0.0391846	0.457684	0.301575	1.04296	0.781738	2.61551	-0.118347	0.0283188
1.98	0.0609131	0.1183	-0.0405884	0.0919822	0.0633545	0.457894	0.305542	1.04358	0.809814	2.61757	-0.0886841	0.0283398
2.08	0.0578613	0.118321	-0.0578017	0.0920452	0.0563965	0.458104	0.304686	1.04421	0.834106	2.61963	-0.0761108	0.0283608
2.18001	0.0734863	0.118342	-0.04999	0.0921082	0.0579224	0.458314	0.332884	1.04484	0.844237	2.62169	-0.0675659	0.0283818
2.28001	0.0969238	0.118363	-0.0499889	0.0921712	0.0720215	0.458523	0.334411	1.04546	0.880981	2.62374	-0.0597534	0.0284028
2.38	0.0898438	0.118384	-0.0405899	0.0922342	0.071167	0.458733	0.345337	1.04609	0.901245	2.62579	-0.0558472	0.0284238
2.48	0.0718994	0.118405	-0.0320435	0.0922972	0.0727539	0.458943	0.353149	1.04671	0.92627	2.62784	-0.0496216	0.0284449
2.58	0.0859375	0.118426	-0.0125137	0.0923601	0.0938721	0.459152	0.374266	1.04734	0.944214	2.62988	-0.0363159	0.0284659
2.68001	0.0875244	0.118447	-0.0288697	0.0924231	0.086792	0.459362	0.376587	1.04796	0.970824	2.63193	-0.0269165	0.0284869
2.78001	0.0812988	0.118468	-0.0210585	0.092486	0.0743408	0.459571	0.382811	1.04859	0.974731	2.63397	-0.0363159	0.0285079
2.88	0.0797119	0.118489	-0.020325	0.092549	0.100098	0.459781	0.376587	1.04921	0.993469	2.63601	-0.0363159	0.0285289
2.98	0.078125	0.11851	-0.0132446	0.0926119	0.102417	0.45999	0.372681	1.04984	1.00598	2.63804	-0.0363159	0.0285499
3.08	0.0758057	0.118531	-0.0218521	0.0926749	0.100098	0.460199	0.40161	1.05046	1.03174	2.64008	-0.0285034	0.0285708
3.18001	0.0758057	0.118552	-0.0194706	0.0927378	0.100098	0.460409	0.407836	1.05108	1.05749	2.64211	-0.0222778	0.0285918
3.28001	0.0617676	0.118573	-0.0125136	0.0928007	0.104004	0.460618	0.417235	1.05171	1.06848	2.64414	-0.0253296	0.0286128
3.38	0.078125	0.118594	-0.0171503	0.0928636	0.121216	0.460827	0.40625	1.05233	1.09424	2.64616	-0.0245972	0.0286338
3.48	0.0617676	0.118615	-0.0219116	0.0929265	0.114136	0.461036	0.394531	1.05295	1.08643	2.64819	-0.0457153	0.0286548
3.58	0.0648193	0.118636	-0.0288705	0.0929894	0.119629	0.461245	0.40393	1.05357	1.09888	2.65021	-0.0480347	0.0286758
3.68001	0.0672607	0.118657	-0.0265508	0.0930522	0.131348	0.461454	0.409423	1.0542	1.11536	2.65223	-0.0480347	0.0286968
3.78001	0.0648804	0.118678	-0.0194712	0.0931151	0.129028	0.461663	0.421142	1.05482	1.12158	2.65424	-0.050354	0.0287177
3.88	0.0734863	0.118699	-0.0125129	0.093178	0.143066	0.461872	0.441406	1.05544	1.14111	2.65626	-0.0480347	0.0287387
3.98	0.0836182	0.11872	-0.0125122	0.0932408	0.147705	0.462081	0.445313	1.05606	1.15515	2.65827	-0.0512085	0.0287597
4.08	0.0742188	0.118741	-0.0148315	0.0933037	0.140747	0.46229	0.450806	1.05668	1.18176	2.66028	-0.0581665	0.0287806
4.18001	0.0562744	0.118762	-0.0288697	0.0933665	0.150879	0.462499	0.452392	1.0573	1.19971	2.66229	-0.0480347	0.0288016
4.28001	0.0539551	0.118783	-0.018738	0.0934293	0.144653	0.462708	0.460205	1.05792	1.20361	2.66429	-0.0558472	0.0288226
4.38	0.0617676	0.118804	-0.0125127	0.0934921	0.143066	0.462916	0.463257	1.05854	1.22314	2.66629	-0.0620728	0.0288435
4.48	0.0570068	0.118824	-0.00152588	0.093555	0.161011	0.463125	0.471924	1.05916	1.24268	2.66829	-0.0574341	0.0288645
4.58	0.0773926	0.118845	-0.00860614	0.0936178	0.162598	0.463334	0.468017	1.05978	1.26221	2.67029	-0.0558472	0.0288854
4.68001	0.0734863	0.118866	-0.0226431	0.0936805	0.17041	0.463542	0.466432	1.0604	1.27551	2.67229	-0.0480347	0.0289064
4.78001	0.0585938	0.118887	-0.0226445	0.0937433	0.164185	0.463751	0.471069	1.06102	1.28174	2.67428	-0.065979	0.0289274
4.88	0.0452881	0.118908	-0.0210574	0.0938061	0.159424	0.463959	0.483643	1.06164	1.2981	2.67627	-0.0785522	0.0289483
4.98	0.0539551	0.118929	-0.0281372	0.0938689	0.160278	0.464168	0.476563	1.06226	1.32239	2.67826	-0.0698853	0.0289692
5.08	0.0500488	0.11895	-0.022644	0.0939316	0.168091	0.464376	0.485962	1.06288	1.33252	2.68024	-0.0769653	0.0289902
5.18001	0.0390625	0.118971	-0.0132453	0.0939944	0.164917	0.464585	0.496948	1.06349	1.34583	2.68223	-0.0855103	0.0290111
5.28001	0.039917	0.118992	-0.0109255	0.0940571	0.171997	0.464793	0.49768	1.06411	1.36377	2.68421	-0.0776978	0.0290321
5.38	0.0523682	0.119013	0.00079298	0.0941198	0.186035	0.465001	0.503906	1.06473	1.38721	2.68618	-0.0730591	0.029053
5.48	0.0491943	0.119034	0.000793457	0.0941826	0.182861	0.46521	0.507813	1.06535	1.40125	2.68816	-0.0808716	0.0290739
5.58	0.0484619	0.119055	0.000792742	0.0942453	0.183716	0.465418	0.516479	1.06596	1.42236	2.69013	-0.0737915	0.0290949
5.68001	0.0516357	0.119076	0.000793278	0.094308	0.191528	0.465626	0.517212	1.06658	1.43408	2.69211	-0.065979	0.0291158
5.78001	0.0523682	0.119097	0.00701857	0.0943707	0.205566	0.465834	0.535156	1.0672	1.45361	2.69407	-0.0636597	0.0291367
5.88	0.0585938	0.119118	0.00860584	0.0944334	0.202393	0.466042	0.527344	1.06781	1.47314	2.69604	-0.0691528	0.0291577
5.98	0.0507813	0.119139	0.00860596	0.094496	0.195435	0.46625	0.532837	1.06843	1.47546	2.69801	-0.0769653	0.0291786
6.08	0.0562744	0.119159	0.0117791	0.0945587	0.193848	0.466458	0.553954	1.06905	1.48645	2.69997	-0.0792847	0.0291995
6.18001	0.0656738	0.11918	0.012512	0.0946214	0.21106	0.466666	0.557861	1.06966	1.50207	2.70193	-0.0581665	0.0292204
6.28001	0.0679932	0.119201	0.0125122	0.094684	0.215698	0.466874	0.567993	1.07028	1.51453	2.70388	-0.0558472	0.0292413
6.38	0.0679932	0.119222	0.0093379	0.0947467	0.213379	0.467082	0.564819	1.07089	1.52393	2.70584	-0.0558472	0.0292622
6.48	0.0679932	0.119243	0.00860596	0.0948093	0.221191	0.46729	0.564087	1.07151	1.54968	2.70779	-0.0496216	0.0292832
6.58	0.0679932	0.119264	0.00860596	0.0948719	0.23291	0.467497	0.575806	1.07212	1.56458	2.70974	-0.0480347	0.0293041
6.68001	0.0679932	0.119285	0.0062868	0.0949345	0.23291	0.467705	0.581299	1.07273	1.58093	2.71169	-0.0480347	0.029325
6.78001	0.0679932	0.119306	0.0203236	0.0949971	0.24231	0.467913	0.585936	1.07335	1.58179	2.71364	-0.050354	0.0293459
6.88	0.0797119	0.119327	-0.000792563	0.0950597	0.254761	0.46812	0.583618	1.07396	1.60437	2.71558	-0.0425415	0.0293668
6.98	0.0679932	0.119348	-0.00311279	0.0951223	0.240723	0.468328	0.585205	1.07457	1.60205	2.71752	-0.0558472	0.0293877
7.08	0.0585938	0.119369	0.00628662	0.0951849	0.240723	0.468535	0.583618	1.07519	1.61536	2.71946	-0.0652466	0.0294086
7.18001	0.0562744	0.119389	0.0171504	0.0952475	0.231323	0.468743	0.601562	1.0758	1.62549	2.7214	-0.0675659	0.0294295
7.28001	0.0562744	0.11941	0.0164183	0.0953101	0.246948	0.46895	0.603149	1.07641	1.65125	2.72333	-0.0613403	0.0294503
7.38	0.0562744	0.119431	0.0164185	0.0953726	0.24231	0.469158	0.601563	1.07702	1.65125	2.72526	-0.0714722	0.0294712
7.48	0.0640869	0.119452	0.0195923	0.0954352	0.248535	0.469365	0.620361	1.07764	1.66846	2.72719	-0.0776978	0.0294921
7.58	0.0640869	0.119473	0.028137	0.0954977	0.257935	0.469572	0.616455	1.07825	1.68958	2.72912	-0.0698853	0.029513
7.68001	0.0640869	0.119494	0.0203247	0.0955602	0.260254	0.46978	0.622681	1.07886	1.69421	2.73104	-0.0675659	0.0295339
7.78001	0.0578613	0.119515	0.0203247	0.0956228	0.250854	0.469987	0.613281	1.07947	1.7052	2.73297	-0.0675659	0.0295548
7.88	0.0679932	0.119536	0.0375359	0.0956853	0.248535	0.470194	0.63208	1.08008	1.71143	2.73489	-0.0652466	0.0295756
7.98	0.0679932	0.119557	0.0460815	0.0957478	0.263428	0.470401	0.640625	1.08069	1.73254	2.7368	-0.0487671	0.0295965
8.08	0.0742188	0.119577	0.0398564	0.0958103	0.270386	0.470608	0.646119	1.0813	1.7489	2.73872	-0.0473022	0.0296174
8.18001	0.0679932	0.119598	0.039856	0.0958728	0.26416	0.470815	0.639893	1.08191	1.76221	2.74063	-0.0675659	0.0296383
8.28001	0.0679932	0.119619	0.0476671	0.0959352	0.262573	0.471022	0.663329	1.08252	1.76453	2.74254	-0.0675659	0.0296591
8.38	0.0852051	0.11964	0.059387	0.0959977	0.289185	0.471229	0.677368	1.08313	1.79114	2.74445	-0.0386353	0.02968
8.48	0.0812988	0.119661	0.0593872	0.0960602	0.291504	0.471436	0.675781	1.08374	1.80127	2.74636	-0.0363159	0.0297008
8.58	0.0797119	0.119682	0.0476685	0.0961226	0.291504	0.471643	0.673462	1.08435	1.81299	2.74826	-0.0363159	0.0297217
8.68001	0.0703125	0.119703	0.0593867	0.0961851	0.285278	0.47185	0.679687	1.08496	1.81458	2.75017	-0.0480347	0.0297426
8.78001	0.0742188	0.119723	0.0593871	0.0962475	0.289917	0.472057	0.686767	1.08557	1.83093	2.75206	-0.0300903	0.0297634
8.88	0.0836182	0.119744	0.0593872	0.0963099	0.282104	0.472263	0.685181	1.08618	1.84033	2.75396	-0.0285034	0.0297843
8.98	0.0836182	0.119765	0.0476685	0.0963723	0.279785	0.47247	0.692993	1.08678	1.85437	2.75586	-0.0402222	0.0298051
9.08	0.0742188	0.119786	0.0687859	0.0964348	0.287598	0.472677	0.702392	1.08739	1.85986	2.75775	-0.0285034	0.029826
9.18001	0.0812988	0.119807	0.0617064	0.0964972	0.296997	0.472883	0.707031	1.088	1.88098	2.75964	-0.019104	0.0298468
9.28001	0.0773926	0.119828	0.0593872	0.0965595	0.293091	0.47309	0.704712	1.08861	1.88489	2.76153	-0.0167847	0.0298676
9.38	0.0875244	0.119848	0.0593872	0.0966219	0.303223	0.473297	0.716431	1.08921	1.89502	2.76342	-0.0167847	0.0298885
9.48	0.0875244	0.119869	0.0593872	0.0966843	0.293823	0.473503	0.724243	1.08982	1.91455	2.7653	-0.0167847	0.0299093
9.58	0.0875244	0.11989	0.0593872	0.0967467	0.291504	0.473709	0.714844	1.09043	1.91296	2.76718	-0.0167847	0.0299302
9.68001	0.0875244	0.119911	0.0593872	0.096809	0.291504	0.473916	0.724243	1.09103	1.93408	2.76906	-0.00897217	0.029951
9.78001	0.078125	0.119932	0.0531616	0.0968714	0.291504	0.474122	0.72583	1.09164	1.94189	2.77094	-0.0183716	0.0299718
9.88	0.0758057	0.119953	0.0577998	0.0969337	0.291504	0.474328	0.730469	1.09224	1.96143	2.77281	-0.0285034	0.0299926
9.98	0.0820313	0.119973	0.0593872	0.0969961	0.297729	0.474535	0.732056	1.09285	1.96997	2.77469	-0.0222778	0.0300135
10.08	0.0773926	0.119994	0.0671997	0.0970584	0.299316	0.474741	0.734375	1.09345	1.97705	2.77656	-0.0206909	0.0300343
10.18	0.0758057	0.120015	0.0578003	0.0971207	0.299316	0.474947	0.732056	1.09406	1.98877	2.77842	-0.0206909	0.0300551
10.28	0.0875244	0.120036	0.0648797	0.097183	0.301636	0.475153	0.749267	1.09466	1.99036	2.78029	-0.0269165	0.0300759
10.38	0.0969238	0.120057	0.059387	0.0972453	0.30249	0.475359	0.763306	1.09527	2.00989	2.78215	-0.019104	0.0300967
10.48	0.0992432	0.120078	0.0687866	0.0973076	0.303223	0.475565	0.772705	1.09587	2.02393	2.78401	-0.0167847	0.0301176
10.58	0.0992432	0.120098	0.0789183	0.0973699	0.312622	0.475771	0.768799	1.09648	2.04114	2.78587	-0.00738525	0.0301384
10.68	0.107056	0.120119	0.0789185	0.0974321	0.314941	0.475977	0.775024	1.09708	2.05518	2.78773	-0.0144653	0.0301592
10.78	0.107056	0.12014	0.0851436	0.0974944	0.322754	0.476183	0.78125	1.09768	2.05359	2.78959	-0.0285034	0.03018
10.88	0.113281	0.120161	0.0867308	0.0975567	0.328979	0.476389	0.794556	1.09829	2.06921	2.79144	-0.0222778	0.0302008
10.98	0.126587	0.120182	0.086731	0.0976189	0.321167	0.476595	0.785156	1.09889	2.07239	2.79329	-0.0206909	0.0302216
11.08	0.126587	0.120202	0.0867302	0.0976811	0.318848	0.4768	0.792236	1.09949	2.0708	2.79514	-0.0206909	0.0302424
11.18	0.129761	0.120223	0.0789189	0.0977434	0.328247	0.477006	0.798462	1.10009	2.09192	2.79698	-0.0175171	0.0302632
11.28	0.130493	0.120244	0.0789185	0.0978056	0.322754	0.477212	0.806274	1.1007	2.08875	2.79883	-0.0245972	0.030284
11.38	0.130493	0.120265	0.0789185	0.0978678	0.322754	0.477418	0.806274	1.1013	2.09424	2.80067	-0.0245972	0.0303048
11.48	0.121094	0.120286	0.0734253	0.09793	0.316528	0.477623	0.800781	1.1019	2.10596	2.80251	-0.0245972	0.0303256
11.58	0.113281	0.120306	0.0867308	0.0979922	0.321167	0.477829	0.807861	1.1025	2.10828	2.80434	-0.0300903	0.0303463
11.68	0.108643	0.120327	0.0805054	0.0980544	0.322754	0.478034	0.806274	1.1031	2.10986	2.80618	-0.0285034	0.0303671
11.78	0.107056	0.120348	0.0789185	0.0981166	0.322754	0.47824	0.814087	1.1037	2.12158	2.80801	-0.0285034	0.0303879
11.88	0.109375	0.120369	0.0789185	0.0981787	0.322754	0.478445	0.804688	1.1043	2.12939	2.80984	-0.0167847	0.0304087
11.98	0.107056	0.120389	0.071106	0.0982409	0.322754	0.47865	0.794556	1.1049	2.14111	2.81167	-0.0167847	0.0304295
12.08	0.0992432	0.12041	0.071106	0.0983031	0.314941	0.478856	0.794556	1.1055	2.14111	2.8135	-0.0245972	0.0304502
12.18	0.0898438	0.120431	0.0617065	0.0983652	0.305542	0.479061	0.806274	1.1061	2.14661	2.81532	-0.0245972	0.030471
12.28	0.0875244	0.120452	0.0593872	0.0984273	0.303223	0.479266	0.806274	1.1067	2.14502	2.81714	-0.0245972	0.0304918
12.38	0.0812988	0.120473	0.0648805	0.0984895	0.311035	0.479471	0.797729	1.1073	2.15674	2.81896	-0.0245972	0.0305125
12.48	0.0773926	0.120493	0.0648804	0.0985516	0.308716	0.479677	0.817993	1.1079	2.16223	2.82078	-0.0269165	0.0305333
12.58	0.0914307	0.120514	0.0656132	0.0986137	0.322754	0.479882	0.8125	1.1085	2.17859	2.8226	-0.0128784	0.0305541
12.68	0.0765381	0.120535	0.0671996	0.0986758	0.317261	0.480087	0.804687	1.1091	2.17859	2.82441	-0.027771	0.0305748
12.78	0.0836182	0.120556	0.0765984	0.0987379	0.318848	0.480292	0.823486	1.10969	2.19189	2.82622	-0.0285034	0.0305956
12.88	0.0930176	0.120576	0.0789183	0.0988	0.322021	0.480497	0.825806	1.11029	2.22083	2.82803	-0.019104	0.0306163
12.98	0.0891113	0.120597	0.0789185	0.098862	0.322754	0.480702	0.825806	1.11089	2.22314	2.82984	-0.0167847	0.0306371
13.08	0.0875244	0.120618	0.069519	0.0989241	0.334473	0.480907	0.824219	1.11149	2.24268	2.83164	-0.0167847	0.0306578
13.18	0.078125	0.120639	0.0851436	0.0989862	0.334473	0.481111	0.828125	1.11208	2.23645	2.83344	-0.0167847	0.0306786
13.28	0.0820313	0.120659	0.075013	0.0990482	0.328979	0.481316	0.817994	1.11268	2.25281	2.83524	-0.0105591	0.0306993
13.38	0.0718994	0.12068	0.0726922	0.0991102	0.318848	0.481521	0.839111	1.11328	2.24109	2.83704	-0.0206909	0.0307201
13.48	0.0812988	0.120701	0.0687866	0.0991723	0.328247	0.481726	0.841431	1.11387	2.25989	2.83884	-0.0112915	0.0307408
13.58	0.0773926	0.120722	0.0789185	0.0992343	0.342285	0.48193	0.841431	1.11447	2.27002	2.84063	-0.00897217	0.0307616
13.68	0.0758057	0.120742	0.0789185	0.0992963	0.332886	0.482135	0.841431	1.11506	2.28174	2.84242	-0.00897217	0.0307823
13.78	0.0664063	0.120763	0.0617071	0.0993583	0.330566	0.482339	0.845338	1.11566	2.28174	2.84421	-0.00897217	0.030803
13.88	0.0562744	0.120784	0.0687859	0.0994203	0.316528	0.482544	0.848511	1.11626	2.27234	2.846	-0.0167847	0.0308238
13.98	0.0656738	0.120804	0.071106	0.0994823	0.324341	0.482749	0.849243	1.11685	2.29114	2.84778	-0.0136108	0.0308445
14.08	0.0734863	0.120825	0.071106	0.0995443	0.32666	0.482953	0.849243	1.11744	2.29346	2.84957	-0.0128784	0.0308652
14.18	0.0718994	0.120846	0.0648804	0.0996063	0.32666	0.483157	0.839844	1.11804	2.31299	2.85135	-0.0128784	0.0308859
14.28	0.0718994	0.120867	0.0695186	0.0996682	0.32666	0.483362	0.851562	1.11863	2.30676	2.85313	-0.0128784	0.0309067
14.38	0.0765381	0.120887	0.0617064	0.0997302	0.332886	0.483566	0.846924	1.11923	2.3114	2.8549	-0.0183716	0.0309274
14.48	0.0758057	0.120908	0.0476685	0.0997921	0.334473	0.48377	0.833618	1.11982	2.32471	2.85668	-0.0167847	0.0309481
14.58	0.0758057	0.120929	0.0570672	0.0998541	0.321167	0.483975	0.843017	1.12041	2.3208	2.85845	-0.0285034	0.0309688
14.68	0.0758057	0.12095	0.0499883	0.099916	0.328247	0.484179	0.847657	1.12101	2.3302	2.86022	-0.019104	0.0309895
14.78	0.0664063	0.12097	0.0570673	0.0999779	0.321167	0.484383	0.862548	1.1216	2.32544	2.86199	-0.0261841	0.0310102
14.88	0.0734863	0.120991	0.0515751	0.10004	0.339966	0.484587	0.857056	1.12219	2.3302	2.86376	-0.0363159	0.0310309
14.98	0.0679932	0.121012	0.0421753	0.100102	0.334473	0.484791	0.868774	1.12279	2.33252	2.86552	-0.0363159	0.0310516
15.08	0.0617676	0.121032	0.0460811	0.100164	0.334473	0.484995	0.875	1.12338	2.34424	2.86728	-0.0441284	0.0310723
15.18	0.0664063	0.121053	0.0476683	0.100226	0.331299	0.485199	0.876587	1.12397	2.35205	2.86904	-0.0379028	0.031093
15.28	0.0679932	0.121074	0.0476685	0.100287	0.330566	0.485403	0.876587	1.12456	2.36377	2.8708	-0.0363159	0.0311137
15.38	0.0679932	0.121094	0.0391237	0.100349	0.330566	0.485607	0.88208	1.12515	2.36377	2.87255	-0.0363159	0.0311344
15.48	0.0562744	0.121115	0.039856	0.100411	0.328247	0.485811	0.884399	1.12574	2.37317	2.87431	-0.0386353	0.0311551
15.58	0.0679932	0.121136	0.0476685	0.100473	0.330566	0.486014	0.886719	1.12633	2.3833	2.87606	-0.0480347	0.0311758
15.68	0.0679932	0.121157	0.0476685	0.100535	0.330566	0.486218	0.884399	1.12693	2.3833	2.87781	-0.0480347	0.0311965
15.78	0.0500488	0.121177	0.0538936	0.100597	0.33606	0.486422	0.890625	1.12752	2.39502	2.87956	-0.0480347	0.0312172
15.88	0.0664063	0.121198	0.0554808	0.100658	0.340698	0.486625	0.892212	1.12811	2.39966	2.8813	-0.0418091	0.0312379
15.98	0.0679932	0.121219	0.0570679	0.10072	0.342285	0.486829	0.905518	1.1287	2.41064	2.88304	-0.0402222	0.0312585
16.08	0.0695801	0.121239	0.059387	0.100782	0.343872	0.487033	0.917236	1.12929	2.42004	2.88478	-0.0386353	0.0312792
16.18	0.0625	0.12126	0.071106	0.100844	0.336792	0.487236	0.910156	1.12987	2.43408	2.88652	-0.0363159	0.0312999
16.28	0.0601807	0.121281	0.0617065	0.100906	0.334473	0.48744	0.907837	1.13046	2.44189	2.88826	-0.0363159	0.0313206
16.38	0.0601807	0.121301	0.0593872	0.100967	0.334473	0.487643	0.915649	1.13105	2.45361	2.88999	-0.0363159	0.0313412
16.48	0.0601807	0.121322	0.0593872	0.101029	0.342285	0.487847	0.915649	1.13164	2.45911	2.89173	-0.0151978	0.0313619
16.58	0.0539551	0.121343	0.0414438	0.101091	0.342285	0.48805	0.897706	1.13223	2.45752	2.89346	-0.0128784	0.0313826
16.68	0.0406494	0.121363	0.039856	0.101153	0.324341	0.488253	0.907837	1.13282	2.45361	2.89519	-0.0245972	0.0314032
16.78	0.0406494	0.121384	0.039856	0.101215	0.322754	0.488456	0.915649	1.13341	2.45361	2.89691	-0.0245972	0.0314239
16.88	0.0406494	0.121405	0.0515738	0.101276	0.322754	0.48866	0.927368	1.13399	2.45593	2.89864	-0.0245972	0.0314446
16.98	0.0523682	0.121425	0.0304565	0.101338	0.334473	0.488863	0.915649	1.13458	2.47314	2.90036	-0.0128784	0.0314652
17.08	0.0406494	0.121446	0.0343623	0.1014	0.322754	0.489066	0.921875	1.13517	2.47314	2.90208	-0.0245972	0.0314859
17.18	0.0374756	0.121467	0.0359496	0.101461	0.328979	0.489269	0.914062	1.13575	2.47937	2.9038	-0.0183716	0.0315065
17.28	0.0367432	0.121487	0.0359497	0.101523	0.342285	0.489472	0.923462	1.13634	2.50049	2.90551	-0.0167847	0.0315272
17.38	0.0367432	0.121508	0.0391228	0.101585	0.332886	0.489675	0.932861	1.13693	2.50049	2.90723	-0.0167847	0.0315478
17.48	0.0461426	0.121528	0.039856	0.101647	0.339966	0.489878	0.935181	1.13751	2.52161	2.90894	-0.0167847	0.0315685
17.58	0.0484619	0.121549	0.039856	0.101708	0.342285	0.490081	0.935181	1.1381	2.53174	2.91065	-0.0167847	0.0315891
17.68	0.0484619	0.12157	0.0304565	0.10177	0.343872	0.490284	0.942993	1.13868	2.52551	2.91236	-0.0167847	0.0316097
17.78	0.0484619	0.12159	0.0375366	0.101832	0.342285	0.490487	0.945313	1.13927	2.52393	2.91406	-0.0167847	0.0316304
17.88	0.0484619	0.121611	0.0398552	0.101893	0.342285	0.490689	0.952393	1.13985	2.53564	2.91577	-0.0167847	0.031651
17.98	0.0484619	0.121632	0.0281372	0.101955	0.342285	0.490892	0.962524	1.14044	2.54346	2.91747	-0.00738525	0.0316716
18.08	0.0367432	0.121652	0.0343623	0.102017	0.342285	0.491095	0.96875	1.14102	2.54346	2.91917	-0.0167847	0.0316923
18.18	0.0546875	0.121673	0.0476683	0.102078	0.360229	0.491298	0.97583	1.14161	2.5614	2.92087	-0.0167847	0.0317129
18.28	0.0562744	0.121694	0.0476685	0.10214	0.361816	0.4915	0.974243	1.14219	2.56299	2.92256	-0.0167847	0.0317335
18.38	0.0500488	0.121714	0.0570672	0.102201	0.361816	0.491703	0.983643	1.14278	2.5708	2.92426	-0.0261841	0.0317542
18.48	0.0578613	0.121735	0.0593872	0.102263	0.361816	0.491905	0.997681	1.14336	2.59192	2.92595	-0.019104	0.0317748
18.58	0.0601807	0.121755	0.0593872	0.102325	0.361816	0.492108	0.988281	1.14394	2.59424	2.92764	-0.0167847	0.0317954
18.68	0.0601807	0.121776	0.0593872	0.102386	0.355591	0.49231	0.993774	1.14453	2.60205	2.92933	-0.0167847	0.031816
18.78	0.0601807	0.121797	0.0593872	0.102448	0.354004	0.492513	0.993774	1.14511	2.61377	2.93101	-0.0167847	0.0318366
18.88	0.0601807	0.121817	0.0656123	0.102509	0.354004	0.492715	1	1.14569	2.61377	2.93269	-0.0167847	0.0318572
18.98	0.0664063	0.121838	0.0671997	0.102571	0.35083	0.492917	1.00708	1.14627	2.62	2.93438	-0.0105591	0.0318778
19.08	0.0758057	0.121858	0.0671997	0.102632	0.350098	0.49312	1.00549	1.14686	2.6239	2.93606	-0.00897217	0.0318984
19.18	0.0664063	0.121879	0.0671997	0.102694	0.35791	0.493322	1.01331	1.14744	2.62939	2.93773	-0.00897217	0.031919
19.28	0.0640869	0.1219	0.0671997	0.102756	0.351685	0.493524	1.01331	1.14802	2.64111	2.93941	-0.0183716	0.0319396
19.38	0.0734863	0.12192	0.0765984	0.102817	0.350098	0.493726	1.02271	1.1486	2.64111	2.94108	-0.0206909	0.0319602
19.48	0.0758057	0.121941	0.0789185	0.102879	0.359497	0.493928	1.01563	1.14918	2.65833	2.94275	-0.0112915	0.0319808
19.58	0.0875244	0.121961	0.0789185	0.10294	0.373535	0.49413	1.02502	1.14976	2.66064	2.94442	-0.00897217	0.0320014
19.68	0.0875244	0.121982	0.0789185	0.103002	0.373535	0.494332	1.02502	1.15034	2.67236	2.94609	-0.00897217	0.032022
19.78	0.0875244	0.122003	0.0726929	0.103063	0.364136	0.494534	1.02502	1.15092	2.69189	2.94776	-0.00897217	0.0320426
19.88	0.0875244	0.122023	0.0828238	0.103125	0.371216	0.494736	1.04456	1.1515	2.69189	2.94942	0.00274658	0.0320632
19.98	0.0992432	0.122044	0.0828247	0.103186	0.385254	0.494938	1.05627	1.15208	2.7052	2.95108	0.0144653	0.0320838
20.08	0.0992432	0.122064	0.071106	0.103248	0.385254	0.49514	1.05005	1.15266	2.71533	2.95274	0.0144653	0.0321044
20.18	0.0930176	0.122085	0.071106	0.103309	0.393066	0.495342	1.04846	1.15324	2.71533	2.9544	0.0144653	0.0321249
20.28	0.0914307	0.122106	0.071106	0.10337	0.383667	0.495543	1.05627	1.15382	2.71533	2.95605	0.0144653	0.0321455
20.38	0.0992432	0.122126	0.0835567	0.103432	0.381348	0.495745	1.0625	1.1544	2.71765	2.95771	0.00823975	0.0321661
20.48	0.0976563	0.122147	0.0805054	0.103493	0.387573	0.495947	1.06409	1.15498	2.72314	2.95936	0.0128784	0.0321867
20.58	0.0898438	0.122167	0.0789185	0.103555	0.400879	0.496148	1.06641	1.15556	2.72314	2.96101	0.0144653	0.0322072
20.68	0.0875244	0.122188	0.0789185	0.103616	0.394653	0.49635	1.06409	1.15613	2.72937	2.96266	0.0144653	0.0322278
20.78	0.0953369	0.122208	0.0789177	0.103678	0.399292	0.496551	1.07349	1.15671	2.75049	2.9643	0.0222778	0.0322484
20.88	0.0985107	0.122229	0.0883177	0.103739	0.404053	0.496753	1.08752	1.15729	2.76538	2.96595	0.0316772	0.0322689
20.98	0.0992432	0.122249	0.0812378	0.1038	0.404785	0.496954	1.0813	1.15787	2.76611	2.96759	0.0245972	0.0322895
21.08	0.0898438	0.12227	0.0789185	0.103862	0.404785	0.497156	1.07971	1.15844	2.77393	2.96923	0.0222778	0.0323101
21.18	0.0875244	0.122291	0.071106	0.103923	0.416504	0.497357	1.07813	1.15902	2.77393	2.97087	0.0160522	0.0323306
21.28	0.0875244	0.122311	0.0805047	0.103984	0.416504	0.497558	1.0852	1.1596	2.78564	2.9725	0.0144653	0.0323512
21.38	0.108643	0.122332	0.0906364	0.104046	0.433716	0.49776	1.09534	1.16017	2.79504	2.97414	0.0238647	0.0323717
21.48	0.118774	0.122352	0.0890503	0.104107	0.434448	0.497961	1.09375	1.16075	2.81689	2.97577	0.0363159	0.0323923
21.58	0.110962	0.122373	0.0789183	0.104169	0.430542	0.498162	1.09534	1.16132	2.80591	2.9774	0.0324097	0.0324128
21.68	0.110962	0.122393	0.069519	0.10423	0.425903	0.498363	1.09766	1.1619	2.81299	2.97903	0.0222778	0.0324333
21.78	0.101563	0.122414	0.0671997	0.104291	0.436035	0.498564	1.10315	1.16248	2.81299	2.98065	0.0339966	0.0324539
21.88	0.0992432	0.122434	0.0750116	0.104352	0.436035	0.498765	1.10474	1.16305	2.83252	2.98228	0.0160522	0.0324744
21.98	0.107056	0.122455	0.0671997	0.104414	0.45166	0.498966	1.11487	1.16362	2.84033	2.9839	0.0339966	0.032495
22.08	0.107056	0.122475	0.0671997	0.104475	0.442261	0.499167	1.11487	1.1642	2.85205	2.98552	0.0339966	0.0325155
22.18	0.0976563	0.122496	0.0671997	0.104536	0.439941	0.499368	1.10547	1.16477	2.85986	2.98714	0.0245972	0.032536
22.28	0.103149	0.122517	0.0671997	0.104598	0.442261	0.499569	1.11096	1.16535	2.87158	2.98875	0.0222778	0.0325566
22.38	0.0969238	0.122537	0.0687865	0.104659	0.439941	0.49977	1.11255	1.16592	2.86536	2.99037	0.0222778	0.0325771
22.48	0.0969238	0.122558	0.0805054	0.10472	0.441528	0.499971	1.10864	1.16649	2.87317	2.99198	0.0238647	0.0325976
22.58	0.0898438	0.122578	0.0734253	0.104781	0.443848	0.500172	1.11877	1.16707	2.87549	2.99359	0.0261841	0.0326181
22.68	0.0930176	0.122599	0.0773311	0.104843	0.437622	0.500372	1.125	1.16764	2.87781	2.9952	0.0261841	0.0326387
22.78	0.0976563	0.122619	0.0789183	0.104904	0.450073	0.500573	1.12659	1.16821	2.88171	2.99681	0.0324097	0.0326592
22.88	0.110962	0.12264	0.0789185	0.104965	0.442261	0.500774	1.13831	1.16879	2.90283	2.99841	0.0245972	0.0326797
22.98	0.110962	0.12266	0.0789185	0.105026	0.45166	0.500974	1.12891	1.16936	2.90283	3.00001	0.0222778	0.0327002
23.08	0.118774	0.122681	0.0883172	0.105088	0.45166	0.501175	1.13599	1.16993	2.90515	3.00162	0.0222778	0.0327207
23.18	0.118774	0.122701	0.090637	0.105149	0.46106	0.501375	1.14612	1.1705	2.91223	3.00322	0.0332642	0.0327412
23.28	0.118774	0.122722	0.0789194	0.10521	0.463379	0.501576	1.1344	1.17107	2.91614	3.00481	0.0339966	0.0327617
23.38	0.10083	0.122742	0.0851436	0.105271	0.45166	0.501776	1.14063	1.17165	2.91455	3.00641	0.0222778	0.0327822
23.48	0.0960693	0.122763	0.0805054	0.105332	0.459473	0.501976	1.13599	1.17222	2.92078	3.008	0.0285034	0.0328027
23.58	0.107056	0.122783	0.0789185	0.105394	0.459473	0.502177	1.1344	1.17279	2.92236	3.00959	0.0300903	0.0328232
23.68	0.107056	0.122804	0.0945427	0.105455	0.471191	0.502377	1.14612	1.17336	2.93018	3.01118	0.0300903	0.0328437
23.78	0.124268	0.122824	0.0805052	0.105516	0.480591	0.502577	1.14612	1.17393	2.95129	3.01277	0.0394897	0.0328642
23.88	0.120361	0.122845	0.0906372	0.105577	0.473511	0.502777	1.15393	1.1745	2.95203	3.01436	0.0418091	0.0328847
23.98	0.130493	0.122865	0.0968628	0.105638	0.471191	0.502978	1.16016	1.17507	2.9552	3.01594	0.0418091	0.0329052
24.08	0.127319	0.122886	0.0984496	0.105699	0.471191	0.503178	1.15552	1.17564	2.97156	3.01752	0.0480347	0.0329257
24.18	0.126587	0.122906	0.0984497	0.10576	0.471191	0.503378	1.16565	1.17621	2.97314	3.0191	0.0496216	0.0329462
24.28	0.126587	0.122927	0.0906378	0.105822	0.48291	0.503578	1.15784	1.17678	2.98096	3.02068	0.0496216	0.0329666
24.38	0.126587	0.122947	0.100036	0.105883	0.473511	0.503778	1.16724	1.17734	2.97314	3.02226	0.0418091	0.0329871
24.48	0.126587	0.122968	0.0906372	0.105944	0.480591	0.503978	1.15784	1.17791	2.98486	3.02383	0.0512085	0.0330076
24.58	0.120361	0.122988	0.0906372	0.106005	0.471191	0.504178	1.15784	1.17848	2.98096	3.0254	0.0418091	0.0330281
24.68	0.118774	0.123009	0.0906365	0.106066	0.471191	0.504378	1.16565	1.17905	2.98096	3.02697	0.0324097	0.0330485
24.78	0.128174	0.123029	0.102355	0.106127	0.480591	0.504577	1.17737	1.17962	2.99036	3.02854	0.0488892	0.033069
24.88	0.150024	0.123049	0.0851445	0.106188	0.506348	0.504777	1.17188	1.18019	2.99817	3.03011	0.0652466	0.0330895
24.98	0.135132	0.12307	0.0805054	0.106249	0.494629	0.504977	1.17346	1.18075	3.00903	3.03167	0.0597534	0.0331099
25.08	0.134399	0.12309	0.0789185	0.10631	0.493042	0.505176	1.17578	1.18132	3.01379	3.03324	0.0519409	0.0331304
25.18	0.128174	0.123111	0.0672006	0.106371	0.490723	0.505376	1.16174	1.18189	3.01453	3.0348	0.0496216	0.0331509
25.28	0.126587	0.123131	0.0671997	0.106432	0.479004	0.505576	1.15552	1.18245	3.01221	3.03636	0.0379028	0.0331713
25.38	0.126587	0.123152	0.0671997	0.106493	0.469604	0.505775	1.16174	1.18302	3.02002	3.03792	0.0300903	0.0331918
25.48	0.117188	0.123172	0.0593872	0.106554	0.467285	0.505975	1.16333	1.18359	3.01379	3.03947	0.0300903	0.0332122
25.58	0.116455	0.123193	0.0656121	0.106615	0.462646	0.506174	1.17187	1.18415	3.01611	3.04103	0.0316772	0.0332327
25.68	0.136719	0.123213	0.0671996	0.106676	0.469604	0.506374	1.17578	1.18472	3.03015	3.04258	0.0402222	0.0332531
25.78	0.138306	0.123234	0.0859978	0.106737	0.48291	0.506573	1.18286	1.18528	3.03174	3.04413	0.0418091	0.0332736
25.88	0.141479	0.123254	0.0812376	0.106798	0.48291	0.506772	1.18518	1.18585	3.05286	3.04568	0.0512085	0.033294
25.98	0.150024	0.123274	0.085144	0.106859	0.476685	0.506972	1.19141	1.18641	3.05359	3.04722	0.0535278	0.0333145
26.08	0.146851	0.123295	0.075013	0.10692	0.481323	0.507171	1.18677	1.18698	3.06921	3.04877	0.0535278	0.0333349
26.18	0.134399	0.123315	0.0844116	0.106981	0.479004	0.50737	1.18518	1.18754	3.05908	3.05031	0.0418091	0.0333553
26.28	0.134399	0.123336	0.0867302	0.107042	0.469604	0.507569	1.20239	1.18811	3.06067	3.05185	0.0418091	0.0333758
26.38	0.134399	0.123356	0.0789189	0.107103	0.488403	0.507768	1.1969	1.18867	3.05908	3.05339	0.0512085	0.0333962
26.48	0.120361	0.123377	0.0789185	0.107164	0.48291	0.507968	1.1875	1.18923	3.05127	3.05493	0.0457153	0.0334166
26.58	0.118774	0.123397	0.0789185	0.107225	0.488403	0.508167	1.1969	1.1898	3.06299	3.05646	0.0457153	0.0334371
26.68	0.118774	0.123417	0.0968623	0.107286	0.486816	0.508366	1.20312	1.19036	3.05676	3.058	0.0457153	0.0334575
26.78	0.136719	0.123438	0.0984496	0.107347	0.493042	0.508565	1.19849	1.19092	3.07312	3.05953	0.0519409	0.0334779
26.88	0.128906	0.123458	0.0867319	0.107408	0.485229	0.508763	1.18518	1.19149	3.08252	3.06106	0.0535278	0.0334983
26.98	0.114868	0.123479	0.086731	0.107468	0.479004	0.508962	1.18359	1.19205	3.0614	3.06259	0.0418091	0.0335187
27.08	0.103149	0.123499	0.0961297	0.107529	0.469604	0.509161	1.19067	1.19261	3.0708	3.06411	0.0418091	0.0335392
27.18	0.112549	0.12352	0.0984495	0.10759	0.476685	0.50936	1.20471	1.19317	3.07397	3.06564	0.0512085	0.0335596
27.28	0.114868	0.12354	0.0922241	0.107651	0.472778	0.509559	1.20471	1.19373	3.08252	3.06716	0.0441284	0.03358
27.38	0.108643	0.12356	0.0906372	0.107712	0.471191	0.509757	1.20471	1.1943	3.08484	3.06868	0.0418091	0.0336004
27.48	0.118774	0.123581	0.100037	0.107773	0.473511	0.509956	1.21411	1.19486	3.08252	3.0702	0.0418091	0.0336208
27.58	0.128174	0.123601	0.102356	0.107834	0.480591	0.510155	1.20862	1.19542	3.09192	3.07172	0.0606079	0.0336412
27.68	0.122681	0.123622	0.102356	0.107894	0.475098	0.510353	1.20862	1.19598	3.08801	3.07323	0.0480347	0.0336616
27.78	0.122681	0.123642	0.0906381	0.107955	0.475098	0.510552	1.19531	1.19654	3.08643	3.07474	0.0457153	0.033682
27.88	0.110962	0.123662	0.102356	0.108016	0.464966	0.51075	1.19299	1.1971	3.08643	3.07626	0.0339966	0.0337024
27.98	0.118774	0.123683	0.0929565	0.108077	0.463379	0.510949	1.19299	1.19766	3.08484	3.07777	0.043396	0.0337228
28.08	0.118774	0.123703	0.0968623	0.108138	0.463379	0.511147	1.20471	1.19822	3.08252	3.07927	0.0457153	0.0337432
28.18	0.125	0.123724	0.0867317	0.108198	0.469604	0.511345	1.19299	1.19878	3.10046	3.08078	0.0402222	0.0337636
28.28	0.105469	0.123744	0.086731	0.108259	0.461792	0.511544	1.19299	1.19934	3.09033	3.08228	0.0300903	0.0337839
28.38	0.114868	0.123764	0.0961297	0.10832	0.459473	0.511742	1.20081	1.1999	3.09265	3.08379	0.0300903	0.0338043
28.48	0.124268	0.123785	0.0984497	0.108381	0.468872	0.51194	1.20081	1.20046	3.09973	3.08529	0.0300903	0.0338247
28.58	0.126587	0.123805	0.104675	0.108441	0.479004	0.512138	1.20703	1.20101	3.10986	3.08679	0.0300903	0.0338451
28.68	0.121094	0.123825	0.106262	0.108502	0.479004	0.512337	1.22034	1.20157	3.11609	3.08828	0.0363159	0.0338655
28.78	0.128174	0.123846	0.106262	0.108563	0.490723	0.512535	1.21411	1.20213	3.12317	3.08978	0.0379028	0.0338858
28.88	0.126587	0.123866	0.0984496	0.108624	0.481323	0.512733	1.21411	1.20269	3.12939	3.09127	0.0300903	0.0339062
28.98	0.107056	0.123887	0.0984497	0.108684	0.480591	0.512931	1.21643	1.20325	3.13098	3.09277	0.0316772	0.0339266
29.08	0.107056	0.123907	0.0984497	0.108745	0.484497	0.513129	1.21643	1.2038	3.1333	3.09426	0.0339966	0.0339469
29.18	0.118774	0.123927	0.104675	0.108806	0.48291	0.513327	1.22266	1.20436	3.13562	3.09574	0.0418091	0.0339673
29.28	0.125	0.123948	0.106262	0.108866	0.491455	0.513525	1.22656	1.20492	3.1333	3.09723	0.0402222	0.0339877
29.38	0.126587	0.123968	0.0945444	0.108927	0.490723	0.513722	1.21252	1.20547	3.14111	3.09872	0.0418091	0.034008
29.48	0.108643	0.123988	0.0883179	0.108988	0.479004	0.51392	1.21252	1.20603	3.14111	3.1002	0.0300903	0.0340284
29.58	0.113281	0.124009	0.086731	0.109049	0.469604	0.514118	1.21252	1.20659	3.14111	3.10168	0.0300903	0.0340488
29.68	0.108643	0.124029	0.086731	0.109109	0.467285	0.514316	1.21252	1.20714	3.15283	3.10316	0.0300903	0.0340691
29.78	0.0976563	0.124049	0.085144	0.10917	0.479004	0.514513	1.22034	1.2077	3.15283	3.10464	0.0300903	0.0340895
29.88	0.0953369	0.12407	0.0750128	0.10923	0.472778	0.514711	1.21252	1.20825	3.15125	3.10611	0.0300903	0.0341098
29.98	0.0875244	0.12409	0.0765991	0.109291	0.471191	0.514909	1.2157	1.20881	3.14111	3.10759	0.0222778	0.0341301
30.08	0.0969238	0.12411	0.063294	0.109352	0.471191	0.515106	1.21875	1.20936	3.15051	3.10906	0.0316772	0.0341505
30.18	0.0976563	0.124131	0.0671999	0.109412	0.455566	0.515304	1.22266	1.20992	3.15515	3.11053	0.00665283	0.0341708
30.28	0.0953369	0.124151	0.0648805	0.109473	0.45166	0.515501	1.22974	1.21047	3.15442	3.112	0.00274658	0.0341912
30.38	0.0836182	0.124172	0.0789174	0.109534	0.449341	0.515699	1.23755	1.21103	3.14111	3.11347	0.000427246	0.0342115
30.48	0.0891113	0.124192	0.0789185	0.109594	0.465698	0.515896	1.24768	1.21158	3.15283	3.11493	0.0144653	0.0342318
30.58	0.0992432	0.124212	0.0789185	0.109655	0.463379	0.516093	1.24768	1.21214	3.16455	3.11639	0.0144653	0.0342522
30.68	0.0875244	0.124233	0.0789177	0.109715	0.457153	0.516291	1.24768	1.21269	3.15515	3.11786	0.0261841	0.0342725
30.78	0.108643	0.124253	0.0765998	0.109776	0.472778	0.516488	1.23596	1.21324	3.16223	3.11932	0.0300903	0.0342928
30.88	0.0992432	0.124273	0.0812378	0.109836	0.463379	0.516685	1.23596	1.2138	3.16064	3.12077	0.0160522	0.0343132
30.98	0.0992432	0.124293	0.085144	0.109897	0.453979	0.516882	1.25	1.21435	3.16614	3.12223	0.0206909	0.0343335
31.08	0.105469	0.124314	0.0867308	0.109958	0.469604	0.517079	1.25159	1.2149	3.17078	3.12369	0.0285034	0.0343538
31.18	0.0976563	0.124334	0.086731	0.110018	0.471191	0.517276	1.25159	1.21545	3.18018	3.12514	0.0300903	0.0343741
31.28	0.0891113	0.124354	0.086731	0.110079	0.464966	0.517473	1.25159	1.21601	3.18018	3.12659	0.0300903	0.0343944
31.38	0.0875244	0.124375	0.086731	0.110139	0.471191	0.51767	1.26331	1.21656	3.19189	3.12804	0.0300903	0.0344147
31.48	0.0758057	0.124395	0.0961304	0.1102	0.471191	0.517867	1.27271	1.21711	3.19189	3.12949	0.0300903	0.0344351
31.58	0.0852051	0.124415	0.0984495	0.11026	0.48291	0.518064	1.2688	1.21766	3.19189	3.13093	0.0394897	0.0344554
31.68	0.0992432	0.124436	0.0968629	0.110321	0.48291	0.518261	1.26563	1.21821	3.20361	3.13238	0.0418091	0.0344757
31.78	0.0859375	0.124456	0.110168	0.110381	0.481323	0.518458	1.26721	1.21876	3.20203	3.13382	0.0324097	0.034496
31.88	0.0875244	0.124476	0.103943	0.110442	0.48291	0.518655	1.26721	1.21931	3.2052	3.13526	0.0339966	0.0345163
31.98	0.078125	0.124497	0.102356	0.110502	0.481323	0.518852	1.26721	1.21986	3.20361	3.1367	0.0339966	0.0345366
32.08	0.0852051	0.124517	0.0984506	0.110562	0.479004	0.519048	1.25549	1.22041	3.20361	3.13814	0.027771	0.0345569
32.18	0.078125	0.124537	0.107848	0.110623	0.479004	0.519245	1.25549	1.22096	3.20361	3.13957	0.0144653	0.0345772
32.28	0.0852051	0.124557	0.100769	0.110683	0.482178	0.519442	1.25549	1.22151	3.21143	3.14101	0.0238647	0.0345975
32.38	0.0875244	0.124578	0.0984497	0.110744	0.48291	0.519638	1.25549	1.22206	3.21143	3.14244	0.0144653	0.0346177
32.48	0.0875244	0.124598	0.0984497	0.110804	0.48291	0.519835	1.26721	1.22261	3.21143	3.14387	0.0144653	0.034638
32.58	0.0875244	0.124618	0.104675	0.110865	0.473511	0.520031	1.27344	1.22316	3.22314	3.1453	0.0144653	0.0346583
32.68	0.09375	0.124639	0.0984502	0.110925	0.477417	0.520228	1.26721	1.22371	3.22937	3.14673	0.0206909	0.0346786
32.78	0.0875244	0.124659	0.107848	0.110985	0.471191	0.520424	1.27661	1.22426	3.22473	3.14815	0.0144653	0.0346989
32.88	0.0906982	0.124679	0.110168	0.111046	0.474365	0.52062	1.27893	1.22481	3.23254	3.14958	0.0144653	0.0347192
32.98	0.0992432	0.124699	0.110168	0.111106	0.486816	0.520817	1.29614	1.22535	3.24658	3.151	0.0160522	0.0347394
33.08	0.0898438	0.12472	0.092225	0.111167	0.494629	0.521013	1.28674	1.2259	3.24658	3.15242	0.0261841	0.0347597
33.18	0.0875244	0.12474	0.0968623	0.111227	0.48291	0.521209	1.29529	1.22645	3.24268	3.15384	0.0144653	0.03478
33.28	0.09375	0.12476	0.107848	0.111287	0.479736	0.521405	1.30395	1.227	3.2395	3.15526	0.0206909	0.0348002
33.38	0.104736	0.124781	0.121887	0.111348	0.488403	0.521602	1.30627	1.22754	3.24817	3.15667	0.0316772	0.0348205
33.48	0.107056	0.124801	0.121887	0.111408	0.490723	0.521798	1.30627	1.22809	3.26221	3.15808	0.0339966	0.0348408
33.58	0.118774	0.124821	0.131286	0.111468	0.502441	0.521994	1.31567	1.22864	3.25598	3.1595	0.0261841	0.034861
33.68	0.121948	0.124841	0.130431	0.111529	0.500122	0.52219	1.32422	1.22918	3.27551	3.16091	0.043396	0.0348813
33.78	0.128906	0.124862	0.125794	0.111589	0.520386	0.522386	1.3125	1.22973	3.28406	3.16232	0.0519409	0.0349015
33.88	0.109375	0.124882	0.135192	0.111649	0.504028	0.522582	1.31958	1.23028	3.28174	3.16372	0.0418091	0.0349218
33.98	0.124268	0.124902	0.137512	0.11171	0.511841	0.522778	1.3219	1.23082	3.28174	3.16513	0.0512085	0.0349421
34.08	0.126587	0.124922	0.137512	0.11177	0.51416	0.522974	1.34302	1.23137	3.28174	3.16653	0.0535278	0.0349623
34.18	0.126587	0.124943	0.143737	0.11183	0.51416	0.523169	1.35156	1.23191	3.29346	3.16793	0.0363159	0.0349825
34.28	0.123413	0.124963	0.145325	0.11189	0.510986	0.523365	1.35315	1.23246	3.29968	3.16933	0.0402222	0.0350028
34.38	0.122681	0.124983	0.137513	0.111951	0.518066	0.523561	1.34534	1.233	3.29968	3.17073	0.0418091	0.035023
34.48	0.108643	0.125003	0.137512	0.112011	0.510254	0.523757	1.34534	1.23355	3.28333	3.17213	0.0316772	0.0350433
34.58	0.107056	0.125024	0.146911	0.112071	0.500854	0.523952	1.35474	1.23409	3.28174	3.17352	0.0245972	0.0350635
34.68	0.128174	0.125044	0.128114	0.112131	0.507935	0.524148	1.35315	1.23464	3.30286	3.17492	0.0316772	0.0350837
34.78	0.109375	0.125064	0.125793	0.112192	0.498535	0.524343	1.36487	1.23518	3.29346	3.17631	0.0222778	0.035104
34.88	0.107056	0.125084	0.125793	0.112252	0.498535	0.524539	1.36487	1.23572	3.29346	3.1777	0.0222778	0.0351242
34.98	0.108643	0.125104	0.132019	0.112312	0.49231	0.524734	1.37109	1.23627	3.29187	3.17909	0.0222778	0.0351444
35.08	0.113281	0.125125	0.12738	0.112372	0.496948	0.52493	1.38049	1.23681	3.29578	3.18047	0.0285034	0.0351647
35.18	0.107056	0.125145	0.135192	0.112433	0.498535	0.525125	1.38989	1.23735	3.29736	3.18186	0.0183716	0.0351849
35.28	0.116455	0.125165	0.1297	0.112493	0.507935	0.525321	1.39612	1.23789	3.31226	3.18324	0.027771	0.0352051
35.38	0.118774	0.125185	0.1297	0.112553	0.51416	0.525516	1.39612	1.23844	3.30518	3.18462	0.0222778	0.0352253
35.48	0.109375	0.125206	0.147644	0.112613	0.51416	0.525711	1.40234	1.23898	3.30518	3.186	0.0222778	0.0352455
35.58	0.113281	0.125226	0.149231	0.112673	0.520386	0.525907	1.39453	1.23952	3.32312	3.18738	0.0285034	0.0352658
35.68	0.114868	0.125246	0.15863	0.112733	0.521973	0.526102	1.41333	1.24006	3.32471	3.18876	0.0238647	0.035286
35.78	0.124268	0.125266	0.16095	0.112794	0.539185	0.526297	1.40942	1.2406	3.33411	3.19013	0.0316772	0.0353062
35.88	0.138306	0.125286	0.149232	0.112854	0.541504	0.526492	1.39612	1.24115	3.33484	3.19151	0.0402222	0.0353264
35.98	0.126587	0.125307	0.15155	0.112914	0.529785	0.526687	1.40784	1.24169	3.3208	3.19288	0.0300903	0.0353466
36.08	0.122681	0.125327	0.156311	0.112974	0.541504	0.526882	1.40552	1.24223	3.33252	3.19425	0.0418091	0.0353668
36.18	0.116455	0.125347	0.172667	0.113034	0.539185	0.527077	1.41797	1.24277	3.34192	3.19562	0.0394897	0.035387
36.28	0.130493	0.125367	0.165589	0.113094	0.564941	0.527272	1.41016	1.24331	3.35754	3.19699	0.0535278	0.0354072
36.38	0.113281	0.125387	0.164856	0.113154	0.559448	0.527467	1.41174	1.24385	3.35046	3.19835	0.0480347	0.0354274
36.48	0.126587	0.125408	0.164856	0.113214	0.561035	0.527662	1.41174	1.24439	3.35205	3.19971	0.0496216	0.0354476
36.58	0.126587	0.125428	0.164856	0.113275	0.572754	0.527857	1.42346	1.24493	3.35205	3.20108	0.0418091	0.0354678
36.68	0.117188	0.125448	0.174255	0.113335	0.563354	0.528051	1.43286	1.24547	3.36377	3.20244	0.0418091	0.035488
36.78	0.124268	0.125468	0.168763	0.113395	0.570435	0.528246	1.43518	1.24601	3.37317	3.2038	0.0512085	0.0355081
36.88	0.112549	0.125488	0.168762	0.113455	0.564941	0.528441	1.42896	1.24655	3.35828	3.20515	0.0394897	0.0355283
36.98	0.110962	0.125509	0.174988	0.113515	0.572754	0.528635	1.44531	1.24708	3.35596	3.20651	0.0457153	0.0355485
37.08	0.117188	0.125529	0.176575	0.113575	0.572754	0.52883	1.4469	1.24762	3.37	3.20786	0.034729	0.0355687
37.18	0.118774	0.125549	0.182068	0.113635	0.572754	0.529025	1.4469	1.24816	3.37708	3.20922	0.0339966	0.0355889
37.28	0.109375	0.125569	0.168763	0.113695	0.572754	0.529219	1.43359	1.2487	3.37549	3.21057	0.0339966	0.035609
37.38	0.103149	0.125589	0.168762	0.113755	0.561035	0.529414	1.44067	1.24924	3.36377	3.21191	0.0222778	0.0356292
37.48	0.0969238	0.125609	0.168762	0.113815	0.572754	0.529608	1.44531	1.24977	3.37158	3.21326	0.0222778	0.0356494
37.58	0.0953369	0.12563	0.168762	0.113875	0.572754	0.529802	1.44299	1.25031	3.36218	3.21461	0.0128784	0.0356695
37.68	0.107056	0.12565	0.168762	0.113935	0.563354	0.529997	1.43677	1.25085	3.35986	3.21595	0.0105591	0.0356897
37.78	0.107056	0.12567	0.16095	0.113995	0.568848	0.530191	1.43677	1.25138	3.37158	3.2173	0.0183716	0.0357099
37.88	0.108643	0.12569	0.16095	0.114055	0.570435	0.530385	1.4375	1.25192	3.37317	3.21864	0.0199585	0.03573
37.98	0.122681	0.12571	0.16095	0.114115	0.572754	0.53058	1.4469	1.25246	3.38721	3.21998	0.0222778	0.0357502
38.08	0.113281	0.12573	0.16095	0.114175	0.572754	0.530774	1.4469	1.25299	3.37781	3.22131	0.0144653	0.0357703
38.18	0.110962	0.12575	0.16095	0.114235	0.566528	0.530968	1.4469	1.25353	3.37549	3.22265	0.0222778	0.0357905
38.28	0.118774	0.125771	0.149231	0.114295	0.57666	0.531162	1.4469	1.25407	3.3833	3.22398	0.0144653	0.0358106
38.38	0.107056	0.125791	0.16095	0.114355	0.571167	0.531356	1.4469	1.2546	3.37158	3.22532	0.00897217	0.0358308
38.48	0.107056	0.125811	0.15155	0.114415	0.572754	0.53155	1.45471	1.25514	3.37158	3.22665	0.0043335	0.0358509
38.58	0.107056	0.125831	0.15863	0.114474	0.572754	0.531744	1.45471	1.25567	3.3833	3.22798	0.00897217	0.0358711
38.68	0.107056	0.125851	0.168762	0.114534	0.580566	0.531938	1.45471	1.25621	3.3833	3.22931	0.0199585	0.0358912
38.78	0.107056	0.125871	0.168762	0.114594	0.580566	0.532132	1.45703	1.25674	3.3833	3.23063	0.0222778	0.0359114
38.88	0.118774	0.125891	0.171935	0.114654	0.580566	0.532326	1.46411	1.25727	3.39111	3.23196	0.0300903	0.0359315
38.98	0.128174	0.125912	0.164856	0.114714	0.601685	0.53252	1.46021	1.25781	3.40051	3.23328	0.0316772	0.0359516
39.08	0.130493	0.125932	0.164856	0.114774	0.604004	0.532713	1.46643	1.25834	3.40283	3.2346	0.0339966	0.0359718
39.18	0.130493	0.125952	0.178894	0.114834	0.604004	0.532907	1.47266	1.25888	3.39661	3.23592	0.0339966	0.0359919
39.28	0.144531	0.125972	0.164856	0.114894	0.610229	0.533101	1.45862	1.25941	3.41296	3.23724	0.0402222	0.036012
39.38	0.139893	0.125992	0.16095	0.114953	0.599365	0.533295	1.45471	1.25994	3.40833	3.23856	0.0355835	0.0360321
39.48	0.138306	0.126012	0.149231	0.115013	0.596191	0.533488	1.43677	1.26047	3.40674	3.23988	0.027771	0.0360523
39.58	0.126587	0.126032	0.149231	0.115073	0.575073	0.533682	1.43518	1.26101	3.39343	3.24119	0.00274658	0.0360724
39.68	0.120361	0.126053	0.141419	0.115133	0.572754	0.533875	1.43909	1.26154	3.39111	3.2425	0.00274658	0.0360925
39.78	0.110962	0.126073	0.141418	0.115193	0.564941	0.534069	1.42969	1.26207	3.39502	3.24381	-0.00506592	0.0361126
39.88	0.122681	0.126093	0.141418	0.115253	0.564941	0.534262	1.42737	1.2626	3.39502	3.24512	-0.0128784	0.0361327
39.98	0.122681	0.126113	0.147644	0.115312	0.572754	0.534456	1.43359	1.26314	3.39502	3.24643	-0.00506592	0.0361528
40.08	0.128906	0.126133	0.15155	0.115372	0.56958	0.534649	1.42895	1.26367	3.40283	3.24774	0.00115967	0.036173
40.18	0.121094	0.126153	0.149231	0.115432	0.568848	0.534842	1.42578	1.2642	3.40283	3.24904	-0.00665283	0.0361931
40.28	0.118774	0.126173	0.149231	0.115492	0.568848	0.535036	1.42346	1.26473	3.40283	3.25034	-0.00897217	0.0362132
40.38	0.118774	0.126193	0.149231	0.115552	0.568848	0.535229	1.42346	1.26526	3.41455	3.25164	-0.00897217	0.0362333
40.48	0.118774	0.126213	0.143005	0.115611	0.580566	0.535422	1.42578	1.26579	3.41455	3.25294	0.012146	0.0362534
40.58	0.109375	0.126233	0.141418	0.115671	0.574341	0.535615	1.42346	1.26632	3.40515	3.25424	0.0144653	0.0362735
40.68	0.107056	0.126254	0.141418	0.115731	0.572754	0.535808	1.42346	1.26685	3.41455	3.25554	0.0144653	0.0362936
40.78	0.107056	0.126274	0.149231	0.115791	0.572754	0.536001	1.41724	1.26738	3.41455	3.25684	0.0144653	0.0363136
40.88	0.107056	0.126294	0.149231	0.11585	0.572754	0.536194	1.41565	1.26791	3.42236	3.25813	0.0144653	0.0363337
40.98	0.10083	0.126314	0.137512	0.11591	0.584473	0.536387	1.41565	1.26844	3.41296	3.25942	0.0144653	0.0363538
41.08	0.101563	0.126334	0.137512	0.11597	0.572754	0.53658	1.41565	1.26897	3.3927	3.26071	0.00274658	0.0363739
41.18	0.108643	0.126354	0.137512	0.116029	0.580566	0.536773	1.41406	1.2695	3.40283	3.262	0.00274658	0.036394
41.28	0.107056	0.126374	0.137512	0.116089	0.571167	0.536966	1.41174	1.27003	3.41064	3.26329	0.00274658	0.0364141
41.38	0.107056	0.126394	0.146911	0.116149	0.568848	0.537159	1.41492	1.27056	3.41064	3.26457	0.00274658	0.0364342
41.48	0.116455	0.126414	0.149231	0.116208	0.578247	0.537352	1.41565	1.27108	3.41064	3.26586	0.012146	0.0364542
41.58	0.118774	0.126434	0.139832	0.116268	0.580566	0.537544	1.41565	1.27161	3.42236	3.26714	0.0144653	0.0364743
41.68	0.118774	0.126454	0.141419	0.116328	0.574341	0.537737	1.41956	1.27214	3.41614	3.26842	0.0144653	0.0364944
41.78	0.118774	0.126474	0.141418	0.116387	0.57666	0.53793	1.41956	1.27267	3.40674	3.2697	-0.00274658	0.0365144
41.88	0.118774	0.126495	0.135193	0.116447	0.57666	0.538122	1.41956	1.27319	3.40674	3.27098	-0.0112915	0.0365345
41.98	0.109375	0.126515	0.139832	0.116507	0.57666	0.538315	1.42419	1.27372	3.41455	3.27226	-0.0128784	0.0365546
42.08	0.113281	0.126535	0.141418	0.116566	0.573486	0.538508	1.42346	1.27425	3.41138	3.27353	-0.00665283	0.0365746
42.18	0.126587	0.126555	0.141418	0.116626	0.572754	0.5387	1.42346	1.27478	3.42236	3.27481	-0.00506592	0.0365947
42.28	0.120361	0.126575	0.129701	0.116686	0.580566	0.538892	1.41174	1.2753	3.42236	3.27608	0.00115967	0.0366147
42.38	0.107056	0.126595	0.1297	0.116745	0.568848	0.539085	1.41174	1.27583	3.40442	3.27735	-0.0151978	0.0366348
42.48	0.107056	0.126615	0.117981	0.116805	0.574341	0.539277	1.41174	1.27635	3.40283	3.27862	-0.0167847	0.0366549
42.58	0.107056	0.126635	0.12738	0.116864	0.572754	0.53947	1.43286	1.27688	3.40515	3.27989	-0.0167847	0.0366749
42.68	0.128174	0.126655	0.1203	0.116924	0.582153	0.539662	1.42895	1.27741	3.41223	3.28115	-0.00738525	0.036695
42.78	0.121094	0.126675	0.117981	0.116984	0.575073	0.539854	1.42737	1.27793	3.41455	3.28242	-0.0144653	0.036715
42.88	0.126587	0.126695	0.110169	0.117043	0.572754	0.540046	1.41956	1.27846	3.42236	3.28368	-0.00738525	0.036735
42.98	0.118774	0.126715	0.110168	0.117103	0.564941	0.540238	1.41956	1.27898	3.41455	3.28494	-0.0222778	0.0367551
43.08	0.112549	0.126735	0.110168	0.117162	0.564941	0.540431	1.42737	1.27951	3.40833	3.2862	-0.0245972	0.0367751
43.18	0.110962	0.126755	0.110168	0.117222	0.572754	0.540623	1.42737	1.28003	3.40674	3.28746	-0.0245972	0.0367952
43.28	0.110962	0.126775	0.110168	0.117281	0.572754	0.540815	1.41797	1.28055	3.40906	3.28872	-0.0245972	0.0368152
43.38	0.113281	0.126795	0.0984506	0.117341	0.566528	0.541007	1.40393	1.28108	3.40674	3.28997	-0.0245972	0.0368352
43.48	0.0992432	0.126815	0.0922241	0.1174	0.564941	0.541199	1.40393	1.2816	3.39502	3.29123	-0.0363159	0.0368552
43.58	0.107056	0.126835	0.0968623	0.11746	0.564941	0.541391	1.42187	1.28212	3.40283	3.29248	-0.0363159	0.0368753
43.68	0.107056	0.126855	0.0984496	0.117519	0.571167	0.541582	1.41174	1.28265	3.40906	3.29373	-0.0300903	0.0368953
43.78	0.113281	0.126875	0.0984497	0.117579	0.572754	0.541774	1.41174	1.28317	3.40125	3.29498	-0.0285034	0.0369153
43.88	0.108643	0.126895	0.107848	0.117638	0.563354	0.541966	1.42114	1.28369	3.41064	3.29623	-0.0285034	0.0369353
43.98	0.116455	0.126915	0.110168	0.117698	0.570435	0.542158	1.42896	1.28422	3.42004	3.29747	-0.019104	0.0369554
44.08	0.118774	0.126935	0.0984506	0.117757	0.580566	0.54235	1.41565	1.28474	3.42236	3.29872	-0.0167847	0.0369754
44.18	0.107056	0.126955	0.0984497	0.117817	0.559448	0.542541	1.41565	1.28526	3.41065	3.29996	-0.0285034	0.0369954
44.28	0.109375	0.126975	0.0906372	0.117876	0.550903	0.542733	1.41565	1.28578	3.41223	3.3012	-0.019104	0.0370154
44.38	0.0953369	0.126995	0.0890504	0.117936	0.549316	0.542924	1.41406	1.2863	3.41064	3.30244	-0.0183716	0.0370354
44.48	0.105469	0.127015	0.0906372	0.117995	0.547729	0.543116	1.41565	1.28683	3.40906	3.30368	-0.0222778	0.0370554
44.58	0.0976563	0.127035	0.100036	0.118054	0.549316	0.543307	1.41565	1.28735	3.42236	3.30492	-0.0206909	0.0370754
44.68	0.104736	0.127055	0.102356	0.118114	0.561035	0.543499	1.41565	1.28787	3.43176	3.30616	-0.0112915	0.0370954
44.78	0.114868	0.127075	0.0906372	0.118173	0.55481	0.54369	1.41565	1.28839	3.43408	3.30739	-0.00897217	0.0371154
44.88	0.108643	0.127095	0.0789194	0.118233	0.553223	0.543882	1.41174	1.28891	3.4325	3.30862	0.00274658	0.0371354
44.98	0.0953369	0.127115	0.085144	0.118292	0.541504	0.544073	1.41174	1.28943	3.41846	3.30986	-0.0206909	0.0371554
45.08	0.0859375	0.127135	0.0726935	0.118351	0.532104	0.544264	1.40393	1.28995	3.41223	3.31109	-0.0206909	0.0371754
45.18	0.0875244	0.127155	0.071106	0.118411	0.521973	0.544456	1.40393	1.29047	3.40283	3.31231	-0.0285034	0.0371954
45.28	0.0695801	0.127175	0.071106	0.11847	0.521973	0.544647	1.41565	1.29099	3.41455	3.31354	-0.034729	0.0372154
45.38	0.0679932	0.127195	0.0805047	0.11853	0.533691	0.544838	1.42505	1.29151	3.40515	3.31477	-0.0245972	0.0372354
45.48	0.0773926	0.127215	0.0828247	0.118589	0.543091	0.545029	1.41797	1.29203	3.41223	3.31599	-0.0151978	0.0372553
45.58	0.0703125	0.127235	0.077332	0.118648	0.54541	0.54522	1.42188	1.29255	3.41455	3.31722	-0.0339966	0.0372753
45.68	0.0742188	0.127255	0.0789183	0.118708	0.541504	0.545411	1.42346	1.29307	3.41455	3.31844	-0.0324097	0.0372953
45.78	0.0695801	0.127275	0.0789185	0.118767	0.541504	0.545602	1.41724	1.29358	3.41455	3.31966	-0.0285034	0.0373153
45.88	0.0585938	0.127295	0.0789185	0.118826	0.541504	0.545793	1.42188	1.2941	3.41455	3.32087	-0.0285034	0.0373352
45.98	0.0562744	0.127315	0.0883179	0.118886	0.543823	0.545984	1.43286	1.29462	3.41296	3.32209	-0.0285034	0.0373552
46.08	0.0656738	0.127335	0.0828251	0.118945	0.550903	0.546175	1.43518	1.29514	3.42004	3.32331	-0.0269165	0.0373752
46.18	0.0679932	0.127355	0.0828247	0.119004	0.54541	0.546366	1.42896	1.29566	3.41455	3.32452	-0.0324097	0.0373952
46.28	0.0679932	0.127375	0.0617074	0.119063	0.536011	0.546557	1.41565	1.29617	3.41455	3.32573	-0.0261841	0.0374151
46.38	0.046875	0.127395	0.0687866	0.119123	0.529785	0.546748	1.41565	1.29669	3.41455	3.32694	-0.0425415	0.0374351
46.48	0.0562744	0.127415	0.0601196	0.119182	0.529785	0.546938	1.42188	1.29721	3.40833	3.32815	-0.0441284	0.037455
46.58	0.0625	0.127435	0.0671996	0.119241	0.529785	0.547129	1.42346	1.29772	3.41296	3.32936	-0.0496216	0.037475
46.68	0.0640869	0.127455	0.0593872	0.1193	0.529785	0.54732	1.42346	1.29824	3.42236	3.33057	-0.0480347	0.0374949
46.78	0.0640869	0.127475	0.0687859	0.11936	0.529785	0.54751	1.43518	1.29876	3.42236	3.33178	-0.0574341	0.0375149
46.88	0.0789795	0.127495	0.0632939	0.119419	0.529785	0.547701	1.42737	1.29927	3.44348	3.33298	-0.050354	0.0375348
46.98	0.0718994	0.127515	0.071106	0.119478	0.527466	0.547891	1.43518	1.29979	3.43799	3.33418	-0.0636597	0.0375548
47.08	0.0797119	0.127535	0.0632941	0.119537	0.533691	0.548082	1.42114	1.30031	3.4458	3.33538	-0.0558472	0.0375747
47.18	0.0703125	0.127555	0.0632935	0.119597	0.525879	0.548272	1.42737	1.30082	3.42859	3.33658	-0.0542603	0.0375947
47.28	0.0679932	0.127575	0.0601192	0.119656	0.525879	0.548463	1.43359	1.30134	3.42627	3.33778	-0.0441284	0.0376146
47.38	0.0742188	0.127595	0.0570686	0.119715	0.539917	0.548653	1.42346	1.30185	3.4325	3.33898	-0.0551147	0.0376346
47.48	0.0640869	0.127614	0.0593872	0.119774	0.529785	0.548843	1.41406	1.30237	3.42236	3.34017	-0.0675659	0.0376545
47.58	0.0695801	0.127634	0.0687859	0.119833	0.520386	0.549034	1.42114	1.30288	3.43018	3.34137	-0.0581665	0.0376744
47.68	0.0773926	0.127654	0.059387	0.119893	0.527466	0.549224	1.43518	1.30339	3.43957	3.34256	-0.0464478	0.0376944
47.78	0.0797119	0.127674	0.0593872	0.119952	0.529785	0.549414	1.43518	1.30391	3.45361	3.34375	-0.0379028	0.0377143
47.88	0.0797119	0.127694	0.0593872	0.120011	0.541504	0.549604	1.43518	1.30442	3.44421	3.34494	-0.0363159	0.0377342
47.98	0.0797119	0.127714	0.0593872	0.12007	0.541504	0.549794	1.43677	1.30494	3.44189	3.34613	-0.0363159	0.0377541
48.08	0.0875244	0.127734	0.0593872	0.120129	0.535278	0.549984	1.42578	1.30545	3.44971	3.34731	-0.0363159	0.0377741
48.18	0.078125	0.127754	0.0538945	0.120188	0.533691	0.550174	1.41797	1.30596	3.44971	3.3485	-0.0363159	0.037794
48.28	0.0703125	0.127774	0.0648795	0.120247	0.530518	0.550364	1.44067	1.30648	3.44421	3.34968	-0.0535278	0.0378139
48.38	0.0930176	0.127794	0.0671995	0.120306	0.539185	0.550554	1.43677	1.30699	3.46069	3.35087	-0.0425415	0.0378338
48.48	0.0953369	0.127814	0.0671997	0.120366	0.541504	0.550744	1.43518	1.3075	3.46143	3.35205	-0.0402222	0.0378537
48.58	0.0891113	0.127834	0.0789185	0.120425	0.541504	0.550934	1.42578	1.30801	3.46143	3.35323	-0.0402222	0.0378736
48.68	0.0875244	0.127854	0.0789185	0.120484	0.543091	0.551124	1.42346	1.30853	3.46375	3.3544	-0.0402222	0.0378936
48.78	0.0875244	0.127873	0.0711066	0.120543	0.541504	0.551314	1.41565	1.30904	3.46143	3.35558	-0.0402222	0.0379135
48.88	0.0703125	0.127893	0.0711052	0.120602	0.533691	0.551503	1.41565	1.30955	3.46143	3.35676	-0.0480347	0.0379334
48.98	0.0773926	0.127913	0.071106	0.120661	0.543091	0.551693	1.42346	1.31006	3.47083	3.35793	-0.0386353	0.0379533
49.08	0.0875244	0.127933	0.0773311	0.12072	0.536011	0.551883	1.42969	1.31057	3.46692	3.3591	-0.0441284	0.0379732
49.18	0.0875244	0.127953	0.0789183	0.120779	0.539917	0.552072	1.44299	1.31108	3.48328	3.36027	-0.0285034	0.0379931
49.28	0.0875244	0.127973	0.0726929	0.120838	0.553223	0.552262	1.43677	1.31159	3.48486	3.36144	-0.0339966	0.038013
49.38	0.0875244	0.127993	0.0805047	0.120897	0.553223	0.552452	1.44458	1.3121	3.47705	3.36261	-0.0269165	0.0380328
49.48	0.0992432	0.128013	0.0828247	0.120956	0.553223	0.552641	1.4469	1.31261	3.47314	3.36378	-0.0269165	0.0380527
49.58	0.0992432	0.128033	0.0890498	0.121015	0.553223	0.552831	1.45544	1.31312	3.47314	3.36494	-0.0128784	0.0380726
49.68	0.105469	0.128053	0.0906371	0.121074	0.567261	0.55302	1.45471	1.31363	3.47937	3.36611	-0.00665283	0.0380925
49.78	0.118774	0.128072	0.0789194	0.121133	0.568848	0.553209	1.43677	1.31414	3.48328	3.36727	-0.0261841	0.0381124
49.88	0.0976563	0.128092	0.0789185	0.121192	0.550903	0.553399	1.43518	1.31465	3.46924	3.36843	-0.0402222	0.0381323
49.98	0.0953369	0.128112	0.0789185	0.121251	0.549316	0.553588	1.44299	1.31516	3.46924	3.36959	-0.0402222	0.0381521
50.08	0.103149	0.128132	0.0789185	0.12131	0.561035	0.553777	1.43359	1.31567	3.46301	3.37075	-0.0402222	0.038172
50.18	0.103149	0.128152	0.0883172	0.121369	0.561035	0.553966	1.44067	1.31618	3.46924	3.37191	-0.0480347	0.0381919
50.28	0.106323	0.128172	0.090637	0.121428	0.570435	0.554156	1.44299	1.31669	3.47864	3.37306	-0.0386353	0.0382118
50.38	0.107056	0.128192	0.0828253	0.121487	0.580566	0.554345	1.43518	1.3172	3.49268	3.37422	-0.0363159	0.0382316
50.48	0.101563	0.128212	0.0828247	0.121546	0.572754	0.554534	1.44067	1.3177	3.47546	3.37537	-0.0441284	0.0382515
50.58	0.0992432	0.128231	0.0828247	0.121605	0.572754	0.554723	1.43909	1.31821	3.47314	3.37652	-0.0558472	0.0382714
50.68	0.0992432	0.128251	0.0734253	0.121664	0.575073	0.554912	1.4375	1.31872	3.47314	3.37767	-0.0558472	0.0382912
50.78	0.107056	0.128271	0.071106	0.121723	0.572754	0.555101	1.43518	1.31923	3.47314	3.37882	-0.0558472	0.0383111
50.88	0.0992432	0.128291	0.0648804	0.121782	0.572754	0.55529	1.43518	1.31973	3.47314	3.37997	-0.0558472	0.0383309
50.98	0.10083	0.128311	0.069519	0.121841	0.572754	0.555479	1.44141	1.32024	3.47314	3.38112	-0.0581665	0.0383508
51.08	0.105469	0.128331	0.059388	0.121899	0.580566	0.555668	1.43128	1.32075	3.48486	3.38226	-0.0379028	0.0383707
51.18	0.0953369	0.128351	0.0687859	0.121958	0.568848	0.555856	1.45239	1.32126	3.47315	3.3834	-0.0480347	0.0383905
51.28	0.104736	0.12837	0.0711058	0.122017	0.589966	0.556045	1.45471	1.32176	3.48254	3.38455	-0.0597534	0.0384104
51.38	0.0976563	0.12839	0.071106	0.122076	0.592285	0.556234	1.44531	1.32227	3.49268	3.38569	-0.050354	0.0384302
51.48	0.0953369	0.12841	0.0617065	0.122135	0.592285	0.556423	1.45081	1.32277	3.48328	3.38683	-0.0480347	0.03845
51.58	0.0953369	0.12843	0.0687859	0.122194	0.592285	0.556611	1.45398	1.32328	3.48096	3.38796	-0.0558472	0.0384699
51.68	0.104736	0.12845	0.0711058	0.122253	0.604004	0.5568	1.45471	1.32378	3.50207	3.3891	-0.0402222	0.0384897
51.78	0.118774	0.12847	0.071106	0.122311	0.604004	0.556988	1.44531	1.32429	3.49817	3.39024	-0.0425415	0.0385096
51.88	0.118774	0.128489	0.0656123	0.12237	0.604004	0.557177	1.44299	1.32479	3.50439	3.39137	-0.0363159	0.0385294
51.98	0.118774	0.128509	0.0789185	0.122429	0.610229	0.557366	1.44299	1.3253	3.50122	3.3925	-0.0300903	0.0385492
52.08	0.118774	0.128529	0.0671997	0.122488	0.611816	0.557554	1.44299	1.3258	3.50049	3.39363	-0.0285034	0.0385691
52.18	0.118774	0.128549	0.0671997	0.122547	0.619629	0.557742	1.44531	1.32631	3.50049	3.39476	-0.0285034	0.0385889
52.28	0.109375	0.128569	0.0671997	0.122606	0.613403	0.557931	1.44299	1.32681	3.49426	3.39589	-0.0285034	0.0386087
52.38	0.107056	0.128589	0.0765984	0.122664	0.611816	0.558119	1.44617	1.32732	3.49268	3.39702	-0.0167847	0.0386285
52.48	0.116455	0.128608	0.0789185	0.122723	0.621216	0.558307	1.4469	1.32782	3.50208	3.39814	-0.019104	0.0386483
52.58	0.112549	0.128628	0.0851436	0.122782	0.623535	0.558496	1.44373	1.32832	3.51611	3.39927	-0.0167847	0.0386682
52.68	0.117188	0.128648	0.0789189	0.122841	0.63208	0.558684	1.43518	1.32883	3.52234	3.40039	-0.0043335	0.038688
52.78	0.110962	0.128668	0.0867304	0.122899	0.623535	0.558872	1.45471	1.32933	3.51611	3.40151	-0.00897217	0.0387078
52.88	0.126587	0.128688	0.086731	0.122958	0.631348	0.55906	1.45471	1.32983	3.52393	3.40263	-0.00115967	0.0387276
52.98	0.109375	0.128707	0.086731	0.123017	0.631348	0.559248	1.45471	1.33034	3.51453	3.40375	-0.00115967	0.0387474
53.08	0.107056	0.128727	0.0961297	0.123076	0.625122	0.559436	1.45789	1.33084	3.51221	3.40487	-0.00115967	0.0387672
53.18	0.124268	0.128747	0.0984495	0.123134	0.632935	0.559624	1.46643	1.33134	3.52161	3.40599	0.00823975	0.038787
53.28	0.126587	0.128767	0.0906378	0.123193	0.643066	0.559812	1.45862	1.33184	3.53174	3.4071	0.0105591	0.0388068
53.38	0.118774	0.128787	0.0906372	0.123252	0.625854	0.56	1.45862	1.33234	3.51453	3.40822	0.00274658	0.0388266
53.48	0.118774	0.128806	0.0906372	0.12331	0.623535	0.560188	1.45862	1.33285	3.51221	3.40933	0.0144653	0.0388464
53.58	0.118774	0.128826	0.0906367	0.123369	0.623535	0.560376	1.45544	1.33335	3.51221	3.41044	0.00274658	0.0388662
53.68	0.125	0.128846	0.0968627	0.123428	0.629761	0.560564	1.45471	1.33385	3.52393	3.41155	0.00897217	0.038886
53.78	0.138306	0.128866	0.0984497	0.123486	0.621948	0.560751	1.45471	1.33435	3.52393	3.41266	-0.003479	0.0389058
53.88	0.138306	0.128886	0.0922241	0.123545	0.631348	0.560939	1.45471	1.33485	3.52393	3.41376	-0.00506592	0.0389256
53.98	0.126587	0.128905	0.0906372	0.123604	0.631348	0.561127	1.44531	1.33535	3.52393	3.41487	-0.00506592	0.0389454
54.08	0.126587	0.128925	0.102356	0.123662	0.625122	0.561314	1.45471	1.33585	3.53174	3.41597	-0.00506592	0.0389652
54.18	0.138306	0.128945	0.102356	0.123721	0.623535	0.561502	1.45471	1.33635	3.53174	3.41708	0.00274658	0.0389849
54.28	0.138306	0.128965	0.111755	0.12378	0.623535	0.56169	1.46411	1.33685	3.52234	3.41818	0.00274658	0.0390047
54.38	0.138306	0.128984	0.114075	0.123838	0.632935	0.561877	1.46802	1.33735	3.52942	3.41928	0.0043335	0.0390245
54.48	0.138306	0.129004	0.114075	0.123897	0.625854	0.562065	1.46643	1.33785	3.54346	3.42038	0.00665283	0.0390443
54.58	0.146118	0.129024	0.114075	0.123956	0.631348	0.562252	1.46643	1.33835	3.54346	3.42148	0.00665283	0.039064
54.68	0.146118	0.129044	0.114075	0.124014	0.631348	0.56244	1.46643	1.33885	3.54346	3.42257	0.0206909	0.0390838
54.78	0.146118	0.129064	0.114075	0.124073	0.643066	0.562627	1.46643	1.33935	3.54346	3.42367	0.0144653	0.0391036
54.88	0.146118	0.129083	0.114075	0.124131	0.636841	0.562814	1.47815	1.33984	3.54346	3.42476	0.0144653	0.0391233
54.98	0.146118	0.129103	0.1203	0.12419	0.635254	0.563001	1.47498	1.34034	3.55286	3.42585	0.0144653	0.0391431
55.08	0.157837	0.129123	0.121887	0.124248	0.641479	0.563189	1.47424	1.34084	3.5614	3.42694	0.0206909	0.0391629
55.18	0.157837	0.129143	0.121887	0.124307	0.643066	0.563376	1.47424	1.34134	3.56299	3.42803	0.0238647	0.0391826
55.28	0.157837	0.129162	0.121887	0.124366	0.633667	0.563563	1.46802	1.34184	3.56299	3.42912	0.0222778	0.0392024
55.38	0.157837	0.129182	0.121887	0.124424	0.63916	0.56375	1.46643	1.34233	3.56531	3.43021	0.0285034	0.0392221
55.48	0.157837	0.129202	0.1203	0.124483	0.632935	0.563937	1.47424	1.34283	3.56299	3.4313	0.0160522	0.0392419
55.58	0.157837	0.129222	0.136779	0.124541	0.643066	0.564124	1.48364	1.34333	3.56299	3.43238	0.0144653	0.0392616
55.68	0.157837	0.129241	0.133606	0.1246	0.652466	0.564311	1.48596	1.34382	3.57239	3.43346	0.0238647	0.0392814
55.78	0.157837	0.129261	0.133606	0.124658	0.645386	0.564498	1.48596	1.34432	3.58252	3.43455	0.0324097	0.0393011
55.88	0.157837	0.129281	0.124207	0.124717	0.643066	0.564685	1.48828	1.34482	3.58252	3.43563	0.0339966	0.0393209
55.98	0.157837	0.129301	0.121887	0.124775	0.643066	0.564872	1.48596	1.34531	3.58252	3.43671	0.0339966	0.0393406
56.08	0.157837	0.12932	0.121887	0.124834	0.643066	0.565059	1.48596	1.34581	3.57629	3.43778	0.0339966	0.0393603
56.18	0.157837	0.12934	0.1297	0.124892	0.633667	0.565246	1.48596	1.34631	3.57471	3.43886	0.0339966	0.0393801
56.28	0.16333	0.12936	0.139098	0.124951	0.631348	0.565432	1.49536	1.3468	3.57471	3.43994	0.0339966	0.0393998
56.38	0.171143	0.12938	0.141418	0.125009	0.640747	0.565619	1.49768	1.3473	3.59583	3.44101	0.0512085	0.0394195
56.48	0.173462	0.129399	0.141418	0.125068	0.64856	0.565806	1.49768	1.34779	3.60596	3.44208	0.0535278	0.0394393
56.58	0.173462	0.129419	0.135193	0.125126	0.646973	0.565993	1.49768	1.34829	3.59656	3.44315	0.0629272	0.039459
56.68	0.173462	0.129439	0.133606	0.125184	0.654785	0.566179	1.49146	1.34878	3.59424	3.44423	0.0558472	0.0394787
56.78	0.181274	0.129458	0.133606	0.125243	0.654785	0.566366	1.48987	1.34928	3.59424	3.44529	0.0535278	0.0394984
56.88	0.181274	0.129478	0.125793	0.125301	0.645386	0.566552	1.48987	1.34977	3.60596	3.44636	0.0629272	0.0395182
56.98	0.181274	0.129498	0.147644	0.12536	0.643066	0.566739	1.49451	1.35026	3.60596	3.44743	0.0652466	0.0395379
57.08	0.195313	0.129518	0.149231	0.125418	0.650879	0.566925	1.49377	1.35076	3.62781	3.44849	0.0792847	0.0395576
57.18	0.1875	0.129537	0.149231	0.125477	0.650879	0.567112	1.50159	1.35125	3.64111	3.44956	0.0808716	0.0395773
57.28	0.196899	0.129557	0.139832	0.125535	0.650879	0.567298	1.50159	1.35174	3.62939	3.45062	0.0808716	0.039597
57.38	0.196899	0.129577	0.137512	0.125593	0.662598	0.567484	1.50159	1.35224	3.63489	3.45168	0.0808716	0.0396167
57.48	0.196899	0.129596	0.139099	0.125652	0.653198	0.56767	1.49377	1.35273	3.6333	3.45274	0.0714722	0.0396364
57.58	0.196899	0.129616	0.14923	0.12571	0.650879	0.567857	1.51331	1.35322	3.61609	3.4538	0.0730591	0.0396561
57.68	0.204712	0.129636	0.16095	0.125768	0.650879	0.568043	1.51331	1.35372	3.62158	3.45486	0.0691528	0.0396758
57.78	0.204712	0.129656	0.15155	0.125827	0.658691	0.568229	1.51331	1.35421	3.62939	3.45592	0.0808716	0.0396955
57.88	0.198486	0.129675	0.14142	0.125885	0.658691	0.568415	1.50549	1.3547	3.62939	3.45697	0.0808716	0.0397152
57.98	0.200806	0.129695	0.141418	0.125943	0.650879	0.568601	1.50549	1.35519	3.62158	3.45802	0.0730591	0.0397349
58.08	0.200806	0.129715	0.141418	0.126002	0.656372	0.568787	1.50549	1.35568	3.61536	3.45908	0.0613403	0.0397546
58.18	0.200806	0.129734	0.150818	0.12606	0.654785	0.568973	1.51489	1.35618	3.61377	3.46013	0.0707397	0.0397743
58.28	0.210205	0.129754	0.153137	0.126118	0.654785	0.569159	1.52893	1.35667	3.62317	3.46118	0.0730591	0.039794
58.38	0.203125	0.129774	0.16095	0.126177	0.654785	0.569345	1.52271	1.35716	3.62549	3.46223	0.0730591	0.0398137
58.48	0.200806	0.129793	0.16095	0.126235	0.656372	0.569531	1.52112	1.35765	3.62781	3.46327	0.0730591	0.0398334
58.58	0.208618	0.129813	0.155457	0.126293	0.654785	0.569717	1.51563	1.35814	3.62549	3.46432	0.0824585	0.039853
58.68	0.203125	0.129833	0.157043	0.126352	0.651611	0.569903	1.50781	1.35863	3.62	3.46537	0.0698853	0.0398727
58.78	0.204712	0.129852	0.149231	0.12641	0.650879	0.570088	1.49768	1.35912	3.62158	3.46641	0.0691528	0.0398924
58.88	0.196899	0.129872	0.149231	0.126468	0.643066	0.570274	1.50549	1.35961	3.61609	3.46745	0.0613403	0.0399121
58.98	0.1875	0.129892	0.137512	0.126526	0.643066	0.57046	1.49378	1.3601	3.61377	3.46849	0.0613403	0.0399317
59.08	0.185181	0.129911	0.137512	0.126585	0.643066	0.570646	1.49377	1.36059	3.60986	3.46953	0.0418091	0.0399514
59.18	0.185181	0.129931	0.137512	0.126643	0.633667	0.570831	1.49378	1.36108	3.60986	3.47057	0.0418091	0.0399711
59.28	0.185181	0.129951	0.146912	0.126701	0.63916	0.571017	1.49377	1.36157	3.60364	3.47161	0.0512085	0.0399907
59.38	0.188354	0.12997	0.137514	0.126759	0.642334	0.571202	1.48206	1.36206	3.61145	3.47265	0.0707397	0.0400104
59.48	0.177368	0.12999	0.128113	0.126817	0.631348	0.571388	1.48206	1.36254	3.60205	3.47368	0.0535278	0.0400301
59.58	0.177368	0.13001	0.132018	0.126876	0.631348	0.571573	1.48206	1.36303	3.60437	3.47472	0.0535278	0.0400497
59.68	0.182007	0.130029	0.137512	0.126934	0.628174	0.571759	1.47424	1.36352	3.60828	3.47575	0.0597534	0.0400694
59.78	0.167236	0.130049	0.146912	0.126992	0.631348	0.571944	1.48364	1.36401	3.59583	3.47678	0.0535278	0.040089
59.88	0.175049	0.130069	0.143005	0.12705	0.640747	0.572129	1.48596	1.3645	3.60364	3.47781	0.0629272	0.0401087
59.98	0.177368	0.130088	0.141418	0.127108	0.636841	0.572315	1.50391	1.36498	3.60596	3.47884	0.0652466	0.0401283
60.08	0.179688	0.130108	0.135926	0.127167	0.643066	0.5725	1.5	1.36547	3.60437	3.47987	0.0652466	0.040148
60.18	0.171875	0.130128	0.137512	0.127225	0.637573	0.572685	1.48987	1.36596	3.59656	3.48089	0.0597534	0.0401676
60.28	0.173462	0.130147	0.137512	0.127283	0.63916	0.57287	1.49536	1.36645	3.59814	3.48192	0.0613403	0.0401873
60.38	0.173462	0.130167	0.12738	0.127341	0.63916	0.573055	1.49536	1.36693	3.59814	3.48294	0.0613403	0.0402069
60.48	0.168823	0.130187	0.1203	0.127399	0.640747	0.57324	1.49768	1.36742	3.61145	3.48396	0.0629272	0.0402265
60.58	0.169556	0.130206	0.1297	0.127457	0.643066	0.573425	1.49768	1.36791	3.61377	3.48499	0.0714722	0.0402462
60.68	0.169556	0.130226	0.123474	0.127515	0.654785	0.57361	1.48828	1.36839	3.61377	3.48601	0.0668335	0.0402658
60.78	0.181274	0.130245	0.119568	0.127574	0.654785	0.573795	1.48364	1.36888	3.62158	3.48702	0.0597534	0.0402854
60.88	0.157837	0.130265	0.121887	0.127632	0.643066	0.57398	1.48596	1.36936	3.62476	3.48804	0.059021	0.0403051
60.98	0.169556	0.130285	0.128113	0.12769	0.643066	0.574165	1.49219	1.36985	3.62549	3.48906	0.0613403	0.0403247
61.08	0.175781	0.130304	0.129699	0.127748	0.657104	0.57435	1.49377	1.37034	3.62231	3.49007	0.0675659	0.0403443
61.18	0.177368	0.130324	0.121887	0.127806	0.658691	0.574535	1.47974	1.37082	3.62158	3.49109	0.0691528	0.0403639
61.28	0.171143	0.130344	0.121887	0.127864	0.656372	0.57472	1.48755	1.37131	3.61377	3.4921	0.0629272	0.0403835
61.38	0.178955	0.130363	0.129699	0.127922	0.67041	0.574904	1.48987	1.37179	3.62549	3.49311	0.074646	0.0404032
61.48	0.171875	0.130383	0.117981	0.12798	0.668091	0.575089	1.47815	1.37227	3.62549	3.49412	0.0769653	0.0404228
61.58	0.157837	0.130402	0.117981	0.128038	0.654785	0.575274	1.47815	1.37276	3.61377	3.49513	0.0652466	0.0404424
61.68	0.157837	0.130422	0.117981	0.128096	0.654785	0.575458	1.47815	1.37324	3.60754	3.49614	0.0730591	0.040462
61.78	0.148438	0.130442	0.117981	0.128154	0.654785	0.575643	1.48596	1.37373	3.61377	3.49715	0.0730591	0.0404816
61.88	0.139893	0.130461	0.1297	0.128212	0.654785	0.575827	1.47656	1.37421	3.61377	3.49815	0.0730591	0.0405012
61.98	0.150024	0.130481	0.135925	0.12827	0.662598	0.576012	1.48047	1.37469	3.60437	3.49916	0.0730591	0.0405208
62.08	0.15625	0.1305	0.119569	0.128328	0.659424	0.576196	1.47034	1.37518	3.61999	3.50016	0.0792847	0.0405404
62.18	0.146118	0.13052	0.117981	0.128386	0.646973	0.576381	1.47034	1.37566	3.60986	3.50116	0.0613403	0.04056
62.28	0.136719	0.13054	0.12738	0.128444	0.646973	0.576565	1.48523	1.37614	3.59815	3.50216	0.0613403	0.0405796
62.38	0.143799	0.130559	0.121888	0.128502	0.650146	0.576749	1.47815	1.37663	3.60754	3.50316	0.0801392	0.0405992
62.48	0.139893	0.130579	0.112488	0.12856	0.643066	0.576934	1.47815	1.37711	3.61377	3.50416	0.0675659	0.0406188
62.58	0.138306	0.130598	0.110168	0.128618	0.643066	0.577118	1.46875	1.37759	3.60754	3.50516	0.0652466	0.0406384
62.68	0.138306	0.130618	0.116394	0.128676	0.654785	0.577302	1.48047	1.37807	3.60596	3.50616	0.0652466	0.040658
62.78	0.135132	0.130638	0.117981	0.128734	0.661011	0.577486	1.48206	1.37855	3.61218	3.50715	0.0714722	0.0406775
62.88	0.146118	0.130657	0.115662	0.128792	0.653198	0.577671	1.49146	1.37903	3.62158	3.50814	0.0613403	0.0406971
62.98	0.143799	0.130677	0.117981	0.12885	0.64856	0.577855	1.49377	1.37952	3.61926	3.50914	0.059021	0.0407167
63.08	0.146118	0.130696	0.135191	0.128908	0.662598	0.578039	1.50317	1.38	3.62158	3.51013	0.0707397	0.0407363
63.18	0.155518	0.130716	0.137512	0.128966	0.671997	0.578223	1.50549	1.38048	3.62158	3.51112	0.0730591	0.0407559
63.28	0.151611	0.130735	0.135925	0.129024	0.672729	0.578407	1.50391	1.38096	3.62158	3.51211	0.0824585	0.0407754
63.38	0.15625	0.130755	0.137512	0.129082	0.668823	0.578591	1.49609	1.38144	3.63171	3.51309	0.0831909	0.040795
63.48	0.157837	0.130775	0.131287	0.129139	0.67041	0.578775	1.49377	1.38192	3.6427	3.51408	0.0910034	0.0408146
63.58	0.148438	0.130794	0.127381	0.129197	0.67041	0.578958	1.49146	1.3824	3.64502	3.51507	0.0925903	0.0408341
63.68	0.143799	0.130814	0.1297	0.129255	0.673584	0.579142	1.49536	1.38288	3.6333	3.51605	0.090271	0.0408537
63.78	0.157837	0.130833	0.135925	0.129313	0.674316	0.579326	1.5	1.38336	3.64111	3.51703	0.0925903	0.0408733
63.88	0.164063	0.130853	0.129701	0.129371	0.671143	0.57951	1.49377	1.38384	3.65906	3.51801	0.0988159	0.0408928
63.98	0.157837	0.130872	0.137512	0.129429	0.662598	0.579693	1.50159	1.38432	3.65283	3.519	0.0847778	0.0409124
64.08	0.159424	0.130892	0.150818	0.129487	0.678223	0.579877	1.50549	1.3848	3.66064	3.51998	0.0925903	0.0409319
64.18	0.159424	0.130911	0.143738	0.129544	0.665771	0.580061	1.50549	1.38528	3.66223	3.52095	0.0941772	0.0409515
64.28	0.164063	0.130931	0.141418	0.129602	0.674316	0.580244	1.50549	1.38575	3.67236	3.52193	0.0847778	0.040971
64.38	0.161743	0.130951	0.147643	0.12966	0.674316	0.580428	1.50549	1.38623	3.66455	3.52291	0.0847778	0.0409906
64.48	0.175781	0.13097	0.137512	0.129718	0.680542	0.580611	1.51172	1.38671	3.67236	3.52388	0.102722	0.0410101
64.58	0.165649	0.13099	0.14691	0.129776	0.67041	0.580795	1.51648	1.38719	3.66065	3.52485	0.0925903	0.0410297
64.68	0.186768	0.131009	0.16095	0.129834	0.67041	0.580978	1.52502	1.38767	3.67004	3.52583	0.090271	0.0410492
64.78	0.179688	0.131029	0.15155	0.129891	0.67041	0.581162	1.52502	1.38814	3.67236	3.5268	0.0925903	0.0410687
64.88	0.185181	0.131048	0.155456	0.129949	0.67041	0.581345	1.53125	1.38862	3.68408	3.52777	0.0925903	0.0410883
64.98	0.191406	0.131068	0.157043	0.130007	0.676636	0.581528	1.53284	1.3891	3.69031	3.52874	0.0988159	0.0411078
65.08	0.198486	0.131087	0.152405	0.130065	0.689941	0.581712	1.54614	1.38958	3.6825	3.52971	0.100403	0.0411274
65.18	0.198486	0.131107	0.153137	0.130122	0.685303	0.581895	1.54846	1.39005	3.68176	3.53067	0.10199	0.0411469
65.28	0.200806	0.131126	0.149231	0.13018	0.692261	0.582078	1.54456	1.39053	3.69348	3.53164	0.104309	0.0411664
65.38	0.1875	0.131146	0.141418	0.130238	0.682129	0.582261	1.54456	1.39101	3.68408	3.5326	0.0925903	0.0411859
65.48	0.178955	0.131165	0.150818	0.130296	0.682129	0.582444	1.55395	1.39148	3.68408	3.53356	0.0925903	0.0412055
65.58	0.186768	0.131185	0.160949	0.130353	0.685303	0.582627	1.54687	1.39196	3.6958	3.53453	0.10199	0.041225
65.68	0.200806	0.131204	0.146057	0.130411	0.693848	0.58281	1.53906	1.39243	3.70361	3.53549	0.104309	0.0412445
65.78	0.195313	0.131224	0.145325	0.130469	0.688354	0.582993	1.55237	1.39291	3.69812	3.53645	0.0988159	0.041264
65.88	0.196899	0.131244	0.145325	0.130526	0.689941	0.583176	1.55237	1.39339	3.69971	3.53741	0.100403	0.0412835
65.98	0.195313	0.131263	0.137512	0.130584	0.692261	0.583359	1.54456	1.39386	3.71143	3.53836	0.100403	0.041303
66.08	0.185181	0.131283	0.14691	0.130642	0.67041	0.583542	1.54773	1.39434	3.70361	3.53932	0.0925903	0.0413225
66.18	0.206299	0.131302	0.16095	0.130699	0.691528	0.583725	1.54687	1.39481	3.70679	3.54027	0.10199	0.0413421
66.28	0.208618	0.131322	0.149231	0.130757	0.684448	0.583908	1.53284	1.39528	3.70752	3.54123	0.104309	0.0413616
66.38	0.190674	0.131341	0.149231	0.130815	0.664185	0.58409	1.54456	1.39576	3.6958	3.54218	0.0925903	0.0413811
66.48	0.191406	0.131361	0.141418	0.130872	0.662598	0.584273	1.54297	1.39623	3.6864	3.54313	0.0925903	0.0414006
66.58	0.1875	0.13138	0.149231	0.13093	0.661011	0.584456	1.54456	1.39671	3.6825	3.54408	0.0792847	0.0414201
66.68	0.189087	0.1314	0.149231	0.130988	0.662598	0.584639	1.55005	1.39718	3.69189	3.54503	0.0808716	0.0414396
66.78	0.1875	0.131419	0.137512	0.131045	0.653198	0.584821	1.53674	1.39765	3.69189	3.54598	0.0808716	0.041459
66.88	0.173462	0.131439	0.137512	0.131103	0.63916	0.585004	1.53674	1.39813	3.68018	3.54693	0.0691528	0.0414785
66.98	0.173462	0.131458	0.137512	0.131161	0.646973	0.585186	1.55395	1.3986	3.68018	3.54787	0.0691528	0.041498
67.08	0.176636	0.131478	0.149231	0.131218	0.650146	0.585369	1.55627	1.39907	3.68958	3.54882	0.0785522	0.0415175
67.18	0.189087	0.131497	0.141418	0.131276	0.650879	0.585551	1.53906	1.39955	3.70361	3.54976	0.0808716	0.041537
67.28	0.181274	0.131516	0.1297	0.131333	0.643066	0.585734	1.53674	1.40002	3.6958	3.5507	0.0730591	0.0415565
67.38	0.169556	0.131536	0.135924	0.131391	0.631348	0.585916	1.55078	1.40049	3.67468	3.55165	0.0613403	0.041576
67.48	0.183594	0.131555	0.139099	0.131449	0.628174	0.586098	1.55395	1.40096	3.67859	3.55259	0.0675659	0.0415954
67.58	0.177368	0.131575	0.141418	0.131506	0.629028	0.586281	1.55627	1.40143	3.68176	3.55353	0.0707397	0.0416149
67.68	0.177368	0.131594	0.141418	0.131564	0.636841	0.586463	1.55627	1.40191	3.67786	3.55446	0.0730591	0.0416344
67.78	0.177368	0.131614	0.141418	0.131621	0.625854	0.586645	1.54688	1.40238	3.67627	3.5554	0.0652466	0.0416539
67.88	0.182861	0.131633	0.129701	0.131679	0.623535	0.586827	1.53284	1.40285	3.67627	3.55634	0.0652466	0.0416733
67.98	0.169556	0.131653	0.1297	0.131736	0.611816	0.587009	1.53906	1.40332	3.66455	3.55727	0.0535278	0.0416928
68.08	0.175781	0.131672	0.129699	0.131794	0.618042	0.587191	1.54614	1.40379	3.66919	3.5582	0.0597534	0.0417123
68.18	0.177368	0.131692	0.139099	0.131851	0.619629	0.587373	1.55396	1.40426	3.66846	3.55914	0.0613403	0.0417317
68.28	0.185181	0.131711	0.141418	0.131909	0.622803	0.587555	1.55627	1.40473	3.67786	3.56007	0.0801392	0.0417512
68.38	0.185181	0.131731	0.141418	0.131966	0.623535	0.587737	1.55627	1.4052	3.68018	3.561	0.0847778	0.0417706
68.48	0.185181	0.13175	0.141418	0.132024	0.623535	0.587919	1.54688	1.40567	3.68567	3.56193	0.0636597	0.0417901
68.58	0.178955	0.13177	0.149231	0.132081	0.625854	0.588101	1.55237	1.40614	3.68408	3.56286	0.0707397	0.0418095
68.68	0.189087	0.131789	0.146912	0.132139	0.623535	0.588283	1.54382	1.40661	3.68408	3.56378	0.0636597	0.041829
68.78	0.186768	0.131808	0.149231	0.132196	0.621216	0.588465	1.54456	1.40708	3.68176	3.56471	0.0606079	0.0418484
68.88	0.179688	0.131828	0.139832	0.132254	0.623535	0.588647	1.54456	1.40755	3.68408	3.56563	0.0558472	0.0418679
68.98	0.177368	0.131847	0.141418	0.132311	0.623535	0.588828	1.53674	1.40802	3.67468	3.56656	0.0629272	0.0418873
69.08	0.177368	0.131867	0.141418	0.132369	0.615723	0.58901	1.52734	1.40849	3.67236	3.56748	0.0574341	0.0419068
69.18	0.171143	0.131886	0.138245	0.132426	0.615723	0.589192	1.53125	1.40896	3.67236	3.5684	0.0480347	0.0419262
69.28	0.178101	0.131906	0.137512	0.132484	0.621948	0.589373	1.54456	1.40942	3.68408	3.56932	0.0613403	0.0419456
69.38	0.177368	0.131925	0.137512	0.132541	0.623535	0.589555	1.53833	1.40989	3.68408	3.57024	0.0652466	0.0419651
69.48	0.177368	0.131945	0.131287	0.132598	0.614136	0.589737	1.54297	1.41036	3.67468	3.57116	0.0652466	0.0419845
69.58	0.167969	0.131964	0.1297	0.132656	0.619629	0.589918	1.54614	1.41083	3.67236	3.57207	0.0535278	0.0420039
69.68	0.159424	0.131983	0.1297	0.132713	0.619629	0.5901	1.54456	1.4113	3.68408	3.57299	0.0535278	0.0420234
69.78	0.157837	0.132003	0.139099	0.132771	0.613403	0.590281	1.55395	1.41176	3.68408	3.5739	0.0597534	0.0420428
69.88	0.169556	0.132022	0.141418	0.132828	0.621216	0.590462	1.55627	1.41223	3.69348	3.57482	0.0707397	0.0420622
69.98	0.169556	0.132042	0.146057	0.132885	0.623535	0.590644	1.5625	1.4127	3.70361	3.57573	0.059021	0.0420816
70.08	0.183594	0.132061	0.133608	0.132943	0.629761	0.590825	1.54297	1.41316	3.70361	3.57664	0.0698853	0.0421011
70.18	0.167236	0.13208	0.139099	0.133	0.619629	0.591006	1.54065	1.41363	3.6919	3.57755	0.0613403	0.0421205
70.28	0.165649	0.1321	0.137512	0.133057	0.619629	0.591188	1.55237	1.4141	3.70361	3.57846	0.0613403	0.0421399
70.38	0.165649	0.132119	0.137512	0.133115	0.610229	0.591369	1.54614	1.41456	3.70361	3.57937	0.0613403	0.0421593
70.48	0.148438	0.132139	0.137512	0.133172	0.619629	0.59155	1.55395	1.41503	3.71143	3.58028	0.0613403	0.0421787
70.58	0.16333	0.132158	0.137512	0.133229	0.629028	0.591731	1.54687	1.4155	3.71143	3.58118	0.059021	0.0421981
70.68	0.159424	0.132178	0.137512	0.133287	0.632935	0.591912	1.54456	1.41596	3.71143	3.58209	0.0613403	0.0422175
70.78	0.157837	0.132197	0.1297	0.133344	0.631348	0.592093	1.52734	1.41643	3.71143	3.58299	0.0613403	0.0422369
70.88	0.140625	0.132216	0.123474	0.133401	0.623535	0.592274	1.5188	1.41689	3.70593	3.58389	0.0535278	0.0422563
70.98	0.138306	0.132236	0.121887	0.133459	0.614136	0.592455	1.51721	1.41736	3.70361	3.5848	0.0535278	0.0422757
71.08	0.13208	0.132255	0.133606	0.133516	0.611816	0.592636	1.52893	1.41782	3.70361	3.5857	0.0535278	0.0422951
71.18	0.130493	0.132275	0.139832	0.133573	0.611816	0.592817	1.53516	1.41829	3.69739	3.5866	0.0535278	0.0423145
71.28	0.136719	0.132294	0.141418	0.13363	0.618042	0.592998	1.53674	1.41875	3.70203	3.58749	0.0597534	0.0423339
71.38	0.138306	0.132313	0.132019	0.133688	0.625122	0.593179	1.52734	1.41921	3.70361	3.58839	0.0535278	0.0423533
71.48	0.138306	0.132333	0.1297	0.133745	0.611816	0.593359	1.52502	1.41968	3.70361	3.58929	0.0629272	0.0423727
71.58	0.121094	0.132352	0.139098	0.133802	0.614136	0.59354	1.5282	1.42014	3.69421	3.59018	0.0652466	0.0423921
71.68	0.135986	0.132371	0.137512	0.133859	0.621216	0.593721	1.52502	1.42061	3.70911	3.59108	0.074646	0.0424114
71.78	0.118774	0.132391	0.137512	0.133917	0.611816	0.593901	1.52502	1.42107	3.69971	3.59197	0.0652466	0.0424308
71.88	0.118774	0.13241	0.149229	0.133974	0.605591	0.594082	1.53674	1.42153	3.69971	3.59286	0.0535278	0.0424502
71.98	0.138306	0.13243	0.149231	0.134031	0.621948	0.594263	1.53674	1.42199	3.71142	3.59375	0.0652466	0.0424696
72.08	0.128906	0.132449	0.139099	0.134088	0.623535	0.594443	1.52502	1.42246	3.7052	3.59464	0.0652466	0.042489
72.18	0.124268	0.132468	0.135193	0.134146	0.622803	0.594624	1.53442	1.42292	3.70129	3.59553	0.0629272	0.0425083
72.28	0.120361	0.132488	0.133606	0.134203	0.623535	0.594804	1.52734	1.42338	3.70361	3.59642	0.0652466	0.0425277
72.38	0.118774	0.132507	0.141418	0.13426	0.623535	0.594985	1.52502	1.42384	3.71533	3.59731	0.0652466	0.0425471
72.48	0.118774	0.132526	0.15155	0.134317	0.614136	0.595165	1.55469	1.42431	3.70593	3.59819	0.0652466	0.0425664
72.58	0.136719	0.132546	0.132021	0.134374	0.641479	0.595345	1.54456	1.42477	3.72156	3.59908	0.0831909	0.0425858
72.68	0.126587	0.132565	0.1297	0.134431	0.631348	0.595526	1.54456	1.42523	3.71143	3.59996	0.0730591	0.0426052
72.78	0.126587	0.132585	0.139099	0.134489	0.643066	0.595706	1.55237	1.42569	3.71143	3.60084	0.0730591	0.0426245
72.88	0.117188	0.132604	0.150816	0.134546	0.643066	0.595886	1.56177	1.42615	3.71143	3.60172	0.0730591	0.0426439
72.98	0.124268	0.132623	0.143738	0.134603	0.643066	0.596066	1.56409	1.42661	3.72082	3.6026	0.0824585	0.0426632
73.08	0.126587	0.132643	0.139099	0.13466	0.660278	0.596246	1.55786	1.42707	3.72314	3.60348	0.0847778	0.0426826
73.18	0.138306	0.132662	0.141418	0.134717	0.653198	0.596427	1.55627	1.42753	3.73486	3.60436	0.0847778	0.0427019
73.28	0.13208	0.132681	0.147644	0.134774	0.650879	0.596607	1.5625	1.428	3.73486	3.60524	0.0753784	0.0427213
73.38	0.136719	0.132701	0.15155	0.134831	0.657104	0.596787	1.56409	1.42846	3.7489	3.60611	0.0769653	0.0427406
73.48	0.138306	0.13272	0.149231	0.134888	0.658691	0.596967	1.55469	1.42892	3.75049	3.60699	0.0808716	0.04276
73.58	0.146118	0.132739	0.149231	0.134946	0.664185	0.597147	1.56409	1.42937	3.75049	3.60786	0.0808716	0.0427793
73.68	0.146118	0.132759	0.141418	0.135003	0.662598	0.597327	1.55628	1.42983	3.75049	3.60873	0.0808716	0.0427986
73.78	0.138306	0.132778	0.150818	0.13506	0.654785	0.597506	1.56567	1.43029	3.74268	3.60961	0.0730591	0.042818
73.88	0.138306	0.132797	0.153137	0.135117	0.671997	0.597686	1.56799	1.43075	3.75757	3.61048	0.0730591	0.0428373
73.98	0.138306	0.132817	0.149231	0.135174	0.674316	0.597866	1.56409	1.43121	3.7583	3.61135	0.0824585	0.0428566
74.08	0.126587	0.132836	0.139832	0.135231	0.653198	0.598046	1.56641	1.43167	3.74658	3.61222	0.0730591	0.042876
74.18	0.138306	0.132855	0.137512	0.135288	0.650879	0.598226	1.56409	1.43213	3.745	3.61308	0.0730591	0.0428953
74.28	0.138306	0.132875	0.137512	0.135345	0.644653	0.598405	1.56409	1.43259	3.74268	3.61395	0.0636597	0.0429146
74.38	0.138306	0.132894	0.137512	0.135402	0.654785	0.598585	1.56409	1.43305	3.74268	3.61481	0.0535278	0.0429339
74.48	0.138306	0.132913	0.143738	0.135459	0.654785	0.598765	1.57031	1.4335	3.74268	3.61568	0.0535278	0.0429532
74.58	0.138306	0.132933	0.133608	0.135516	0.661011	0.598944	1.55396	1.43396	3.7489	3.61654	0.0691528	0.0429726
74.68	0.126587	0.132952	0.133606	0.135573	0.641479	0.599124	1.55237	1.43442	3.73877	3.61741	0.0519409	0.0429919
74.78	0.126587	0.132971	0.143005	0.13563	0.646973	0.599303	1.56958	1.43488	3.73877	3.61827	0.059021	0.0430112
74.88	0.126587	0.132991	0.139099	0.135687	0.656372	0.599483	1.5719	1.43533	3.74817	3.61913	0.0613403	0.0430305
74.98	0.126587	0.13301	0.143738	0.135744	0.652466	0.599662	1.5719	1.43579	3.76221	3.61999	0.0707397	0.0430498
75.08	0.126587	0.133029	0.131288	0.135801	0.662598	0.599841	1.57581	1.43625	3.76221	3.62084	0.0730591	0.0430691
75.18	0.118774	0.133048	0.135925	0.135858	0.645386	0.600021	1.58203	1.4367	3.7544	3.6217	0.0652466	0.0430884
75.28	0.132813	0.133068	0.131287	0.135915	0.649292	0.6002	1.56799	1.43716	3.75122	3.62256	0.0714722	0.0431077
75.38	0.128174	0.133087	0.141419	0.135972	0.644653	0.600379	1.57349	1.43762	3.75366	3.62341	0.0668335	0.043127
75.48	0.117188	0.133106	0.141418	0.136029	0.650879	0.600559	1.55469	1.43807	3.745	3.62427	0.0652466	0.0431463
75.58	0.124268	0.133126	0.135926	0.136086	0.650879	0.600738	1.54688	1.43853	3.74268	3.62512	0.0652466	0.0431656
75.68	0.111694	0.133145	0.128113	0.136143	0.647705	0.600917	1.56018	1.43898	3.73718	3.62597	0.0597534	0.0431849
75.78	0.122681	0.133164	0.125793	0.1362	0.640747	0.601096	1.55396	1.43944	3.74658	3.62682	0.0496216	0.0432042
75.88	0.122681	0.133183	0.125793	0.136256	0.63916	0.601275	1.55237	1.43989	3.74658	3.62767	0.0613403	0.0432235
75.98	0.116455	0.133203	0.117981	0.136313	0.63916	0.601454	1.54456	1.44035	3.73254	3.62852	0.0496216	0.0432428
76.08	0.107056	0.133222	0.111756	0.13637	0.633667	0.601633	1.53833	1.4408	3.72314	3.62937	0.0418091	0.0432621
76.18	0.10083	0.133241	0.110168	0.136427	0.634521	0.601812	1.53674	1.44126	3.71692	3.63022	0.0355835	0.0432813
76.28	0.0992432	0.133261	0.103943	0.136484	0.625854	0.601991	1.54846	1.44171	3.71533	3.63106	0.0339966	0.0433006
76.38	0.110962	0.13328	0.108581	0.136541	0.623535	0.60217	1.54529	1.44217	3.71533	3.63191	0.0339966	0.0433199
76.48	0.117188	0.133299	0.103943	0.136598	0.631348	0.602349	1.53833	1.44262	3.72937	3.63275	0.0402222	0.0433392
76.58	0.112549	0.133318	0.102356	0.136655	0.625122	0.602527	1.53674	1.44308	3.72473	3.6336	0.027771	0.0433584
76.68	0.118774	0.133338	0.108582	0.136711	0.623535	0.602706	1.54297	1.44353	3.72314	3.63444	0.0261841	0.0433777
76.78	0.125	0.133357	0.117981	0.136768	0.629761	0.602885	1.54456	1.44398	3.74109	3.63528	0.0324097	0.043397
76.88	0.126587	0.133376	0.117981	0.136825	0.631348	0.603064	1.54456	1.44444	3.74268	3.63612	0.0339966	0.0434162
76.98	0.126587	0.133396	0.117981	0.136882	0.631348	0.603242	1.54456	1.44489	3.74268	3.63696	0.0339966	0.0434355
77.08	0.128906	0.133415	0.127379	0.136939	0.621948	0.603421	1.54773	1.44534	3.74268	3.6378	0.0222778	0.0434548
77.18	0.135986	0.133434	0.1203	0.136996	0.640747	0.603599	1.54687	1.44579	3.74268	3.63863	0.0316772	0.043474
77.28	0.128906	0.133453	0.108582	0.137052	0.633667	0.603778	1.54456	1.44625	3.74109	3.63947	0.0308228	0.0434933
77.38	0.134399	0.133473	0.106262	0.137109	0.631348	0.603957	1.52734	1.4467	3.73877	3.6403	0.0238647	0.0435125
77.48	0.128174	0.133492	0.115662	0.137166	0.631348	0.604135	1.54224	1.44715	3.73877	3.64114	0.0222778	0.0435318
77.58	0.135986	0.133511	0.129699	0.137223	0.640747	0.604313	1.54456	1.4476	3.74817	3.64197	0.0316772	0.043551
77.68	0.150024	0.13353	0.111755	0.137279	0.650879	0.604492	1.53284	1.44805	3.75049	3.6428	0.0324097	0.0435703
77.78	0.138306	0.13355	0.121887	0.137336	0.632935	0.60467	1.54455	1.44851	3.74426	3.64363	0.0222778	0.0435895
77.88	0.150024	0.133569	0.11017	0.137393	0.633667	0.604848	1.53284	1.44896	3.75439	3.64446	0.027771	0.0436088
77.98	0.146118	0.133588	0.110168	0.13745	0.619629	0.605027	1.52661	1.44941	3.74268	3.64529	0.0144653	0.043628
78.08	0.136719	0.133607	0.110168	0.137506	0.619629	0.605205	1.52502	1.44986	3.74268	3.64612	0.00274658	0.0436473
78.18	0.134399	0.133626	0.110168	0.137563	0.619629	0.605383	1.52502	1.45031	3.75439	3.64695	0.00274658	0.0436665
78.28	0.134399	0.133646	0.110168	0.13762	0.619629	0.605561	1.52734	1.45076	3.75439	3.64777	0.00274658	0.0436857
78.38	0.134399	0.133665	0.110167	0.137677	0.625122	0.605739	1.53442	1.45121	3.76221	3.6486	0.00897217	0.043705
78.48	0.143799	0.133684	0.110168	0.137733	0.621216	0.605917	1.53674	1.45166	3.77161	3.64942	0.0199585	0.0437242
78.58	0.157837	0.133703	0.110168	0.13779	0.635254	0.606095	1.53674	1.45211	3.77393	3.65024	0.0222778	0.0437434
78.68	0.151611	0.133723	0.117981	0.137847	0.614136	0.606274	1.52502	1.45256	3.77393	3.65107	0.0222778	0.0437626
78.78	0.150024	0.133742	0.0961304	0.137903	0.611816	0.606451	1.51953	1.45301	3.76453	3.65189	0.0222778	0.0437819
78.88	0.142212	0.133761	0.102356	0.13796	0.604004	0.606629	1.51721	1.45346	3.76611	3.65271	0.00665283	0.0438011
78.98	0.132813	0.13378	0.102356	0.138017	0.604004	0.606807	1.51721	1.45391	3.76611	3.65353	0.00665283	0.0438203
79.08	0.138306	0.1338	0.0929565	0.138073	0.606323	0.606985	1.51099	1.45436	3.75989	3.65434	0.00665283	0.0438395
79.18	0.150024	0.133819	0.102356	0.13813	0.604004	0.607163	1.5094	1.45481	3.7583	3.65516	0.00665283	0.0438587
79.28	0.138306	0.133838	0.108582	0.138187	0.597778	0.607341	1.51562	1.45525	3.76611	3.65598	0.0144653	0.0438779
79.38	0.15625	0.133857	0.110168	0.138243	0.602417	0.607518	1.50781	1.4557	3.76294	3.65679	0.0128784	0.0438972
79.48	0.151611	0.133876	0.103943	0.1383	0.604004	0.607696	1.49927	1.45615	3.76221	3.65761	0.0144653	0.0439164
79.58	0.143799	0.133896	0.108581	0.138357	0.597778	0.607874	1.49768	1.4566	3.75598	3.65842	0.00823975	0.0439356
79.68	0.139038	0.133915	0.110168	0.138413	0.593018	0.608051	1.49768	1.45705	3.77234	3.65923	0.0128784	0.0439548
79.78	0.150024	0.133934	0.100769	0.13847	0.592285	0.608229	1.49768	1.45749	3.77393	3.66004	0.0144653	0.043974
79.88	0.150024	0.133953	0.0984497	0.138526	0.600098	0.608407	1.49768	1.45794	3.77393	3.66085	0.00274658	0.0439932
79.98	0.150024	0.133972	0.086731	0.138583	0.600098	0.608584	1.48828	1.45839	3.7677	3.66166	0.00274658	0.0440124
80.08	0.140625	0.133992	0.086731	0.13864	0.600098	0.608761	1.48596	1.45884	3.76611	3.66247	0.00274658	0.0440316
80.18	0.138306	0.134011	0.107849	0.138696	0.593872	0.608939	1.49536	1.45928	3.77393	3.66328	0.00274658	0.0440507
80.28	0.141479	0.13403	0.100769	0.138753	0.601685	0.609116	1.48828	1.45973	3.77393	3.66408	0.012146	0.0440699
80.38	0.140625	0.134049	0.107848	0.138809	0.594604	0.609294	1.49536	1.46018	3.77625	3.66489	0.00506592	0.0440891
80.48	0.147705	0.134068	0.0922241	0.138866	0.601685	0.609471	1.49927	1.46062	3.78332	3.66569	0.00592041	0.0441083
80.58	0.150024	0.134087	0.102356	0.138922	0.604004	0.609648	1.49768	1.46107	3.78564	3.6665	0.0128784	0.0441275
80.68	0.150024	0.134107	0.0906372	0.138979	0.604004	0.609826	1.48596	1.46151	3.78564	3.6673	0.0144653	0.0441467
80.78	0.138306	0.134126	0.0789185	0.139035	0.594604	0.610003	1.47656	1.46196	3.76453	3.6681	0.00274658	0.0441659
80.88	0.138306	0.134145	0.0906372	0.139092	0.592285	0.61018	1.47424	1.46241	3.77002	3.6689	0.00274658	0.044185
80.98	0.138306	0.134164	0.0906372	0.139148	0.592285	0.610357	1.47424	1.46285	3.77002	3.6697	-0.003479	0.0442042
81.08	0.138306	0.134183	0.0812378	0.139205	0.592285	0.610534	1.47424	1.4633	3.78174	3.6705	-0.00506592	0.0442234
81.18	0.150024	0.134203	0.085144	0.139261	0.592285	0.610711	1.48047	1.46374	3.78174	3.6713	-0.00506592	0.0442425
81.28	0.144531	0.134222	0.086731	0.139318	0.598511	0.610888	1.48755	1.46418	3.78174	3.6721	0.00115967	0.0442617
81.38	0.157837	0.134241	0.0961304	0.139374	0.593872	0.611065	1.48596	1.46463	3.79346	3.67289	0.00274658	0.0442809
81.48	0.157837	0.13426	0.0984497	0.139431	0.598511	0.611242	1.47656	1.46507	3.79346	3.67369	0.00274658	0.0443
81.58	0.157837	0.134279	0.0984497	0.139487	0.593872	0.611419	1.47424	1.46552	3.80127	3.67448	0.00274658	0.0443192
81.68	0.157837	0.134298	0.0906372	0.139544	0.592285	0.611596	1.47583	1.46596	3.79187	3.67527	0.00274658	0.0443384
81.78	0.150024	0.134318	0.0906372	0.1396	0.593872	0.611773	1.47815	1.46641	3.79114	3.67606	0.0043335	0.0443575
81.88	0.150024	0.134337	0.0906372	0.139657	0.596191	0.611949	1.48596	1.46685	3.79895	3.67686	0.00665283	0.0443767
81.98	0.150024	0.134356	0.102356	0.139713	0.604004	0.612126	1.47656	1.46729	3.79736	3.67765	-0.00274658	0.0443958
82.08	0.150024	0.134375	0.102356	0.13977	0.604004	0.612303	1.47424	1.46774	3.79736	3.67843	-0.00506592	0.044415
82.18	0.157837	0.134394	0.102356	0.139826	0.604004	0.61248	1.47424	1.46818	3.80518	3.67922	0.0043335	0.0444341
82.28	0.151611	0.134413	0.102356	0.139882	0.594604	0.612656	1.47424	1.46862	3.79578	3.68001	-0.00274658	0.0444533
82.38	0.15625	0.134432	0.0906388	0.139939	0.619629	0.612833	1.46253	1.46906	3.79968	3.6808	0.0105591	0.0444724
82.48	0.146118	0.134452	0.0984497	0.139995	0.602417	0.613009	1.46252	1.46951	3.80127	3.68158	0.00274658	0.0444915
82.58	0.146118	0.134471	0.107848	0.140052	0.600098	0.613186	1.47192	1.46995	3.80127	3.68237	0.00274658	0.0445107
82.68	0.155518	0.13449	0.110168	0.140108	0.609497	0.613362	1.47424	1.47039	3.81067	3.68315	0.012146	0.0445298
82.78	0.148438	0.134509	0.110168	0.140164	0.611816	0.613539	1.48596	1.47083	3.8208	3.68393	0.0144653	0.044549
82.88	0.157837	0.134528	0.110168	0.140221	0.623535	0.613715	1.48596	1.47127	3.82629	3.68471	0.0144653	0.0445681
82.98	0.157837	0.134547	0.104675	0.140277	0.623535	0.613892	1.48047	1.47172	3.82471	3.68549	0.0144653	0.0445872
83.08	0.146118	0.134566	0.106262	0.140333	0.618042	0.614068	1.48206	1.47216	3.81921	3.68627	0.00897217	0.0446063
83.18	0.146118	0.134585	0.0984497	0.14039	0.613403	0.614244	1.48596	1.4726	3.8114	3.68705	0.0105591	0.0446255
83.28	0.138306	0.134605	0.107849	0.140446	0.611816	0.61442	1.49536	1.47304	3.80127	3.68783	0.00274658	0.0446446
83.38	0.138306	0.134624	0.100769	0.140502	0.621216	0.614597	1.50549	1.47348	3.81067	3.68861	0.012146	0.0446637
83.48	0.126587	0.134643	0.0984497	0.140559	0.623535	0.614773	1.50549	1.47392	3.82471	3.68938	0.0206909	0.0446828
83.58	0.126587	0.134662	0.0867327	0.140615	0.635254	0.614949	1.49378	1.47436	3.81848	3.69016	0.0222778	0.0447019
83.68	0.114868	0.134681	0.086731	0.140671	0.614136	0.615125	1.49378	1.4748	3.81299	3.69093	0.0105591	0.0447211
83.78	0.114868	0.1347	0.0961304	0.140728	0.611816	0.615301	1.50317	1.47524	3.80359	3.6917	0.0043335	0.0447402
83.88	0.118042	0.134719	0.0984493	0.140784	0.621216	0.615477	1.51721	1.47568	3.81067	3.69248	0.0183716	0.0447593
83.98	0.118774	0.134738	0.104675	0.14084	0.623535	0.615653	1.51404	1.47612	3.81299	3.69325	0.0222778	0.0447784
84.08	0.125	0.134757	0.117981	0.140896	0.629761	0.615829	1.52112	1.47656	3.83093	3.69402	0.0285034	0.0447975
84.18	0.117188	0.134777	0.0922241	0.140953	0.629761	0.616005	1.51331	1.477	3.82312	3.69479	0.0300903	0.0448166
84.28	0.107056	0.134796	0.102356	0.141009	0.619629	0.616181	1.50708	1.47744	3.81299	3.69556	0.0160522	0.0448357
84.38	0.118774	0.134815	0.102356	0.141065	0.619629	0.616357	1.50549	1.47787	3.81458	3.69632	0.0144653	0.0448548
84.48	0.118774	0.134834	0.102356	0.141121	0.613403	0.616532	1.50549	1.47831	3.81299	3.69709	0.0144653	0.0448739
84.58	0.109375	0.134853	0.102356	0.141178	0.611816	0.616708	1.50781	1.47875	3.81299	3.69786	0.0144653	0.044893
84.68	0.107056	0.134872	0.0906372	0.141234	0.611816	0.616884	1.49378	1.47919	3.81299	3.69862	0.00274658	0.0449121
84.78	0.0891113	0.134891	0.107849	0.14129	0.600098	0.61706	1.50317	1.47963	3.80127	3.69939	-0.00897217	0.0449312
84.88	0.0852051	0.13491	0.110168	0.141346	0.621216	0.617235	1.51331	1.48007	3.82239	3.70015	0.00665283	0.0449502
84.98	0.0875244	0.134929	0.116394	0.141402	0.623535	0.617411	1.51953	1.4805	3.81531	3.70091	0.0105591	0.0449693
85.08	0.09375	0.134948	0.117981	0.141459	0.629761	0.617586	1.53284	1.48094	3.81921	3.70167	0.0167847	0.0449884
85.18	0.0953369	0.134967	0.100769	0.141515	0.621948	0.617762	1.52503	1.48138	3.81458	3.70243	0.0183716	0.0450075
85.28	0.0875244	0.134987	0.119568	0.141571	0.611816	0.617938	1.53442	1.48182	3.81299	3.70319	0.0105591	0.0450266
85.38	0.0969238	0.135006	0.121887	0.141627	0.621216	0.618113	1.53674	1.48225	3.82239	3.70395	0.012146	0.0450457
85.48	0.0992432	0.135025	0.121887	0.141683	0.623535	0.618288	1.54456	1.48269	3.82471	3.70471	0.0144653	0.0450647
85.58	0.0992432	0.135044	0.116395	0.141739	0.61731	0.618464	1.53906	1.48313	3.81531	3.70546	0.0144653	0.0450838
85.68	0.0859375	0.135063	0.12738	0.141796	0.610229	0.618639	1.56177	1.48356	3.81921	3.70622	0.00897217	0.0451029
85.78	0.0969238	0.135082	0.1203	0.141852	0.621216	0.618814	1.55786	1.484	3.8302	3.70697	0.0293579	0.0451219
85.88	0.0992432	0.135101	0.12738	0.141908	0.623535	0.61899	1.55627	1.48443	3.82629	3.70773	0.0339966	0.045141
85.98	0.0992432	0.13512	0.1203	0.141964	0.623535	0.619165	1.56799	1.48487	3.82471	3.70848	0.0339966	0.0451601
86.08	0.0992432	0.135139	0.125793	0.14202	0.614136	0.61934	1.55859	1.4853	3.82471	3.70923	0.0339966	0.0451791
86.18	0.0992432	0.135158	0.12738	0.142076	0.611816	0.619515	1.56567	1.48574	3.82471	3.70998	0.0339966	0.0451982
86.28	0.10083	0.135177	0.1297	0.142132	0.621216	0.61969	1.56799	1.48618	3.82629	3.71073	0.0355835	0.0452172
86.38	0.103149	0.135196	0.1297	0.142188	0.623535	0.619866	1.56799	1.48661	3.83643	3.71148	0.0379028	0.0452363
86.48	0.103149	0.135215	0.147644	0.142244	0.623535	0.620041	1.57422	1.48704	3.83643	3.71223	0.0379028	0.0452553
86.58	0.109375	0.135234	0.137514	0.142301	0.629761	0.620216	1.56409	1.48748	3.83325	3.71298	0.0441284	0.0452744
86.68	0.0898438	0.135253	0.137512	0.142357	0.619629	0.620391	1.55469	1.48791	3.83252	3.71373	0.0222778	0.0452934
86.78	0.0852051	0.135272	0.146912	0.142413	0.631348	0.620565	1.57349	1.48835	3.83252	3.71447	0.0222778	0.0453125
86.88	0.0875244	0.135292	0.157043	0.142469	0.629028	0.62074	1.57581	1.48878	3.84192	3.71522	0.0316772	0.0453315
86.98	0.0875244	0.135311	0.150818	0.142525	0.631348	0.620915	1.56958	1.48922	3.84424	3.71596	0.0339966	0.0453506
87.08	0.0875244	0.13533	0.137514	0.142581	0.643066	0.62109	1.55628	1.48965	3.83484	3.7167	0.0339966	0.0453696
87.18	0.0758057	0.135349	0.143738	0.142637	0.631348	0.621265	1.57031	1.49008	3.8208	3.71745	0.0285034	0.0453886
87.28	0.0820313	0.135368	0.145325	0.142693	0.637573	0.62144	1.5719	1.49052	3.83875	3.71819	0.0300903	0.0454077
87.38	0.0836182	0.135387	0.145325	0.142749	0.632935	0.621614	1.5719	1.49095	3.84033	3.71893	0.0363159	0.0454267
87.48	0.0836182	0.135406	0.135925	0.142805	0.631348	0.621789	1.5719	1.49138	3.84033	3.71967	0.0379028	0.0454457
87.58	0.0773926	0.135425	0.146911	0.142861	0.631348	0.621964	1.57349	1.49181	3.83411	3.72041	0.0300903	0.0454648
87.68	0.0773926	0.135444	0.149231	0.142917	0.623535	0.622138	1.56641	1.49225	3.83411	3.72114	0.0316772	0.0454838
87.78	0.0797119	0.135463	0.149231	0.142973	0.623535	0.622313	1.56409	1.49268	3.83643	3.72188	0.043396	0.0455028
87.88	0.0797119	0.135482	0.164855	0.143029	0.623535	0.622487	1.57031	1.49311	3.83643	3.72262	0.0363159	0.0455218
87.98	0.0859375	0.135501	0.157043	0.143085	0.629761	0.622662	1.5719	1.49354	3.84265	3.72335	0.0402222	0.0455408
88.08	0.0875244	0.13552	0.166441	0.143141	0.643066	0.622836	1.5813	1.49398	3.85205	3.72409	0.0300903	0.0455599
88.18	0.0969238	0.135539	0.159363	0.143197	0.652466	0.623011	1.59534	1.49441	3.86145	3.72482	0.0488892	0.0455789
88.28	0.0992432	0.135558	0.168762	0.143253	0.643066	0.623185	1.59534	1.49484	3.86377	3.72555	0.0535278	0.0455979
88.38	0.0992432	0.135577	0.157045	0.143309	0.654785	0.623359	1.58362	1.49527	3.86377	3.72628	0.0535278	0.0456169
88.48	0.0875244	0.135596	0.163269	0.143364	0.643066	0.623534	1.58984	1.4957	3.84265	3.72701	0.0418091	0.0456359
88.58	0.0843506	0.135615	0.15863	0.14342	0.637573	0.623708	1.5852	1.49613	3.84656	3.72774	0.0480347	0.0456549
88.68	0.0930176	0.135634	0.157043	0.143476	0.63916	0.623882	1.58362	1.49656	3.84814	3.72847	0.0496216	0.0456739
88.78	0.0953369	0.135653	0.157043	0.143532	0.629761	0.624056	1.58362	1.49699	3.84192	3.7292	0.0496216	0.0456929
88.88	0.0953369	0.135672	0.157043	0.143588	0.627441	0.62423	1.58362	1.49742	3.84033	3.72993	0.0496216	0.0457119
88.98	0.0953369	0.135691	0.166443	0.143644	0.63916	0.624405	1.58362	1.49785	3.84033	3.73065	0.0496216	0.0457309
89.08	0.104736	0.13571	0.168762	0.1437	0.642334	0.624579	1.58362	1.49828	3.84973	3.73138	0.0512085	0.0457499
89.18	0.0992432	0.135729	0.168762	0.143756	0.643066	0.624753	1.58362	1.49871	3.85205	3.7321	0.0535278	0.0457689
89.28	0.0898438	0.135748	0.168762	0.143812	0.643066	0.624927	1.58362	1.49914	3.85205	3.73283	0.0535278	0.0457879
89.38	0.0953369	0.135767	0.168762	0.143867	0.643066	0.625101	1.57739	1.49957	3.85205	3.73355	0.0418091	0.0458069
89.48	0.0875244	0.135786	0.168762	0.143923	0.643066	0.625275	1.57581	1.5	3.86377	3.73427	0.0324097	0.0458259
89.58	0.0875244	0.135805	0.168762	0.143979	0.633667	0.625448	1.56641	1.50043	3.86377	3.73499	0.0300903	0.0458448
89.68	0.0875244	0.135824	0.159363	0.144035	0.631348	0.625622	1.56409	1.50086	3.85437	3.73571	0.0300903	0.0458638
89.78	0.0953369	0.135843	0.157043	0.144091	0.63916	0.625796	1.56409	1.50129	3.85205	3.73643	0.0394897	0.0458828
89.88	0.0953369	0.135862	0.157043	0.144147	0.63916	0.62597	1.56409	1.50172	3.85986	3.73715	0.0300903	0.0459018
89.98	0.0953369	0.135881	0.157043	0.144202	0.63916	0.626144	1.5719	1.50214	3.85986	3.73787	0.0300903	0.0459208
90.08	0.0891113	0.1359	0.157043	0.144258	0.63916	0.626317	1.5719	1.50257	3.85986	3.73859	0.0222778	0.0459397
90.18	0.0875244	0.135919	0.166443	0.144314	0.63916	0.626491	1.57507	1.503	3.85986	3.7393	0.0222778	0.0459587
90.28	0.103149	0.135938	0.16095	0.14437	0.660278	0.626665	1.56799	1.50343	3.86926	3.74002	0.0316772	0.0459777
90.38	0.0992432	0.135957	0.167174	0.144426	0.654785	0.626838	1.57422	1.50386	3.85754	3.74073	0.0261841	0.0459966
90.48	0.105469	0.135976	0.168762	0.144481	0.654785	0.627012	1.57581	1.50428	3.86841	3.74145	0.0206909	0.0460156
90.58	0.107056	0.135995	0.168762	0.144537	0.661011	0.627185	1.57581	1.50471	3.86536	3.74216	0.0222778	0.0460346
90.68	0.107056	0.136014	0.168762	0.144593	0.656372	0.627359	1.57581	1.50514	3.86377	3.74287	0.0222778	0.0460535
90.78	0.10083	0.136032	0.180481	0.144649	0.654785	0.627532	1.56799	1.50556	3.86377	3.74358	0.0222778	0.0460725
90.88	0.0992432	0.136051	0.168762	0.144704	0.654785	0.627706	1.56799	1.50599	3.86377	3.74429	0.0222778	0.0460914
90.98	0.0898438	0.13607	0.18988	0.14476	0.662598	0.627879	1.56799	1.50642	3.85437	3.745	0.0222778	0.0461104
91.08	0.0969238	0.136089	0.185974	0.144816	0.671997	0.628052	1.56799	1.50684	3.86145	3.74571	0.0316772	0.0461293
91.18	0.110962	0.136108	0.184387	0.144872	0.674316	0.628226	1.56799	1.50727	3.86377	3.74641	0.043396	0.0461483
91.28	0.110962	0.136127	0.184387	0.144927	0.674316	0.628399	1.56799	1.50769	3.86377	3.74712	0.0457153	0.0461672
91.38	0.110962	0.136146	0.184387	0.144983	0.674316	0.628572	1.55859	1.50812	3.86377	3.74783	0.0457153	0.0461862
91.48	0.110962	0.136165	0.184387	0.145039	0.674316	0.628745	1.55627	1.50855	3.86377	3.74853	0.0379028	0.0462051
91.58	0.101563	0.136184	0.184387	0.145094	0.674316	0.628918	1.55627	1.50897	3.86377	3.74924	0.0379028	0.046224
91.68	0.108643	0.136203	0.184387	0.14515	0.686035	0.629091	1.55005	1.5094	3.86377	3.74994	0.0457153	0.046243
91.78	0.109375	0.136222	0.181213	0.145206	0.686035	0.629265	1.55469	1.50982	3.86377	3.75064	0.0457153	0.0462619
91.88	0.113281	0.136241	0.188293	0.145261	0.692261	0.629438	1.55627	1.51025	3.86999	3.75134	0.0441284	0.0462808
91.98	0.108643	0.13626	0.176575	0.145317	0.693848	0.629611	1.54456	1.51067	3.8833	3.75204	0.0457153	0.0462998
92.08	0.0953369	0.136279	0.176575	0.145373	0.682129	0.629784	1.54456	1.51109	3.87158	3.75274	0.0339966	0.0463187
92.18	0.0953369	0.136298	0.170349	0.145428	0.682129	0.629956	1.54456	1.51152	3.86536	3.75344	0.0339966	0.0463376
92.28	0.0859375	0.136317	0.168762	0.145484	0.682129	0.630129	1.54456	1.51194	3.86377	3.75414	0.0402222	0.0463565
92.38	0.0836182	0.136335	0.168761	0.14554	0.680542	0.630302	1.54455	1.51237	3.87158	3.75484	0.0418091	0.0463755
92.48	0.0930176	0.136354	0.168762	0.145595	0.687622	0.630475	1.54456	1.51279	3.88098	3.75553	0.0512085	0.0463944
92.58	0.0953369	0.136373	0.180481	0.145651	0.689941	0.630648	1.54456	1.51321	3.8739	3.75623	0.0535278	0.0464133
92.68	0.0891113	0.136392	0.180481	0.145706	0.689941	0.630821	1.54456	1.51364	3.8833	3.75692	0.0418091	0.0464322
92.78	0.0875244	0.136411	0.180481	0.145762	0.70166	0.630993	1.55237	1.51406	3.87158	3.75762	0.0418091	0.0464511
92.88	0.0992432	0.13643	0.180481	0.145818	0.70166	0.631166	1.55237	1.51448	3.8833	3.75831	0.0418091	0.04647
92.98	0.0992432	0.136449	0.159363	0.145873	0.70166	0.631338	1.55237	1.51491	3.8833	3.759	0.0418091	0.046489
93.08	0.0992432	0.136468	0.157043	0.145929	0.70166	0.631511	1.54614	1.51533	3.8833	3.75969	0.0418091	0.0465079
93.18	0.0992432	0.136487	0.168762	0.145984	0.70166	0.631684	1.55627	1.51575	3.8833	3.76038	0.0418091	0.0465268
93.28	0.0898438	0.136506	0.163269	0.14604	0.709473	0.631856	1.5625	1.51617	3.8833	3.76107	0.0418091	0.0465457
93.38	0.09375	0.136525	0.164856	0.146095	0.715698	0.632029	1.56409	1.51659	3.88953	3.76176	0.0480347	0.0465646
93.48	0.0953369	0.136543	0.174255	0.146151	0.717285	0.632201	1.57349	1.51702	3.88171	3.76245	0.0496216	0.0465835
93.58	0.104736	0.136562	0.160951	0.146207	0.726685	0.632373	1.56641	1.51744	3.89661	3.76314	0.059021	0.0466024
93.68	0.0992432	0.136581	0.168762	0.146262	0.719604	0.632546	1.56409	1.51786	3.88171	3.76383	0.0441284	0.0466212
93.78	0.0953369	0.1366	0.178162	0.146318	0.729004	0.632718	1.56409	1.51828	3.8794	3.76451	0.0418091	0.0466401
93.88	0.0969238	0.136619	0.180481	0.146373	0.738403	0.63289	1.56409	1.5187	3.88879	3.7652	0.0512085	0.046659
93.98	0.0976563	0.136638	0.180481	0.146429	0.740723	0.633063	1.56409	1.51912	3.88489	3.76588	0.0707397	0.0466779
94.08	0.0953369	0.136657	0.178894	0.146484	0.734497	0.633235	1.56409	1.51954	3.89111	3.76656	0.0730591	0.0466968
94.18	0.0953369	0.136676	0.176575	0.14654	0.73291	0.633407	1.55786	1.51996	3.89111	3.76725	0.0730591	0.0467157
94.28	0.0953369	0.136695	0.176575	0.146595	0.744629	0.633579	1.56409	1.52038	3.89111	3.76793	0.0730591	0.0467346
94.38	0.0953369	0.136713	0.176575	0.146651	0.735229	0.633751	1.56409	1.5208	3.88171	3.76861	0.0730591	0.0467534
94.48	0.0953369	0.136732	0.176575	0.146706	0.73291	0.633923	1.55469	1.52122	3.87939	3.76929	0.0652466	0.0467723
94.58	0.0953369	0.136751	0.176575	0.146761	0.73291	0.634095	1.55237	1.52164	3.87939	3.76997	0.0558472	0.0467912
94.68	0.0891113	0.13677	0.176575	0.146817	0.726685	0.634267	1.55237	1.52206	3.89111	3.77064	0.0629272	0.0468101
94.78	0.0875244	0.136789	0.176575	0.146872	0.725098	0.634439	1.55859	1.52248	3.88489	3.77132	0.0652466	0.0468289
94.88	0.0843506	0.136808	0.168763	0.146928	0.739136	0.634611	1.56409	1.5229	3.89575	3.772	0.0792847	0.0468478
94.98	0.0758057	0.136827	0.168762	0.146983	0.73291	0.634783	1.56409	1.52332	3.8794	3.77267	0.0730591	0.0468667
95.08	0.0758057	0.136846	0.17816	0.147039	0.73291	0.634955	1.57349	1.52374	3.89111	3.77335	0.0730591	0.0468855
95.18	0.0852051	0.136864	0.180481	0.147094	0.73291	0.635127	1.56958	1.52416	3.89429	3.77402	0.0824585	0.0469044
95.28	0.0875244	0.136883	0.180481	0.147149	0.73291	0.635299	1.56799	1.52458	3.89502	3.7747	0.0847778	0.0469232
95.38	0.0992432	0.136902	0.180481	0.147205	0.73291	0.63547	1.56799	1.525	3.89502	3.77537	0.0769653	0.0469421
95.48	0.0875244	0.136921	0.180481	0.14726	0.73291	0.635642	1.57971	1.52541	3.89502	3.77604	0.0847778	0.0469609
95.58	0.0992432	0.13694	0.178162	0.147316	0.73291	0.635814	1.57739	1.52583	3.89502	3.77671	0.0847778	0.0469798
95.68	0.0969238	0.136959	0.180481	0.147371	0.730591	0.635985	1.58752	1.52625	3.8833	3.77738	0.0824585	0.0469986
95.78	0.0992432	0.136977	0.180481	0.147426	0.73291	0.636157	1.58752	1.52667	3.8833	3.77805	0.0847778	0.0470175
95.88	0.0992432	0.136996	0.177306	0.147482	0.723511	0.636328	1.58435	1.52708	3.8833	3.77872	0.0847778	0.0470363
95.98	0.0960693	0.137015	0.176575	0.147537	0.727417	0.6365	1.56409	1.5275	3.88953	3.77939	0.0910034	0.0470552
96.08	0.0836182	0.137034	0.176575	0.147592	0.717285	0.636671	1.56409	1.52792	3.87939	3.78005	0.0870972	0.047074
96.18	0.0836182	0.137053	0.176575	0.147648	0.717285	0.636843	1.56409	1.52834	3.87939	3.78072	0.0886841	0.0470929
96.28	0.0836182	0.137072	0.164856	0.147703	0.717285	0.637014	1.56409	1.52875	3.87939	3.78139	0.0886841	0.0471117
96.38	0.0836182	0.137091	0.185973	0.147758	0.71106	0.637186	1.5813	1.52917	3.87939	3.78205	0.0886841	0.0471305
96.48	0.086792	0.137109	0.171082	0.147814	0.730591	0.637357	1.55701	1.52959	3.88879	3.78271	0.0980835	0.0471494
96.58	0.0703125	0.137128	0.171935	0.147869	0.715698	0.637528	1.56177	1.53	3.8739	3.78338	0.0831909	0.0471682
96.68	0.0773926	0.137147	0.172668	0.147924	0.722778	0.6377	1.56409	1.53042	3.88098	3.78404	0.090271	0.047187
96.78	0.0875244	0.137166	0.171082	0.14798	0.73291	0.637871	1.58362	1.53083	3.89502	3.7847	0.0925903	0.0472058
96.88	0.0875244	0.137185	0.168762	0.148035	0.731323	0.638042	1.57739	1.53125	3.90283	3.78536	0.109802	0.0472247
96.98	0.0953369	0.137203	0.16095	0.14809	0.729004	0.638213	1.56799	1.53166	3.90283	3.78602	0.112122	0.0472435
97.08	0.0797119	0.137222	0.167174	0.148145	0.721191	0.638384	1.57422	1.53208	3.90283	3.78668	0.104309	0.0472623
97.18	0.0859375	0.137241	0.168762	0.148201	0.721191	0.638555	1.58362	1.53249	3.90124	3.78734	0.110535	0.0472811
97.28	0.0953369	0.13726	0.168762	0.148256	0.721191	0.638726	1.58362	1.53291	3.90283	3.788	0.112122	0.0472999
97.38	0.0859375	0.137279	0.168762	0.148311	0.73291	0.638897	1.58362	1.53332	3.91064	3.78865	0.112122	0.0473187
97.48	0.0836182	0.137298	0.157043	0.148366	0.73291	0.639068	1.5719	1.53374	3.91064	3.78931	0.112122	0.0473375
97.58	0.0836182	0.137316	0.176573	0.148422	0.721191	0.639239	1.57422	1.53415	3.8927	3.78996	0.100403	0.0473564
97.68	0.0773926	0.137335	0.164856	0.148477	0.723511	0.63941	1.56018	1.53457	3.90283	3.79062	0.104309	0.0473752
97.78	0.0758057	0.137354	0.164856	0.148532	0.717285	0.639581	1.5719	1.53498	3.89111	3.79127	0.0925903	0.047394
97.88	0.0758057	0.137373	0.164856	0.148587	0.717285	0.639752	1.5719	1.5354	3.89111	3.79192	0.0925903	0.0474128
97.98	0.0758057	0.137392	0.174255	0.148642	0.71106	0.639923	1.5813	1.53581	3.89111	3.79257	0.0925903	0.0474316
98.08	0.0852051	0.13741	0.168763	0.148698	0.730591	0.640093	1.57581	1.53622	3.90051	3.79323	0.10199	0.0474504
98.18	0.0797119	0.137429	0.180481	0.148753	0.725098	0.640264	1.57581	1.53664	3.89502	3.79388	0.0964966	0.0474691
98.28	0.0914307	0.137448	0.180481	0.148808	0.715698	0.640435	1.58362	1.53705	3.89502	3.79453	0.0964966	0.0474879
98.38	0.0914307	0.137467	0.174255	0.148863	0.713379	0.640605	1.58362	1.53746	3.90674	3.79517	0.0964966	0.0475067
98.48	0.0914307	0.137486	0.178894	0.148918	0.713379	0.640776	1.58362	1.53787	3.89502	3.79582	0.0847778	0.0475255
98.58	0.0992432	0.137504	0.18048	0.148974	0.707153	0.640947	1.58984	1.53829	3.89734	3.79647	0.0847778	0.0475443
98.68	0.105469	0.137523	0.157043	0.149029	0.711792	0.641117	1.59143	1.5387	3.88953	3.79712	0.102722	0.0475631
98.78	0.0953369	0.137542	0.168762	0.149084	0.692261	0.641288	1.59143	1.53911	3.89111	3.79776	0.0925903	0.0475819
98.88	0.0859375	0.137561	0.17816	0.149139	0.697754	0.641458	1.5946	1.53952	3.89111	3.79841	0.0925903	0.0476006
98.98	0.104736	0.137579	0.180481	0.149194	0.707153	0.641628	1.59534	1.53994	3.90051	3.79905	0.10199	0.0476194
99.08	0.107056	0.137598	0.180481	0.149249	0.700073	0.641799	1.59534	1.54035	3.90442	3.79969	0.104309	0.0476382
99.18	0.108643	0.137617	0.172668	0.149304	0.697754	0.641969	1.57813	1.54076	3.90283	3.80034	0.104309	0.047657
99.28	0.0992432	0.137636	0.180481	0.149359	0.683716	0.642139	1.58752	1.54117	3.89502	3.80098	0.0964966	0.0476757
99.38	0.0992432	0.137655	0.159365	0.149414	0.693848	0.64231	1.57581	1.54158	3.89502	3.80162	0.102722	0.0476945
99.48	0.078125	0.137673	0.157043	0.14947	0.682129	0.64248	1.57581	1.54199	3.8833	3.80226	0.0925903	0.0477133
99.58	0.0758057	0.137692	0.166441	0.149525	0.682129	0.64265	1.59302	1.5424	3.89502	3.8029	0.0863647	0.047732
99.68	0.0852051	0.137711	0.168762	0.14958	0.682129	0.64282	1.59534	1.54281	3.90442	3.80354	0.0941772	0.0477508
99.78	0.0992432	0.13773	0.168762	0.149635	0.682129	0.64299	1.59534	1.54322	3.90674	3.80418	0.0964966	0.0477696
99.88	0.0930176	0.137748	0.17267	0.14969	0.687622	0.643161	1.58753	1.54363	3.89734	3.80481	0.0964966	0.0477883
99.98	0.0836182	0.137767	0.178894	0.149745	0.678223	0.643331	1.58752	1.54404	3.89502	3.80545	0.0964966	0.0478071
100.08	0.0898438	0.137786	0.168764	0.1498	0.684448	0.643501	1.59375	1.54445	3.90124	3.80608	0.0949097	0.0478258
100.18	0.0703125	0.137805	0.168762	0.149855	0.672729	0.643671	1.59534	1.54486	3.90283	3.80672	0.0847778	0.0478446
100.28	0.0758057	0.137823	0.159363	0.14991	0.67041	0.64384	1.60315	1.54527	3.90283	3.80735	0.0925903	0.0478633
100.38	0.0758057	0.137842	0.166441	0.149965	0.67041	0.64401	1.60632	1.54568	3.89343	3.80799	0.0925903	0.0478821
100.48	0.0969238	0.137861	0.174255	0.15002	0.691528	0.64418	1.60706	1.54609	3.90051	3.80862	0.10199	0.0479008
100.58	0.0992432	0.13788	0.167176	0.150075	0.687622	0.64435	1.60156	1.5465	3.89661	3.80925	0.104309	0.0479195
100.68	0.0843506	0.137898	0.168762	0.15013	0.688354	0.64452	1.59534	1.54691	3.88953	3.80988	0.0988159	0.0479383
100.78	0.0875244	0.137917	0.168762	0.150185	0.682129	0.64469	1.60706	1.54732	3.89502	3.81051	0.0831909	0.047957
100.88	0.0875244	0.137936	0.168762	0.15024	0.682129	0.644859	1.60706	1.54773	3.89502	3.81114	0.0808716	0.0479758
100.98	0.0875244	0.137954	0.180481	0.150295	0.682129	0.645029	1.60706	1.54814	3.89502	3.81177	0.0808716	0.0479945
101.08	0.0812988	0.137973	0.168764	0.15035	0.684448	0.645199	1.58594	1.54854	3.89343	3.8124	0.0808716	0.0480132
101.18	0.0679932	0.137992	0.178162	0.150405	0.67041	0.645368	1.60083	1.54895	3.8794	3.81303	0.0691528	0.048032
101.28	0.0852051	0.138011	0.171082	0.15046	0.67981	0.645538	1.60706	1.54936	3.88879	3.81365	0.0645142	0.0480507
101.38	0.0703125	0.138029	0.168762	0.150515	0.664917	0.645707	1.60706	1.54977	3.87708	3.81428	0.0652466	0.0480694
101.48	0.0679932	0.138048	0.174988	0.15057	0.662598	0.645877	1.60388	1.55017	3.89343	3.8149	0.0652466	0.0480881
101.58	0.0859375	0.138067	0.176574	0.150625	0.67041	0.646046	1.60315	1.55058	3.90125	3.81553	0.0714722	0.0481068
101.68	0.0875244	0.138086	0.182068	0.150679	0.682129	0.646216	1.60315	1.55099	3.90283	3.81615	0.0730591	0.0481256
101.78	0.0812988	0.138104	0.178162	0.150734	0.682129	0.646385	1.60083	1.5514	3.89661	3.81677	0.0730591	0.0481443
101.88	0.0852051	0.138123	0.180481	0.150789	0.67981	0.646555	1.61096	1.5518	3.90051	3.8174	0.0707397	0.048163
101.98	0.0875244	0.138142	0.180481	0.150844	0.672729	0.646724	1.60474	1.55221	3.90283	3.81802	0.0730591	0.0481817
102.08	0.0875244	0.13816	0.171082	0.150899	0.682129	0.646893	1.60315	1.55261	3.90283	3.81864	0.0847778	0.0482004
102.18	0.0875244	0.138179	0.184387	0.150954	0.675903	0.647062	1.60938	1.55302	3.91455	3.81926	0.0847778	0.0482191
102.28	0.0960693	0.138198	0.186707	0.151009	0.688354	0.647232	1.62268	1.55343	3.91138	3.81988	0.0910034	0.0482378
102.38	0.0953369	0.138217	0.184387	0.151064	0.689941	0.647401	1.62268	1.55383	3.91064	3.82049	0.0831909	0.0482565
102.48	0.0953369	0.138235	0.185974	0.151119	0.689941	0.64757	1.62427	1.55424	3.91064	3.82111	0.0808716	0.0482752
102.58	0.0969238	0.138254	0.200012	0.151173	0.691528	0.647739	1.62659	1.55464	3.90601	3.82173	0.0824585	0.0482939
102.68	0.107056	0.138273	0.200012	0.151228	0.696167	0.647908	1.62659	1.55505	3.90674	3.82234	0.0941772	0.0483126
102.78	0.10083	0.138291	0.188293	0.151283	0.693848	0.648077	1.60547	1.55545	3.91455	3.82296	0.0964966	0.0483313
102.88	0.0875244	0.13831	0.182068	0.151338	0.689941	0.648246	1.60315	1.55586	3.89343	3.82357	0.0753784	0.04835
102.98	0.078125	0.138329	0.198425	0.151393	0.683716	0.648415	1.61487	1.55626	3.90283	3.82419	0.0613403	0.0483687
103.08	0.0875244	0.138347	0.203185	0.151448	0.682129	0.648584	1.62427	1.55667	3.90283	3.8248	0.0613403	0.0483874
103.18	0.0969238	0.138366	0.203918	0.151502	0.691528	0.648753	1.62659	1.55707	3.91223	3.82541	0.0824585	0.0484061
103.28	0.0992432	0.138385	0.196106	0.151557	0.696167	0.648922	1.61878	1.55748	3.91455	3.82603	0.0847778	0.0484247
103.38	0.0914307	0.138403	0.196106	0.151612	0.686035	0.649091	1.62036	1.55788	3.90674	3.82664	0.0707397	0.0484434
103.48	0.0914307	0.138422	0.184387	0.151667	0.686035	0.649259	1.60706	1.55829	3.89734	3.82725	0.0691528	0.0484621
103.58	0.0875244	0.138441	0.190612	0.151721	0.674316	0.649428	1.61328	1.55869	3.8833	3.82786	0.0574341	0.0484808
103.68	0.09375	0.138459	0.190613	0.151776	0.680542	0.649597	1.61487	1.55909	3.89734	3.82846	0.0636597	0.0484995
103.78	0.0976563	0.138478	0.180481	0.151831	0.689941	0.649766	1.62659	1.5595	3.89893	3.82907	0.0652466	0.0485181
103.88	0.0953369	0.138497	0.188293	0.151886	0.683716	0.649934	1.62659	1.5599	3.90442	3.82968	0.0730591	0.0485368
103.98	0.0953369	0.138515	0.197693	0.15194	0.682129	0.650103	1.63599	1.5603	3.89111	3.83029	0.0730591	0.0485555
104.08	0.104736	0.138534	0.190612	0.151995	0.703247	0.650271	1.63831	1.56071	3.91223	3.83089	0.0730591	0.0485741
104.18	0.10083	0.138553	0.194519	0.15205	0.696167	0.65044	1.63513	1.56111	3.91455	3.8315	0.0730591	0.0485928
104.28	0.105469	0.138571	0.196106	0.152105	0.700073	0.650608	1.63049	1.56151	3.92078	3.8321	0.0886841	0.0486115
104.38	0.0953369	0.13859	0.196106	0.152159	0.697754	0.650777	1.63049	1.56191	3.91065	3.83271	0.0714722	0.0486301
104.48	0.0953369	0.138609	0.196106	0.152214	0.697754	0.650945	1.63049	1.56232	3.91064	3.83331	0.0691528	0.0486488
104.58	0.0859375	0.138627	0.205504	0.152269	0.700073	0.651114	1.63367	1.56272	3.90125	3.83391	0.0691528	0.0486674
104.68	0.0930176	0.138646	0.193787	0.152323	0.707153	0.651282	1.62659	1.56312	3.92944	3.83451	0.0785522	0.0486861
104.78	0.0992432	0.138665	0.198425	0.152378	0.70166	0.65145	1.61719	1.56352	3.91687	3.83511	0.0652466	0.0487047
104.88	0.0992432	0.138683	0.193787	0.152433	0.70166	0.651619	1.62659	1.56392	3.91455	3.83571	0.0652466	0.0487234
104.98	0.0992432	0.138702	0.198425	0.152487	0.707153	0.651787	1.63281	1.56432	3.91455	3.83631	0.0652466	0.048742
105.08	0.105469	0.138721	0.200012	0.152542	0.711792	0.651955	1.6344	1.56472	3.92078	3.83691	0.0714722	0.0487607
105.18	0.114868	0.138739	0.200012	0.152597	0.713379	0.652123	1.6344	1.56513	3.92236	3.83751	0.0730591	0.0487793
105.28	0.114868	0.138758	0.217224	0.152651	0.713379	0.652291	1.65161	1.56553	3.92236	3.83811	0.0730591	0.048798
105.38	0.124268	0.138777	0.210145	0.152706	0.713379	0.652459	1.64453	1.56593	3.92554	3.8387	0.0824585	0.0488166
105.48	0.110962	0.138795	0.217224	0.152761	0.703979	0.652627	1.65161	1.56633	3.91687	3.8393	0.0753784	0.0488352
105.58	0.116455	0.138814	0.207826	0.152815	0.71106	0.652795	1.64221	1.56673	3.92236	3.83989	0.0824585	0.0488539
105.68	0.107056	0.138832	0.207825	0.15287	0.695435	0.652963	1.63599	1.56713	3.91065	3.84049	0.0730591	0.0488725
105.78	0.107056	0.138851	0.21405	0.152925	0.70166	0.653131	1.64062	1.56753	3.91065	3.84108	0.0730591	0.0488911
105.88	0.113281	0.13887	0.215637	0.152979	0.707886	0.653299	1.64221	1.56793	3.91687	3.84167	0.0792847	0.0489097
105.98	0.126587	0.138888	0.207825	0.153034	0.709473	0.653467	1.63672	1.56833	3.91223	3.84226	0.0691528	0.0489284
106.08	0.118774	0.138907	0.198425	0.153088	0.70166	0.653635	1.6344	1.56873	3.90906	3.84286	0.0613403	0.048947
106.18	0.118774	0.138926	0.196106	0.153143	0.713379	0.653803	1.6344	1.56913	3.91064	3.84345	0.0707397	0.0489656
106.28	0.118774	0.138944	0.205505	0.153197	0.713379	0.653971	1.6438	1.56952	3.91065	3.84404	0.0636597	0.0489842
106.38	0.128174	0.138963	0.196107	0.153252	0.722778	0.654138	1.625	1.56992	3.92554	3.84463	0.0801392	0.0490028
106.48	0.118774	0.138981	0.207825	0.153307	0.713379	0.654306	1.6344	1.57032	3.91455	3.84521	0.0652466	0.0490215
106.58	0.130493	0.139	0.196108	0.153361	0.725098	0.654474	1.62268	1.57072	3.92627	3.8458	0.0831909	0.0490401
106.68	0.118774	0.139019	0.196106	0.153416	0.713379	0.654641	1.63049	1.57112	3.91455	3.84639	0.0668335	0.0490587
106.78	0.118774	0.139037	0.196106	0.15347	0.721191	0.654809	1.62427	1.57152	3.91455	3.84698	0.0597534	0.0490773
106.88	0.118774	0.139056	0.205504	0.153525	0.711792	0.654976	1.63208	1.57192	3.90515	3.84756	0.0613403	0.0490959
106.98	0.135986	0.139074	0.200012	0.153579	0.71106	0.655144	1.6344	1.57231	3.91223	3.84815	0.0707397	0.0491145
107.08	0.138306	0.139093	0.200012	0.153634	0.713379	0.655311	1.6344	1.57271	3.92236	3.84873	0.0730591	0.0491331
107.18	0.128906	0.139112	0.193787	0.153688	0.722778	0.655479	1.6344	1.57311	3.92236	3.84931	0.0730591	0.0491517
107.28	0.138306	0.13913	0.198425	0.153743	0.715698	0.655646	1.63123	1.57351	3.92236	3.8499	0.0730591	0.0491703
107.38	0.144531	0.139149	0.206238	0.153797	0.727417	0.655814	1.63049	1.5739	3.92859	3.85048	0.0792847	0.0491889
107.48	0.146118	0.139167	0.196106	0.153852	0.721191	0.655981	1.63049	1.5743	3.94189	3.85106	0.0808716	0.0492075
107.58	0.146118	0.139186	0.201599	0.153906	0.729004	0.656148	1.63049	1.5747	3.93567	3.85164	0.0808716	0.0492261
107.68	0.146118	0.139205	0.201599	0.153961	0.722778	0.656316	1.62585	1.57509	3.94031	3.85222	0.0808716	0.0492446
107.78	0.155518	0.139223	0.1922	0.154015	0.722778	0.656483	1.63831	1.57549	3.94348	3.8528	0.0824585	0.0492632
107.88	0.157837	0.139242	0.198424	0.15407	0.725098	0.65665	1.64453	1.57589	3.93958	3.85338	0.0847778	0.0492818
107.98	0.175781	0.13926	0.200012	0.154124	0.731323	0.656817	1.625	1.57628	3.94421	3.85396	0.0910034	0.0493004
108.08	0.165649	0.139279	0.200012	0.154178	0.721191	0.656984	1.62268	1.57668	3.9325	3.85454	0.0730591	0.049319
108.18	0.165649	0.139298	0.206238	0.154233	0.721191	0.657151	1.62268	1.57707	3.93958	3.85511	0.0730591	0.0493376
108.28	0.159424	0.139316	0.201599	0.154287	0.721191	0.657318	1.62268	1.57747	3.94189	3.85569	0.0613403	0.0493561
108.38	0.164063	0.139335	0.200012	0.154342	0.721191	0.657485	1.6344	1.57786	3.94189	3.85626	0.0613403	0.0493747
108.48	0.165649	0.139353	0.200012	0.154396	0.721191	0.657652	1.6344	1.57826	3.9325	3.85684	0.0613403	0.0493933
108.58	0.167236	0.139372	0.200012	0.15445	0.721191	0.657819	1.6344	1.57865	3.93018	3.85741	0.0707397	0.0494118
108.68	0.165649	0.13939	0.197693	0.154505	0.73291	0.657986	1.62585	1.57905	3.93018	3.85799	0.0847778	0.0494304
108.78	0.175049	0.139409	0.200012	0.154559	0.730591	0.658153	1.62659	1.57944	3.92786	3.85856	0.0707397	0.049449
108.88	0.177368	0.139428	0.200012	0.154614	0.73291	0.65832	1.61719	1.57984	3.94189	3.85913	0.0730591	0.0494675
108.98	0.167969	0.139446	0.200012	0.154668	0.73291	0.658487	1.62268	1.58023	3.94189	3.8597	0.0730591	0.0494861
109.08	0.165649	0.139465	0.196837	0.154722	0.723511	0.658653	1.62891	1.58063	3.9419	3.86027	0.0730591	0.0495046
109.18	0.171875	0.139483	0.188293	0.154777	0.727417	0.65882	1.61646	1.58102	3.94812	3.86084	0.0792847	0.0495232
109.28	0.165649	0.139502	0.188293	0.154831	0.721191	0.658987	1.61487	1.58142	3.94971	3.86141	0.0730591	0.0495418
109.38	0.165649	0.13952	0.188293	0.154885	0.721191	0.659154	1.61487	1.58181	3.94971	3.86198	0.0792847	0.0495603
109.48	0.165649	0.139539	0.176575	0.15494	0.714966	0.65932	1.60547	1.5822	3.94031	3.86255	0.0808716	0.0495789
109.58	0.165649	0.139557	0.197691	0.154994	0.713379	0.659487	1.61255	1.5826	3.93799	3.86311	0.0808716	0.0495974
109.68	0.175049	0.139576	0.188293	0.155048	0.722778	0.659653	1.60315	1.58299	3.95911	3.86368	0.0785522	0.0496159
109.78	0.159424	0.139594	0.188293	0.155103	0.703979	0.65982	1.60315	1.58338	3.94971	3.86424	0.0691528	0.0496345
109.88	0.169556	0.139613	0.176575	0.155157	0.70166	0.659986	1.60315	1.58378	3.93176	3.86481	0.0691528	0.049653
109.98	0.169556	0.139632	0.170349	0.155211	0.70166	0.660153	1.61487	1.58417	3.94189	3.86537	0.0785522	0.0496716
110.08	0.177368	0.13965	0.180481	0.155265	0.70166	0.660319	1.60547	1.58456	3.94189	3.86594	0.0730591	0.0496901
110.18	0.167969	0.139669	0.16095	0.15532	0.70166	0.660486	1.59534	1.58495	3.94189	3.8665	0.0730591	0.0497086
110.28	0.157837	0.139687	0.16095	0.155374	0.693848	0.660652	1.59534	1.58534	3.93408	3.86706	0.0730591	0.0497272
110.38	0.157837	0.139706	0.172668	0.155428	0.684448	0.660818	1.59534	1.58574	3.93408	3.86762	0.0730591	0.0497457
110.48	0.157837	0.139724	0.163269	0.155483	0.691528	0.660984	1.59534	1.58613	3.93408	3.86819	0.0652466	0.0497642
110.58	0.148438	0.139743	0.149231	0.155537	0.684448	0.661151	1.59534	1.58652	3.9364	3.86875	0.0652466	0.0497827
110.68	0.146118	0.139761	0.16095	0.155591	0.682129	0.661317	1.60315	1.58691	3.93408	3.86931	0.0652466	0.0498013
110.78	0.139893	0.13978	0.16095	0.155645	0.682129	0.661483	1.58911	1.5873	3.93408	3.86986	0.0652466	0.0498198
110.88	0.138306	0.139798	0.16095	0.155699	0.682129	0.661649	1.59534	1.58769	3.93408	3.87042	0.0652466	0.0498383
110.98	0.138306	0.139817	0.157043	0.155754	0.675903	0.661815	1.58362	1.58809	3.93408	3.87098	0.0652466	0.0498568
111.08	0.117188	0.139835	0.149231	0.155808	0.662598	0.661981	1.58362	1.58848	3.91614	3.87154	0.0535278	0.0498753
111.18	0.114868	0.139854	0.149231	0.155862	0.662598	0.662147	1.58362	1.58887	3.92236	3.87209	0.0597534	0.0498938
111.28	0.135986	0.139872	0.143005	0.155916	0.662598	0.662313	1.58362	1.58926	3.92236	3.87265	0.0613403	0.0499124
111.38	0.128906	0.139891	0.1297	0.15597	0.661011	0.662479	1.58362	1.58965	3.92236	3.8732	0.0613403	0.0499309
111.48	0.126587	0.139909	0.135925	0.156025	0.658691	0.662645	1.58362	1.59004	3.92236	3.87376	0.0496216	0.0499494
111.58	0.126587	0.139928	0.154722	0.156079	0.658691	0.662811	1.59534	1.59043	3.92236	3.87431	0.0496216	0.0499679
111.68	0.147705	0.139946	0.141418	0.156133	0.682129	0.662977	1.58362	1.59082	3.93408	3.87486	0.0707397	0.0499864
111.78	0.128906	0.139965	0.141418	0.156187	0.67041	0.663143	1.59534	1.59121	3.91296	3.87542	0.0613403	0.0500049
111.88	0.134399	0.139983	0.141418	0.156241	0.664185	0.663308	1.59534	1.5916	3.92004	3.87597	0.0535278	0.0500234
111.98	0.134399	0.140002	0.141418	0.156295	0.662598	0.663474	1.60474	1.59199	3.92236	3.87652	0.0535278	0.0500419
112.08	0.137573	0.14002	0.141418	0.15635	0.671997	0.66364	1.60706	1.59238	3.93176	3.87707	0.0629272	0.0500604
112.18	0.138306	0.140039	0.147644	0.156404	0.664917	0.663805	1.61328	1.59276	3.93408	3.87762	0.0652466	0.0500788
112.28	0.144531	0.140057	0.149231	0.156458	0.668823	0.663971	1.61487	1.59315	3.94031	3.87817	0.0714722	0.0500973
112.38	0.146118	0.140076	0.149231	0.156512	0.67041	0.664137	1.61487	1.59354	3.94189	3.87872	0.0730591	0.0501158
112.48	0.157837	0.140094	0.149231	0.156566	0.67041	0.664302	1.61487	1.59393	3.94189	3.87926	0.0730591	0.0501343
112.58	0.157837	0.140113	0.14142	0.15662	0.678223	0.664468	1.59766	1.59432	3.95361	3.87981	0.0730591	0.0501528
112.68	0.150024	0.140131	0.141418	0.156674	0.664185	0.664633	1.59534	1.59471	3.9458	3.88036	0.0652466	0.0501713
112.78	0.150024	0.14015	0.149231	0.156728	0.662598	0.664799	1.61414	1.59509	3.9458	3.8809	0.0652466	0.0501897
112.88	0.159424	0.140168	0.149231	0.156782	0.671997	0.664964	1.60937	1.59548	3.96301	3.88145	0.0840454	0.0502082
112.98	0.152344	0.140187	0.149231	0.156836	0.674316	0.665129	1.60706	1.59587	3.96533	3.88199	0.0886841	0.0502267
113.08	0.150024	0.140205	0.137514	0.15689	0.686035	0.665295	1.59534	1.59626	3.96533	3.88253	0.0886841	0.0502452
113.18	0.146118	0.140224	0.137512	0.156945	0.664917	0.66546	1.58594	1.59664	3.95361	3.88308	0.0769653	0.0502636
113.28	0.136719	0.140242	0.128113	0.156999	0.662598	0.665625	1.58362	1.59703	3.93481	3.88362	0.0558472	0.0502821
113.38	0.126587	0.140261	0.135191	0.157053	0.662598	0.665791	1.60083	1.59742	3.93018	3.88416	0.0535278	0.0503006
113.48	0.137573	0.140279	0.137512	0.157107	0.662598	0.665956	1.59534	1.59781	3.93957	3.8847	0.0629272	0.050319
113.58	0.144531	0.140297	0.128114	0.157161	0.674316	0.666121	1.58753	1.59819	3.94189	3.88524	0.0652466	0.0503375
113.68	0.136719	0.140316	0.135193	0.157215	0.664917	0.666286	1.59302	1.59858	3.9325	3.88578	0.0558472	0.0503559
113.78	0.129761	0.140334	0.131287	0.157269	0.671997	0.666451	1.59534	1.59896	3.93335	3.88632	0.0691528	0.0503744
113.88	0.130493	0.140353	0.1297	0.157323	0.664917	0.666616	1.58752	1.59935	3.93408	3.88686	0.0652466	0.0503929
113.98	0.130493	0.140371	0.1297	0.157377	0.662598	0.666781	1.59534	1.59974	3.93408	3.8874	0.0652466	0.0504113
114.08	0.130493	0.14039	0.147643	0.157431	0.662598	0.666946	1.60156	1.60012	3.9458	3.88794	0.0652466	0.0504298
114.18	0.136719	0.140408	0.149231	0.157485	0.668823	0.667111	1.60315	1.60051	3.94263	3.88847	0.0714722	0.0504482
114.28	0.138306	0.140427	0.149231	0.157539	0.664185	0.667276	1.60315	1.60089	3.94189	3.88901	0.0730591	0.0504666
114.38	0.138306	0.140445	0.13202	0.157593	0.662598	0.667441	1.59534	1.60128	3.94189	3.88954	0.0730591	0.0504851
114.48	0.121094	0.140464	0.1297	0.157647	0.654785	0.667606	1.57813	1.60166	3.93408	3.89008	0.0535278	0.0505035
114.58	0.118774	0.140482	0.1297	0.1577	0.662598	0.667771	1.58362	1.60205	3.93408	3.89061	0.0535278	0.050522
114.68	0.118774	0.1405	0.1297	0.157754	0.645386	0.667935	1.58362	1.60243	3.93408	3.89114	0.0535278	0.0505404
114.78	0.126587	0.140519	0.139099	0.157808	0.636841	0.6681	1.60242	1.60282	3.92786	3.89168	0.0535278	0.0505588
114.88	0.135986	0.140537	0.141418	0.157862	0.644653	0.668265	1.60706	1.6032	3.93567	3.89221	0.0629272	0.0505773
114.98	0.138306	0.140556	0.111755	0.157916	0.654785	0.668429	1.59534	1.60359	3.93799	3.89274	0.0652466	0.0505957
115.08	0.126587	0.140574	0.110168	0.15797	0.635254	0.668594	1.59534	1.60397	3.93408	3.89327	0.0535278	0.0506141
115.18	0.126587	0.140593	0.110168	0.158024	0.643066	0.668759	1.58594	1.60436	3.93408	3.8938	0.0551147	0.0506326
115.28	0.120361	0.140611	0.116394	0.158078	0.643066	0.668923	1.60156	1.60474	3.93408	3.89433	0.0574341	0.050651
115.38	0.136719	0.140629	0.129699	0.158132	0.649292	0.669088	1.61255	1.60512	3.94031	3.89486	0.0636597	0.0506694
115.48	0.138306	0.140648	0.1297	0.158186	0.650879	0.669252	1.61487	1.60551	3.95361	3.89539	0.0535278	0.0506878
115.58	0.138306	0.140666	0.129698	0.15824	0.650879	0.669417	1.62427	1.60589	3.9419	3.89592	0.0535278	0.0507062
115.68	0.138306	0.140685	0.139099	0.158293	0.660278	0.669581	1.62659	1.60627	3.96301	3.89644	0.0629272	0.0507247
115.78	0.138306	0.140703	0.1203	0.158347	0.653198	0.669745	1.60547	1.60666	3.96533	3.89697	0.0652466	0.0507431
115.88	0.126587	0.140721	0.124206	0.158401	0.63916	0.66991	1.60937	1.60704	3.95361	3.89749	0.0597534	0.0507615
115.98	0.132813	0.14074	0.125793	0.158455	0.645386	0.670074	1.61096	1.60742	3.95984	3.89802	0.0613403	0.0507799
116.08	0.134399	0.140758	0.125793	0.158509	0.658691	0.670238	1.61096	1.6078	3.95203	3.89854	0.0613403	0.0507983
116.18	0.134399	0.140777	0.125793	0.158563	0.658691	0.670403	1.61096	1.60819	3.94971	3.89907	0.0558472	0.0508167
116.28	0.134399	0.140795	0.12738	0.158616	0.658691	0.670567	1.62427	1.60857	3.94971	3.89959	0.0574341	0.0508351
116.38	0.135986	0.140814	0.129699	0.15867	0.660278	0.670731	1.62659	1.60895	3.96301	3.90011	0.0512085	0.0508535
116.48	0.138306	0.140832	0.1297	0.158724	0.656372	0.670895	1.62659	1.60933	3.96533	3.90064	0.0535278	0.0508719
116.58	0.150024	0.14085	0.1297	0.158778	0.661011	0.671059	1.62659	1.60971	3.96533	3.90116	0.0535278	0.0508903
116.68	0.150024	0.140869	0.139099	0.158832	0.656372	0.671223	1.63599	1.61009	3.96533	3.90168	0.0535278	0.0509087
116.78	0.159424	0.140887	0.135925	0.158885	0.671997	0.671387	1.63281	1.61048	3.97473	3.9022	0.0629272	0.0509271
116.88	0.15625	0.140905	0.137512	0.158939	0.668823	0.671551	1.6344	1.61086	3.97156	3.90272	0.0597534	0.0509455
116.98	0.15625	0.140924	0.137512	0.158993	0.67041	0.671715	1.62817	1.61124	3.97314	3.90323	0.0613403	0.0509639
117.08	0.153931	0.140942	0.137512	0.159047	0.67041	0.671879	1.62659	1.61162	3.98096	3.90375	0.0613403	0.0509822
117.18	0.139893	0.140961	0.137512	0.1591	0.67041	0.672043	1.61719	1.612	3.97156	3.90427	0.0613403	0.0510006
117.28	0.146118	0.140979	0.154724	0.159154	0.67041	0.672207	1.62427	1.61238	3.97864	3.90479	0.0613403	0.051019
117.38	0.155518	0.140997	0.158631	0.159208	0.686035	0.672371	1.61877	1.61276	3.98096	3.9053	0.0707397	0.0510374
117.48	0.150024	0.141016	0.15155	0.159262	0.682129	0.672535	1.62659	1.61314	3.97315	3.90582	0.0652466	0.0510558
117.58	0.140625	0.141034	0.167174	0.159315	0.675903	0.672698	1.625	1.61352	3.97315	3.90633	0.0652466	0.0510741
117.68	0.144531	0.141053	0.157043	0.159369	0.680542	0.672862	1.61719	1.6139	3.97937	3.90685	0.0714722	0.0510925
117.78	0.139893	0.141071	0.168762	0.159423	0.682129	0.673026	1.61487	1.61428	3.99268	3.90736	0.0730591	0.0511109
117.88	0.150024	0.141089	0.168762	0.159477	0.682129	0.673189	1.60864	1.61466	3.99268	3.90788	0.0668335	0.0511293
117.98	0.150024	0.141108	0.168762	0.15953	0.682129	0.673353	1.61487	1.61504	3.99426	3.90839	0.0714722	0.0511476
118.08	0.150024	0.141126	0.168762	0.159584	0.672729	0.673517	1.61487	1.61542	3.99268	3.9089	0.0730591	0.051166
118.18	0.157837	0.141144	0.162537	0.159638	0.67041	0.67368	1.61487	1.6158	3.99268	3.90941	0.0730591	0.0511843
118.28	0.157837	0.141163	0.149231	0.159691	0.67041	0.673844	1.60315	1.61618	3.99267	3.90992	0.0730591	0.0512027
118.38	0.136719	0.141181	0.170346	0.159745	0.658691	0.674007	1.62427	1.61655	3.97156	3.91043	0.0496216	0.0512211
118.48	0.155518	0.141199	0.16095	0.159799	0.685303	0.674171	1.61487	1.61693	3.99035	3.91094	0.0824585	0.0512394
118.58	0.146118	0.141218	0.15155	0.159852	0.674316	0.674334	1.61487	1.61731	3.97473	3.91145	0.0613403	0.0512578
118.68	0.146118	0.141236	0.149231	0.159906	0.662598	0.674497	1.60547	1.61769	3.97314	3.91196	0.0613403	0.0512761
118.78	0.146118	0.141254	0.149231	0.15996	0.664917	0.674661	1.60315	1.61807	3.97314	3.91247	0.0551147	0.0512945
118.88	0.146118	0.141273	0.155456	0.160013	0.662598	0.674824	1.60937	1.61844	3.98486	3.91297	0.0535278	0.0513128
118.98	0.146118	0.141291	0.157043	0.160067	0.668823	0.674987	1.62268	1.61882	3.99109	3.91348	0.0597534	0.0513312
119.08	0.157837	0.14131	0.157043	0.16012	0.661011	0.67515	1.62268	1.6192	3.99268	3.91399	0.0613403	0.0513495
119.18	0.157837	0.141328	0.166443	0.160174	0.658691	0.675314	1.63989	1.61958	3.99268	3.91449	0.0613403	0.0513678
119.28	0.157837	0.141346	0.168762	0.160228	0.661865	0.675477	1.64221	1.61995	4.00208	3.915	0.0707397	0.0513862
119.38	0.157837	0.141365	0.168762	0.160281	0.662598	0.67564	1.64221	1.62033	3.995	3.9155	0.0730591	0.0514045
119.48	0.148438	0.141383	0.168762	0.160335	0.662598	0.675803	1.64771	1.62071	3.99268	3.916	0.0730591	0.0514229
119.58	0.146118	0.141401	0.167176	0.160388	0.662598	0.675966	1.64453	1.62109	4.00049	3.91651	0.0730591	0.0514412
119.68	0.144531	0.14142	0.162537	0.160442	0.651611	0.676129	1.64612	1.62146	3.9989	3.91701	0.0714722	0.0514595
119.78	0.147705	0.141438	0.16095	0.160495	0.650879	0.676292	1.65234	1.62184	4.00049	3.91751	0.0792847	0.0514778
119.88	0.146118	0.141456	0.167175	0.160549	0.650879	0.676455	1.64771	1.62221	4.01221	3.91801	0.0808716	0.0514962
119.98	0.136719	0.141474	0.168762	0.160603	0.644653	0.676618	1.65393	1.62259	4.01221	3.91851	0.074646	0.0515145
120.08	0.146118	0.141493	0.160218	0.160656	0.643066	0.676781	1.65161	1.62297	4.01221	3.91901	0.0730591	0.0515328
120.18	0.143799	0.141511	0.16095	0.16071	0.640747	0.676944	1.66565	1.62334	4.00366	3.91951	0.0769653	0.0515511
120.28	0.139893	0.141529	0.167175	0.160763	0.650879	0.677106	1.66565	1.62372	4.00439	3.92001	0.0808716	0.0515694
120.38	0.138306	0.141548	0.168762	0.160817	0.650879	0.677269	1.66565	1.62409	4.01221	3.92051	0.0808716	0.0515878
120.48	0.138306	0.141566	0.168762	0.16087	0.650879	0.677432	1.66565	1.62447	4.01221	3.921	0.0808716	0.0516061
120.58	0.138306	0.141584	0.17816	0.160924	0.641479	0.677595	1.68286	1.62484	4.01221	3.9215	0.0808716	0.0516244
120.68	0.147705	0.141603	0.180481	0.160977	0.64856	0.677757	1.6875	1.62522	4.02392	3.922	0.0840454	0.0516427
120.78	0.150024	0.141621	0.188293	0.161031	0.662598	0.67792	1.68518	1.62559	4.02393	3.92249	0.0847778	0.051661
120.88	0.150024	0.141639	0.188293	0.161084	0.662598	0.678082	1.68518	1.62597	4.01453	3.92299	0.0847778	0.0516793
120.98	0.150024	0.141658	0.188293	0.161138	0.662598	0.678245	1.68518	1.62634	4.01221	3.92348	0.0847778	0.0516976
121.08	0.157837	0.141676	0.188293	0.161191	0.662598	0.678407	1.68518	1.62672	4.01221	3.92397	0.0847778	0.0517159
121.18	0.148438	0.141694	0.188293	0.161245	0.662598	0.67857	1.6969	1.62709	4.00598	3.92447	0.0847778	0.0517342
121.28	0.146118	0.141712	0.188293	0.161298	0.656372	0.678732	1.6969	1.62746	4.01611	3.92496	0.0870972	0.0517525
121.38	0.146118	0.141731	0.188293	0.161351	0.666504	0.678895	1.69067	1.62784	4.01611	3.92545	0.0847778	0.0517708
121.48	0.146118	0.141749	0.188293	0.161405	0.657104	0.679057	1.68909	1.62821	4.01453	3.92594	0.0941772	0.0517891
121.58	0.157837	0.141767	0.188293	0.161458	0.654785	0.67922	1.6969	1.62858	4.01221	3.92643	0.0847778	0.0518074
121.68	0.157837	0.141786	0.194519	0.161512	0.654785	0.679382	1.69373	1.62896	4.01221	3.92692	0.0870972	0.0518257
121.78	0.164063	0.141804	0.196106	0.161565	0.668823	0.679544	1.69299	1.62933	4.01221	3.92741	0.0910034	0.0518439
121.88	0.165649	0.141822	0.196106	0.161619	0.67041	0.679706	1.69299	1.6297	4.01221	3.9279	0.0925903	0.0518622
121.98	0.165649	0.141841	0.196106	0.161672	0.664185	0.679869	1.70471	1.63008	4.01221	3.92839	0.0925903	0.0518805
122.08	0.165649	0.141859	0.196106	0.161725	0.662598	0.680031	1.70471	1.63045	4.02393	3.92888	0.0925903	0.0518988
122.18	0.165649	0.141877	0.18988	0.161779	0.653198	0.680193	1.69849	1.63082	4.02393	3.92937	0.0925903	0.0519171
122.28	0.165649	0.141895	0.1922	0.161832	0.662598	0.680355	1.68909	1.63119	4.03174	3.92985	0.0925903	0.0519353
122.38	0.157837	0.141914	0.201598	0.161885	0.654785	0.680517	1.69849	1.63157	4.01453	3.93034	0.0847778	0.0519536
122.48	0.161011	0.141932	0.203918	0.161939	0.671997	0.680679	1.70081	1.63194	4.02161	3.93083	0.0879517	0.0519719
122.58	0.173462	0.14195	0.194519	0.161992	0.664917	0.680841	1.69141	1.63231	4.02393	3.93131	0.0949097	0.0519902
122.68	0.173462	0.141968	0.200012	0.162045	0.662598	0.681003	1.70471	1.63268	4.02942	3.93179	0.090271	0.0520084
122.78	0.181274	0.141987	0.198425	0.162099	0.67041	0.681165	1.70313	1.63305	4.03564	3.93228	0.0964966	0.0520267
122.88	0.179688	0.142005	0.200012	0.162152	0.680542	0.681327	1.69531	1.63342	4.02466	3.93276	0.0949097	0.0520449
122.98	0.189087	0.142023	0.200012	0.162205	0.682129	0.681489	1.69299	1.6338	4.02393	3.93324	0.0964966	0.0520632
123.08	0.179688	0.142041	0.188295	0.162259	0.683716	0.681651	1.69299	1.63417	4.02392	3.93373	0.0964966	0.0520815
123.18	0.175049	0.14206	0.176575	0.162312	0.67041	0.681812	1.68127	1.63454	4.02002	3.93421	0.0847778	0.0520997
123.28	0.177368	0.142078	0.167175	0.162365	0.67041	0.681974	1.68127	1.63491	4.01379	3.93469	0.0847778	0.052118
123.38	0.177368	0.142096	0.164856	0.162419	0.682129	0.682136	1.69299	1.63528	4.01221	3.93517	0.0847778	0.0521362
123.48	0.167969	0.142114	0.153137	0.162472	0.672729	0.682298	1.68128	1.63565	4.02393	3.93565	0.0847778	0.0521545
123.58	0.165649	0.142133	0.153137	0.162525	0.658691	0.682459	1.68127	1.63602	4.01221	3.93613	0.0730591	0.0521727
123.68	0.165649	0.142151	0.164856	0.162579	0.666504	0.682621	1.68127	1.63639	4.01221	3.93661	0.0730591	0.052191
123.78	0.165649	0.142169	0.157043	0.162632	0.666504	0.682782	1.66724	1.63676	4.01221	3.93708	0.0730591	0.0522092
123.88	0.165649	0.142187	0.166441	0.162685	0.658691	0.682944	1.67505	1.63713	3.995	3.93756	0.0652466	0.0522274
123.98	0.167236	0.142206	0.168762	0.162738	0.67981	0.683106	1.67737	1.6375	4.01929	3.93804	0.074646	0.0522457
124.08	0.169556	0.142224	0.168762	0.162792	0.675903	0.683267	1.68518	1.63787	4.00671	3.93852	0.0769653	0.0522639
124.18	0.169556	0.142242	0.157043	0.162845	0.674316	0.683428	1.66406	1.63824	4.01221	3.93899	0.0769653	0.0522822
124.28	0.159424	0.14226	0.157043	0.162898	0.662598	0.68359	1.66174	1.63861	4.00049	3.93947	0.0535278	0.0523004
124.38	0.157837	0.142279	0.151549	0.162951	0.662598	0.683751	1.66797	1.63898	4.01221	3.93994	0.0535278	0.0523186
124.48	0.164063	0.142297	0.145325	0.163004	0.668823	0.683913	1.66174	1.63934	4.01843	3.94041	0.0597534	0.0523368
124.58	0.148438	0.142315	0.145325	0.163058	0.674316	0.684074	1.65552	1.63971	4.01221	3.94089	0.0652466	0.0523551
124.68	0.146118	0.142333	0.145325	0.163111	0.674316	0.684235	1.66565	1.64008	4.01221	3.94136	0.0535278	0.0523733
124.78	0.146118	0.142352	0.166443	0.163164	0.682129	0.684396	1.67505	1.64045	4.01221	3.94183	0.0652466	0.0523915
124.88	0.155518	0.14237	0.168762	0.163217	0.682129	0.684558	1.67737	1.64082	4.01221	3.9423	0.0629272	0.0524097
124.98	0.157837	0.142388	0.162537	0.16327	0.682129	0.684719	1.67737	1.64119	4.01221	3.94278	0.0652466	0.0524279
125.08	0.157837	0.142406	0.16095	0.163324	0.682129	0.68488	1.67737	1.64155	4.01221	3.94325	0.0769653	0.0524462
125.18	0.157837	0.142424	0.170349	0.163377	0.682129	0.685041	1.67737	1.64192	4.01221	3.94372	0.0769653	0.0524644
125.28	0.167236	0.142443	0.172668	0.16343	0.703247	0.685202	1.67737	1.64229	4.01538	3.94419	0.074646	0.0524826
125.38	0.169556	0.142461	0.172668	0.163483	0.713379	0.685363	1.67737	1.64266	4.02783	3.94465	0.0886841	0.0525008
125.48	0.169556	0.142479	0.167175	0.163536	0.713379	0.685524	1.67188	1.64302	4.02783	3.94512	0.0886841	0.052519
125.58	0.164063	0.142497	0.168762	0.163589	0.707886	0.685685	1.66724	1.64339	4.02234	3.94559	0.0831909	0.0525372
125.68	0.15625	0.142515	0.174988	0.163642	0.714966	0.685846	1.66565	1.64376	4.02393	3.94606	0.0753784	0.0525554
125.78	0.153931	0.142534	0.176575	0.163696	0.713379	0.686007	1.66565	1.64412	4.02393	3.94652	0.0730591	0.0525736
125.88	0.165649	0.142552	0.176575	0.163749	0.721191	0.686168	1.66406	1.64449	4.02393	3.94699	0.0613403	0.0525918
125.98	0.165649	0.14257	0.176575	0.163802	0.721191	0.686329	1.66174	1.64486	4.02393	3.94746	0.0613403	0.05261
126.08	0.165649	0.142588	0.185973	0.163855	0.73291	0.686489	1.67114	1.64522	4.02393	3.94792	0.0613403	0.0526282
126.18	0.168823	0.142606	0.200012	0.163908	0.73291	0.68665	1.66565	1.64559	4.03332	3.94839	0.0707397	0.0526464
126.28	0.169556	0.142625	0.174255	0.163961	0.740723	0.686811	1.65784	1.64596	4.03564	3.94885	0.0730591	0.0526646
126.38	0.161743	0.142643	0.184387	0.164014	0.73291	0.686972	1.65784	1.64632	4.02783	3.94931	0.0652466	0.0526828
126.48	0.161743	0.142661	0.190613	0.164067	0.744629	0.687132	1.66406	1.64669	4.02783	3.94978	0.0558472	0.0527009
126.58	0.175781	0.142679	0.1828	0.16412	0.750854	0.687293	1.66565	1.64705	4.04187	3.95024	0.0597534	0.0527191
126.68	0.167969	0.142697	0.168762	0.164173	0.752441	0.687453	1.65393	1.64742	4.04346	3.9507	0.0707397	0.0527373
126.78	0.153931	0.142715	0.168762	0.164226	0.731323	0.687614	1.64771	1.64778	4.03174	3.95116	0.0613403	0.0527555
126.88	0.153931	0.142734	0.17816	0.164279	0.734497	0.687774	1.65552	1.64815	4.03174	3.95162	0.0613403	0.0527737
126.98	0.16333	0.142752	0.180481	0.164332	0.74231	0.687935	1.65784	1.64851	4.04114	3.95208	0.0707397	0.0527918
127.08	0.159424	0.14277	0.180481	0.164385	0.752441	0.688095	1.65784	1.64888	4.04346	3.95254	0.0636597	0.05281
127.18	0.169556	0.142788	0.174255	0.164438	0.752441	0.688256	1.64844	1.64924	4.05518	3.953	0.0613403	0.0528282
127.28	0.169556	0.142806	0.178894	0.164491	0.752441	0.688416	1.65234	1.64961	4.05518	3.95346	0.0613403	0.0528464
127.38	0.175781	0.142825	0.180481	0.164544	0.760986	0.688577	1.65393	1.64997	4.04968	3.95392	0.0769653	0.0528645
127.48	0.177368	0.142843	0.168762	0.164597	0.760254	0.688737	1.64221	1.65033	4.06299	3.95437	0.0808716	0.0528827
127.58	0.164063	0.142861	0.168762	0.16465	0.748535	0.688897	1.64221	1.6507	4.03955	3.95483	0.0597534	0.0529008
127.68	0.161743	0.142879	0.168762	0.164703	0.748535	0.689057	1.64221	1.65106	4.05127	3.95529	0.0574341	0.052919
127.78	0.161743	0.142897	0.168762	0.164756	0.748535	0.689218	1.64221	1.65142	4.05127	3.95574	0.0668335	0.0529372
127.88	0.161743	0.142915	0.168762	0.164809	0.74231	0.689378	1.64221	1.65179	4.05127	3.9562	0.0613403	0.0529553
127.98	0.155518	0.142933	0.16095	0.164862	0.740723	0.689538	1.6344	1.65215	4.05127	3.95665	0.0519409	0.0529735
128.08	0.146118	0.142952	0.168761	0.164915	0.73291	0.689698	1.64221	1.65251	4.04346	3.9571	0.0512085	0.0529916
128.18	0.153931	0.14297	0.168762	0.164968	0.739136	0.689858	1.63049	1.65288	4.04187	3.95756	0.0613403	0.0530098
128.28	0.15625	0.142988	0.176575	0.165021	0.736816	0.690018	1.64221	1.65324	4.03955	3.95801	0.0613403	0.0530279
128.38	0.153931	0.143006	0.160951	0.165074	0.736816	0.690178	1.6344	1.6536	4.03955	3.95846	0.0613403	0.0530461
128.48	0.146118	0.143024	0.16095	0.165127	0.729004	0.690338	1.625	1.65396	4.02002	3.95891	0.0535278	0.0530642
128.58	0.146118	0.143042	0.170348	0.16518	0.729004	0.690498	1.63208	1.65433	4.03174	3.95937	0.0535278	0.0530823
128.68	0.155518	0.14306	0.172668	0.165233	0.738403	0.690658	1.6344	1.65469	4.04114	3.95982	0.0629272	0.0531005
128.78	0.157837	0.143079	0.172668	0.165286	0.734497	0.690818	1.6344	1.65505	4.03174	3.96027	0.0730591	0.0531186
128.88	0.16333	0.143097	0.172668	0.165339	0.73291	0.690978	1.6344	1.65541	4.04346	3.96072	0.0730591	0.0531368
128.98	0.161743	0.143115	0.172668	0.165391	0.73291	0.691137	1.64221	1.65577	4.04346	3.96116	0.0730591	0.0531549
129.08	0.160156	0.143133	0.178893	0.165444	0.723511	0.691297	1.64221	1.65614	4.04346	3.96161	0.0730591	0.053173
129.18	0.164063	0.143151	0.180481	0.165497	0.727417	0.691457	1.65393	1.6565	4.04968	3.96206	0.0792847	0.0531912
129.28	0.165649	0.143169	0.188293	0.16555	0.729004	0.691616	1.65393	1.65686	4.05127	3.96251	0.0808716	0.0532093
129.38	0.15625	0.143187	0.188293	0.165603	0.729004	0.691776	1.65393	1.65722	4.04504	3.96296	0.0808716	0.0532274
129.48	0.153931	0.143206	0.176575	0.165656	0.722778	0.691936	1.64221	1.65758	4.05127	3.9634	0.0808716	0.0532455
129.58	0.142212	0.143224	0.19769	0.165709	0.721191	0.692095	1.66333	1.65794	4.03955	3.96385	0.0691528	0.0532636
129.68	0.16333	0.143242	0.190613	0.165761	0.74231	0.692255	1.66797	1.6583	4.06067	3.96429	0.090271	0.0532818
129.78	0.165649	0.14326	0.188293	0.165814	0.735229	0.692414	1.67505	1.65866	4.05359	3.96474	0.0925903	0.0532999
129.88	0.159424	0.143278	0.188293	0.165867	0.73291	0.692574	1.67737	1.65902	4.05127	3.96518	0.0925903	0.053318
129.98	0.157837	0.143296	0.197693	0.16592	0.73291	0.692733	1.67737	1.65938	4.05127	3.96563	0.0925903	0.0533361
130.08	0.167236	0.143314	0.200012	0.165973	0.74231	0.692893	1.67114	1.65974	4.07239	3.96607	0.10199	0.0533542
130.18	0.169556	0.143332	0.200012	0.166026	0.735229	0.693052	1.67737	1.6601	4.07471	3.96651	0.104309	0.0533723
130.28	0.169556	0.14335	0.21405	0.166078	0.73291	0.693211	1.69141	1.66046	4.07471	3.96695	0.116028	0.0533904
130.38	0.195313	0.143369	0.209412	0.166131	0.748535	0.693371	1.68677	1.66082	4.08252	3.96739	0.130066	0.0534085
130.48	0.190674	0.143387	0.211731	0.166184	0.74231	0.69353	1.67737	1.66118	4.07629	3.96784	0.125427	0.0534266
130.58	0.181274	0.143405	0.217956	0.166237	0.73291	0.693689	1.68591	1.66154	4.0669	3.96828	0.116028	0.0534447
130.68	0.1875	0.143423	0.213318	0.166289	0.739136	0.693849	1.67896	1.6619	4.08093	3.96872	0.110535	0.0534628
130.78	0.182861	0.143441	0.211731	0.166342	0.746216	0.694008	1.67114	1.66226	4.07629	3.96916	0.105896	0.0534809
130.88	0.171875	0.143459	0.21173	0.166395	0.723511	0.694167	1.67578	1.66262	4.06531	3.96959	0.116028	0.053499
130.98	0.183594	0.143477	0.219543	0.166448	0.739136	0.694326	1.68518	1.66297	4.08093	3.97003	0.110535	0.0535171
131.08	0.178955	0.143495	0.219543	0.1665	0.740723	0.694485	1.68518	1.66333	4.08252	3.97047	0.12384	0.0535352
131.18	0.177368	0.143513	0.207825	0.166553	0.740723	0.694644	1.67346	1.66369	4.08252	3.97091	0.112122	0.0535533
131.28	0.177368	0.143531	0.210144	0.166606	0.729004	0.694803	1.67346	1.66405	4.0708	3.97134	0.112122	0.0535714
131.38	0.177368	0.143549	0.207825	0.166659	0.722778	0.694962	1.67346	1.66441	4.08252	3.97178	0.102722	0.0535894
131.48	0.177368	0.143568	0.207825	0.166711	0.721191	0.695121	1.68518	1.66477	4.08252	3.97222	0.100403	0.0536075
131.58	0.177368	0.143586	0.207825	0.166764	0.721191	0.69528	1.68518	1.66512	4.08252	3.97265	0.100403	0.0536256
131.68	0.177368	0.143604	0.207825	0.166817	0.721191	0.695439	1.68518	1.66548	4.09033	3.97309	0.100403	0.0536437
131.78	0.177368	0.143622	0.198425	0.166869	0.721191	0.695598	1.67578	1.66584	4.08411	3.97352	0.109802	0.0536617
131.88	0.177368	0.14364	0.182069	0.166922	0.721191	0.695756	1.67346	1.66619	4.08252	3.97395	0.112122	0.0536798
131.98	0.177368	0.143658	0.188293	0.166975	0.713379	0.695915	1.67346	1.66655	4.07471	3.97439	0.104309	0.0536979
132.08	0.169556	0.143676	0.188293	0.167027	0.713379	0.696074	1.67578	1.66691	4.07471	3.97482	0.104309	0.053716
132.18	0.177368	0.143694	0.188293	0.16708	0.703979	0.696233	1.67346	1.66727	4.07471	3.97525	0.104309	0.053734
132.28	0.167969	0.143712	0.178894	0.167133	0.70166	0.696391	1.67346	1.66762	4.07703	3.97568	0.104309	0.0537521
132.38	0.165649	0.14373	0.185974	0.167185	0.70166	0.69655	1.68518	1.66798	4.07471	3.97611	0.104309	0.0537701
132.48	0.165649	0.143748	0.188293	0.167238	0.713379	0.696709	1.67896	1.66833	4.07471	3.97654	0.104309	0.0537882
132.58	0.177368	0.143766	0.178894	0.16729	0.707153	0.696867	1.67737	1.66869	4.08252	3.97697	0.104309	0.0538063
132.68	0.177368	0.143784	0.197693	0.167343	0.705566	0.697026	1.69458	1.66905	4.08252	3.9774	0.104309	0.0538243
132.78	0.186768	0.143802	0.184387	0.167396	0.714966	0.697184	1.6875	1.6694	4.08252	3.97783	0.113708	0.0538424
132.88	0.173462	0.14382	0.180481	0.167448	0.707886	0.697343	1.68518	1.66976	4.08252	3.97826	0.106628	0.0538604
132.98	0.169556	0.143838	0.18988	0.167501	0.705566	0.697501	1.7063	1.67011	4.07312	3.97869	0.104309	0.0538785
133.08	0.178955	0.143857	0.192199	0.167553	0.714966	0.697659	1.69922	1.67047	4.0802	3.97912	0.113708	0.0538965
133.18	0.181274	0.143875	0.198425	0.167606	0.707886	0.697818	1.70313	1.67082	4.08252	3.97954	0.116028	0.0539146
133.28	0.178101	0.143893	0.188293	0.167659	0.711792	0.697976	1.69299	1.67118	4.08875	3.97997	0.122253	0.0539326
133.38	0.165649	0.143911	0.196106	0.167711	0.70166	0.698134	1.69458	1.67153	4.09033	3.9804	0.112122	0.0539506
133.48	0.165649	0.143929	0.196106	0.167764	0.70166	0.698293	1.69299	1.67189	4.09033	3.98082	0.112122	0.0539687
133.58	0.165649	0.143947	0.207825	0.167816	0.70166	0.698451	1.69299	1.67224	4.08411	3.98125	0.112122	0.0539867
133.68	0.165649	0.143965	0.217224	0.167869	0.70166	0.698609	1.71411	1.6726	4.08252	3.98167	0.100403	0.0540047
133.78	0.175049	0.143983	0.219543	0.167921	0.718872	0.698767	1.70703	1.67295	4.09192	3.98209	0.109802	0.0540228
133.88	0.177368	0.144001	0.219543	0.167974	0.721191	0.698925	1.70471	1.67331	4.09424	3.98252	0.121521	0.0540408
133.98	0.179688	0.144019	0.221863	0.168026	0.721191	0.699083	1.70471	1.67366	4.09424	3.98294	0.114441	0.0540588
134.08	0.177368	0.144037	0.219543	0.168079	0.721191	0.699241	1.71252	1.67401	4.10205	3.98336	0.121521	0.0540769
134.18	0.177368	0.144055	0.225769	0.168131	0.721191	0.699399	1.71252	1.67437	4.10205	3.98378	0.12384	0.0540949
134.28	0.183594	0.144073	0.235168	0.168184	0.739136	0.699557	1.71252	1.67472	4.10828	3.98421	0.130066	0.0541129
134.38	0.192993	0.144091	0.235168	0.168236	0.740723	0.699715	1.71252	1.67507	4.10986	3.98463	0.122253	0.0541309
134.48	0.178955	0.144109	0.244568	0.168289	0.740723	0.699873	1.72192	1.67543	4.12158	3.98505	0.119934	0.0541489
134.58	0.186768	0.144127	0.240661	0.168341	0.750122	0.700031	1.72424	1.67578	4.13098	3.98547	0.129333	0.054167
134.68	0.189087	0.144145	0.239075	0.168394	0.754028	0.700189	1.72656	1.67613	4.1333	3.98589	0.131653	0.054185
134.78	0.189087	0.144163	0.239075	0.168446	0.752441	0.700347	1.72424	1.67648	4.1333	3.9863	0.131653	0.054203
134.88	0.189087	0.144181	0.239075	0.168499	0.752441	0.700505	1.71252	1.67684	4.1333	3.98672	0.131653	0.054221
134.98	0.189087	0.144199	0.242981	0.168551	0.752441	0.700662	1.70471	1.67719	4.1333	3.98714	0.131653	0.054239
135.08	0.181274	0.144217	0.242981	0.168604	0.744629	0.70082	1.70471	1.67754	4.12549	3.98756	0.12384	0.054257
135.18	0.181274	0.144235	0.24762	0.168656	0.744629	0.700978	1.73047	1.67789	4.12549	3.98797	0.13324	0.054275
135.28	0.203125	0.144253	0.239075	0.168708	0.758667	0.701135	1.72424	1.67825	4.13953	3.98839	0.149597	0.054293
135.38	0.196899	0.144271	0.246887	0.168761	0.76416	0.701293	1.72424	1.6786	4.1333	3.98881	0.143372	0.054311
135.48	0.196899	0.144289	0.256287	0.168813	0.76416	0.701451	1.73364	1.67895	4.14111	3.98922	0.133972	0.054329
135.58	0.206299	0.144307	0.258606	0.168866	0.77356	0.701608	1.72974	1.6793	4.1427	3.98964	0.141052	0.054347
135.68	0.208618	0.144325	0.25238	0.168918	0.775879	0.701766	1.72815	1.67965	4.14502	3.99005	0.143372	0.054365
135.78	0.208618	0.144343	0.239075	0.168971	0.775879	0.701923	1.71643	1.68	4.14502	3.99046	0.152771	0.054383
135.88	0.208618	0.144361	0.239075	0.169023	0.754761	0.702081	1.72424	1.68035	4.14734	3.99088	0.12616	0.054401
135.98	0.208618	0.144379	0.229675	0.169075	0.752441	0.702238	1.72424	1.6807	4.14893	3.99129	0.131653	0.0544189
136.08	0.208618	0.144397	0.219545	0.169128	0.752441	0.702395	1.71643	1.68106	4.14892	3.9917	0.131653	0.0544369
136.18	0.200806	0.144415	0.219543	0.16918	0.744629	0.702553	1.71643	1.68141	4.14111	3.99211	0.12384	0.0544549
136.28	0.191406	0.144433	0.228943	0.169232	0.744629	0.70271	1.71643	1.68176	4.12708	3.99253	0.116028	0.0544729
136.38	0.206299	0.144451	0.240663	0.169285	0.754028	0.702867	1.70471	1.68211	4.1427	3.99294	0.125427	0.0544909
136.48	0.196899	0.144469	0.233582	0.169337	0.735229	0.703025	1.70471	1.68246	4.1333	3.99335	0.116028	0.0545088
136.58	0.189087	0.144487	0.231262	0.169389	0.740723	0.703182	1.70471	1.68281	4.1333	3.99376	0.116028	0.0545268
136.68	0.182861	0.144505	0.231262	0.169442	0.73291	0.703339	1.71643	1.68316	4.1333	3.99417	0.116028	0.0545448
136.78	0.189087	0.144523	0.231262	0.169494	0.740723	0.703496	1.71643	1.68351	4.14502	3.99457	0.106628	0.0545627
136.88	0.189087	0.144541	0.221863	0.169546	0.750122	0.703653	1.71643	1.68386	4.14502	3.99498	0.104309	0.0545807
136.98	0.189087	0.144559	0.225769	0.169599	0.752441	0.70381	1.72266	1.6842	4.14502	3.99539	0.104309	0.0545987
137.08	0.195313	0.144577	0.227356	0.169651	0.770386	0.703967	1.72424	1.68455	4.15125	3.9958	0.110535	0.0546166
137.18	0.196899	0.144595	0.227356	0.169703	0.771973	0.704124	1.71484	1.6849	4.15283	3.9962	0.112122	0.0546346
137.28	0.1875	0.144613	0.227356	0.169755	0.762573	0.704281	1.71252	1.68525	4.15283	3.99661	0.105896	0.0546526
137.38	0.19458	0.144631	0.215639	0.169808	0.760254	0.704438	1.70081	1.6856	4.15283	3.99702	0.110535	0.0546705
137.48	0.177368	0.144648	0.215637	0.16986	0.748535	0.704595	1.70081	1.68595	4.12939	3.99742	0.0941772	0.0546885
137.58	0.185181	0.144666	0.215637	0.169912	0.748535	0.704752	1.69458	1.6863	4.14111	3.99783	0.0988159	0.0547064
137.68	0.175781	0.144684	0.210999	0.169965	0.74231	0.704909	1.7063	1.68665	4.13171	3.99823	0.0941772	0.0547244
137.78	0.175049	0.144702	0.211731	0.170017	0.74231	0.705066	1.70862	1.68699	4.11926	3.99864	0.0886841	0.0547423
137.88	0.177368	0.14472	0.211731	0.170069	0.744629	0.705222	1.70862	1.68734	4.1333	3.99904	0.0925903	0.0547603
137.98	0.177368	0.144738	0.217957	0.170121	0.744629	0.705379	1.70862	1.68769	4.1333	3.99944	0.0925903	0.0547782
138.08	0.177368	0.144756	0.207825	0.170173	0.744629	0.705536	1.70862	1.68804	4.1333	3.99984	0.0847778	0.0547961
138.18	0.177368	0.144774	0.219543	0.170226	0.744629	0.705692	1.71643	1.68838	4.1333	4.00025	0.0847778	0.0548141
138.28	0.177368	0.144792	0.219543	0.170278	0.744629	0.705849	1.72266	1.68873	4.1427	4.00065	0.0847778	0.054832
138.38	0.183594	0.14481	0.207824	0.17033	0.750854	0.706006	1.72424	1.68908	4.15125	4.00105	0.0847778	0.05485
138.48	0.178955	0.144828	0.207825	0.170382	0.752441	0.706162	1.71484	1.68943	4.15283	4.00145	0.0730591	0.0548679
138.58	0.177368	0.144846	0.207826	0.170434	0.752441	0.706319	1.70081	1.68977	4.15283	4.00185	0.0792847	0.0548858
138.68	0.165649	0.144864	0.207825	0.170487	0.740723	0.706475	1.70081	1.69012	4.14112	4.00225	0.0691528	0.0549038
138.78	0.165649	0.144882	0.196106	0.170539	0.740723	0.706632	1.70081	1.69047	4.13171	4.00265	0.0691528	0.0549217
138.88	0.165649	0.1449	0.197693	0.170591	0.731323	0.706788	1.70239	1.69081	4.15051	4.00305	0.0691528	0.0549396
138.98	0.167236	0.144918	0.211731	0.170643	0.730591	0.706945	1.69849	1.69116	4.14502	4.00344	0.0707397	0.0549575
139.08	0.171875	0.144935	0.211731	0.170695	0.73291	0.707101	1.70862	1.69151	4.14502	4.00384	0.0824585	0.0549754
139.18	0.169556	0.144953	0.211731	0.170747	0.73291	0.707257	1.70862	1.69185	4.13879	4.00424	0.0847778	0.0549934
139.28	0.169556	0.144971	0.211731	0.1708	0.740723	0.707414	1.70862	1.6922	4.14343	4.00464	0.0847778	0.0550113
139.38	0.169556	0.144989	0.202332	0.170852	0.740723	0.70757	1.70862	1.69254	4.14502	4.00503	0.0847778	0.0550292
139.48	0.169556	0.145007	0.200012	0.170904	0.734497	0.707726	1.70862	1.69289	4.14502	4.00543	0.0847778	0.0550471
139.58	0.169556	0.145025	0.206237	0.170956	0.744629	0.707882	1.71484	1.69323	4.14661	4.00582	0.0847778	0.055065
139.68	0.169556	0.145043	0.207825	0.171008	0.750854	0.708038	1.71643	1.69358	4.15747	4.00622	0.0910034	0.0550829
139.78	0.169556	0.145061	0.207825	0.17106	0.752441	0.708195	1.71643	1.69392	4.15442	4.00661	0.0925903	0.0551008
[truncated: 7,608 more rows]

## Sheet: SPR CoV2 T0A
Time (S)	1 nM	Fitted 1 nM	3 nM	Fitted 3 nM	10 nM	Fitted 10 nM	30 nM	Fitted 30 nM	100 nM	Fitted 100 nM	3 nM	Fitted 3 nM
-59.96	0.0257111	0	0.0801239	0	0.00883484	0	0.0398712	0	0.0025177	0	-0.0674896	0
-59.86	0.0237565	0	0.100447	0	0.0166459	0	0.0453629	0	0.0013566	0	-0.0706038	0
-59.76	0.0175171	0	0.108643	0	0.00335693	0	0.0312805	0	0.0017395	0	-0.0721741	0
-59.66	0.0142059	0	0.111588	0	0.00239563	0	0.0268097	0	-0.0156403	0	-0.0700226	0
-59.56	0.0249165	0	0.108657	0	0.0158528	0	0.0250386	0	-0.00254928	0	-0.047166	0
-59.46	0.0354767	0	0.0805511	0	0.00572205	0	0.0180206	0	0.00721741	0	-0.0502777	0
-59.36	0.0272668	0	0.0680383	0	0.0189965	0	0.0121606	0	0.015426	0	-0.0749061	0
-59.26	0.0280609	0	0.0735016	0	0.0146942	0	-0.00856018	0	0.0380707	0	-0.0709991	0
-59.16	0.0682983	0	0.0613708	0	-0.00131226	0	0.0246582	0	0.0431519	0	-0.0307617	0
-59.06	0.0905606	0	0.0551297	0	0.0182034	0	0.0516202	0	0.0505826	0	-0.0116123	0
-58.96	0.120438	0	0.0408783	0	0.0164642	0	0.091629	0	0.0656281	0	0.0112457	0
-58.86	0.122987	0	0.0219433	0	0.0193798	0	0.103547	0	0.0634777	0	0.0208142	0
-58.76	0.12532	0	0.012558	0	0.00492859	0	0.105118	0	0.0564117	0	0.0153351	0
-58.66	0.117508	0	0.0250702	0	0.0018158	0	0.0855865	0	0.0470734	0	-0.00108337	0
-58.56	0.114594	0	0.0448004	0	-0.00384463	0	0.0635077	0	0.0660101	0	-0.0137628	0
-58.46	0.141922	0	0.0428314	0	0.0109711	0	0.0658722	0	0.0929718	0	-0.00437927	0
-58.36	0.166336	0	0.0516206	0	0.00572214	0	0.0707551	0	0.13887	0	-0.00889578	0
-58.26	0.194077	0	0.0367584	0	-0.00523376	0	0.0793304	0	0.156052	0	-0.0174713	0
-58.16	0.210464	0	0.0328827	0	-0.00758362	0	0.0886993	0	0.145096	0	-0.00144958	0
-58.06	0.205216	0	0.0389256	0	0.0125584	0	0.101029	0	0.126175	0	0.00654648	0
-57.96	0.173752	0	0.0363922	0	0.0170441	0	0.0859833	0	0.10643	0	0.0137787	0
-57.86	0.155609	0	0.042847	0	0.0305179	0	0.0779727	0	0.0769351	0	0.0155338	0
-57.76	0.134109	0	0.0623627	0	0.0223236	0	0.0564728	0	0.0500031	0	0.0182648	0
-57.66	0.121017	0	0.0688019	0	0.00453186	0	0.0461273	0	0.0419769	0	0.0266571	0
-57.56	0.113205	0	0.0832673	0	-0.00523368	0	0.0281831	0	0.0224458	0	0.0118257	0
-57.46	0.096817	0	0.0809174	0	-0.0263214	0	0.0348053	0	0.0189362	0	0.0122223	0
-57.36	0.0936738	0	0.0656892	0	-0.0270843	0	0.0430146	0	0.0123139	0	0.00401315	0
-57.26	0.0800018	0	0.0523834	0	-0.0286713	0	0.0297089	0	0.0040741	0	0.00517273	0
-57.16	0.0479584	0	0.0363922	0	-0.048996	0	0.0156708	0	-0.0185699	0	-0.015152	0
-57.06	0.0470126	0	0.0330661	0	-0.0546414	0	0.00257903	0	-0.0171964	0	-0.0336758	0
-56.96	0.0467987	0	0.0305328	0	-0.0571747	0	0.0098114	0	-0.0228424	0	-0.0291901	0
-56.86	0.0423125	0	0.0381316	0	-0.0448762	0	0.0221099	0	-0.029709	0	-0.0266572	0
-56.76	0.0450592	0	0.0338593	0	-0.0421295	0	0.0232697	0	-0.0211029	0	-0.0207977	0
-56.66	0.0305939	0	0.0193939	0	-0.0565948	0	0.0111847	0	-0.0308685	0	-0.0352631	0
-56.56	0.028244	0	0.0217438	0	-0.0491791	0	0.0303192	0	-0.0285187	0	-0.044632	0
-56.46	0.0247345	0	0.0236664	0	-0.0593414	0	0.0271759	0	-0.0121307	0	-0.0481415	0
-56.36	0.0247343	0	0.0260466	0	-0.0354769	0	0.0365751	0	-0.0027315	0	-0.043442	0
-56.26	0.032547	0	0.0330658	0	-0.0249786	0	0.0322418	0	0.00270081	0	-0.0430756	0
-56.16	0.0540314	0	0.0408783	0	-0.00111389	0	0.041275	0	0.00196838	0	-0.016098	0
-56.06	0.0556181	0	0.0619962	0	0.0106046	0	0.0435941	0	0.0187528	0	0.00733925	0
-55.96	0.0571442	0	0.0818939	0	0.0184174	0	0.0475006	0	0.015213	0	0.00849915	0
-55.86	0.0485381	0	0.0803069	0	0.0238494	0	0.0475006	0	0.0230255	0	0.0116119	0
-55.76	0.0583344	0	0.096756	0	0.0336456	0	0.064682	0	0.0464935	0	0.033493	0
-55.66	0.0544281	0	0.0963287	0	0.0250397	0	0.0521698	0	0.0460663	0	0.0225677	0
-55.56	0.0593109	0	0.0860138	0	0.0182037	0	0.0516205	0	0.0357513	0	0.0227509	0
-55.46	0.0540314	0	0.088913	0	0.0106049	0	0.0494537	0	0.0386505	0	0.015152	0
-55.36	0.0598906	0	0.0928191	0	0.02153	0	0.0603789	0	0.0374907	0	0.0213774	0
-55.26	0.0624237	0	0.0801544	0	0.0287628	0	0.0574799	0	0.0416107	0	0.0118256	0
-55.16	0.052475	0	0.0854034	0	0.0289459	0	0.0482635	0	0.0323944	0	0.0186615	0
-55.06	0.0575408	0	0.0854034	0	0.0289458	0	0.0576629	0	0.0398406	0	0.0139617	0
-54.96	0.0694733	0	0.100449	0	0.0408783	0	0.0668488	0	0.0572052	0	0.0192413	0
-54.86	0.0610505	0	0.108078	0	0.0371552	0	0.0728913	0	0.04805	0	0.0252839	0
-54.76	0.0704193	0	0.1147	0	0.0582428	0	0.0795135	0	0.0546722	0	0.0295868	0
-54.66	0.0745544	0	0.121155	0	0.0678101	0	0.101227	0	0.0689392	0	0.040741	0
-54.56	0.0966029	0	0.136184	0	0.0973048	0	0.130294	0	0.100753	0	0.0580897	0
-54.46	0.114578	0	0.147507	0	0.108627	0	0.136185	0	0.121475	0	0.0639801	0
-54.36	0.129226	0	0.173507	0	0.127975	0	0.167617	0	0.144729	0	0.0856471	0
-54.26	0.146408	0	0.185989	0	0.156509	0	0.199265	0	0.161911	0	0.107529	0
-54.16	0.158524	0	0.200058	0	0.161179	0	0.203934	0	0.17128	0	0.107132	0
-54.06	0.15541	0	0.205124	0	0.170944	0	0.216446	0	0.190811	0	0.116897	0
-53.96	0.152664	0	0.200058	0	0.17601	0	0.203934	0	0.188065	0	0.109085	0
-53.86	0.1335	0	0.185593	0	0.166245	0	0.192216	0	0.166581	0	0.0899207	0
-53.76	0.110672	0	0.156906	0	0.15239	0	0.168594	0	0.14296	0	0.0573273	0
-53.66	0.0839081	0	0.135208	0	0.110794	0	0.120346	0	0.109177	0	0.0274506	0
-53.56	0.0321509	0	0.0932166	0	0.0758215	0	0.0752417	0	0.0695044	0	-0.0161279	0
-53.46	-0.0350342	0	0.0260315	0	0.016449	0	0.00646973	0	-0.00976563	0	-0.0641479	0
-53.36	-0.0942221	0	-0.0401754	0	-0.0595236	0	-0.0745687	0	-0.0931845	0	-0.133101	0
-53.26	-0.153976	0	-0.0800323	0	-0.102127	0	-0.141769	0	-0.167404	0	-0.182724	0
-53.16	-0.222733	0	-0.146835	0	-0.181015	0	-0.215591	0	-0.243179	0	-0.241714	0
-53.06	-0.296569	0	-0.208526	0	-0.259917	0	-0.284728	0	-0.312316	0	-0.296386	0
-52.96	-0.352982	0	-0.262253	0	-0.330795	0	-0.343887	0	-0.373062	0	-0.352432	0
-52.86	-0.416686	0	-0.339202	0	-0.3898	0	-0.377502	0	-0.421874	0	-0.422363	0
-52.76	-0.470566	0	-0.4142	0	-0.442917	0	-0.382187	0	-0.431259	0	-0.50206	0
-52.66	-0.538956	0	-0.479843	0	-0.498795	0	-0.391556	0	-0.428909	0	-0.570023	0
-52.56	-0.597946	0	-0.543899	0	-0.5027	0	-0.383773	0	-0.426193	0	-0.628219	0
-52.46	-0.615891	0	-0.579422	0	-0.50386	0	-0.387253	0	-0.41954	0	-0.657516	0
-52.36	-0.629958	0	-0.612258	0	-0.499953	0	-0.366561	0	-0.392593	0	-0.655563	0
-52.26	-0.62175	0	-0.636063	0	-0.495255	0	-0.361862	0	-0.387131	0	-0.645798	0
-52.16	-0.59108	0	-0.62767	0	-0.454819	0	-0.335892	0	-0.360733	0	-0.612381	0
-52.06	-0.535813	0	-0.623185	0	-0.418717	0	-0.283738	0	-0.308213	0	-0.550095	0
-51.96	-0.471359	0	-0.560684	0	-0.362473	0	-0.229843	0	-0.249619	0	-0.483688	0
-51.86	-0.40239	0	-0.473771	0	-0.309525	0	-0.174179	0	-0.202134	0	-0.411606	0
-51.76	-0.349472	0	-0.408737	0	-0.256973	0	-0.116959	0	-0.158615	0	-0.348923	0
-51.66	-0.276443	0	-0.312241	0	-0.211655	0	-0.0614777	0	-0.110947	0	-0.281326	0
-51.56	-0.199662	0	-0.230393	0	-0.16655	0	0.000838697	0	-0.0462804	0	-0.206925	0
-51.46	-0.156723	0	-0.156601	0	-0.13765	0	0.0535431	0	-0.000228882	0	-0.164352	0
-51.36	-0.104172	0	-0.0876313	0	-0.0894014	0	0.0947722	0	0.0523528	0	-0.118057	0
-51.26	-0.0737152	0	-0.016922	0	-0.0421295	0	0.134232	0	0.0804596	0	-0.0805511	0
-51.16	-0.0557404	0	0.00883484	0	-0.011673	0	0.145157	0	0.0941315	0	-0.0356293	0
-51.06	-0.00730902	0	0.0365753	0	0.019577	0	0.163895	0	0.126938	0	0.00459284	0
-50.96	0.0347137	0	0.0813141	0	0.0588531	0	0.169571	0	0.149399	0	0.043869	0
-50.86	0.0755157	0	0.120956	0	0.0781707	0	0.193985	0	0.139053	0	0.0709991	0
-50.76	0.102859	0	0.165115	0	0.110611	0	0.204147	0	0.127731	0	0.118271	0
-50.66	0.127457	0	0.190109	0	0.134811	0	0.184219	0	0.108963	0	0.151871	0
-50.56	0.15892	0	0.189102	0	0.14241	0	0.170334	0	0.0915985	0	0.160263	0
-50.46	0.172592	0	0.204361	0	0.128372	0	0.144577	0	0.068161	0	0.149704	0
-50.36	0.16066	0	0.18541	0	0.112168	0	0.136551	0	0.0472566	0	0.141312	0
-50.26	0.133926	0	0.168808	0	0.0978851	0	0.111771	0	0.0310516	0	0.121964	0
-50.16	0.106766	0	0.144394	0	0.0715179	0	0.0974884	0	0.0070343	0	0.0991364	0
-50.06	0.0854645	0	0.123093	0	0.0467377	0	0.0758209	0	0.0189362	0	0.0633698	0
-49.96	0.0681	0	0.112747	0	0.0269928	0	0.073288	0	0.0117035	0	0.0413055	0
-49.86	0.0428923	0	0.0801543	0	0.0142974	0	0.0695647	0	-0.00215161	0	0.00907886	0
-49.76	0.0257111	0	0.0684052	0	0.0193939	0	0.0668488	0	-0.00645447	0	-0.00340271	0
-49.66	0.00675964	0	0.0510406	0	0.02388	0	0.0549164	0	-0.00898743	0	-0.0106354	0
-49.56	0.00813311	0	0.0496675	0	0.0275728	0	0.0465242	0	-0.0103605	0	-0.00694257	0
-49.46	0.0128326	0	0.0543671	0	0.0225067	0	0.046524	0	-0.0052948	0	-0.0170746	0
-49.36	0.0165252	0	0.0678253	0	0.00276178	0	0.0400848	0	-0.0156403	0	-0.0200348	0
-49.26	0.012619	0	0.0541534	0	-0.00346375	0	0.0345917	0	-0.0246124	0	-0.036026	0
-49.16	0.0138092	0	0.0408783	0	-0.00971985	0	0.0307159	0	-0.0164032	0	-0.0422821	0
-49.06	0.0116425	0	0.0316926	0	-0.0220184	0	0.0383149	0	-0.00373834	0	-0.0514678	0
-48.96	0.00108337	0	0.0258331	0	-0.0208588	0	0.0422211	0	-0.00801086	0	-0.0573273	0
-48.86	-0.00434893	0	0.0305327	0	-0.0130464	0	0.0469206	0	0.00175458	0	-0.0557405	0
-48.76	-0.0176544	0	0.0363922	0	-0.00248718	0	0.0547333	0	0.00761414	0	-0.0545807	0
-48.66	-0.0096283	0	0.0350189	0	-0.00386047	0	0.05336	0	0.00624084	0	-0.055954	0
-48.56	-0.00749207	0	0.0301361	0	0.00102234	0	0.0582428	0	0.0111237	0	-0.0608368	0
-48.46	-0.014328	0	0.0330658	0	-0.0058136	0	0.0514069	0	0.00428772	0	-0.0579071	0
-48.36	-0.00105298	0	0.0557402	0	0.0121611	0	0.0693816	0	0.0222625	0	-0.049698	0
-48.26	-0.014328	0	0.0615692	0	0.0156708	0	0.0631256	0	0.0160065	0	-0.0461884	0
-48.16	-0.00456238	0	0.0545502	0	0.012558	0	0.0728912	0	0.0160065	0	-0.0461884	0
-48.06	-0.00221252	0	0.0666656	0	0.015274	0	0.0705414	0	0.0281219	0	-0.0340729	0
-47.96	0.00871277	0	0.0678253	0	0.00630188	0	0.0744476	0	0.0292816	0	-0.0329132	0
-47.86	0.00910974	0	0.0584567	0	0.0117648	0	0.0619662	0	0.0296786	0	-0.0372159	0
-47.76	0.00422668	0	0.0535736	0	0.00218201	0	0.062149	0	0.0247955	0	-0.049118	0
-47.66	0.0091095	0	0.0584564	0	0.0019989	0	0.0525665	0	0.0199127	0	-0.0587006	0
-47.56	0.00111389	0	0.0535736	0	0.00688171	0	0.0453644	0	0.0200958	0	-0.0639496	0
-47.46	0.00617981	0	0.0652924	0	0.0135345	0	0.0574493	0	0.0228424	0	-0.0686493	0
-47.36	-0.0020293	0	0.0570832	0	0.00062573	0	0.0422212	0	0.0146333	0	-0.0815581	0
-47.26	-0.00202942	0	0.0715485	0	0.00532532	0	0.043808	0	0.0279388	0	-0.0721588	0
-47.16	-0.000656128	0	0.0654755	0	0.00901794	0	0.037735	0	0.0218658	0	-0.0688324	0
-47.06	0.00617981	0	0.0504608	0	-0.00288391	0	0.0328522	0	0.0122833	0	-0.0569305	0
-46.96	0.00520325	0	0.0545502	0	0.00590515	0	0.0271759	0	0.0140533	0	-0.0626068	0
-46.86	0.0130156	0	0.0557097	0	0.0117644	0	0.0357817	0	0.0199126	0	-0.054001	0
-46.76	-0.00846863	0	0.0486908	0	0.0117645	0	0.0260162	0	0.0199127	0	-0.0637665	0
-46.66	-0.00611877	0	0.0479279	0	0.00941467	0	0.0283661	0	0.0222626	0	-0.051651	0
-46.56	-0.00105274	0	0.0385286	0	0.00239575	0	0.0236665	0	0.017563	0	-0.0563506	0
-46.46	0.001297	0	0.0506439	0	0.00706482	0	0.0357819	0	0.0296783	0	-0.0540009	0
-46.36	0.00617999	0	0.0457613	0	0.00492877	0	0.0308992	0	0.0247957	0	-0.0522307	0
-46.26	0.00187683	0	0.0414581	0	0.00062561	0	0.0265961	0	0.0204926	0	-0.0612335	0
-46.16	-0.00163269	0	0.0477142	0	0.00688171	0	0.0348053	0	0.0267487	0	-0.0518646	0
-46.06	0.00325012	0	0.0428314	0	0.0019989	0	0.0299225	0	0.0218658	0	-0.0520477	0
-45.96	0.00325012	0	0.0428314	0	0.00865173	0	0.0365753	0	0.0265656	0	-0.0520477	0
-45.86	0.0032503	0	0.0428316	0	-0.00581342	0	0.0221102	0	0.0288851	0	-0.0618132	0
-45.76	0.0104828	0	0.0402985	0	-0.00834656	0	0.0246429	0	0.0193329	0	-0.0545807	0
-45.66	0.0139923	0	0.043808	0	-0.00953674	0	0.0180206	0	0.0294952	0	-0.0510712	0
-45.56	0.0188753	0	0.048691	0	-0.0128325	0	0.00843829	0	0.0199129	0	-0.0559538	0
-45.46	0.0210114	0	0.043808	0	-0.0224152	0	0.0133209	0	0.0150299	0	-0.054184	0
-45.36	0.0178985	0	0.0527801	0	-0.018509	0	0.0172271	0	0.0287017	0	-0.0549775	0
-45.26	0.0181122	0	0.0490875	0	-0.00541687	0	0.0256195	0	0.0320282	0	-0.051651	0
-45.16	0.0186615	0	0.0461578	0	-0.00212097	0	0.0285492	0	0.0322113	0	-0.0514679	0
-45.06	0.0163422	0	0.0461578	0	0.0139313	0	0.0332489	0	0.0439301	0	-0.0350494	0
-44.96	0.0214081	0	0.0562897	0	0.00453186	0	0.0285492	0	0.0322113	0	-0.0397491	0
-44.86	0.0253142	0	0.0648955	0	0.0182036	0	0.0324553	0	0.0458831	0	-0.035843	0
-44.76	0.0348969	0	0.0615997	0	0.0180206	0	0.042038	0	0.0457001	0	-0.0262604	0
-44.66	0.0376434	0	0.072525	0	0.0289459	0	0.0431976	0	0.0515594	0	-0.0251007	0
-44.56	0.0413362	0	0.0711519	0	0.0205538	0	0.0492708	0	0.0501863	0	-0.0334929	0
-44.46	0.0436859	0	0.0735016	0	0.0326691	0	0.0703583	0	0.052536	0	-0.0213776	0
-44.36	0.0366362	0	0.0664519	0	0.0272063	0	0.0680083	0	0.0599517	0	-0.0237275	0
-44.26	0.0432892	0	0.0731049	0	0.026413	0	0.067215	0	0.063858	0	-0.0100555	0
-44.16	0.0604706	0	0.0805206	0	0.029129	0	0.0773773	0	0.0665741	0	-0.00263977	0
-44.06	0.0554048	0	0.0805207	0	0.0268098	0	0.0789644	0	0.0642549	0	-0.0108184	0
-43.96	0.0589142	0	0.0770111	0	0.0272064	0	0.077774	0	0.0677643	0	-0.00224304	0
-43.86	0.0628206	0	0.0711519	0	0.0217134	0	0.0672151	0	0.0685579	0	-0.0081023	0
-43.76	0.0639801	0	0.0836639	0	0.0275726	0	0.0727081	0	0.0697174	0	0.00282288	0
-43.66	0.0528717	0	0.073288	0	0.019577	0	0.0767975	0	0.0640411	0	-0.00517273	0
-43.56	0.0661467	0	0.0811309	0	0.034439	0	0.0803069	0	0.071884	0	0.012802	0
-43.46	0.0606537	0	0.0854034	0	0.0289459	0	0.0822601	0	0.066391	0	0.0120087	0
-43.36	0.0628203	0	0.0781707	0	0.0314788	0	0.0766143	0	0.0638579	0	0.0063628	0
-43.26	0.0587311	0	0.0799408	0	0.0332489	0	0.0662384	0	0.0679474	0	0.0104523	0
-43.16	0.0622406	0	0.08815	0	0.0383453	0	0.0771942	0	0.0691376	0	0.0139618	0
-43.06	0.0674896	0	0.0852203	0	0.0338287	0	0.0773773	0	0.0790862	0	0.00242609	0
-42.96	0.0636139	0	0.0984955	0	0.0353851	0	0.0789337	0	0.0822296	0	0.013382	0
-42.86	0.0649567	0	0.0947724	0	0.0359955	0	0.0795441	0	0.0785065	0	0.0112458	0
-42.76	0.0602875	0	0.0901031	0	0.0289459	0	0.0771942	0	0.0878754	0	0.0186615	0
-42.66	0.0679169	0	0.0977325	0	0.0229034	0	0.0851898	0	0.0818329	0	0.0149384	0
-42.56	0.0764922	0	0.0918425	0	0.0314788	0	0.0816802	0	0.0904082	0	0.0211943	0
-42.46	0.070816	0	0.088913	0	0.0234833	0	0.0873566	0	0.0890656	0	0.0171051	0
-42.36	0.0639799	0	0.0867766	0	0.0252531	0	0.0875395	0	0.0892485	0	0.0270537	0
-42.26	0.0725861	0	0.0895233	0	0.0361786	0	0.098465	0	0.0904083	0	0.0282135	0
-42.16	0.0661469	0	0.0912628	0	0.0379181	0	0.0850067	0	0.0898285	0	0.017868	0
-42.06	0.0612639	0	0.0863799	0	0.0307158	0	0.0851897	0	0.0865325	0	0.0243376	0
-41.96	0.0737457	0	0.0934296	0	0.0467377	0	0.0953522	0	0.084549	0	0.0223541	0
-41.86	0.0694731	0	0.0945891	0	0.0478972	0	0.0980986	0	0.0833892	0	0.0262603	0
-41.76	0.0735626	0	0.0986786	0	0.0422211	0	0.102188	0	0.0921783	0	0.0182648	0
-41.66	0.0817719	0	0.0998688	0	0.0500641	0	0.120163	0	0.0972748	0	0.0331268	0
-41.56	0.0756989	0	0.0984955	0	0.0392914	0	0.11409	0	0.0962678	0	0.0368195	0
-41.46	0.081192	0	0.109055	0	0.0459442	0	0.116043	0	0.0931549	0	0.036026	0
-41.36	0.0716095	0	0.0947723	0	0.0379486	0	0.101028	0	0.0949249	0	0.0210114	0
-41.26	0.070816	0	0.0916595	0	0.0422211	0	0.105301	0	0.0894318	0	0.0299835	0
-41.16	0.0809784	0	0.105728	0	0.0476837	0	0.105698	0	0.0995941	0	0.0326996	0
-41.06	0.0776825	0	0.100845	0	0.0502472	0	0.11412	0	0.0947113	0	0.0223846	0
-40.96	0.0692596	0	0.108841	0	0.0578766	0	0.105698	0	0.0953217	0	0.0303802	0
-40.86	0.0770721	0	0.106888	0	0.053543	0	0.11351	0	0.0909881	0	0.0307464	0
-40.76	0.0770721	0	0.116653	0	0.0578766	0	0.11821	0	0.085556	0	0.0284271	0
-40.66	0.0651703	0	0.101639	0	0.0482941	0	0.110214	0	0.0759735	0	0.0301971	0
-40.56	0.0784454	0	0.103561	0	0.0646819	0	0.117203	0	0.0778961	0	0.02742	0
-40.46	0.0712128	0	0.110794	0	0.062149	0	0.11235	0	0.0847626	0	0.0276337	0
-40.36	0.074356	0	0.104172	0	0.0586394	0	0.122513	0	0.0851592	0	0.0210112	0
-40.26	0.0696564	0	0.099472	0	0.0555267	0	0.113113	0	0.0757599	0	0.0260773	0
-40.16	0.0598907	0	0.099472	0	0.0527802	0	0.110794	0	0.0734406	0	0.0260773	0
-40.06	0.0663298	0	0.105911	0	0.0592192	0	0.119552	0	0.0868986	0	0.0294035	0
-39.96	0.065567	0	0.0953827	0	0.0537567	0	0.105118	0	0.0861359	0	0.0270538	0
-39.86	0.0600737	0	0.099655	0	0.05101	0	0.115677	0	0.0806426	0	0.0262603	0
-39.76	0.0604706	0	0.100052	0	0.0580597	0	0.113693	0	0.0810394	0	0.0333099	0
-39.66	0.0653534	0	0.104935	0	0.0531769	0	0.113144	0	0.0859222	0	0.0237274	0
-39.56	0.058731	0	0.0983123	0	0.0664519	0	0.111954	0	0.0792998	0	0.0299834	0
-39.46	0.048172	0	0.0975189	0	0.0558929	0	0.11116	0	0.0640411	0	0.0327301	0
-39.36	0.0516813	0	0.101028	0	0.0539702	0	0.120956	0	0.071884	0	0.0315397	0
-39.26	0.0530548	0	0.102402	0	0.0607758	0	0.113297	0	0.0642242	0	0.0215607	0
-39.16	0.0505219	0	0.0951691	0	0.0582428	0	0.103745	0	0.0660248	0	0.026474	0
-39.06	0.0585175	0	0.0957795	0	0.061966	0	0.0945893	0	0.0673676	0	0.0243378	0
-38.96	0.0573578	0	0.0922394	0	0.0647125	0	0.105515	0	0.0662079	0	0.0352631	0
-38.86	0.0657499	0	0.0955656	0	0.0570524	0	0.0994413	0	0.0730131	0	0.0323027	0
-38.76	0.0598907	0	0.0897064	0	0.0586395	0	0.0865631	0	0.0617218	0	0.030777	0
-38.66	0.0565643	0	0.0961456	0	0.0670319	0	0.097702	0	0.0701141	0	0.0227509	0
-38.56	0.0509183	0	0.0936124	0	0.0613859	0	0.0974882	0	0.0699003	0	0.0299833	0
-38.46	0.0487518	0	0.0930328	0	0.0494537	0	0.0879364	0	0.0670013	0	0.0196381	0
-38.36	0.0467985	0	0.0863798	0	0.0443876	0	0.099655	0	0.077133	0	0.0227507	0
-38.26	0.048172	0	0.0877533	0	0.0457611	0	0.0865631	0	0.0687408	0	0.0143585	0
-38.16	0.0497284	0	0.0893097	0	0.0496368	0	0.0881195	0	0.0800629	0	0.0225677	0
-38.06	0.0487825	0	0.0883638	0	0.0416719	0	0.0969392	0	0.0791169	0	0.0153352	0
-37.96	0.0528412	0	0.0873566	0	0.035965	0	0.0912323	0	0.07341	0	0.0186615	0
-37.86	0.0497283	0	0.086563	0	0.0395049	0	0.0881194	0	0.0800627	0	0.0178679	0
-37.76	0.0552216	0	0.0979156	0	0.0434113	0	0.101791	0	0.085556	0	0.033493	0
-37.66	0.06633	0	0.103958	0	0.044754	0	0.100815	0	0.0919647	0	0.0325165	0
-37.56	0.0614471	0	0.105728	0	0.0473175	0	0.0975189	0	0.0847626	0	0.0389862	0
-37.46	0.0651703	0	0.094986	0	0.0435944	0	0.0937958	0	0.0810394	0	0.0305634	0
-37.36	0.0655669	0	0.105148	0	0.0467376	0	0.0992583	0	0.0841826	0	0.0368193	0
-37.26	0.0641632	0	0.0939789	0	0.0402679	0	0.0857697	0	0.077713	0	0.0319366	0
-37.16	0.058548	0	0.0965424	0	0.0498505	0	0.0953522	0	0.0822296	0	0.0368195	0
-37.06	0.0561675	0	0.0965422	0	0.0467376	0	0.0922393	0	0.0845488	0	0.0368193	0
-36.96	0.0399628	0	0.0842438	0	0.0281525	0	0.0900726	0	0.0652313	0	0.022934	0
-36.86	0.0497282	0	0.0842436	0	0.0355986	0	0.0900725	0	0.0749968	0	0.0303801	0
-36.76	0.0454559	0	0.0940094	0	0.0383453	0	0.088913	0	0.0761566	0	0.0331268	0
-36.66	0.0409393	0	0.0824738	0	0.029129	0	0.0859833	0	0.0810394	0	0.0286102	0
-36.56	0.0409392	0	0.0824737	0	0.0365752	0	0.0910491	0	0.0826263	0	0.0383758	0
-36.46	0.0427094	0	0.0854034	0	0.0336456	0	0.0842133	0	0.0831757	0	0.0315399	0
-36.36	0.0380096	0	0.0822906	0	0.0336455	0	0.0889129	0	0.0808562	0	0.0428924	0
-36.26	0.0301971	0	0.0795441	0	0.0281525	0	0.0931854	0	0.0769501	0	0.0373993	0
-36.16	0.0352936	0	0.0830536	0	0.0246429	0	0.0912628	0	0.0855255	0	0.0409088	0
-36.06	0.033127	0	0.070389	0	0.0150911	0	0.0890962	0	0.0759737	0	0.0411226	0
-35.96	0.0262909	0	0.0611725	0	0.0269928	0	0.0791473	0	0.0812225	0	0.0381927	0
-35.86	0.0262908	0	0.0686187	0	0.0285796	0	0.0842132	0	0.0789031	0	0.0479583	0
-35.76	0.0284576	0	0.0680389	0	0.0361786	0	0.0766144	0	0.088089	0	0.0457916	0
-35.66	0.0247345	0	0.0596161	0	0.0371552	0	0.0779572	0	0.0843658	0	0.0514679	0
-35.56	0.0245515	0	0.0590669	0	0.0322724	0	0.0707551	0	0.0841828	0	0.0481721	0
-35.46	0.0381927	0	0.0582428	0	0.0307159	0	0.0812836	0	0.0880585	0	0.0571136	0
-35.36	0.0284575	0	0.061386	0	0.0361784	0	0.0652617	0	0.0880888	0	0.0504912	0
-35.26	0.0319672	0	0.0664825	0	0.0396881	0	0.0731049	0	0.0915985	0	0.0637665	0
-35.16	0.039566	0	0.0596161	0	0.0320892	0	0.0709381	0	0.0894318	0	0.0561676	0
-35.06	0.0352935	0	0.0584563	0	0.0285491	0	0.0818633	0	0.0980376	0	0.0573272	0
-34.96	0.0296173	0	0.0625458	0	0.0303192	0	0.0738678	0	0.0892487	0	0.0614166	0
-34.86	0.0420989	0	0.0598296	0	0.0330352	0	0.0781707	0	0.0849456	0	0.0618133	0
-34.76	0.030014	0	0.0598297	0	0.0178375	0	0.0754242	0	0.0849457	0	0.0634003	0
-34.66	0.0327606	0	0.0609894	0	0.0287628	0	0.0711517	0	0.0806732	0	0.0645599	0
-34.56	0.0381926	0	0.0559233	0	0.0388945	0	0.0668181	0	0.0908049	0	0.0746917	0
-34.46	0.0315704	0	0.0586395	0	0.0322723	0	0.0699615	0	0.0912018	0	0.0680695	0
-34.36	0.0278472	0	0.052597	0	0.030136	0	0.070938	0	0.0874785	0	0.0659331	0
-34.26	0.025528	0	0.0572968	0	0.035202	0	0.0709381	0	0.0820465	0	0.0756989	0
-34.16	0.0358734	0	0.0676422	0	0.0318756	0	0.0742645	0	0.0927582	0	0.0746918	0
-34.06	0.0335236	0	0.0605927	0	0.0311127	0	0.067215	0	0.0904083	0	0.0700226	0
-33.96	0.0278473	0	0.052597	0	0.0305023	0	0.068985	0	0.0824127	0	0.0643463	0
-33.86	0.0376433	0	0.0674589	0	0.0285795	0	0.0740812	0	0.100387	0	0.0624235	0
-33.76	0.0380096	0	0.0678253	0	0.0289459	0	0.0697479	0	0.102341	0	0.0725555	0
-33.66	0.028244	0	0.0580597	0	0.0191803	0	0.0643158	0	0.097641	0	0.0627899	0
-33.56	0.0313872	0	0.0545501	0	0.0254363	0	0.0681914	0	0.0941314	0	0.0561675	0
-33.46	0.0233612	0	0.046524	0	0.02211	0	0.0578461	0	0.0908051	0	0.0598602	0
-33.36	0.0210113	0	0.0485076	0	0.01976	0	0.0699615	0	0.0998076	0	0.06221	0
-33.26	0.0188751	0	0.0389252	0	0.00474548	0	0.0619659	0	0.0855255	0	0.0526276	0
-33.16	0.020462	0	0.0389252	0	0.0164642	0	0.0670319	0	0.0785065	0	0.0600739	0
-33.06	0.0276642	0	0.0309296	0	0.0139008	0	0.0621491	0	0.0736237	0	0.0590973	0
-32.96	0.0229645	0	0.0262299	0	0.00688171	0	0.0691681	0	0.0705109	0	0.0543976	0
-32.86	0.0175018	0	0.0375518	0	0.00532526	0	0.0605926	0	0.0673675	0	0.0559539	0
-32.76	0.0200348	0	0.0303192	0	0.00785828	0	0.0631256	0	0.0648346	0	0.0584869	0
-32.66	0.0114594	0	0.0248566	0	0.00471497	0	0.0599823	0	0.0714569	0	0.0530243	0
-32.56	0.00892648	0	0.0336762	0	-0.00013724	0	0.0520173	0	0.0666047	0	0.0551911	0
-32.46	0.0210114	0	0.0359955	0	0.0166473	0	0.0543365	0	0.0705109	0	0.0590973	0
-32.36	0.010666	0	0.0377351	0	0.013321	0	0.0560762	0	0.0722505	0	0.0463716	0
-32.26	0.021225	0	0.0299225	0	0.0141144	0	0.0529633	0	0.0714569	0	0.0432587	0
-32.16	0.021225	0	0.0276031	0	0.0191803	0	0.0545502	0	0.0691376	0	0.0479584	0
-32.06	0.0214082	0	0.0293733	0	0.0170442	0	0.0500337	0	0.0611421	0	0.0481416	0
-31.96	0.019455	0	0.0297394	0	0.02211	0	0.0480804	0	0.0615082	0	0.0430756	0
-31.86	0.0192719	0	0.0295563	0	0.0188141	0	0.057663	0	0.0710907	0	0.0381927	0
-31.76	0.0171356	0	0.0355988	0	0.0201569	0	0.0586395	0	0.0673676	0	0.0489349	0
-31.66	0.0276642	0	0.0320892	0	0.0166473	0	0.067215	0	0.063858	0	0.0477448	0
-31.56	0.0245209	0	0.0336456	0	0.013504	0	0.0617523	0	0.0720673	0	0.0422821	0
-31.46	0.0222015	0	0.0469513	0	0.0111847	0	0.0633392	0	0.0720673	0	0.0469818	0
-31.36	0.0173188	0	0.0373688	0	0.0129548	0	0.0635224	0	0.0624848	0	0.0487519	0
-31.26	0.0305939	0	0.0459442	0	0.0117645	0	0.0623322	0	0.0589752	0	0.0428619	0
-31.16	0.029007	0	0.042038	0	0.0199432	0	0.0584259	0	0.0573883	0	0.0389557	0
-31.06	0.0284577	0	0.0485078	0	0.0127412	0	0.0551301	0	0.0587922	0	0.0387727	0
-30.96	0.021225	0	0.041275	0	0.00709534	0	0.057663	0	0.0515594	0	0.0362396	0
-30.86	0.0222016	0	0.0473176	0	0.00337228	0	0.0586396	0	0.0525361	0	0.0372163	0
-30.76	0.0354767	0	0.0340424	0	0.0186005	0	0.0574493	0	0.0560455	0	0.0407257	0
-30.66	0.029007	0	0.042038	0	0.0121307	0	0.0486603	0	0.0495758	0	0.0389557	0
-30.56	0.038803	0	0.0490874	0	0.0121612	0	0.0557097	0	0.0593719	0	0.0460052	0
-30.46	0.0440826	0	0.0446014	0	0.010788	0	0.0629425	0	0.048233	0	0.0415192	0
-30.36	0.0368499	0	0.0471343	0	0.00514212	0	0.0557097	0	0.0523528	0	0.044052	0
-30.26	0.0403595	0	0.0459442	0	0.00395203	0	0.0545197	0	0.0511627	0	0.0475616	0
-30.16	0.0477753	0	0.041275	0	0.00160217	0	0.0498505	0	0.0488129	0	0.0452118	0
-30.06	0.0360567	0	0.0365755	0	-0.0101164	0	0.0451509	0	0.0370943	0	0.0334932	0
-29.96	0.0399628	0	0.0455475	0	-0.01091	0	0.049057	0	0.050766	0	0.0440521	0
-29.86	0.0489654	0	0.0408782	0	-0.00581369	0	0.0514068	0	0.0402373	0	0.0417022	0
-29.76	0.0345001	0	0.0408783	0	-0.0253448	0	0.0514069	0	0.030838	0	0.0319366	0
-29.66	0.0391998	0	0.0424652	0	-0.0237579	0	0.0529938	0	0.0285187	0	0.0319366	0
-29.56	0.0454255	0	0.0486909	0	-0.0175323	0	0.0447541	0	0.0249787	0	0.0260774	0
-29.46	0.0399628	0	0.0455475	0	-0.015976	0	0.0392914	0	0.019516	0	0.0276337	0
-29.36	0.043869	0	0.0424346	0	-0.0120698	0	0.0529632	0	0.030075	0	0.0315399	0
-29.26	0.0380402	0	0.0366058	0	-0.0147858	0	0.0455475	0	0.0226593	0	0.0288239	0
-29.16	0.0520782	0	0.0506439	0	-0.00776672	0	0.0455475	0	0.0296783	0	0.0428619	0
-29.06	0.0497283	0	0.0529937	0	-0.0198823	0	0.0545501	0	0.0320281	0	0.0381927	0
-28.96	0.0559845	0	0.0518036	0	-0.0233917	0	0.05336	0	0.030838	0	0.0385895	0
-28.86	0.0464022	0	0.0399019	0	-0.0282744	0	0.0484774	0	0.0189363	0	0.0290071	0
-28.76	0.0376129	0	0.0478973	0	-0.0300446	0	0.0564728	0	0.0171661	0	0.0303497	0
-28.66	0.0489655	0	0.0494843	0	-0.0284576	0	0.0564728	0	0.0187531	0	0.0397491	0
-28.56	0.0442657	0	0.0447845	0	-0.0300446	0	0.0463409	0	0.023819	0	0.0280304	0
-28.46	0.0489655	0	0.0545502	0	-0.0237579	0	0.0561066	0	0.0285187	0	0.0327301	0
-28.36	0.0405427	0	0.043808	0	-0.0321807	0	0.0523835	0	0.0200959	0	0.0258942	0
-28.26	0.0448456	0	0.05513	0	-0.0306244	0	0.0492401	0	0.0146332	0	0.0258636	0
-28.16	0.045639	0	0.0559235	0	-0.0267181	0	0.0461273	0	0.0283051	0	0.0430756	0
-28.06	0.0384065	0	0.0486909	0	-0.029251	0	0.0435944	0	0.0257722	0	0.035843	0
-27.96	0.0528717	0	0.0486908	0	-0.0245514	0	0.0580597	0	0.027359	0	0.0405426	0
-27.86	0.0551909	0	0.0584563	0	-0.0175325	0	0.0650786	0	0.0296782	0	0.0475615	0
-27.76	0.0554047	0	0.0512238	0	-0.0200653	0	0.059433	0	0.0271454	0	0.0450287	0
-27.66	0.0558014	0	0.0574799	0	-0.0212555	0	0.0582428	0	0.0306549	0	0.0485382	0
-27.56	0.0430757	0	0.0541536	0	-0.0316008	0	0.0646821	0	0.0323945	0	0.0405122	0
-27.46	0.0399628	0	0.0549469	0	-0.0276947	0	0.0638885	0	0.0292816	0	0.0471649	0
-27.36	0.0495452	0	0.0598296	0	-0.0278779	0	0.0566863	0	0.0290984	0	0.0469817	0
-27.26	0.049942	0	0.0586395	0	-0.036087	0	0.0601959	0	0.0423737	0	0.0473785	0
-27.16	0.0380096	0	0.0459747	0	-0.0269012	0	0.0545502	0	0.0367279	0	0.0499115	0
-27.06	0.031967	0	0.0422515	0	-0.0376436	0	0.0605925	0	0.0330046	0	0.0508879	0
-26.96	0.0467987	0	0.0570831	0	-0.0325775	0	0.0656586	0	0.033371	0	0.0512543	0
-26.86	0.0444488	0	0.0594329	0	-0.0333405	0	0.0633086	0	0.0404204	0	0.046585	0
-26.76	0.0341034	0	0.0514069	0	-0.0296478	0	0.0529633	0	0.0323944	0	0.0530243	0
-26.66	0.0401764	0	0.0504608	0	-0.0485992	0	0.0504303	0	0.0228424	0	0.0504913	0
-26.56	0.0378264	0	0.0481109	0	-0.0415498	0	0.0527801	0	0.0251922	0	0.0528411	0
-26.46	0.0389862	0	0.063736	0	-0.0356903	0	0.0656586	0	0.0310516	0	0.0555878	0
-26.36	0.0257112	0	0.0558931	0	-0.0505522	0	0.0554963	0	0.0345613	0	0.0575105	0
-26.26	0.0354767	0	0.0535736	0	-0.0341339	0	0.0570831	0	0.0345612	0	0.0622101	0
-26.16	0.0331268	0	0.0609894	0	-0.0317841	0	0.0547333	0	0.036911	0	0.0645599	0
-26.06	0.0319671	0	0.0598296	0	-0.0259248	0	0.0656585	0	0.0380706	0	0.0657195	0
-25.96	0.0296173	0	0.0543671	0	-0.0282745	0	0.0562897	0	0.025589	0	0.0661163	0
-25.86	0.0376129	0	0.0478973	0	-0.0300446	0	0.0545196	0	0.0191192	0	0.0596465	0
-25.76	0.0438995	0	0.0572968	0	-0.0237579	0	0.0608063	0	0.0285187	0	0.062027	0
-25.66	0.0413361	0	0.059433	0	-0.0263214	0	0.0582428	0	0.0404205	0	0.0610504	0
-25.56	0.046402	0	0.0644989	0	-0.0263214	0	0.0582428	0	0.0357208	0	0.0661163	0
-25.46	0.0360565	0	0.0541534	0	-0.0296478	0	0.0599823	0	0.035141	0	0.0678558	0
-25.36	0.045822	0	0.0557402	0	-0.0249483	0	0.0576628	0	0.0398405	0	0.0624235	0
-25.26	0.0397797	0	0.0520172	0	-0.0239716	0	0.0586395	0	0.0408173	0	0.0587006	0
-25.16	0.0389862	0	0.0609894	0	-0.024765	0	0.0644989	0	0.036911	0	0.0579071	0
-25.06	0.0429229	0	0.0633391	0	-0.0224153	0	0.0668487	0	0.0392608	0	0.0700225	0
-24.96	0.0483551	0	0.066452	0	-0.0193024	0	0.0722809	0	0.0544586	0	0.0731354	0
-24.86	0.0532378	0	0.063156	0	-0.0194856	0	0.0650786	0	0.0441436	0	0.0729522	0
-24.76	0.0485687	0	0.0705719	0	-0.00737	0	0.0771942	0	0.0417938	0	0.0753021	0
-24.66	0.0479889	0	0.0684052	0	-0.00953674	0	0.0750275	0	0.0493927	0	0.086441	0
-24.56	0.0458221	0	0.0639191	0	-0.0140228	0	0.0705414	0	0.0449066	0	0.0842743	0
-24.46	0.0555878	0	0.0752716	0	-0.0124359	0	0.0721283	0	0.0449066	0	0.088974	0
-24.36	0.0471954	0	0.0691986	0	-0.0185089	0	0.0758209	0	0.0365143	0	0.082901	0
-24.26	0.0487823	0	0.0691986	0	-0.0138092	0	0.0805206	0	0.0478668	0	0.0903473	0
-24.16	0.046402	0	0.0691986	0	0.00297546	0	0.08284	0	0.0501862	0	0.0942535	0
-24.06	0.0327302	0	0.0723115	0	-0.00837696	0	0.0660554	0	0.0388337	0	0.0829011	0
-23.96	0.0440826	0	0.0723114	0	-0.000930786	0	0.0758209	0	0.0365143	0	0.082901	0
-23.86	0.0345	0	0.071762	0	-0.0108796	0	0.070938	0	0.0429839	0	0.0854644	0
-23.76	0.0360565	0	0.0756378	0	0.00434875	0	0.0724945	0	0.04216	0	0.0893402	0
-23.66	0.0327301	0	0.0723114	0	0.00102234	0	0.070755	0	0.0365143	0	0.0836945	0
-23.56	0.0308073	0	0.0735014	0	0.018997	0	0.0742643	0	0.0416105	0	0.0985563	0
-23.46	0.0452423	0	0.0778046	0	0.026413	0	0.0867462	0	0.0493927	0	0.0965729	0
-23.36	0.0405426	0	0.0848236	0	0.0314789	0	0.0797272	0	0.037674	0	0.086441	0
-23.26	0.0393829	0	0.090683	0	0.0303192	0	0.0855865	0	0.0365143	0	0.0926666	0
-23.16	0.03685	0	0.0834503	0	0.0277863	0	0.0799408	0	0.0308685	0	0.0831146	0
-23.06	0.0339202	0	0.0766142	0	0.0248564	0	0.0754241	0	0.0380705	0	0.0930632	0
-22.96	0.0354767	0	0.0797577	0	0.0361786	0	0.0886993	0	0.0396271	0	0.0962067	0
-22.86	0.0462188	0	0.0760345	0	0.0324554	0	0.0826568	0	0.0304717	0	0.0877837	0
-22.76	0.0380096	0	0.0678253	0	0.0188141	0	0.0744476	0	0.0273285	0	0.0870209	0
-22.66	0.0301971	0	0.0697784	0	0.0133209	0	0.0635223	0	0.019516	0	0.0928802	0
-22.56	0.0348968	0	0.0713653	0	0.0230865	0	0.0588225	0	0.0308684	0	0.0998992	0
-22.46	0.0309906	0	0.0580597	0	0.0121613	0	0.0447845	0	0.0175629	0	0.088974	0
-22.36	0.0329437	0	0.0658722	0	0.0125275	0	0.0502167	0	0.0156097	0	0.0940399	0
-22.26	0.0370331	0	0.0648956	0	0.00453186	0	0.0422211	0	0.0165863	0	0.0883636	0
-22.16	0.0319672	0	0.05513	0	0.0080719	0	0.0340424	0	-0.000198364	0	0.0829315	0
-22.06	0.0346831	0	0.0555266	0	0.0107879	0	0.0320586	0	0.00251761	0	0.0856475	0
-21.96	0.0286407	0	0.0631561	0	0.0168304	0	0.0229034	0	0.00312805	0	0.0819244	0
-21.86	0.0284577	0	0.0582734	0	0.00962839	0	0.013321	0	-0.00645438	0	0.0813752	0
-21.76	0.0354767	0	0.0652924	0	0.0135345	0	0.0183868	0	0.000198364	0	0.0836945	0
-21.66	0.0403595	0	0.0588226	0	0.0121307	0	0.00959778	0	-0.00627136	0	0.0772247	0
-21.56	0.0378264	0	0.0606231	0	0.00727835	0	0.0117644	0	-0.00880441	0	0.0723723	0
-21.46	0.0389862	0	0.0570831	0	0.010025	0	0.0176239	0	-0.00996399	0	0.0848846	0
-21.36	0.0296173	0	0.0477142	0	0.0127411	0	0.0219269	0	-0.00254822	0	0.0778351	0
-21.26	0.0323334	0	0.0617828	0	0.0154572	0	0.0246429	0	0.00175476	0	0.0805511	0
-21.16	0.0251312	0	0.0569	0	0.0180206	0	0.0197601	0	-0.00782776	0	0.073349	0
-21.06	0.0343168	0	0.0594328	0	0.0205534	0	0.0152739	0	-0.012314	0	0.0758818	0
-20.96	0.0370331	0	0.0668488	0	0.0279694	0	0.0324554	0	0.00486755	0	0.0832977	0
-20.86	0.0368501	0	0.0717317	0	0.0230866	0	0.0322724	0	0.00157174	0	0.078415	0
-20.76	0.0477753	0	0.0705719	0	0.0219269	0	0.0350189	0	0.00273132	0	0.0870209	0
-20.66	0.0399628	0	0.0697784	0	0.0180206	0	0.0295258	0	0.00895691	0	0.0831146	0
-20.56	0.0403597	0	0.0701753	0	0.0234834	0	0.0396883	0	0.00233476	0	0.0788118	0
-20.46	0.0454559	0	0.0783844	0	0.0269928	0	0.033432	0	0.00584412	0	0.0870209	0
-20.36	0.0491484	0	0.0723113	0	0.0186003	0	0.0348052	0	-0.00254835	0	0.0907134	0
-20.26	0.0491486	0	0.0668793	0	0.0201874	0	0.0363922	0	0.00880432	0	0.0883942	0
-20.16	0.0522614	0	0.0723114	0	0.0256195	0	0.0371246	0	0.0142365	0	0.0954132	0
-20.06	0.0616606	0	0.0914763	0	0.0350187	0	0.0492705	0	0.0158232	0	0.100113	0
-19.96	0.0735626	0	0.0920258	0	0.0355682	0	0.0498199	0	0.0191193	0	0.110428	0
-19.86	0.0712126	0	0.100662	0	0.0453642	0	0.0467375	0	0.0312346	0	0.120224	0
-19.76	0.0532379	0	0.0897064	0	0.0312958	0	0.0455475	0	0.0179596	0	0.110855	0
-19.66	0.0470123	0	0.088913	0	0.0332489	0	0.044754	0	0.0316315	0	0.105362	0
-19.56	0.0602873	0	0.0967558	0	0.0383452	0	0.045944	0	0.0367277	0	0.103439	0
-19.46	0.0604706	0	0.0875397	0	0.029129	0	0.0430145	0	0.0322113	0	0.105942	0
-19.36	0.0667266	0	0.0965423	0	0.0236663	0	0.0445709	0	0.0435333	0	0.105179	0
-19.26	0.0770721	0	0.0998688	0	0.0297394	0	0.0596161	0	0.0398407	0	0.108505	0
-19.16	0.0759125	0	0.102615	0	0.0355988	0	0.0607758	0	0.0457001	0	0.119431	0
-19.06	0.077652	0	0.104721	0	0.0342255	0	0.0554962	0	0.0525055	0	0.114151	0
-18.96	0.0921173	0	0.102402	0	0.0459442	0	0.0523834	0	0.0470734	0	0.115738	0
-18.86	0.0944672	0	0.104752	0	0.0435944	0	0.0496674	0	0.0497894	0	0.123154	0
-18.76	0.0923309	0	0.101028	0	0.0344391	0	0.0412445	0	0.0406342	0	0.12413	0
-18.66	0.0952301	0	0.103195	0	0.042038	0	0.0320587	0	0.0337677	0	0.118851	0
-18.56	0.10051	0	0.110794	0	0.0496368	0	0.0471038	0	0.0507659	0	0.124496	0
-18.46	0.0999298	0	0.113327	0	0.0498505	0	0.0414581	0	0.0404205	0	0.114944	0
-18.36	0.0778656	0	0.110428	0	0.0442047	0	0.0342255	0	0.0261688	0	0.119064	0
-18.26	0.0833282	0	0.108444	0	0.0422211	0	0.0467072	0	0.0402374	0	0.117081	0
-18.16	0.0780487	0	0.103958	0	0.0346222	0	0.0422211	0	0.033371	0	0.109482	0
-18.06	0.0760954	0	0.105545	0	0.0396879	0	0.0438078	0	0.0361174	0	0.104782	0
-17.96	0.0669403	0	0.0971222	0	0.0336456	0	0.0498505	0	0.0300751	0	0.0940399	0
-17.86	0.0747221	0	0.107284	0	0.0430144	0	0.0525664	0	0.0343779	0	0.101089	0
-17.76	0.0671234	0	0.106705	0	0.0338287	0	0.0480804	0	0.0322113	0	0.094223	0
-17.66	0.0745392	0	0.104355	0	0.0428314	0	0.0520172	0	0.0443268	0	0.0911407	0
-17.56	0.0800016	0	0.101211	0	0.0396879	0	0.0609587	0	0.0427702	0	0.100082	0
-17.46	0.0682831	0	0.107498	0	0.0396881	0	0.0586395	0	0.0427704	0	0.0946503	0
-17.36	0.0729827	0	0.103165	0	0.0346221	0	0.0637053	0	0.0431365	0	0.0903166	0
-17.26	0.0796051	0	0.109055	0	0.0412445	0	0.0699615	0	0.0521393	0	0.0993195	0
-17.16	0.0727997	0	0.102982	0	0.0375519	0	0.0799408	0	0.0554657	0	0.0979462	0
-17.06	0.0716094	0	0.0963591	0	0.0461272	0	0.0740508	0	0.0511626	0	0.0913237	0
-16.96	0.0805817	0	0.105331	0	0.0430145	0	0.0662384	0	0.0402374	0	0.0905304	0
-16.86	0.0727997	0	0.107681	0	0.0422516	0	0.0584565	0	0.0429535	0	0.0881806	0
-16.76	0.0684662	0	0.112747	0	0.0426178	0	0.0541229	0	0.0363007	0	0.095993	0
-16.66	0.0688629	0	0.120163	0	0.0488739	0	0.0463409	0	0.0285187	0	0.0952301	0
-16.56	0.0636141	0	0.108261	0	0.0322725	0	0.0320589	0	0.0189363	0	0.0809481	0
-16.46	0.0542145	0	0.110214	0	0.0275726	0	0.0219269	0	0.0142365	0	0.0825348	0
-16.36	0.0464325	0	0.0961456	0	0.0197906	0	0.0148773	0	0.00645447	0	0.0754852	0
-16.26	0.0469818	0	0.0959625	0	0.0105743	0	0.00334167	0	0.00700378	0	0.0655365	0
-16.16	0.03685	0	0.0912628	0	0.00514221	0	0.00767517	0	0.00468445	0	0.0608368	0
-16.06	0.0399626	0	0.0861967	0	0.0105741	0	0.00334148	0	0.00663738	0	0.0541838	0
-15.96	0.03685	0	0.0814972	0	0.0035553	0	0.00102234	0	0.0117035	0	0.0585175	0
-15.86	0.0309905	0	0.0822906	0	-0.000717252	0	0.00883475	0	0.0105437	0	0.0549773	0
-15.76	0.0477753	0	0.0709381	0	0.00471497	0	-0.00758362	0	0.0253754	0	0.0499115	0
-15.66	0.0405426	0	0.0582733	0	-0.00794983	0	-0.00346375	0	0.0228424	0	0.0477448	0
-15.56	0.025528	0	0.0439911	0	-0.0175323	0	-0.0130463	0	0.0179596	0	0.0260773	0
-15.46	0.0274506	0	0.0451813	0	-0.0206757	0	-0.0114899	0	0.0148163	0	0.0342865	0
-15.36	0.0251311	0	0.0404815	0	-0.0261079	0	-0.01149	0	0.0124969	0	0.0295867	0
-15.26	0.0384064	0	0.036972	0	-0.0175323	0	-0.0102997	0	0.0128937	0	0.0327301	0
-15.16	0.0294342	0	0.0279999	0	-0.0280914	0	-0.00914001	0	0.0140533	0	0.0174713	0
-15.06	0.0270844	0	0.02565	0	-0.0327606	0	-0.0114899	0	0.0164032	0	0.0128021	0
-14.96	0.0305939	0	0.0244598	0	-0.0292511	0	-0.0102997	0	0.015213	0	0.0213776	0
-14.86	0.0210115	0	0.0125582	0	-0.0243681	0	-0.00816327	0	0.00801105	0	0.00947589	0
-14.76	0.0116425	0	0.016861	0	-0.0169525	0	-0.0105133	0	0.00798035	0	0.00712585	0
-14.66	0.0147858	0	0.00865173	0	-0.020462	0	-0.00230408	0	-0.00254822	0	0.00050354	0
-14.56	0.0100861	0	0.00865173	0	-0.020462	0	-0.00700378	0	0.00410461	0	0.00556946	0
-14.46	0.0100861	0	0.0117645	0	-0.020462	0	-0.0140228	0	-0.000595093	0	0.00556946	0
-14.36	0.00675977	0	0.0131379	0	-0.0269011	0	-0.00758349	0	-0.00392138	0	0.00224317	0
-14.26	0.0188751	0	0.0154877	0	-0.0194855	0	-0.0149994	0	-0.00157166	0	0.0045929	0
-14.16	0.0165253	0	0.0147247	0	-0.0120697	0	-0.0126495	0	0.000778198	0	0.00224304	0
-14.06	0.0153655	0	0.0111846	0	-0.0132295	0	-0.000137419	0	0.00663748	0	0.00108328	0
-13.96	0.0139923	0	0.00749207	0	-0.0193024	0	-0.015976	0	0.000564575	0	-0.000289917	0
-13.86	0.0108795	0	0.0098114	0	-0.0146027	0	-0.015976	0	-0.0115204	0	-0.000289917	0
-13.76	0.00617981	0	0.00279236	0	-0.0177155	0	-0.015976	0	0.000564575	0	0.00636292	0
-13.66	0.00617981	0	0.00279236	0	-0.0224152	0	-0.00621033	0	-0.0162201	0	0.00166321	0
-13.56	0.00852966	0	0.00514221	0	-0.0200653	0	-0.00386047	0	-0.00917053	0	0.00401306	0
-13.46	0.0218048	0	0.00865173	0	-0.0212555	0	-0.00505066	0	0.00135803	0	0.00282288	0
-13.36	0.0163116	0	0.00785822	0	-0.0193024	0	-0.0128632	0	0.000564516	0	-0.00498968	0
-13.26	0.00813293	0	0.00669861	0	-0.020462	0	-0.0140228	0	-0.000595093	0	-0.00614929	0
-13.16	0.00813293	0	0.00669861	0	-0.020462	0	-0.0042572	0	-0.000595093	0	-0.00614929	0
-13.06	0.00813293	0	0.00669861	0	-0.020462	0	-0.0042572	0	-0.000595093	0	-0.00614929	0
-12.96	0.0225983	0	0.00669861	0	-0.0157623	0	-0.00932312	0	0.00410461	0	-0.00144958	0
-12.86	0.0296172	0	0.0184172	0	-0.00209059	0	-0.00700392	0	0.0111235	0	0.00556932	0
-12.76	0.0249176	0	0.0184174	0	-0.00679016	0	0.000442505	0	0.0111237	0	0.00556946	0
-12.66	0.0178986	0	0.0153046	0	0.00297546	0	0.00276184	0	0.0111237	0	0.0153351	0
-12.56	0.0178986	0	0.0106049	0	-0.00172424	0	-0.0042572	0	0.0111237	0	0.0153351	0
-12.46	0.0130157	0	-0.0059967	0	-0.0136261	0	-0.00914001	0	0.00624084	0	0.00733948	0
-12.36	0.0145721	0	-0.00444031	0	-0.0151825	0	-0.00758362	0	0.00309753	0	-0.00556946	0
-12.26	0.016922	0	0.0096283	0	-0.00776672	0	-0.0181122	0	-0.00157166	0	0.00654602	0
-12.16	0.0266876	0	0.0096283	0	-0.00776672	0	-0.0130463	0	-0.00157166	0	0.00654602	0
-12.06	0.016159	0	0.00727835	0	-0.00541696	0	-0.0106965	0	0.000778109	0	0.00889578	0
-11.96	0.0149689	0	0.00376892	0	-0.00190735	0	-0.00718689	0	0.00428772	0	0.0124054	0
-11.86	0.0149689	0	0.000656128	0	-0.00660706	0	-0.00718689	0	0.00428772	0	0.00263977	0
-11.76	0.0149689	0	-0.00404358	0	-0.00386047	0	-0.00718689	0	0.00428772	0	0.00263977	0
-11.66	0.0173187	0	-0.00169373	0	-0.00151062	0	-0.00483704	0	0.00663757	0	0.00498962	0
-11.56	0.0184784	0	0.0123444	0	-0.000350952	0	-0.00367737	0	0.00779724	0	0.00614929	0
-11.46	0.0124359	0	0.0110016	0	0.00337219	0	-0.00971985	0	0.00175476	0	0.000106812	0
-11.36	0.0137787	0	0.00727844	0	0.00941467	0	-0.00367737	0	0.00779724	0	0.00614929	0
-11.26	0.00325012	0	0.0104218	0	0.00590515	0	0.00257874	0	0.00428772	0	0.00263977	0
-11.16	-0.00163269	0	-0.00892639	0	0.00102234	0	-0.00700378	0	-0.000595093	0	-0.00694275	0
-11.06	0.000717163	0	-0.00657654	0	0.0131378	0	-0.011673	0	0.00175476	0	-0.0116119	0
-10.96	0.00267029	0	-0.00151062	0	0.0182037	0	-0.00660706	0	0.00682068	0	-0.00654602	0
-10.86	0.000320345	0	0.000839144	0	0.0158538	0	-0.00425729	0	0.00917044	0	-0.00419626	0
-10.76	-0.00788879	0	0.00239563	0	0.0103912	0	-0.0124664	0	0.000961304	0	-0.0124054	0
-10.66	-0.00904846	0	-0.00852966	0	0.00923157	0	-0.00386047	0	-0.000198364	0	-0.0135651	0
-10.56	-0.0102386	0	-0.00502014	0	0.0096283	0	-0.000350952	0	0.00996399	0	-0.0100555	0
-10.46	-0.0113983	0	0.000839233	0	0.010788	0	0.00550842	0	0.0111237	0	-0.00419617	0
-10.36	-0.0113983	0	0.000839233	0	0.010788	0	0.00550842	0	0.0111237	0	-0.00419617	0
-10.26	-0.0113983	0	0.000839233	0	0.010788	0	0.00239563	0	0.0111237	0	-0.00419617	0
-10.16	-0.0162811	0	0.00572205	0	0.0129242	0	0.00257874	0	0.00624084	0	-0.00907898	0
-10.06	-0.0065155	0	-0.00404358	0	0.00590515	0	0.00257874	0	0.00624084	0	-0.00907898	0
-9.96	-0.0065155	0	-0.00404358	0	0.00279236	0	0.00257874	0	0.00624084	0	-0.00907898	0
-9.86	-0.0065155	0	0.00102234	0	-0.00190735	0	0.00257874	0	0.00624084	0	-0.00907898	0
-9.76	-0.0221405	0	-0.0118561	0	0.0019989	0	0.00648499	0	0.00038147	0	-0.0149384	0
-9.66	-0.0162811	0	-0.0059967	0	0.00785828	0	0.0123444	0	0.00624084	0	-0.00907898	0
-9.56001	-0.0162811	0	-0.0059967	0	0.00315857	0	0.0123444	0	0.00624084	0	-0.00907898	0
-9.46	-0.00749207	0	-0.00697327	0	-0.00483704	0	0.0113678	0	0.00526428	0	-0.0100555	0
-9.36	-0.00749207	0	-0.00697327	0	-0.00483704	0	0.0113678	0	0.00526428	0	-0.0100555	0
-9.26	-0.00749207	0	-0.00697327	0	0.0096283	0	0.00666809	0	0.00526428	0	-0.0100555	0
-9.16	-0.0154877	0	-0.0149689	0	0.00706482	0	-0.00523376	0	0.00038147	0	-0.0102386	0
-9.06001	-0.0201874	0	-0.00990295	0	4.57764e-05	0	-0.00523376	0	0.00038147	0	-0.0032196	0
-8.96	-0.018631	0	-0.00834656	0	0.00160217	0	-0.00367737	0	-0.00782776	0	-0.00166321	0
-8.86	-0.0162811	0	-0.0106964	0	0.00395203	0	-0.00132751	0	0.00428772	0	0.000686646	0
-8.76	-0.0131683	0	-0.00794983	0	0.00395203	0	0.00843811	0	0.00428772	0	0.000686646	0
-8.66	-0.0115814	0	-0.00794983	0	0.00395203	0	0.00843811	0	0.00428772	0	0.000686646	0
-8.56001	-0.0162811	0	-0.00794983	0	0.0137177	0	0.00843811	0	0.00428772	0	0.000686646	0
-8.46	-0.0162811	0	-0.00794983	0	0.0137177	0	0.00843811	0	0.00428772	0	0.000686646	0
-8.36	-0.0211639	0	-0.00306702	0	0.00883484	0	0.0035553	0	-0.000595093	0	-0.00419617	0
-8.26	-0.0211639	0	-0.00306702	0	0.00572205	0	0.000442505	0	-0.000595093	0	-0.00419617	0
-8.16	-0.0188141	0	-0.000717163	0	0.00337219	0	-0.00190735	0	0.00175476	0	-0.00184631	0
-8.06001	-0.00553907	0	0.00279222	0	0.00688158	0	0.00471483	0	0.00526415	0	0.00166307	0
-7.96	-0.0104218	0	-0.00679016	0	0.00511169	0	0.00453186	0	0.00038147	0	-0.0032196	0
-7.86	-0.0104218	0	-0.0138092	0	0.0098114	0	0.00453186	0	0.00038147	0	-0.0032196	0
-7.76	-0.0104218	0	-0.0138092	0	0.0098114	0	0.00453186	0	-0.00431824	0	-0.0032196	0
-7.66	-0.0080719	0	-0.0114594	0	0.0121613	0	0.00688171	0	-0.00898743	0	-0.000869751	0
-7.56001	-0.00691223	0	-0.00364685	0	0.0133209	0	0.0197601	0	-0.00782776	0	0.000289917	0
-7.46	-0.0104218	0	-0.0118561	0	0.0098114	0	0.0131378	0	-0.0113373	0	-0.000106812	0
-7.36	-0.00886542	0	-0.0102997	0	0.00825495	0	0.00999445	0	-1.53179e-05	0	0.00614923	0
-7.26	-0.0106049	0	-0.0120392	0	0.0115814	0	0.008255	0	-0.00175476	0	0.00440979	0
-7.16	-0.00944519	0	-0.0108795	0	0.0158539	0	0.00941467	0	-0.000595093	0	0.00556946	0
-7.06001	-0.0127715	0	-0.0142058	0	0.00746167	0	0.00608838	0	-0.00703418	0	0.00224317	0
-6.96	-0.0104218	0	-0.0118561	0	0.019577	0	0.00843811	0	-0.00938416	0	0.0045929	0
-6.86	-0.0104218	0	-0.0118561	0	0.019577	0	0.00843811	0	-0.00938416	0	0.0045929	0
-6.76	-0.0104218	0	0.00102234	0	0.019577	0	0.00843811	0	-0.00938416	0	0.0045929	0
-6.66	-0.0104218	0	0.00572205	0	0.019577	0	0.00843811	0	-0.00938416	0	0.0045929	0
-6.56001	-0.0153044	0	0.00083942	0	0.0146944	0	0.00355548	0	-0.0142668	0	-0.000289731	0
-6.46	-0.0153046	0	0.000839233	0	0.00492859	0	0.0035553	0	-0.00450134	0	-0.000289917	0
-6.36	-0.00358582	0	0.000839233	0	0.00492859	0	0.0035553	0	-0.00450134	0	-0.000289917	0
-6.26	-0.00358582	0	0.000839233	0	0.00492859	0	0.0133209	0	-0.00450134	0	-0.000289917	0
-6.16	-0.00611877	0	-0.00169373	0	0.0121613	0	0.010788	0	-0.0070343	0	-0.00282288	0
-6.06001	-0.0074922	0	-0.00617994	0	0.0107878	0	0.00941454	0	-0.00840773	0	-0.0041963	0
-5.96	-0.00749207	0	-0.0108795	0	0.00767517	0	0.00471497	0	0.00135803	0	0.00556946	0
-5.86	-0.00749207	0	-0.0108795	0	0.00297546	0	-0.00230408	0	0.00135803	0	0.00556946	0
-5.76	-0.000869751	0	-0.00932312	0	0.00453186	0	0.00901794	0	0.00291443	0	0.00401306	0
-5.66	-0.0106049	0	-0.00697327	0	0.00218201	0	0.00160217	0	-0.00450134	0	-0.00810242	0
-5.56001	-0.00846863	0	-0.0118561	0	-0.00971985	0	-0.00328064	0	-0.0140839	0	-0.0129852	0
-5.46001	-0.00846863	0	-0.0118561	0	-0.00971985	0	-0.00328064	0	-0.0211029	0	-0.00126648	0
-5.36	-0.00456238	0	-0.00794983	0	-0.0058136	0	0.00532532	0	-0.0171967	0	0.00263977	0
-5.26	0.001297	0	0.0096283	0	4.57764e-05	0	0.0182037	0	-0.0113373	0	0.00849915	0
-5.16	0.0110626	0	0.0096283	0	0.00474548	0	0.0182037	0	-0.0113373	0	-0.000106812	0
-5.06001	0.0141754	0	0.0096283	0	0.0117645	0	0.0182037	0	-0.0113373	0	0.0163116	0
-4.96001	0.00502051	0	-0.00581323	0	0.0107883	0	0.00746192	0	-0.0220791	0	0.00556983	0
-4.86	0.00343323	0	-0.00813293	0	0.010788	0	0.00746155	0	-0.0220795	0	0.00556946	0
-4.76	0.018692	0	-0.000320435	0	0.0018158	0	0.008255	0	-0.021286	0	0.00325012	0
-4.66	0.0182953	0	0.00550842	0	0.00453186	0	0.00120544	0	-0.0185699	0	0.00126648	0
-4.56001	0.0149689	0	0.00846863	0	0.00590515	0	0.00764465	0	-0.0171967	0	0.00263977	0
-4.46001	0.0288237	0	0.0078581	0	0.0264128	0	0.0160673	0	-0.0162203	0	0.0133818	0
-4.36	0.0407562	0	0.0244904	0	0.030899	0	0.0353851	0	0.000778198	0	0.0206146	0
-4.26	0.0419159	0	0.0229034	0	0.0250397	0	0.0295258	0	-0.00276184	0	0.0170746	0
-4.16	0.049942	0	0.0176239	0	0.0244598	0	0.0289459	0	-0.00840759	0	0.00947571	0
-4.06001	0.0462189	0	0.00846863	0	0.0254364	0	0.0416412	0	0.00233459	0	0.0202179	0
-3.96001	0.0493319	0	0.00688191	0	0.0254366	0	0.0416414	0	-0.000778005	0	0.0104525	0
-3.86	0.0483856	0	0.00904846	0	0.0229034	0	0.0359955	0	-0.00801086	0	0.00791931	0
-3.76	0.0559845	0	0.0018158	0	0.0156708	0	0.0338287	0	-0.00547791	0	0.00770569	0
-3.66	0.0479584	0	-0.00151062	0	0.0123444	0	0.0258026	0	0.000961304	0	0.00205994	0
-3.56001	0.0389862	0	-0.00346375	0	0.0170441	0	0.0410614	0	0.0107269	0	0.00907898	0
-3.46001	0.0436861	0	0.00593586	0	0.00727864	0	0.0527803	0	0.0107271	0	-0.00575237	0
-3.36	0.0427094	0	0.00727844	0	0.00630188	0	0.0400848	0	0.000778198	0	-0.020401	0
-3.26	0.0489655	0	-0.0110626	0	0.0176239	0	0.0486603	0	0.0070343	0	-0.0235443	0
-3.16	0.045639	0	-0.00892639	0	0.0131378	0	0.00395203	0	0.0240021	0	-0.0413055	0
-3.06001	0.0243378	0	-0.0142059	0	0.00239563	0	-0.0419464	0	0.0300751	0	-0.0485382	0
-2.96001	0.0249144	0	-0.00581683	0	0.00141583	0	-0.0656008	0	0.0239988	0	-0.038196	0
-2.86	0.0116425	0	0.0133514	0	-0.00248718	0	-0.0886383	0	0.0451202	0	-0.022171	0
-2.76	0.00949097	0	0.0283813	0	-0.0140076	0	-0.0817871	0	0.0621033	0	-0.0133667	0
-2.66	-0.00944519	0	0.0203705	0	-0.0380402	0	-0.121445	0	0.0552826	0	-0.0190277	0
-2.56001	-0.0135345	0	0.0065155	0	-0.0765228	0	-0.150162	0	0.0363312	0	-0.0114288	0
-2.46001	-0.0578933	0	-0.0136123	0	-0.0786758	0	-0.191377	0	0.0162033	0	-0.00381619	0
-2.36	-0.0451965	0	-0.00637817	0	-0.0737915	0	-0.191162	0	0.0242004	0	0.0225525	0
-2.26	-0.0205841	0	0.0201874	0	-0.0577545	0	-0.241165	0	0.0566254	0	0.046402	0
-2.16	-0.0272369	0	0.05336	0	0.0191803	0	-0.180252	0	0.0870819	0	0.0600433	0
-2.06001	-0.00770569	0	0.0455475	0	0.0144806	0	-0.0806427	0	0.057785	0	0.0499115	0
-1.96001	0.00794768	0	0.0260446	0	0.0203683	0	-0.0239737	0	0.0550668	0	0.0612314	0
-1.86	-0.00572205	0	0.0291595	0	0.0098114	0	0.00453186	0	0.0539093	0	0.062027	0
-1.76	-0.0149078	0	0.0110016	0	-0.00639343	0	0.0098114	0	0.0087738	0	0.0313568	0
-1.66	-0.0166779	0	0.0229034	0	-0.0112762	0	-0.00288391	0	-0.0109406	0	-0.0172882	0
-1.56001	-0.00788879	0	-0.00932312	0	-0.0392303	0	-0.0378571	0	0.000961304	0	-0.0268707	0
-1.46001	0.025311	0	-0.000720501	0	-0.0376468	0	-0.0359073	0	-0.000995159	0	0.00791597	0
-1.36	0.0216217	0	0.0115814	0	-0.0507355	0	-0.0216217	0	-0.00547791	0	-0.00712585	0
-1.26	0.0218048	0	0.0133514	0	-0.0575714	0	-0.0452728	0	-0.0150604	0	-0.010849	0
-1.16	0.03862	0	-0.0292206	0	-0.0634308	0	-0.0296478	0	-0.0396576	0	-0.0248871	0
-1.06001	0.0389862	0	-0.0464325	0	-0.07164	0	-0.0417633	0	-0.041214	0	0.00596619	0
-0.960007	-0.0143126	0	-0.0864562	0	-0.0936888	0	-0.0923461	0	-0.0398558	0	0.000702024	0
-0.860001	0.0178986	0	-0.0683136	0	-0.102493	0	-0.0909882	0	-0.110764	0	-0.0538177	0
-0.760002	0.17337	0	0.071167	0	0.0154724	0	-0.0495605	0	-0.291992	0	0.0352478	0
-0.660004	0.0931091	0	-0.000915527	0	-0.0319824	0	-0.152496	0	-0.508209	0	0.217499	0
-0.560005	0.081955	0	-0.0558014	0	-0.0599213	0	-0.160507	0	-1.14943	0	0.231735	0
-0.460007	0.0399673	0	-0.0497239	0	-0.0807908	0	-0.169688	0	-1.30311	0	0.200307	0
-0.360001	-0.0233154	0	-0.107544	0	-0.140564	0	-0.21579	0	-1.21719	0	0.147186	0
-0.260002	0.0378113	0	-0.0647888	0	-0.0692749	0	-0.174957	0	-1.07248	0	0.184479	0
-0.160004	-0.00320435	0	-0.0925293	0	-0.0892029	0	-0.183167	0	-1.0791	0	0.160645	0
-0.0600052	0.00814819	0	-0.0686951	0	-0.0634155	0	-0.15036	0	-1.0502	0	0.124725	0
0.0399933	0.0122404	0.0834	-0.0509005	0.1493	-0.0214205	0.2987	-0.134915	0.3605	-0.822263	0.8754	0.121798	0.07474
0.139999	0.0794067	0.0835519	0.00650024	0.149756	0.0429993	0.300219	-0.072052	0.365055	-0.0879211	0.890566	0.0479431	0.0751957
0.239998	0.170441	0.0837038	0.121735	0.150211	0.16803	0.301737	0.0674133	0.369605	0.288666	0.905685	-0.142273	0.0756512
0.339996	0.079422	0.0838556	0.0537567	0.150667	0.131302	0.303254	0.0904694	0.37415	0.336319	0.920757	-0.161423	0.0761067
0.439995	0.0768738	0.0840074	0.0344238	0.151122	0.0943604	0.304771	0.116058	0.378691	0.319305	0.935783	-0.0897522	0.0765621
0.539993	0.0487534	0.0841593	0.045366	0.151577	0.122514	0.306288	0.142625	0.383228	0.329881	0.950763	-0.0428604	0.0770175
0.639999	0.0550079	0.0843111	0.0535736	0.152033	0.147507	0.307803	0.166824	0.387761	0.359573	0.965699	-0.0112152	0.0774728
0.739998	0.0762939	0.0844629	0.0795593	0.152488	0.16568	0.309319	0.199463	0.392289	0.395691	0.980587	0.0182495	0.077928
0.839996	0.0667267	0.0846147	0.101608	0.152943	0.18071	0.310834	0.229324	0.396813	0.415421	0.99543	0.0200348	0.0783832
0.939995	0.081192	0.0847664	0.0934296	0.153398	0.177963	0.312348	0.241837	0.401333	0.444717	1.01023	0.0496979	0.0788382
1.03999	0.0848848	0.0849182	0.111588	0.153853	0.169205	0.313862	0.256882	0.405848	0.454697	1.02498	0.0546113	0.0792933
1.14	0.0929108	0.08507	0.127792	0.154308	0.177963	0.315375	0.248489	0.410359	0.473221	1.03969	0.0563507	0.0797483
1.24	0.095047	0.0852217	0.12291	0.154763	0.175827	0.316887	0.235794	0.414866	0.477737	1.05435	0.0612335	0.0802031
1.34	0.110275	0.0853734	0.133438	0.155218	0.195755	0.3184	0.224045	0.419368	0.485519	1.06897	0.0764618	0.080658
1.43999	0.120834	0.0855251	0.148697	0.155673	0.196915	0.319911	0.23735	0.423866	0.483994	1.08354	0.0772552	0.0811127
1.53999	0.117721	0.0856768	0.165115	0.156127	0.213333	0.321422	0.227585	0.428359	0.520309	1.09807	0.0889737	0.0815674
1.64	0.110275	0.0858285	0.172134	0.156582	0.213333	0.322933	0.234604	0.432849	0.541794	1.11255	0.0694427	0.0820221
1.74	0.100693	0.0859802	0.173477	0.157037	0.212723	0.324443	0.243393	0.437334	0.591965	1.12699	0.0688324	0.0824766
1.84	0.109512	0.0861319	0.163925	0.157491	0.205124	0.325952	0.226028	0.441815	0.603897	1.14138	0.046402	0.0829311
1.93999	0.0946503	0.0862835	0.15535	0.157946	0.196548	0.327461	0.232651	0.446291	0.614853	1.15573	0.0432587	0.0833856
2.03999	0.101303	0.0864351	0.159622	0.1584	0.203933	0.328969	0.244369	0.450763	0.638656	1.17004	0.0452115	0.0838399
2.14	0.120224	0.0865868	0.158646	0.158854	0.207657	0.330477	0.257858	0.455232	0.655258	1.1843	0.0442352	0.0842943
2.24	0.113235	0.0867384	0.14537	0.159308	0.197922	0.331984	0.248489	0.459695	0.689651	1.19852	0.0208282	0.0847485
2.34	0.120438	0.08689	0.150253	0.159763	0.191818	0.333491	0.247086	0.464154	0.706619	1.2127	0.0311432	0.0852027
2.43999	0.130203	0.0870416	0.153366	0.160217	0.203964	0.334997	0.259232	0.468609	0.728897	1.22683	0.0436554	0.0856568
2.53999	0.12355	0.0871931	0.158066	0.160671	0.210983	0.336503	0.266251	0.47306	0.756241	1.24092	0.053421	0.0861108
2.64	0.141159	0.0873447	0.170975	0.161125	0.219193	0.338008	0.27916	0.477507	0.785934	1.25497	0.0682831	0.0865648
2.74	0.141922	0.0874962	0.171738	0.161579	0.227402	0.339513	0.283035	0.481949	0.79921	1.26897	0.0721588	0.0870187
2.84	0.139175	0.0876478	0.167038	0.162033	0.233627	0.341017	0.291641	0.486387	0.8293	1.28293	0.0709991	0.0874725
2.93999	0.146408	0.0877993	0.174271	0.162486	0.229141	0.34252	0.294174	0.490821	0.848618	1.29684	0.0782318	0.0879263
3.03999	0.145431	0.0879508	0.172897	0.16294	0.228164	0.344023	0.297897	0.49525	0.867172	1.31072	0.0873869	0.08838
3.14	0.146805	0.0881023	0.188339	0.163394	0.229538	0.345526	0.30629	0.499676	0.881424	1.32455	0.0836945	0.0888337
3.24	0.141922	0.0882538	0.196335	0.163847	0.229355	0.347028	0.311172	0.504097	0.910538	1.33834	0.093277	0.0892873
3.34	0.146622	0.0884052	0.195969	0.164301	0.236374	0.348529	0.324051	0.508514	0.926956	1.35209	0.0905304	0.0897408
3.43999	0.156174	0.0885567	0.198868	0.164754	0.24202	0.35003	0.335983	0.512926	0.959152	1.36579	0.0832977	0.0901942
3.53999	0.151687	0.0887081	0.205734	0.165208	0.248886	0.35153	0.354934	0.517335	0.975784	1.37946	0.0768583	0.0906476
3.64	0.163406	0.0888596	0.212753	0.165661	0.250839	0.35303	0.365067	0.521739	0.992569	1.39308	0.093277	0.0911009
3.74	0.156174	0.089011	0.215286	0.166114	0.260391	0.354529	0.372299	0.526139	1.01933	1.40666	0.0977631	0.0915542
3.84	0.155014	0.0891624	0.214127	0.166567	0.244766	0.356028	0.37114	0.530534	1.03026	1.4202	0.102036	0.0920074
3.93999	0.151108	0.0893138	0.21022	0.16702	0.246719	0.357526	0.386765	0.534926	1.05058	1.43369	0.0958099	0.0924605
4.03999	0.152267	0.0894651	0.21138	0.167474	0.257278	0.359024	0.392624	0.539313	1.07127	1.44715	0.101669	0.0929135
4.14	0.151871	0.0896165	0.20787	0.167927	0.260788	0.360521	0.396133	0.543696	1.09041	1.46056	0.0954132	0.0933666
4.24	0.165756	0.0897679	0.210403	0.168379	0.258255	0.362018	0.408432	0.548075	1.11406	1.47394	0.104599	0.0938195
4.34	0.153641	0.0899192	0.212753	0.168832	0.259018	0.363514	0.410782	0.55245	1.13124	1.48727	0.0955963	0.0942723
4.43999	0.152084	0.0900705	0.211197	0.169285	0.262161	0.365009	0.418991	0.55682	1.1461	1.50056	0.0936737	0.0947251
4.53999	0.154434	0.0902218	0.208847	0.169738	0.259811	0.366504	0.421341	0.561187	1.16054	1.51381	0.0983429	0.0951778
4.64	0.15715	0.0903732	0.211197	0.170191	0.267227	0.367999	0.435776	0.565549	1.18748	1.52702	0.095993	0.0956305
4.74	0.153641	0.0905244	0.214706	0.170643	0.253952	0.369493	0.432266	0.569907	1.20351	1.54019	0.0924835	0.0960831
4.84	0.158524	0.0906757	0.219589	0.171096	0.263535	0.370986	0.451981	0.574261	1.22792	1.55332	0.0907135	0.0965356
4.93999	0.161057	0.090827	0.212357	0.171548	0.273087	0.372479	0.459213	0.57861	1.25194	1.56641	0.0909271	0.0969881
5.03999	0.147781	0.0909782	0.21196	0.172	0.269577	0.373971	0.460403	0.582956	1.27266	1.57946	0.0944366	0.0974405
5.14	0.155807	0.0911295	0.219986	0.172453	0.272903	0.375463	0.480515	0.587297	1.29277	1.59246	0.0977631	0.0978928
5.24	0.15892	0.0912807	0.209061	0.172905	0.268997	0.376954	0.476608	0.591634	1.3084	1.60543	0.0887909	0.0983451
5.34	0.1548	0.0914319	0.218613	0.173357	0.27623	0.378445	0.479141	0.595967	1.33241	1.61836	0.0983429	0.0987973
5.43999	0.1595	0.0915831	0.218613	0.173809	0.283249	0.379935	0.49202	0.600296	1.34218	1.63125	0.0916901	0.0992494
5.53999	0.169265	0.0917343	0.228378	0.174262	0.283249	0.381425	0.506485	0.60462	1.37147	1.6441	0.106155	0.0997015
5.64	0.1595	0.0918855	0.228378	0.174714	0.293015	0.382914	0.506485	0.608941	1.38435	1.65691	0.0963898	0.100154
5.74	0.15715	0.0920366	0.216263	0.175165	0.293777	0.384403	0.513901	0.613257	1.39647	1.66969	0.0987396	0.100605
5.84	0.153641	0.0921878	0.217453	0.175617	0.285202	0.385891	0.510391	0.61757	1.41249	1.68242	0.0924835	0.101057
5.93999	0.158524	0.0923389	0.229355	0.176069	0.290085	0.387378	0.515274	0.621878	1.43886	1.69511	0.100479	0.101509
6.03999	0.163406	0.09249	0.229538	0.176521	0.294967	0.388865	0.534622	0.626182	1.46327	1.70777	0.100296	0.101961
6.14	0.163406	0.0926411	0.222519	0.176973	0.294968	0.390352	0.541641	0.630482	1.47304	1.72038	0.104996	0.102413
6.24	0.151291	0.0927922	0.220169	0.177424	0.292618	0.391838	0.549057	0.634777	1.48711	1.73296	0.109665	0.102864
6.34	0.157364	0.0929433	0.226242	0.177876	0.303391	0.393323	0.558243	0.639069	1.49825	1.7455	0.105972	0.103316
6.43999	0.159317	0.0930944	0.233261	0.178327	0.307663	0.394808	0.579727	0.643357	1.52986	1.758	0.112991	0.103767
6.53999	0.166336	0.0932454	0.223495	0.178779	0.307663	0.396293	0.579727	0.64764	1.54433	1.77046	0.103226	0.104219
6.64	0.166336	0.0933965	0.223495	0.17923	0.307663	0.397777	0.589493	0.651919	1.56386	1.78288	0.103226	0.10467
6.74	0.171219	0.0935475	0.228378	0.179681	0.312546	0.39926	0.608841	0.656195	1.58827	1.79527	0.108109	0.105121
6.84	0.172775	0.0936986	0.229935	0.180133	0.314102	0.400743	0.617416	0.660466	1.59648	1.80762	0.109665	0.105573
6.93999	0.175125	0.0938496	0.232285	0.180584	0.306686	0.402225	0.619766	0.664733	1.61562	1.81993	0.105362	0.106024
7.03999	0.165359	0.0940006	0.232285	0.181035	0.309799	0.403707	0.619766	0.668996	1.63515	1.8322	0.110062	0.106475
7.14	0.162827	0.0941515	0.229752	0.181486	0.308853	0.405188	0.628952	0.673255	1.65215	1.84444	0.107529	0.106926
7.24	0.178635	0.0943025	0.24556	0.181937	0.310196	0.406669	0.64946	0.677509	1.68748	1.85663	0.111618	0.107377
7.34	0.180984	0.0944535	0.24791	0.182388	0.315659	0.408149	0.668594	0.68176	1.70937	1.86879	0.118668	0.107828
7.43999	0.160477	0.0946044	0.237167	0.182838	0.309616	0.409629	0.657852	0.686007	1.70564	1.88092	0.114944	0.108278
7.53999	0.160659	0.0947553	0.24205	0.183289	0.314499	0.411108	0.6725	0.690249	1.71797	1.893	0.110061	0.108729
7.64	0.153641	0.0949063	0.23735	0.18374	0.314499	0.412586	0.672501	0.694488	1.74452	1.90505	0.110062	0.10918
7.74	0.155197	0.0950572	0.236588	0.184191	0.316055	0.414064	0.674057	0.698722	1.75584	1.91706	0.101852	0.109631
7.84	0.159897	0.0952081	0.248306	0.184641	0.310989	0.415542	0.688522	0.702953	1.77031	1.92904	0.106552	0.110081
7.93999	0.163406	0.0953589	0.23735	0.185092	0.314499	0.417019	0.692032	0.707179	1.79335	1.94097	0.100296	0.110532
8.03999	0.154037	0.0955098	0.232681	0.185542	0.316849	0.418495	0.704147	0.711401	1.81718	1.95288	0.105759	0.110982
8.14	0.152664	0.0956607	0.237961	0.185992	0.315475	0.419971	0.702774	0.71562	1.82558	1.96474	0.0993195	0.111432
8.24	0.157547	0.0958115	0.228378	0.186443	0.320358	0.421447	0.717422	0.719834	1.83553	1.97657	0.104202	0.111883
8.34	0.157547	0.0959623	0.228378	0.186893	0.320358	0.422922	0.717422	0.724044	1.83827	1.98836	0.108902	0.112333
8.43999	0.159897	0.0961131	0.240494	0.187343	0.312943	0.424396	0.729538	0.72825	1.86015	2.00012	0.108505	0.112783
8.53999	0.145432	0.0962639	0.235794	0.187793	0.308243	0.42587	0.724838	0.732452	1.85075	2.01184	0.103806	0.113233
8.64	0.149551	0.0964147	0.238327	0.188243	0.320175	0.427343	0.744949	0.73665	1.86073	2.02352	0.115738	0.113683
8.74	0.147202	0.0965655	0.230545	0.188693	0.324844	0.428816	0.751999	0.740844	1.8748	2.03517	0.125107	0.114133
8.84	0.147385	0.0967163	0.226028	0.189143	0.322708	0.430288	0.752182	0.745034	1.8914	2.04679	0.12529	0.114583
8.93999	0.146591	0.096867	0.229935	0.189593	0.328934	0.43176	0.767807	0.74922	1.90038	2.05836	0.122543	0.115033
9.03999	0.137039	0.0970178	0.227402	0.190043	0.319382	0.433231	0.765274	0.753402	1.90761	2.06991	0.12471	0.115483
9.14	0.137039	0.0971685	0.217636	0.190493	0.319382	0.434702	0.77504	0.75758	1.91737	2.08141	0.12471	0.115933
9.24	0.137039	0.0973192	0.217636	0.190942	0.319382	0.436172	0.77504	0.761754	1.93221	2.09288	0.12471	0.116382
9.34	0.134506	0.0974699	0.215103	0.191392	0.316849	0.437642	0.782272	0.765924	1.93242	2.10432	0.112411	0.116832
9.43999	0.138016	0.0976206	0.218613	0.191841	0.320358	0.439111	0.795547	0.77009	1.94765	2.11572	0.120621	0.117281
9.53999	0.140366	0.0977713	0.220963	0.192291	0.322708	0.44058	0.797897	0.774252	1.96953	2.12709	0.12999	0.117731
9.64	0.139175	0.0979219	0.224472	0.19274	0.326218	0.442048	0.801407	0.77841	1.9828	2.13842	0.133499	0.11818
9.74	0.12883	0.0980726	0.221146	0.19319	0.332657	0.443516	0.807846	0.782564	1.98613	2.14972	0.121567	0.11863
9.84	0.13353	0.0982232	0.225845	0.193639	0.337357	0.444983	0.812546	0.786714	1.9959	2.16098	0.130966	0.119079
9.93999	0.132156	0.0983738	0.224472	0.194088	0.33287	0.446449	0.820938	0.79086	2.01405	2.17221	0.129593	0.119528
10.04	0.131393	0.0985245	0.222122	0.194537	0.330521	0.447915	0.823288	0.795003	2.02342	2.1834	0.122177	0.119977
10.14	0.13176	0.0986751	0.220169	0.194986	0.335587	0.449381	0.828354	0.799141	2.03123	2.19456	0.127243	0.120426
10.24	0.130783	0.0988257	0.228958	0.195435	0.33461	0.450846	0.837143	0.803275	2.04979	2.20568	0.130966	0.120875
10.34	0.123367	0.0989762	0.231308	0.195884	0.33696	0.45231	0.839493	0.807405	2.0619	2.21678	0.130569	0.121324
10.44	0.125717	0.0991268	0.230545	0.196333	0.33931	0.453774	0.851608	0.811531	2.07091	2.22783	0.132919	0.121773
10.54	0.135665	0.0992773	0.235793	0.196782	0.349258	0.455238	0.861556	0.815654	2.08592	2.23885	0.142867	0.122222
10.64	0.140366	0.0994279	0.230728	0.197231	0.334427	0.456701	0.86821	0.819772	2.10234	2.24984	0.137802	0.122671
10.74	0.139175	0.0995784	0.229538	0.197679	0.337936	0.458163	0.871719	0.823887	2.10585	2.2608	0.131546	0.123119
10.84	0.122391	0.0997289	0.222519	0.198128	0.337936	0.459625	0.868607	0.827997	2.12068	2.27172	0.131546	0.123568
10.94	0.124741	0.0998794	0.234634	0.198576	0.340286	0.461086	0.866257	0.832104	2.11601	2.28261	0.133896	0.124016
11.04	0.1306	0.10003	0.240494	0.199025	0.346145	0.462547	0.881881	0.836206	2.1414	2.29347	0.139755	0.124465
11.14	0.132553	0.10018	0.24556	0.199473	0.351212	0.464007	0.886948	0.840305	2.15623	2.30429	0.135056	0.124913
11.24	0.130203	0.100331	0.244797	0.199922	0.353561	0.465467	0.899063	0.8444	2.16835	2.31508	0.137405	0.125362
11.34	0.129227	0.100481	0.23912	0.20037	0.352585	0.466926	0.898087	0.848491	2.18379	2.32583	0.136429	0.12581
11.44	0.130386	0.100632	0.24498	0.200818	0.358444	0.468385	0.903946	0.852577	2.18495	2.33656	0.142288	0.126258
11.54	0.125717	0.100782	0.24733	0.201266	0.356094	0.469843	0.916061	0.85666	2.20879	2.34725	0.144638	0.126706
11.64	0.141342	0.100933	0.253189	0.201714	0.354935	0.471301	0.925034	0.86074	2.21971	2.3579	0.150497	0.127154
11.74	0.141525	0.101083	0.248672	0.202163	0.364883	0.472758	0.929916	0.864815	2.23241	2.36853	0.140915	0.127603
11.84	0.147202	0.101233	0.260208	0.20261	0.363907	0.474215	0.938705	0.868886	2.25096	2.37912	0.149704	0.12805
11.94	0.130203	0.101384	0.252975	0.203058	0.361374	0.475671	0.936172	0.872953	2.25819	2.38968	0.147171	0.128498
12.04	0.132553	0.101534	0.248306	0.203506	0.363724	0.477126	0.938522	0.877017	2.27031	2.40021	0.149521	0.128946
12.14	0.136063	0.101684	0.251816	0.203954	0.367233	0.478582	0.951797	0.881077	2.28554	2.4107	0.156143	0.129394
12.24	0.139969	0.101835	0.255722	0.204402	0.368027	0.480036	0.955704	0.885132	2.29921	2.42117	0.154984	0.129842
12.34	0.138596	0.101985	0.255936	0.204849	0.376419	0.48149	0.955917	0.889184	2.3076	2.4316	0.15831	0.130289
12.44	0.149734	0.102135	0.259628	0.205297	0.375046	0.482944	0.95961	0.893232	2.31874	2.44199	0.166702	0.130737
12.54	0.149734	0.102286	0.259628	0.205744	0.384811	0.484397	0.969376	0.897276	2.32539	2.45236	0.166702	0.131184
12.64	0.152847	0.102436	0.258041	0.206192	0.387924	0.485849	0.982254	0.901316	2.34334	2.4627	0.164749	0.131632
12.74	0.142136	0.102586	0.261795	0.206639	0.390091	0.487301	0.979721	0.905353	2.36699	2.473	0.173935	0.132079
12.84	0.140945	0.102736	0.260605	0.207087	0.3936	0.488753	0.976212	0.909385	2.37556	2.48327	0.177444	0.132527
12.94	0.150711	0.102887	0.260605	0.207534	0.3936	0.490204	0.985977	0.913414	2.37831	2.49351	0.161026	0.132974
13.04	0.140152	0.103037	0.264511	0.207981	0.397507	0.491654	0.989883	0.917438	2.38887	2.50372	0.157913	0.133421
13.14	0.138992	0.103187	0.275436	0.208428	0.398666	0.493104	1.00551	0.921459	2.40956	2.5139	0.163773	0.133868
13.24	0.141342	0.103337	0.261002	0.208875	0.403763	0.494554	1.00786	0.925476	2.42168	2.52405	0.166122	0.134315
13.34	0.138992	0.103488	0.265305	0.209322	0.401413	0.496003	1.00081	0.929489	2.42909	2.53416	0.163773	0.134762
13.44	0.141342	0.103638	0.262955	0.209769	0.403763	0.497451	1.00786	0.933499	2.43651	2.54425	0.166122	0.135209
13.54	0.140152	0.103788	0.27153	0.210216	0.407272	0.498899	1.01137	0.937504	2.44472	2.5543	0.164566	0.135656
13.64	0.146011	0.103938	0.267624	0.210663	0.410385	0.500346	1.01448	0.941506	2.46736	2.56433	0.174698	0.136103
13.74	0.150711	0.104088	0.272324	0.211109	0.42485	0.501793	1.01918	0.945504	2.47871	2.57432	0.179398	0.136549
13.84	0.145065	0.104238	0.274857	0.211556	0.417618	0.50324	1.0233	0.949498	2.48125	2.58428	0.176865	0.136996
13.94	0.143875	0.104388	0.268234	0.212003	0.414108	0.504685	1.02211	0.953488	2.50429	2.59421	0.180374	0.137443
14.04	0.147781	0.104539	0.267441	0.212449	0.418014	0.506131	1.03578	0.957474	2.51326	2.60411	0.18428	0.137889
14.14	0.158524	0.104689	0.273483	0.212896	0.428757	0.507575	1.04652	0.961457	2.5287	2.61398	0.195023	0.138336
14.24	0.155991	0.104839	0.270584	0.213342	0.435989	0.50902	1.04399	0.965436	2.53593	2.62382	0.19249	0.138782
14.34	0.1595	0.104989	0.269394	0.213789	0.439499	0.510463	1.05727	0.96941	2.54921	2.63363	0.195999	0.139229
14.44	0.1595	0.105139	0.27916	0.214235	0.436386	0.511907	1.05727	0.973381	2.56563	2.64341	0.195999	0.139675
14.54	0.171005	0.105289	0.280899	0.214681	0.447891	0.513349	1.07347	0.977349	2.57713	2.65316	0.197739	0.140121
14.64	0.166153	0.105439	0.276047	0.215127	0.450058	0.514792	1.07094	0.981312	2.58907	2.66288	0.192886	0.140567
14.74	0.173172	0.105589	0.289719	0.215573	0.457077	0.516233	1.0807	0.985272	2.60115	2.67258	0.199905	0.141013
14.84	0.171616	0.105739	0.281876	0.216019	0.458633	0.517675	1.08226	0.989228	2.60741	2.68224	0.201462	0.141459
14.94	0.171616	0.105889	0.286209	0.216465	0.458633	0.519115	1.09673	0.99318	2.63164	2.69187	0.206161	0.141905
15.04	0.176681	0.106039	0.286575	0.216911	0.466446	0.520555	1.09868	0.997128	2.64177	2.70147	0.211227	0.142351
15.14	0.181381	0.106189	0.298294	0.217357	0.471146	0.521995	1.09868	1.00107	2.64922	2.71104	0.203049	0.142797
15.24	0.180008	0.106339	0.285202	0.217803	0.469772	0.523434	1.10707	1.00501	2.65761	2.72058	0.209854	0.143243
15.34	0.188583	0.106489	0.289505	0.218248	0.471329	0.524873	1.10863	1.00895	2.66582	2.7301	0.21611	0.143688
15.44	0.186264	0.106639	0.291092	0.218694	0.482681	0.526311	1.11333	1.01288	2.68535	2.73958	0.207932	0.144134
15.54	0.189774	0.106789	0.294968	0.21914	0.481491	0.527749	1.12856	1.01681	2.69588	2.74904	0.206742	0.14458
15.64	0.192123	0.106938	0.287186	0.219585	0.483841	0.529186	1.13091	1.02074	2.70097	2.75847	0.209091	0.145025
15.74	0.195633	0.107088	0.285995	0.220031	0.499069	0.530622	1.12971	1.02466	2.71114	2.76786	0.212601	0.145471
15.84	0.192307	0.107238	0.282669	0.220476	0.495743	0.532059	1.12914	1.02858	2.72264	2.77723	0.209274	0.145916
15.94	0.194656	0.107388	0.290085	0.220921	0.493393	0.533494	1.13148	1.03249	2.73476	2.78657	0.211624	0.146361
16.04	0.196213	0.107538	0.284622	0.221367	0.48793	0.534929	1.14281	1.0364	2.74608	2.79588	0.213181	0.146807
16.14	0.190567	0.107688	0.282089	0.221812	0.495163	0.536364	1.14027	1.04031	2.76033	2.80517	0.210648	0.147252
16.24	0.190567	0.107838	0.283676	0.222257	0.49675	0.537798	1.15474	1.04421	2.76778	2.81442	0.210648	0.147697
16.34	0.197586	0.107987	0.291061	0.222702	0.508835	0.539231	1.15865	1.04811	2.78456	2.82365	0.210648	0.148142
16.44	0.192886	0.108137	0.284042	0.223147	0.504135	0.540664	1.16371	1.05201	2.79121	2.83285	0.205582	0.148587
16.54	0.192887	0.108287	0.281296	0.223592	0.504135	0.542097	1.16603	1.0559	2.8033	2.84202	0.205155	0.149032
16.64	0.197586	0.108437	0.292648	0.224037	0.508835	0.543529	1.16371	1.05979	2.81306	2.85116	0.202835	0.149477
16.74	0.197403	0.108586	0.287766	0.224481	0.513718	0.54496	1.17329	1.06367	2.81563	2.86027	0.202652	0.149921
16.84	0.194839	0.108736	0.285202	0.224926	0.508835	0.546391	1.17543	1.06755	2.83925	2.86936	0.209488	0.150366
16.94	0.182938	0.108886	0.283066	0.225371	0.500839	0.547822	1.18031	1.07143	2.84413	2.87842	0.211624	0.150811
17.04	0.196609	0.109036	0.286972	0.225815	0.509811	0.549252	1.18111	1.07531	2.8531	2.88745	0.21553	0.151255
17.14	0.203262	0.109185	0.292038	0.22626	0.514877	0.550681	1.18617	1.07917	2.86562	2.89645	0.225296	0.1517
17.24	0.204422	0.109335	0.300644	0.226704	0.523483	0.55211	1.19905	1.08304	2.88789	2.90543	0.22139	0.152144
17.34	0.199539	0.109485	0.292648	0.227149	0.5186	0.553539	1.18715	1.0869	2.88808	2.91437	0.216507	0.152589
17.44	0.194656	0.109634	0.283066	0.227593	0.52037	0.554966	1.19203	1.09076	2.89296	2.92329	0.211624	0.153033
17.54	0.194473	0.109784	0.278183	0.228037	0.515487	0.556394	1.18715	1.09462	2.8998	2.93219	0.211441	0.153477
17.64	0.196793	0.109934	0.289902	0.228482	0.522507	0.557821	1.19691	1.09847	2.8998	2.94105	0.208694	0.153922
17.74	0.184891	0.110083	0.281906	0.228926	0.529343	0.559247	1.19868	1.10232	2.91133	2.94989	0.203812	0.154366
17.84	0.188004	0.110233	0.280319	0.22937	0.527756	0.560673	1.20686	1.10616	2.91951	2.9587	0.206924	0.15481
17.94	0.184708	0.110383	0.275436	0.229814	0.530319	0.562099	1.21645	1.11	2.92439	2.96749	0.206741	0.155254
18.04	0.189774	0.110532	0.268417	0.230258	0.530319	0.563523	1.21175	1.11384	2.92714	2.97625	0.206741	0.155698
18.14	0.192123	0.110682	0.270767	0.230702	0.529556	0.564948	1.21684	1.11767	2.93925	2.98498	0.209091	0.156142
18.24	0.194656	0.110831	0.270187	0.231146	0.537155	0.566372	1.21626	1.1215	2.95155	2.99368	0.211624	0.156586
18.34	0.190933	0.110981	0.27623	0.231589	0.543198	0.567795	1.22231	1.12532	2.94942	3.00236	0.212601	0.157029
18.44	0.185471	0.11113	0.273087	0.232033	0.537735	0.569218	1.22386	1.12914	2.95799	3.01101	0.214157	0.157473
18.54	0.19017	0.11128	0.270767	0.232477	0.542435	0.57064	1.23833	1.13296	2.97246	3.01963	0.218857	0.157917
18.64	0.191147	0.11143	0.281509	0.23292	0.553177	0.572062	1.2393	1.13678	2.99297	3.02823	0.219833	0.15836
18.74	0.205978	0.111579	0.27681	0.233364	0.558243	0.573483	1.25609	1.14059	3.0031	3.0368	0.215134	0.158804
18.84	0.205215	0.111729	0.284225	0.233807	0.570358	0.574904	1.25844	1.14439	3.00819	3.04535	0.217484	0.159247
18.94	0.197983	0.111878	0.271561	0.234251	0.567825	0.576325	1.26567	1.1482	3.01543	3.05387	0.214951	0.159691
19.04	0.203049	0.112027	0.271927	0.234694	0.579544	0.577744	1.27074	1.152	3.03026	3.06236	0.220016	0.160134
19.14	0.203049	0.112177	0.271927	0.235137	0.579544	0.579164	1.27544	1.15579	3.04356	3.07083	0.224716	0.160577
19.24	0.201889	0.112326	0.270767	0.23558	0.585403	0.580583	1.30083	1.15959	3.05449	3.07927	0.230576	0.16102
19.34	0.212051	0.112476	0.271164	0.236024	0.588913	0.582001	1.30434	1.16338	3.06776	3.08768	0.224319	0.161464
19.44	0.200516	0.112625	0.259628	0.236467	0.587143	0.583419	1.2928	1.16716	3.06599	3.09607	0.217484	0.161907
19.54	0.211258	0.112775	0.27037	0.23691	0.590866	0.584836	1.30629	1.17094	3.07948	3.10444	0.228225	0.16235
19.64	0.212814	0.112924	0.271927	0.237353	0.602188	0.586253	1.30785	1.17472	3.09081	3.11278	0.229782	0.162793
19.74	0.207932	0.113073	0.271744	0.237795	0.602005	0.587669	1.31743	1.1785	3.09569	3.12109	0.219833	0.163235
19.84	0.209305	0.113223	0.27037	0.238238	0.600632	0.589085	1.31606	1.18227	3.09706	3.12938	0.21846	0.163678
19.94	0.210861	0.113372	0.281693	0.238681	0.609207	0.5905	1.32738	1.18603	3.10527	3.13764	0.220016	0.164121
20.04	0.210678	0.113521	0.267044	0.239124	0.602005	0.591915	1.32719	1.1898	3.11211	3.14587	0.219834	0.164564
20.14	0.208328	0.113671	0.257675	0.239566	0.596542	0.593329	1.3315	1.19356	3.11952	3.15409	0.217484	0.165006
20.24	0.212234	0.11382	0.271347	0.240009	0.605515	0.594743	1.3307	1.19731	3.13319	3.16227	0.22139	0.165449
20.34	0.218277	0.113969	0.272324	0.240451	0.606491	0.596156	1.32698	1.20107	3.13924	3.17043	0.222366	0.165891
20.44	0.211258	0.114119	0.269211	0.240894	0.606491	0.597569	1.33168	1.20481	3.14198	3.17857	0.222366	0.166334
20.54	0.208725	0.114268	0.261978	0.241336	0.613724	0.598981	1.32915	1.20856	3.13634	3.18668	0.219833	0.166776
20.64	0.212234	0.114417	0.265488	0.241778	0.612534	0.600393	1.33266	1.2123	3.15468	3.19477	0.223343	0.167218
20.74	0.22023	0.114567	0.268784	0.242221	0.623276	0.601804	1.35042	1.21604	3.17244	3.20283	0.231339	0.167661
20.84	0.226517	0.114716	0.271164	0.242663	0.632675	0.603215	1.35982	1.21978	3.19356	3.21086	0.229019	0.168103
20.94	0.240555	0.114865	0.278183	0.243105	0.646347	0.604625	1.3766	1.22351	3.19588	3.21888	0.236038	0.168545
21.04	0.230972	0.115014	0.2733	0.243547	0.636765	0.606035	1.36702	1.22723	3.19374	3.22686	0.226456	0.168987
21.14	0.22551	0.115163	0.274857	0.243989	0.638321	0.607444	1.37132	1.23096	3.21483	3.23483	0.220993	0.169429
21.24	0.219864	0.115313	0.269211	0.244431	0.640854	0.608853	1.36568	1.23468	3.2123	3.24277	0.21846	0.169871
21.34	0.211838	0.115462	0.27095	0.244873	0.630508	0.610261	1.36742	1.2384	3.21562	3.25068	0.205368	0.170313
21.44	0.216537	0.115611	0.27095	0.245314	0.644974	0.611669	1.38188	1.24211	3.22539	3.25857	0.210068	0.170754
21.54	0.217697	0.11576	0.26979	0.245756	0.64772	0.613076	1.38774	1.24582	3.24101	3.26644	0.215927	0.171196
21.64	0.204422	0.115909	0.2733	0.246198	0.636765	0.614483	1.38655	1.24953	3.24452	3.27428	0.209671	0.171638
21.74	0.209122	0.116058	0.2733	0.246639	0.641464	0.61589	1.38423	1.25323	3.26094	3.2821	0.214371	0.172079
21.84	0.214584	0.116208	0.274857	0.247081	0.655106	0.617295	1.39281	1.25693	3.26482	3.28989	0.219833	0.172521
21.94	0.204208	0.116357	0.283646	0.247522	0.64711	0.6187	1.39183	1.26062	3.26659	3.29766	0.21727	0.172962
22.04	0.201889	0.116506	0.285232	0.247964	0.65181	0.620105	1.40318	1.26432	3.28105	3.30541	0.226669	0.173404
22.14	0.206955	0.116655	0.285599	0.248405	0.656876	0.62151	1.41527	1.268	3.29588	3.31313	0.231735	0.173845
22.24	0.206192	0.116804	0.287949	0.248846	0.670944	0.622913	1.41762	1.27169	3.308	3.32083	0.234085	0.174286
22.34	0.196609	0.116953	0.278366	0.249288	0.666061	0.624317	1.41273	1.27537	3.30977	3.32851	0.229202	0.174728
22.44	0.201309	0.117102	0.272934	0.249729	0.667648	0.625719	1.4272	1.27905	3.31953	3.33616	0.233902	0.175169
22.54	0.213394	0.117251	0.285019	0.25017	0.679733	0.627121	1.43929	1.28272	3.33162	3.34379	0.240921	0.17561
22.64	0.206375	0.1174	0.285019	0.250611	0.679733	0.628523	1.44203	1.28639	3.33437	3.35139	0.240921	0.176051
22.74	0.203049	0.117549	0.281693	0.251052	0.671707	0.629925	1.43871	1.29006	3.34276	3.35897	0.227829	0.176492
22.84	0.206955	0.117698	0.295364	0.251493	0.67836	0.631325	1.4395	1.29373	3.3615	3.36653	0.241501	0.176933
22.94	0.204605	0.117847	0.293015	0.251933	0.68071	0.632726	1.44691	1.29739	3.36659	3.37407	0.243851	0.177373
23.04	0.196823	0.117996	0.288345	0.252374	0.688125	0.634125	1.44456	1.30104	3.36583	3.38158	0.255966	0.177814
23.14	0.197983	0.118145	0.294205	0.252815	0.686966	0.635525	1.45317	1.3047	3.38652	3.38907	0.261826	0.178255
23.24	0.198959	0.118294	0.292068	0.253255	0.694595	0.636923	1.45415	1.30835	3.39726	3.39653	0.259689	0.178695
23.34	0.204025	0.118443	0.304153	0.253696	0.694962	0.638322	1.46898	1.31199	3.40739	3.40398	0.260056	0.179136
23.44	0.205582	0.118592	0.300644	0.254137	0.691452	0.639719	1.46547	1.31564	3.40858	3.4114	0.256546	0.179577
23.54	0.202469	0.118741	0.30455	0.254577	0.705124	0.641117	1.47914	1.31927	3.41249	3.4188	0.260452	0.180017
23.64	0.205215	0.118889	0.31041	0.255017	0.706284	0.642514	1.48189	1.32291	3.425	3.42617	0.266312	0.180457
23.74	0.200516	0.119038	0.315475	0.255458	0.699265	0.64391	1.48225	1.32654	3.43007	3.43353	0.266312	0.180898
23.84	0.206955	0.119187	0.30513	0.255898	0.692825	0.645306	1.47191	1.33017	3.42674	3.44086	0.262985	0.181338
23.94	0.209305	0.119336	0.304367	0.256338	0.700241	0.646701	1.48598	1.3338	3.43416	3.44816	0.260635	0.181778
24.04	0.202073	0.119485	0.297135	0.256778	0.697708	0.648096	1.47874	1.33742	3.43437	3.45545	0.251084	0.182218
24.14	0.200912	0.119634	0.30806	0.257218	0.698868	0.64949	1.48735	1.34104	3.44688	3.46271	0.256943	0.182658
24.24	0.209305	0.119783	0.309433	0.257658	0.710007	0.650884	1.49574	1.34465	3.46034	3.46995	0.265335	0.183098
24.34	0.215744	0.119931	0.306107	0.258098	0.703568	0.652277	1.50218	1.34827	3.46208	3.47717	0.262009	0.183538
24.44	0.210098	0.12008	0.30864	0.258538	0.691635	0.65367	1.49654	1.35187	3.46425	3.48437	0.268082	0.183978
24.54	0.205399	0.120229	0.30162	0.258978	0.696335	0.655062	1.5016	1.35548	3.46425	3.49154	0.263382	0.184418
24.64	0.209305	0.120378	0.302414	0.259418	0.700241	0.656454	1.50551	1.35908	3.47322	3.4987	0.262589	0.184858
24.74	0.205582	0.120526	0.298691	0.259857	0.696518	0.657845	1.51155	1.36268	3.47694	3.50583	0.256546	0.185297
24.84	0.19368	0.120675	0.303574	0.260297	0.694382	0.659236	1.49654	1.36627	3.47206	3.51294	0.251663	0.185737
24.94	0.197586	0.120824	0.30748	0.260736	0.695175	0.660626	1.50551	1.36986	3.49239	3.52002	0.255569	0.186176
25.04	0.200119	0.120973	0.304947	0.261176	0.687943	0.662016	1.50298	1.37345	3.49022	3.52709	0.253036	0.186616
25.14	0.196609	0.121121	0.308456	0.261615	0.701218	0.663406	1.51155	1.37703	3.48671	3.53413	0.251846	0.187055
25.24	0.198196	0.12127	0.308456	0.262055	0.701218	0.664795	1.50923	1.38061	3.50117	3.54115	0.249527	0.187495
25.34	0.197189	0.121419	0.314896	0.262494	0.697891	0.666183	1.52269	1.38419	3.51152	3.54815	0.262985	0.187934
25.44	0.194656	0.121567	0.30925	0.262933	0.695358	0.667571	1.51704	1.38777	3.51405	3.55513	0.257339	0.188373
25.54	0.196213	0.121716	0.306107	0.263372	0.696915	0.668958	1.52562	1.39134	3.52733	3.56209	0.254196	0.188812
25.64	0.196213	0.121865	0.306107	0.263811	0.708267	0.670345	1.53032	1.3949	3.54179	3.56903	0.258896	0.189251
25.74	0.201706	0.122013	0.314713	0.26425	0.709427	0.671731	1.54124	1.39847	3.55272	3.57594	0.260056	0.18969
25.84	0.197189	0.122162	0.311783	0.264689	0.70961	0.673117	1.53441	1.40203	3.54588	3.58284	0.25322	0.190129
25.94	0.201096	0.12231	0.30629	0.265128	0.708817	0.674503	1.54808	1.40558	3.55644	3.58971	0.257126	0.190568
26.04	0.196213	0.122459	0.289322	0.265567	0.701615	0.675887	1.55455	1.40914	3.56133	3.59656	0.256943	0.191007
26.14	0.192703	0.122608	0.302597	0.266006	0.711777	0.677272	1.55336	1.41269	3.5699	3.60339	0.257339	0.191446
26.24	0.184708	0.122756	0.297714	0.266445	0.702194	0.678656	1.55824	1.41623	3.56776	3.6102	0.247757	0.191885
26.34	0.176682	0.122905	0.284622	0.266883	0.694168	0.680039	1.56468	1.41978	3.5742	3.61699	0.254196	0.192323
26.44	0.166916	0.123053	0.289322	0.267322	0.691849	0.681422	1.55492	1.42332	3.58086	3.62376	0.24913	0.192762
26.54	0.164199	0.123202	0.292038	0.26776	0.699264	0.682805	1.55531	1.42685	3.59492	3.63051	0.256546	0.1932
26.64	0.167709	0.12335	0.293228	0.268199	0.707474	0.684187	1.56859	1.43038	3.6035	3.63724	0.264755	0.193639
26.74	0.162827	0.123499	0.294998	0.268637	0.709244	0.685568	1.55357	1.43391	3.5916	3.64394	0.245407	0.194077
26.84	0.169449	0.123647	0.296921	0.269076	0.706467	0.686949	1.56526	1.43744	3.60799	3.65063	0.24501	0.194516
26.94	0.166916	0.123796	0.299088	0.269514	0.701614	0.688329	1.56743	1.44096	3.61992	3.65729	0.244064	0.194954
27.04	0.163406	0.123944	0.309616	0.269952	0.705124	0.689709	1.58266	1.44448	3.63319	3.66394	0.242874	0.195392
27.14	0.15834	0.124093	0.297531	0.27039	0.700058	0.691089	1.57289	1.448	3.63319	3.67056	0.237808	0.19583
27.24	0.173538	0.124241	0.30455	0.270828	0.70549	0.692468	1.58577	1.45151	3.63319	3.67717	0.257706	0.196268
27.34	0.166336	0.124389	0.299667	0.271266	0.708054	0.693847	1.58247	1.45502	3.63808	3.68375	0.257523	0.196706
27.44	0.16069	0.124538	0.297134	0.271704	0.705521	0.695225	1.58501	1.45853	3.63554	3.69031	0.25499	0.197144
27.54	0.16185	0.124686	0.302994	0.272142	0.708267	0.696602	1.60063	1.46203	3.64842	3.69686	0.256149	0.197582
27.64	0.167496	0.124835	0.294174	0.27258	0.699448	0.697979	1.59181	1.46553	3.63417	3.70338	0.24501	0.19802
27.74	0.172195	0.124983	0.291855	0.273018	0.713913	0.699356	1.59926	1.46902	3.64394	3.70989	0.24971	0.198458
27.84	0.167313	0.125131	0.283859	0.273455	0.70903	0.700732	1.60414	1.47252	3.63905	3.71637	0.244827	0.198895
27.94	0.167313	0.12528	0.283859	0.273893	0.70903	0.702107	1.61549	1.47601	3.64882	3.72283	0.25618	0.199333
28.04	0.157547	0.125428	0.276413	0.274331	0.707871	0.703482	1.60805	1.47949	3.64882	3.72928	0.244034	0.199771
28.14	0.157547	0.125576	0.272507	0.274768	0.706284	0.704857	1.62093	1.48297	3.6617	3.7357	0.240128	0.200208
28.24	0.166733	0.125725	0.284439	0.275206	0.703751	0.706231	1.62816	1.48645	3.66075	3.74211	0.237595	0.200646
28.34	0.162827	0.125873	0.280533	0.275643	0.702591	0.707605	1.61723	1.48993	3.65721	3.74849	0.226669	0.201083
28.44	0.163986	0.126021	0.283279	0.27608	0.70845	0.708978	1.63481	1.4934	3.66582	3.75486	0.21965	0.20152
28.54	0.174148	0.12617	0.285995	0.276518	0.712753	0.71035	1.65199	1.49687	3.683	3.7612	0.222366	0.201958
28.64	0.170242	0.126318	0.27739	0.276955	0.704147	0.711723	1.64339	1.50034	3.68886	3.76753	0.228226	0.202395
28.74	0.174149	0.126466	0.274277	0.277392	0.708054	0.713094	1.64027	1.5038	3.70448	3.77384	0.235245	0.202832
28.84	0.180008	0.126614	0.275436	0.277829	0.713913	0.714465	1.64613	1.50726	3.717	3.78013	0.245804	0.203269
28.94	0.170059	0.126763	0.271347	0.278266	0.716843	0.715836	1.64595	1.51071	3.71523	3.78639	0.238968	0.203706
29.04	0.171219	0.126911	0.277206	0.278703	0.718002	0.717206	1.64711	1.51417	3.72615	3.79264	0.241714	0.204143
29.14	0.180008	0.127059	0.273117	0.27914	0.710007	0.718576	1.6512	1.51762	3.72792	3.79887	0.236038	0.20458
29.24	0.171402	0.127207	0.274277	0.279577	0.7061	0.719945	1.64027	1.52106	3.72401	3.80509	0.232132	0.205017
29.34	0.168289	0.127355	0.278183	0.280013	0.719772	0.721314	1.65395	1.5245	3.73299	3.81128	0.236038	0.205453
29.44	0.170639	0.127503	0.275833	0.28045	0.722122	0.722682	1.6563	1.52794	3.73808	3.81745	0.233688	0.20589
29.54	0.174148	0.127652	0.272323	0.280887	0.722519	0.72405	1.66646	1.53138	3.74825	3.82361	0.230179	0.206327
29.64	0.164383	0.1278	0.262558	0.281323	0.720932	0.725417	1.65511	1.53481	3.74861	3.82974	0.220413	0.206763
29.74	0.16185	0.127948	0.260025	0.28176	0.718399	0.726784	1.66704	1.53824	3.75078	3.83586	0.208115	0.2072
29.84	0.172775	0.128096	0.265884	0.282196	0.717239	0.72815	1.6729	1.54167	3.7617	3.84196	0.22374	0.207636
29.94	0.16185	0.128244	0.261978	0.282633	0.713333	0.729516	1.67876	1.54509	3.76054	3.84804	0.210068	0.208073
30.04	0.163772	0.128392	0.2686	0.283069	0.729721	0.730882	1.68538	1.54851	3.77382	3.8541	0.21669	0.208509
30.14	0.166336	0.12854	0.268417	0.283505	0.729538	0.732246	1.69221	1.55193	3.76894	3.86014	0.226273	0.208945
30.24	0.16069	0.128688	0.261185	0.283941	0.727005	0.733611	1.68266	1.55534	3.78593	3.86616	0.21904	0.209381
30.34	0.158524	0.128836	0.256699	0.284377	0.724838	0.734975	1.69496	1.55875	3.78377	3.87217	0.214554	0.209817
30.44	0.159683	0.128984	0.262558	0.284813	0.733444	0.736338	1.70747	1.56216	3.79237	3.87815	0.220413	0.210253
30.54	0.150132	0.129132	0.256913	0.285249	0.727799	0.737701	1.71001	1.56556	3.79961	3.88412	0.217881	0.210689
30.64	0.145645	0.12928	0.260605	0.285685	0.721725	0.739063	1.7137	1.56896	3.80684	3.89007	0.216507	0.211125
30.74	0.154617	0.129428	0.264511	0.286121	0.735397	0.740425	1.71059	1.57236	3.81581	3.896	0.225113	0.211561
30.84	0.152267	0.129576	0.257462	0.286557	0.728348	0.741787	1.718	1.57575	3.81853	3.90192	0.229782	0.211997
30.94	0.162033	0.129724	0.264908	0.286993	0.737747	0.743148	1.72935	1.57914	3.81621	3.90781	0.229782	0.212433
31.04	0.152664	0.129872	0.252792	0.287428	0.735397	0.744508	1.72231	1.58253	3.82362	3.91369	0.234879	0.212868
31.14	0.152481	0.13002	0.259262	0.287864	0.735214	0.745868	1.72212	1.58591	3.82851	3.91955	0.237015	0.213304
31.24	0.169266	0.130168	0.261581	0.2883	0.748886	0.747228	1.73421	1.58929	3.83827	3.92539	0.237015	0.21374
31.34	0.179428	0.130316	0.263138	0.288735	0.745743	0.748587	1.74046	1.59267	3.83672	3.93122	0.238571	0.214175
31.44	0.169052	0.130464	0.267227	0.289171	0.744766	0.749945	1.73949	1.59604	3.84081	3.93702	0.237595	0.214611
31.54	0.158524	0.130612	0.256699	0.289606	0.746323	0.751303	1.74574	1.59941	3.84706	3.94281	0.234086	0.215046
31.64	0.160873	0.13076	0.259048	0.290041	0.741653	0.752661	1.74339	1.60278	3.85448	3.94858	0.233322	0.215481
31.74	0.166733	0.130908	0.260208	0.290476	0.757278	0.754018	1.752	1.60615	3.86504	3.95433	0.234482	0.215916
31.84	0.180008	0.131056	0.266464	0.290912	0.760788	0.755375	1.76216	1.60951	3.8752	3.96007	0.237991	0.216352
31.94	0.178421	0.131203	0.269577	0.291347	0.770554	0.756731	1.77034	1.61286	3.88338	3.96579	0.236404	0.216787
32.04	0.171219	0.131351	0.281112	0.291782	0.765671	0.758086	1.76546	1.61622	3.88826	3.97149	0.238968	0.217222
32.14	0.178452	0.131499	0.275467	0.292217	0.758438	0.759442	1.76567	1.61957	3.88847	3.97717	0.236435	0.217657
32.24	0.181198	0.131647	0.276627	0.292652	0.767044	0.760796	1.77818	1.62292	3.9041	3.98284	0.242294	0.218092
32.34	0.180008	0.131795	0.275436	0.293087	0.770554	0.762151	1.77699	1.62626	3.91737	3.98848	0.236038	0.218527
32.44	0.184891	0.131942	0.2733	0.293521	0.765671	0.763504	1.78188	1.62961	3.92226	3.99411	0.231155	0.218961
32.54	0.181747	0.13209	0.274856	0.293956	0.762527	0.764858	1.7932	1.63294	3.93242	3.99973	0.242477	0.219396
32.64	0.1884	0.132238	0.278763	0.294391	0.759415	0.76621	1.7971	1.63628	3.92693	4.00532	0.246384	0.219831
32.74	0.180222	0.132386	0.270584	0.294825	0.764114	0.767563	1.78734	1.63961	3.92461	4.0109	0.241318	0.220265
32.84	0.181381	0.132533	0.271744	0.29526	0.766861	0.768914	1.78618	1.64294	3.94023	4.01646	0.252243	0.2207
32.94	0.194656	0.132681	0.270554	0.295694	0.775436	0.770266	1.79829	1.64627	3.95351	4.02201	0.248734	0.221134
33.04	0.189774	0.132829	0.268418	0.296129	0.782273	0.771617	1.78871	1.64959	3.94551	4.02754	0.243851	0.221569
33.14	0.18898	0.132977	0.272324	0.296563	0.781479	0.772967	1.79262	1.65291	3.95448	4.03305	0.25441	0.222003
33.24	0.199936	0.133124	0.280533	0.296997	0.792435	0.774317	1.81059	1.65623	3.96269	4.03854	0.257919	0.222437
33.34	0.201889	0.133272	0.285599	0.297432	0.797501	0.775666	1.82542	1.65954	3.97752	4.04402	0.262985	0.222872
33.44	0.197006	0.13342	0.292068	0.297866	0.794205	0.777015	1.82054	1.66285	3.98241	4.04948	0.262802	0.223306
33.54	0.195816	0.133567	0.290878	0.2983	0.80278	0.778364	1.8268	1.66616	3.98866	4.05492	0.266312	0.22374
33.64	0.198563	0.133715	0.286179	0.298734	0.80278	0.779712	1.8268	1.66946	3.98866	4.06035	0.266312	0.224174
33.74	0.200912	0.133863	0.281509	0.299168	0.810196	0.781059	1.83891	1.67276	4.00273	4.06576	0.263962	0.224608
33.84	0.209702	0.13401	0.291458	0.299602	0.80336	0.782406	1.8391	1.67606	4.00291	4.07115	0.261826	0.225042
33.94	0.204208	0.134158	0.295364	0.300036	0.807266	0.783752	1.84966	1.67935	4.01189	4.07653	0.272751	0.225476
34.04	0.211654	0.134305	0.295364	0.300469	0.811966	0.785099	1.85942	1.68264	4.01933	4.08189	0.27745	0.225909
34.14	0.210281	0.134453	0.283859	0.300903	0.820358	0.786444	1.85335	1.68593	4.02461	4.08724	0.276077	0.226343
34.24	0.202255	0.1346	0.275833	0.301337	0.817032	0.787789	1.85277	1.68922	4.01659	4.09257	0.272751	0.226777
34.34	0.197586	0.134748	0.287949	0.30177	0.829147	0.789134	1.85512	1.6925	4.0287	4.09788	0.270401	0.22721
34.44	0.199936	0.134896	0.290298	0.302204	0.828384	0.790478	1.85277	1.69578	4.04082	4.10317	0.272385	0.227644
34.54	0.202682	0.135043	0.296158	0.302637	0.824844	0.791822	1.86333	1.69905	4.04198	4.10845	0.273544	0.228077
34.64	0.201492	0.135191	0.285202	0.303071	0.821335	0.793165	1.85396	1.70232	4.03535	4.11372	0.262589	0.228511
34.74	0.196793	0.135338	0.278183	0.303504	0.821335	0.794507	1.85902	1.70559	4.04042	4.11896	0.255569	0.228944
34.84	0.19133	0.135486	0.276627	0.303938	0.822891	0.79585	1.87035	1.70886	4.04198	4.12419	0.257126	0.229378
34.94	0.192123	0.135633	0.285599	0.304371	0.836563	0.797191	1.87425	1.71212	4.05095	4.12941	0.261032	0.229811
35.04	0.193497	0.13578	0.281906	0.304804	0.829758	0.798533	1.88033	1.71538	4.05196	4.13461	0.269058	0.230244
35.14	0.206375	0.135928	0.290085	0.305237	0.837936	0.799873	1.8885	1.71864	4.06172	4.13979	0.281937	0.230677
35.24	0.195816	0.136075	0.277206	0.30567	0.837143	0.801214	1.88228	1.72189	4.06093	4.14496	0.276077	0.23111
35.34	0.186264	0.136223	0.274673	0.306103	0.827591	0.802554	1.88481	1.72514	4.0537	4.15011	0.273544	0.231543
35.44	0.201096	0.13637	0.286392	0.306536	0.832657	0.803893	1.88988	1.72839	4.06151	4.15524	0.275497	0.231976
35.54	0.203445	0.136518	0.284042	0.306969	0.842026	0.805232	1.89729	1.73163	4.06386	4.16036	0.273147	0.232409
35.64	0.211655	0.136665	0.290665	0.307402	0.836563	0.80657	1.89183	1.73487	4.07518	4.16547	0.274704	0.232842
35.74	0.214005	0.136812	0.290695	0.307834	0.843613	0.807908	1.90553	1.73811	4.08888	4.17056	0.281754	0.233274
35.84	0.212021	0.13696	0.302017	0.308267	0.856094	0.809246	1.90355	1.74135	4.0869	4.17563	0.294235	0.233707
35.94	0.202469	0.137107	0.290085	0.3087	0.850449	0.810583	1.89632	1.74458	4.08943	4.18069	0.287003	0.23414
36.04	0.214584	0.137254	0.295181	0.309132	0.848099	0.811919	1.90337	1.74781	4.09453	4.18573	0.287033	0.234572
36.14	0.220444	0.137402	0.296341	0.309565	0.853958	0.813255	1.90923	1.75103	4.09569	4.19076	0.295212	0.235005
36.24	0.22084	0.137549	0.302597	0.309997	0.862534	0.814591	1.91273	1.75425	4.10194	4.19577	0.291702	0.235437
36.34	0.212814	0.137696	0.299271	0.310429	0.852188	0.815926	1.91917	1.75747	4.09862	4.20076	0.288376	0.235869
36.44	0.22493	0.137844	0.298508	0.310862	0.854538	0.81726	1.91682	1.76069	4.11269	4.20574	0.300491	0.236302
36.54	0.219253	0.137991	0.302597	0.311294	0.863327	0.818594	1.91859	1.7639	4.1086	4.21071	0.289749	0.236734
36.64	0.218094	0.138138	0.308456	0.311726	0.869186	0.819928	1.92134	1.76711	4.11952	4.21566	0.295609	0.237166
36.74	0.222	0.138285	0.317429	0.312158	0.86998	0.821261	1.93031	1.77032	4.12343	4.22059	0.296402	0.237598
36.84	0.232925	0.138433	0.313156	0.31259	0.87114	0.822594	1.93617	1.77352	4.13435	4.22551	0.297562	0.23803
36.94	0.221024	0.13858	0.313339	0.313022	0.876022	0.823926	1.94106	1.77672	4.13222	4.23042	0.292679	0.238462
37.04	0.221817	0.138727	0.30748	0.313454	0.879928	0.825258	1.94026	1.77992	4.13612	4.23531	0.306351	0.238894
37.14	0.218094	0.138874	0.313522	0.313886	0.876205	0.826589	1.93422	1.78312	4.13399	4.24018	0.302628	0.239326
37.24	0.220444	0.139021	0.308853	0.314318	0.881302	0.82792	1.94633	1.78631	4.1414	4.24504	0.288193	0.239758
37.34	0.22081	0.139169	0.313919	0.314749	0.886368	0.82925	1.95805	1.7895	4.15623	4.24989	0.293259	0.240189
37.44	0.211258	0.139316	0.311386	0.315181	0.883835	0.83058	1.95082	1.79268	4.149	4.25472	0.300491	0.240621
37.54	0.212845	0.139463	0.322738	0.315613	0.885422	0.83191	1.95552	1.79586	4.15645	4.25953	0.305191	0.241053
37.64	0.210281	0.13961	0.320175	0.316044	0.892624	0.833239	1.96272	1.79904	4.16835	4.26433	0.307327	0.241484
37.74	0.212631	0.139757	0.322525	0.316476	0.890274	0.834567	1.95805	1.80222	4.1707	4.26912	0.299911	0.241916
37.84	0.224716	0.139904	0.332657	0.316907	0.888321	0.835895	1.97289	1.80539	4.18437	4.27389	0.314743	0.242347
37.94	0.210281	0.140051	0.318222	0.317338	0.890671	0.837222	1.96547	1.80856	4.16756	4.27864	0.307327	0.242778
38.04	0.211838	0.140198	0.316666	0.31777	0.892227	0.838549	1.97563	1.81173	4.17186	4.28339	0.304184	0.24321
38.14	0.216537	0.140346	0.323685	0.318201	0.896927	0.839876	1.97563	1.81489	4.18633	4.28811	0.306564	0.243641
38.24	0.216721	0.140493	0.316849	0.318632	0.908829	0.841202	1.98088	1.81806	4.18651	4.29283	0.313766	0.244072
38.34	0.22319	0.14064	0.316666	0.319063	0.905533	0.842528	1.97368	1.82121	4.19139	4.29752	0.313583	0.244503
38.44	0.223557	0.140787	0.317032	0.319494	0.901199	0.843853	1.97563	1.82437	4.18633	4.30221	0.31395	0.244934
38.54	0.223556	0.140934	0.321365	0.319925	0.89888	0.845177	1.9854	1.82752	4.18633	4.30688	0.308517	0.245365
38.64	0.220047	0.141081	0.320175	0.320356	0.912155	0.846502	1.98421	1.83067	4.1949	4.31153	0.307327	0.245796
38.74	0.212631	0.141228	0.322525	0.320787	0.90004	0.847825	1.97954	1.83382	4.19023	4.31617	0.299911	0.246227
38.84	0.21788	0.141375	0.327774	0.321218	0.902969	0.849149	1.98949	1.83696	4.19707	4.3208	0.30986	0.246658
38.94	0.205215	0.141522	0.318222	0.321648	0.910202	0.850471	1.99672	1.8401	4.1996	4.32541	0.307327	0.247088
39.04	0.204422	0.141669	0.331894	0.322079	0.910995	0.851794	2.00063	1.84324	4.21327	4.33001	0.311233	0.247519
39.14	0.203049	0.141816	0.327408	0.32251	0.904922	0.853116	2.00432	1.84637	4.21696	4.3346	0.319626	0.24795
39.24	0.211655	0.141963	0.331314	0.32294	0.903763	0.854437	1.99614	1.8495	4.20567	4.33917	0.318466	0.24838
39.34	0.215164	0.142109	0.330124	0.323371	0.907272	0.855758	2.0063	1.85263	4.2162	4.34372	0.321976	0.248811
39.44	0.205582	0.142256	0.318222	0.323801	0.89769	0.857078	1.99672	1.85575	4.21638	4.34827	0.312393	0.249241
39.54	0.210678	0.142403	0.320572	0.324231	0.902786	0.858398	2.00883	1.85888	4.22148	4.3528	0.307724	0.249671
39.64	0.205215	0.14255	0.327988	0.324662	0.900436	0.859718	2.00648	1.862	4.22578	4.35731	0.305374	0.250102
39.74	0.202072	0.142697	0.329544	0.325092	0.89888	0.861037	2.00334	1.86511	4.22264	4.36181	0.306931	0.250532
39.84	0.205978	0.142844	0.340103	0.325522	0.898087	0.862355	2.01195	1.86823	4.23161	4.3663	0.307724	0.250962
39.94	0.204819	0.142991	0.319778	0.325952	0.906693	0.863673	2.01079	1.87134	4.2332	4.37077	0.301865	0.251392
40.04	0.203628	0.143138	0.326034	0.326382	0.905502	0.864991	2.02406	1.87444	4.24648	4.37523	0.31514	0.251822
40.14	0.206192	0.143284	0.325851	0.326812	0.8983	0.866308	2.02077	1.87755	4.24629	4.37968	0.314957	0.252252
40.24	0.213211	0.143431	0.33287	0.327242	0.905319	0.867625	2.03285	1.88065	4.26308	4.38411	0.317276	0.252682
40.34	0.210098	0.143578	0.33287	0.327672	0.915085	0.868941	2.03285	1.88375	4.26308	4.38853	0.310257	0.253112
40.44	0.212021	0.143725	0.334427	0.328102	0.913528	0.870257	2.03947	1.88684	4.27165	4.39293	0.311813	0.253542
40.54	0.19603	0.143872	0.340286	0.328531	0.904922	0.871572	2.03325	1.88993	4.26543	4.39733	0.312607	0.253971
40.64	0.192703	0.144018	0.329941	0.328961	0.904343	0.872887	2.03969	1.89302	4.2621	4.4017	0.30928	0.254401
40.74	0.198563	0.144165	0.344406	0.329391	0.910202	0.874201	2.04555	1.89611	4.27773	4.40607	0.321793	0.254831
40.84	0.200119	0.144312	0.341263	0.32982	0.907059	0.875515	2.05687	1.89919	4.27928	4.41042	0.318649	0.25526
40.94	0.202469	0.144459	0.343613	0.33025	0.90239	0.876828	2.05611	1.90227	4.2914	4.41476	0.320999	0.25569
41.04	0.211472	0.144605	0.345963	0.330679	0.914505	0.878141	2.06352	1.90535	4.29375	4.41908	0.328415	0.256119
41.14	0.210281	0.144752	0.354538	0.331108	0.914902	0.879454	2.0721	1.90842	4.29414	4.4234	0.324905	0.256548
41.24	0.202255	0.144899	0.344193	0.331538	0.918594	0.880766	2.06175	1.9115	4.28612	4.42769	0.321579	0.256978
41.34	0.19603	0.145045	0.341873	0.331967	0.919388	0.882077	2.07426	1.91457	4.29668	4.43198	0.322372	0.257407
41.44	0.18898	0.145192	0.344589	0.332396	0.917038	0.883388	2.07191	1.91763	4.30409	4.43625	0.320023	0.257836
41.54	0.181961	0.145339	0.344589	0.332825	0.912338	0.884699	2.0688	1.92069	4.31386	4.44051	0.320023	0.258265
41.64	0.184311	0.145485	0.346939	0.333254	0.917435	0.886009	2.07622	1.92375	4.31621	4.44476	0.322372	0.258694
41.74	0.181381	0.145632	0.347122	0.333683	0.917618	0.887319	2.08147	1.92681	4.32146	4.44899	0.319443	0.259123
41.84	0.188797	0.145779	0.349472	0.334112	0.916855	0.888628	2.08656	1.92986	4.32655	4.45321	0.312393	0.259552
41.94	0.189957	0.145925	0.350632	0.334541	0.92778	0.889937	2.10219	1.93292	4.3293	4.45742	0.311234	0.259981
42.04	0.179611	0.146072	0.340286	0.33497	0.924454	0.891245	2.09886	1.93596	4.33299	4.46161	0.317673	0.26041
42.14	0.178848	0.146218	0.352402	0.335398	0.936569	0.892553	2.10628	1.93901	4.34511	4.46579	0.320023	0.260838
42.24	0.176498	0.146365	0.354752	0.335827	0.934219	0.89386	2.0985	1.94205	4.34276	4.46996	0.317673	0.261267
42.34	0.180008	0.146511	0.355148	0.336256	0.93071	0.895167	2.10707	1.94509	4.34901	4.47412	0.314163	0.261696
42.44	0.180191	0.146658	0.345566	0.336684	0.935593	0.896473	2.10219	1.94813	4.34413	4.47826	0.299515	0.262124
42.54	0.164963	0.146804	0.342422	0.337113	0.934036	0.897779	2.10881	1.95116	4.35545	4.48239	0.301071	0.262553
42.64	0.179428	0.146951	0.349869	0.337541	0.939102	0.899085	2.11626	1.95419	4.35704	4.48651	0.315536	0.262981
42.74	0.179825	0.147097	0.353378	0.337969	0.935593	0.90039	2.11665	1.95722	4.36092	4.49062	0.315933	0.263409
42.84	0.167892	0.147244	0.370377	0.338398	0.942825	0.901694	2.11919	1.96024	4.3709	4.49471	0.318466	0.263838
42.94	0.166916	0.14739	0.363541	0.338826	0.935989	0.902998	2.12718	1.96327	4.36717	4.49879	0.326462	0.264266
43.04	0.165756	0.147537	0.357682	0.339254	0.939896	0.904302	2.13109	1.96628	4.37267	4.50286	0.325302	0.264694
43.14	0.167709	0.147683	0.372513	0.339682	0.954727	0.905605	2.12914	1.9693	4.3828	4.50691	0.325668	0.265122
43.24	0.165359	0.14783	0.370163	0.34011	0.957077	0.906908	2.14125	1.97231	4.39021	4.51095	0.320999	0.26555
43.34	0.165359	0.147976	0.363144	0.340538	0.952377	0.90821	2.13814	1.97532	4.39491	4.51498	0.320999	0.265978
43.44	0.16301	0.148123	0.375259	0.340966	0.947708	0.909512	2.13579	1.97833	4.40233	4.519	0.323349	0.266406
43.54	0.153641	0.148269	0.37291	0.341394	0.945358	0.910813	2.1385	1.98134	4.40273	4.52301	0.320999	0.266834
43.64	0.166916	0.148415	0.369766	0.341822	0.942215	0.912114	2.14281	1.98434	4.41405	4.527	0.332321	0.267262
43.74	0.157547	0.148562	0.374863	0.34225	0.947311	0.913415	2.14516	1.98734	4.42305	4.53098	0.331558	0.26769
43.84	0.164566	0.148708	0.374863	0.342677	0.947311	0.914714	2.15492	1.99033	4.41835	4.53495	0.326859	0.268117
43.94	0.159317	0.148855	0.376633	0.343105	0.949081	0.916014	2.15981	1.99333	4.42323	4.53891	0.331741	0.268545
44.04	0.152084	0.149001	0.381119	0.343532	0.953568	0.917313	2.16704	1.99632	4.43047	4.54285	0.329208	0.268972
44.14	0.150894	0.149147	0.384628	0.34396	0.957077	0.918611	2.17561	1.9993	4.42928	4.54679	0.328018	0.2694
44.24	0.143875	0.149294	0.384628	0.344387	0.952377	0.91991	2.16859	2.00229	4.43202	4.55071	0.320999	0.269827
44.34	0.143875	0.14944	0.394394	0.344815	0.955124	0.921207	2.18031	2.00527	4.43867	4.55461	0.320999	0.270255
44.44	0.152084	0.149586	0.39595	0.345242	0.95668	0.922504	2.18187	2.00825	4.43553	4.55851	0.319443	0.270682
44.54	0.149734	0.149732	0.3936	0.345669	0.965683	0.923801	2.18111	2.01122	4.43788	4.5624	0.317093	0.271109
44.64	0.147202	0.149879	0.384048	0.346096	0.95845	0.925097	2.18364	2.0142	4.44707	4.56627	0.324326	0.271536
44.74	0.155594	0.150025	0.392441	0.346524	0.966843	0.926393	2.19203	2.01717	4.45546	4.57013	0.332718	0.271964
44.84	0.146011	0.150171	0.387558	0.346951	0.96196	0.927688	2.19221	2.02014	4.45058	4.57398	0.323135	0.272391
44.94	0.141342	0.150317	0.396561	0.347378	0.95961	0.928983	2.18755	2.0231	4.45293	4.57782	0.318466	0.272818
45.04	0.1595	0.150464	0.390487	0.347804	0.970749	0.930277	2.2057	2.02606	4.47108	4.58164	0.326858	0.273244
45.14	0.157944	0.15061	0.40181	0.348231	0.972305	0.931571	2.20726	2.02902	4.47771	4.58546	0.328415	0.273671
45.24	0.150711	0.150756	0.399277	0.348658	0.979538	0.932865	2.21138	2.03198	4.47792	4.58926	0.321182	0.274098
45.34	0.146011	0.150902	0.409042	0.349085	0.976425	0.934158	2.21645	2.03493	4.48769	4.59305	0.314163	0.274525
45.44	0.153641	0.151048	0.413925	0.349512	0.976608	0.93545	2.22133	2.03788	4.49922	4.59683	0.319046	0.274952
45.54	0.155991	0.151194	0.411575	0.349938	0.988724	0.936742	2.22874	2.04083	4.49217	4.60059	0.321396	0.275378
45.64	0.1595	0.151341	0.408066	0.350365	0.987534	0.938034	2.22523	2.04377	4.49843	4.60435	0.321793	0.275805
45.74	0.151474	0.151487	0.411392	0.350791	0.977188	0.939325	2.22856	2.04671	4.50017	4.60809	0.313766	0.276231
45.84	0.143692	0.151633	0.409042	0.351218	0.989304	0.940616	2.22621	2.04965	4.50722	4.61183	0.316116	0.276658
45.94	0.138992	0.151779	0.409042	0.351644	0.989304	0.941906	2.23793	2.05259	4.50722	4.61555	0.316116	0.277084
46.04	0.141342	0.151925	0.416458	0.35207	0.991653	0.943196	2.23558	2.05552	4.51622	4.61926	0.323532	0.27751
46.14	0.135269	0.152071	0.408066	0.352497	1.00005	0.944485	2.22719	2.05845	4.51991	4.62296	0.31514	0.277937
46.24	0.144272	0.152217	0.409622	0.352923	1.0016	0.945774	2.23851	2.06138	4.51677	4.62664	0.316696	0.278363
46.34	0.148941	0.152363	0.418625	0.353349	1.01256	0.947063	2.24751	2.06431	4.52187	4.63032	0.319046	0.278789
46.44	0.136276	0.152509	0.411392	0.353775	1.00533	0.94835	2.24028	2.06723	4.51622	4.63399	0.316513	0.279215
46.54	0.130204	0.152655	0.40532	0.354201	1.00395	0.949638	2.24397	2.07015	4.51991	4.63764	0.321793	0.279641
46.64	0.141525	0.152801	0.399857	0.354627	1.01057	0.950925	2.23851	2.07307	4.51677	4.64128	0.308884	0.280067
46.74	0.136642	0.152947	0.409439	0.355053	1.00337	0.952212	2.24809	2.07598	4.51933	4.64491	0.308701	0.280493
46.84	0.147781	0.153093	0.413132	0.355479	1.02153	0.953498	2.25648	2.07889	4.53749	4.64853	0.317093	0.280919
46.94	0.145248	0.153239	0.40358	0.355904	1.019	0.954783	2.25395	2.0818	4.54161	4.65214	0.30986	0.281344
47.04	0.157547	0.153385	0.406112	0.35633	1.01683	0.956069	2.26155	2.0847	4.53944	4.65574	0.305374	0.28177
47.14	0.149551	0.153531	0.398117	0.356756	1.01469	0.957353	2.24965	2.08761	4.54433	4.65933	0.300491	0.282196
47.24	0.153641	0.153677	0.402206	0.357181	1.02348	0.958638	2.26509	2.09051	4.54842	4.6629	0.30928	0.282621
47.34	0.156357	0.153823	0.409622	0.357607	1.02779	0.959921	2.26781	2.0934	4.54881	4.66647	0.316696	0.283047
47.44	0.158524	0.153969	0.418808	0.358032	1.02055	0.961205	2.26527	2.0963	4.54628	4.67002	0.31105	0.283472
47.54	0.153641	0.154115	0.409225	0.358458	1.02544	0.962488	2.26039	2.09919	4.55312	4.67356	0.311234	0.283898
47.64	0.155991	0.154261	0.404556	0.358883	1.02779	0.96377	2.27251	2.10208	4.56212	4.6771	0.313583	0.284323
47.74	0.157944	0.154407	0.409622	0.359308	1.03792	0.965052	2.27757	2.10497	4.56248	4.68062	0.318649	0.284748
47.84	0.170242	0.154553	0.416855	0.359733	1.03813	0.966334	2.28987	2.10785	4.56972	4.68413	0.321182	0.285173
47.94	0.167709	0.154699	0.420975	0.360159	1.04225	0.967615	2.28032	2.11073	4.57695	4.68763	0.31163	0.285599
48.04	0.171219	0.154844	0.419785	0.360584	1.04106	0.968895	2.28383	2.11361	4.58046	4.69112	0.31514	0.286024
48.14	0.16301	0.15499	0.411575	0.361009	1.03285	0.970176	2.28734	2.11648	4.56755	4.6946	0.306931	0.286449
48.24	0.180008	0.155136	0.418808	0.361434	1.04478	0.971455	2.29927	2.11935	4.58223	4.69807	0.318863	0.286874
48.34	0.172775	0.155282	0.411575	0.361859	1.04457	0.972735	2.29594	2.12222	4.59178	4.70152	0.315536	0.287299
48.44	0.176498	0.155428	0.412186	0.362283	1.04829	0.974013	2.29497	2.12509	4.58574	4.70497	0.304794	0.287723
48.54	0.180008	0.155573	0.410995	0.362708	1.0471	0.975292	2.30824	2.12795	4.58925	4.70841	0.318069	0.288148
48.64	0.180008	0.155719	0.406296	0.363133	1.04008	0.97657	2.30824	2.13082	4.59901	4.71183	0.31337	0.288573
48.74	0.171982	0.155865	0.39595	0.363558	1.04848	0.977847	2.31468	2.13367	4.59569	4.71525	0.303024	0.288998
48.84	0.177078	0.156011	0.3983	0.363982	1.05083	0.979124	2.31233	2.13653	4.6078	4.71865	0.305374	0.289422
48.94	0.176315	0.156156	0.405716	0.364407	1.05318	0.980401	2.30766	2.13938	4.61015	4.72204	0.307724	0.289847
49.04	0.184891	0.156302	0.402206	0.364831	1.06334	0.981677	2.32094	2.14223	4.61873	4.72543	0.311234	0.290271
49.14	0.175308	0.156448	0.394211	0.365255	1.05376	0.982953	2.31606	2.14508	4.60683	4.7288	0.301651	0.290695
49.24	0.175522	0.156594	0.386978	0.36568	1.05629	0.984228	2.32329	2.14793	4.6129	4.73217	0.301865	0.29112
49.34	0.175919	0.156739	0.400253	0.366104	1.05278	0.985502	2.3268	2.15077	4.61171	4.73552	0.302261	0.291544
49.44	0.171219	0.156885	0.400253	0.366528	1.05278	0.986777	2.3268	2.15361	4.62148	4.73886	0.297562	0.291968
49.54	0.169449	0.157031	0.393783	0.366952	1.05101	0.98805	2.33168	2.15644	4.61971	4.74219	0.295792	0.292392
49.64	0.181564	0.157176	0.393814	0.367377	1.06313	0.989324	2.3438	2.15928	4.63182	4.74552	0.302841	0.292817
49.74	0.175522	0.157322	0.394791	0.367801	1.05708	0.990597	2.34007	2.16211	4.63554	4.74883	0.299118	0.293241
49.84	0.179031	0.157467	0.395187	0.368225	1.06059	0.991869	2.34828	2.16494	4.64882	4.75213	0.295609	0.293665
49.94	0.184494	0.157613	0.39595	0.368648	1.06294	0.993141	2.34398	2.16776	4.6414	4.75542	0.297958	0.294088
50.04	0.181198	0.157759	0.395767	0.369072	1.05806	0.994413	2.3438	2.17059	4.63652	4.7587	0.28331	0.294512
50.14	0.172775	0.157904	0.392044	0.369496	1.05904	0.995684	2.35143	2.17341	4.64726	4.76197	0.294052	0.294936
50.24	0.174149	0.15805	0.393417	0.36992	1.06743	0.996955	2.35042	2.17623	4.66072	4.76524	0.302444	0.29536
50.34	0.170822	0.158195	0.390091	0.370343	1.07387	0.998225	2.34984	2.17904	4.65038	4.76849	0.294418	0.295783
50.44	0.172409	0.158341	0.394791	0.370767	1.07387	0.999495	2.35454	2.18185	4.66173	4.77173	0.303818	0.296207
50.54	0.169449	0.158487	0.40007	0.371191	1.06548	1.00076	2.35823	2.18466	4.65565	4.77496	0.302444	0.296631
50.64	0.174942	0.158632	0.399277	0.371614	1.06938	1.00203	2.36488	2.18747	4.67128	4.77818	0.306351	0.297054
50.74	0.177658	0.158778	0.411758	0.372038	1.08345	1.0033	2.3723	2.19027	4.674	4.78139	0.313766	0.297478
50.84	0.170242	0.158923	0.397324	0.372461	1.07133	1.00457	2.37465	2.19308	4.66933	4.7846	0.303238	0.297901
50.94	0.179611	0.159069	0.411392	0.372884	1.08345	1.00584	2.377	2.19587	4.67168	4.78779	0.300888	0.298324
51.04	0.171219	0.159214	0.406906	0.373307	1.08208	1.0071	2.37251	2.19867	4.68007	4.79097	0.299515	0.298747
51.14	0.167709	0.159359	0.393997	0.373731	1.07857	1.00837	2.37407	2.20146	4.67345	4.79414	0.296005	0.299171
51.24	0.172775	0.159505	0.392044	0.374154	1.07893	1.00964	2.37914	2.20426	4.67888	4.79731	0.296371	0.299594
51.34	0.171799	0.15965	0.386368	0.374577	1.0807	1.0109	2.38792	2.20704	4.67088	4.80046	0.288376	0.300017
51.44	0.169266	0.159796	0.386581	0.375	1.07817	1.01217	2.38539	2.20983	4.67812	4.8036	0.295609	0.30044
51.54	0.171615	0.159941	0.385818	0.375423	1.07741	1.01343	2.39476	2.21261	4.69023	4.80674	0.297958	0.300863
51.64	0.175125	0.160087	0.394394	0.375846	1.07622	1.0147	2.39125	2.21539	4.68904	4.80986	0.301468	0.301286
51.74	0.169449	0.160232	0.388718	0.376268	1.08696	1.01596	2.39027	2.21817	4.69081	4.81298	0.300491	0.301708
51.84	0.178055	0.160377	0.387558	0.376691	1.08812	1.01722	2.4059	2.22094	4.69667	4.81608	0.303238	0.302131
51.94	0.178848	0.160523	0.391464	0.377114	1.08501	1.01849	2.40669	2.22372	4.70723	4.81918	0.302444	0.302554
52.04	0.165543	0.160668	0.384445	0.377536	1.08775	1.01975	2.40785	2.22649	4.69862	4.82226	0.298538	0.302976
52.14	0.169846	0.160813	0.391068	0.377959	1.08461	1.02101	2.40941	2.22925	4.70525	4.82534	0.300095	0.303399
52.24	0.171432	0.160959	0.395767	0.378381	1.08931	1.02227	2.41411	2.23202	4.70293	4.82841	0.300095	0.303821
52.34	0.171799	0.161104	0.396133	0.378804	1.08968	1.02353	2.42894	2.23478	4.70799	4.83147	0.298141	0.304244
52.44	0.163406	0.161249	0.380722	0.379226	1.08403	1.02479	2.42055	2.23754	4.6996	4.83452	0.289749	0.304666
52.54	0.161056	0.161395	0.392837	0.379649	1.08638	1.02606	2.4229	2.24029	4.71367	4.83755	0.292099	0.305089
52.64	0.159897	0.16154	0.395584	0.380071	1.09224	1.02732	2.43382	2.24305	4.72618	4.84058	0.297958	0.305511
52.74	0.175522	0.161685	0.396744	0.380493	1.0934	1.02857	2.43266	2.2458	4.72734	4.84361	0.299118	0.305933
52.84	0.174149	0.161831	0.400436	0.380915	1.08501	1.02983	2.44106	2.24855	4.73573	4.84662	0.290726	0.306355
52.94	0.174942	0.161976	0.397324	0.381337	1.09557	1.03109	2.44185	2.25129	4.73494	4.84962	0.294632	0.306777
53.04	0.15831	0.162121	0.396744	0.381759	1.0934	1.03235	2.44945	2.25404	4.74022	4.85261	0.306931	0.307199
53.14	0.158524	0.162266	0.394577	0.382181	1.10063	1.03361	2.45668	2.25678	4.74745	4.8556	0.314163	0.307621
53.24	0.158524	0.162411	0.387558	0.382603	1.10063	1.03486	2.45668	2.25951	4.74434	4.85857	0.304398	0.308043
53.34	0.160873	0.162557	0.389908	0.383025	1.09828	1.03612	2.45433	2.26225	4.74199	4.86154	0.303635	0.308465
53.44	0.161057	0.162702	0.385391	0.383447	1.09145	1.03738	2.45726	2.26498	4.74217	4.86449	0.308884	0.308887
53.54	0.168289	0.162847	0.385605	0.383868	1.0858	1.03863	2.45473	2.26771	4.74471	4.86744	0.306351	0.309308
53.64	0.168289	0.162992	0.387192	0.38429	1.0858	1.03989	2.45943	2.27044	4.74239	4.87038	0.31105	0.30973
53.74	0.16185	0.163137	0.386185	0.384712	1.09926	1.04114	2.47014	2.27316	4.75584	4.87331	0.314743	0.310152
53.84	0.1595	0.163282	0.388535	0.385133	1.09691	1.0424	2.46547	2.27589	4.75349	4.87623	0.317093	0.310573
53.94	0.161057	0.163428	0.390091	0.385555	1.10121	1.04365	2.47368	2.27861	4.74803	4.87914	0.318649	0.310995
54.04	0.156174	0.163573	0.394974	0.385976	1.09792	1.04491	2.4688	2.28132	4.7545	4.88204	0.323532	0.311416
54.14	0.151901	0.163718	0.393814	0.386397	1.10884	1.04616	2.47466	2.28404	4.75566	4.88494	0.322372	0.311837
54.24	0.145828	0.163863	0.392441	0.386819	1.10277	1.04741	2.47835	2.28675	4.76601	4.88782	0.330765	0.312259
54.34	0.15715	0.164008	0.402603	0.38724	1.09731	1.04866	2.47289	2.28946	4.76756	4.8907	0.332321	0.31268
54.44	0.1595	0.164153	0.400253	0.387661	1.11137	1.04992	2.47212	2.29217	4.76991	4.89357	0.331558	0.313101
54.54	0.158706	0.164298	0.404159	0.388082	1.11528	1.05117	2.48109	2.29487	4.76912	4.89642	0.330765	0.313522
54.64	0.151688	0.164443	0.413925	0.388503	1.11217	1.05242	2.48109	2.29757	4.77187	4.89927	0.330765	0.313943
54.74	0.156387	0.164588	0.413925	0.388924	1.10747	1.05367	2.48109	2.30027	4.78322	4.90212	0.335464	0.314364
54.84	0.163406	0.164733	0.413925	0.389345	1.11723	1.05492	2.49086	2.30297	4.78554	4.90495	0.342484	0.314785
54.94	0.160294	0.164878	0.413925	0.389766	1.11723	1.05617	2.49086	2.30566	4.7953	4.90777	0.352249	0.315206
55.04	0.150711	0.165023	0.415696	0.390187	1.12212	1.05742	2.49574	2.30835	4.78572	4.91059	0.337601	0.315627
55.14	0.155594	0.165168	0.406113	0.390607	1.11723	1.05867	2.49086	2.31104	4.78358	4.91339	0.332718	0.316047
55.24	0.146011	0.165313	0.39653	0.391028	1.11742	1.05991	2.49263	2.31373	4.7787	4.91619	0.323135	0.316468
55.34	0.142105	0.165458	0.392624	0.391449	1.11351	1.06116	2.49104	2.31641	4.78181	4.91898	0.328995	0.316889
55.44	0.146805	0.165603	0.407089	0.391869	1.11821	1.06241	2.49574	2.31909	4.79317	4.92176	0.323929	0.317309
55.54	0.155807	0.165748	0.404739	0.39229	1.11745	1.06366	2.50786	2.32177	4.80058	4.92453	0.326279	0.31773
55.64	0.156967	0.165893	0.40358	0.39271	1.11861	1.0649	2.50902	2.32444	4.80174	4.9273	0.332138	0.31815
55.74	0.150711	0.166038	0.403976	0.39313	1.12212	1.06615	2.50746	2.32712	4.79823	4.93005	0.325882	0.31857
55.84	0.146011	0.166182	0.399277	0.393551	1.11742	1.06739	2.50746	2.32979	4.79823	4.9328	0.335648	0.318991
55.94	0.153061	0.166327	0.401627	0.393971	1.1194	1.06864	2.50981	2.33245	4.8123	4.93554	0.328232	0.319411
56.04	0.151871	0.166472	0.405136	0.394391	1.11821	1.06988	2.51021	2.33512	4.81581	4.93827	0.341507	0.319831
56.14	0.146408	0.166617	0.406693	0.394811	1.11977	1.07113	2.50706	2.33778	4.81737	4.94099	0.339951	0.320251
56.24	0.142319	0.166762	0.401016	0.395231	1.12856	1.07237	2.51585	2.34044	4.81328	4.9437	0.334274	0.320671
56.34	0.144852	0.166907	0.388351	0.395651	1.12602	1.07362	2.51332	2.3431	4.81581	4.94641	0.331741	0.321091
56.44	0.142502	0.167052	0.386002	0.396071	1.12367	1.07486	2.52544	2.34576	4.81346	4.9491	0.334091	0.321511
56.54	0.151108	0.167196	0.391861	0.396491	1.12251	1.0761	2.5266	2.34841	4.82207	4.95179	0.33995	0.321931
56.64	0.151505	0.167341	0.400436	0.396911	1.12602	1.07734	2.52309	2.35106	4.83534	4.95447	0.34346	0.322351
56.74	0.146805	0.167486	0.393417	0.397331	1.13579	1.07858	2.52309	2.35371	4.83534	4.95714	0.353226	0.322771
56.84	0.137802	0.167631	0.389114	0.39775	1.13148	1.07983	2.52855	2.35635	4.83611	4.95981	0.348923	0.32319
56.94	0.142899	0.167775	0.391464	0.39817	1.13383	1.08107	2.5262	2.35899	4.82832	4.96246	0.351273	0.32361
57.04	0.137253	0.16792	0.388932	0.39859	1.13991	1.08231	2.52641	2.36163	4.82109	4.96511	0.34404	0.32403
57.14	0.141129	0.168065	0.392441	0.399009	1.13872	1.08355	2.52992	2.36427	4.83437	4.96775	0.34053	0.324449
57.24	0.134109	0.16821	0.402206	0.399429	1.13872	1.08479	2.52992	2.36691	4.83437	4.97038	0.34053	0.324869
57.34	0.145432	0.168354	0.40065	0.399848	1.13557	1.08603	2.53813	2.36954	4.84099	4.973	0.351852	0.325288
57.44	0.139786	0.168499	0.393417	0.400267	1.13579	1.08726	2.5309	2.37217	4.83144	4.97562	0.339554	0.325707
57.54	0.135086	0.168644	0.388718	0.400687	1.13579	1.0885	2.5309	2.3748	4.82832	4.97823	0.349319	0.326127
57.64	0.122787	0.168788	0.379166	0.401106	1.13832	1.08974	2.52837	2.37742	4.83086	4.98083	0.346786	0.326546
57.74	0.139175	0.168933	0.382675	0.401525	1.13481	1.09098	2.54164	2.38004	4.83437	4.98342	0.350296	0.326965
57.84	0.135666	0.169078	0.384232	0.401944	1.14302	1.09221	2.5432	2.38266	4.84569	4.986	0.347153	0.327384
57.94	0.138016	0.169222	0.396347	0.402363	1.14067	1.09345	2.55061	2.38528	4.85506	4.98858	0.342484	0.327803
58.04	0.150131	0.169367	0.395584	0.402782	1.15279	1.09469	2.54594	2.3879	4.85039	4.99114	0.356552	0.328222
58.14	0.139786	0.169511	0.393417	0.403201	1.15062	1.09592	2.54848	2.39051	4.85292	4.9937	0.359085	0.328641
58.24	0.140945	0.169656	0.410995	0.40362	1.15923	1.09716	2.56294	2.39312	4.86855	4.99625	0.364944	0.32906
58.34	0.140945	0.169801	0.410995	0.404039	1.15611	1.09839	2.55824	2.39572	4.86543	4.9988	0.361832	0.329479
58.44	0.140945	0.169945	0.406296	0.404457	1.15141	1.09962	2.55824	2.39833	4.8705	5.00133	0.357132	0.329897
58.54	0.131363	0.17009	0.394394	0.404876	1.1563	1.10086	2.55336	2.40093	4.86562	5.00386	0.362015	0.330316
58.64	0.136459	0.170234	0.396743	0.405295	1.15865	1.10209	2.55571	2.40353	4.87773	5.00638	0.364364	0.330735
58.74	0.125321	0.170379	0.395371	0.405713	1.15727	1.10332	2.5641	2.40613	4.87166	5.0089	0.353226	0.331153
58.84	0.132736	0.170523	0.39772	0.406132	1.15492	1.10456	2.56175	2.40872	4.87675	5.0114	0.365341	0.331572
58.94	0.138992	0.170668	0.40123	0.40655	1.15141	1.10579	2.55824	2.41132	4.88026	5.0139	0.368851	0.33199
59.04	0.138992	0.170812	0.406296	0.406968	1.15141	1.10702	2.55824	2.41391	4.88692	5.01639	0.368851	0.332408
59.14	0.138992	0.170957	0.396164	0.407387	1.15807	1.10825	2.56801	2.41649	4.89198	5.01887	0.368851	0.332827
59.24	0.142105	0.171101	0.394577	0.407805	1.15648	1.10948	2.57112	2.41908	4.8904	5.02135	0.371963	0.333245
59.34	0.141922	0.171246	0.394394	0.408223	1.16136	1.11071	2.57094	2.42166	4.89296	5.02381	0.367081	0.333663
59.44	0.132156	0.17139	0.394394	0.408641	1.15434	1.11194	2.57094	2.42424	4.89296	5.02627	0.360062	0.334081
59.54	0.132156	0.171535	0.39946	0.409059	1.15434	1.11317	2.57759	2.42682	4.90468	5.02873	0.360062	0.334499
59.64	0.132156	0.171679	0.392441	0.409477	1.15434	1.1144	2.57289	2.42939	4.89998	5.03117	0.369827	0.334917
59.74	0.141922	0.171824	0.392441	0.409895	1.15434	1.11563	2.56819	2.43197	4.90273	5.03361	0.369827	0.335335
59.84	0.141922	0.171968	0.399094	0.410313	1.15434	1.11686	2.56117	2.43454	4.90273	5.03604	0.366714	0.335753
59.94	0.146622	0.172112	0.399094	0.410731	1.15904	1.11808	2.57564	2.4371	4.91408	5.03846	0.362015	0.336171
60.04	0.151291	0.172257	0.403763	0.411149	1.17543	1.11931	2.58031	2.43967	4.91405	5.04087	0.36943	0.336589
60.14	0.142899	0.172401	0.405136	0.411566	1.16704	1.12054	2.58168	2.44223	4.91542	5.04328	0.361038	0.337006
60.24	0.145248	0.172545	0.402786	0.411984	1.16627	1.12176	2.58403	2.44479	4.91777	5.04568	0.363388	0.337424
60.34	0.148758	0.17269	0.399276	0.412401	1.17796	1.12299	2.58754	2.44735	4.91658	5.04807	0.366897	0.337841
60.44	0.143875	0.172834	0.394394	0.412819	1.17467	1.12422	2.59242	2.4499	4.91444	5.05046	0.362015	0.338259
60.54	0.140762	0.172978	0.40416	0.413236	1.16997	1.12544	2.59242	2.45246	4.91133	5.05284	0.358902	0.338676
60.64	0.136063	0.173123	0.401047	0.413654	1.16997	1.12666	2.58931	2.45501	4.9164	5.05521	0.357315	0.339094
60.74	0.147385	0.173267	0.397903	0.414071	1.16682	1.12789	2.58617	2.45756	4.91795	5.05757	0.360458	0.339511
60.84	0.149734	0.173411	0.400253	0.414488	1.16215	1.12911	2.58852	2.4601	4.93007	5.05993	0.358108	0.339928
60.94	0.151291	0.173555	0.40181	0.414906	1.17348	1.13034	2.59514	2.46264	4.93163	5.06228	0.354965	0.340346
61.04	0.144058	0.1737	0.409042	0.415323	1.17094	1.13156	2.59029	2.46519	4.93416	5.06462	0.355179	0.340763
61.14	0.137039	0.173844	0.399277	0.41574	1.18071	1.13278	2.59261	2.46772	4.92714	5.06695	0.355179	0.34118
61.24	0.137039	0.173988	0.404343	0.416157	1.18071	1.134	2.59535	2.47026	4.92714	5.06928	0.355179	0.341597
61.34	0.139389	0.174132	0.399673	0.416574	1.18306	1.13522	2.5977	2.47279	4.9381	5.0716	0.357529	0.342014
61.44	0.142899	0.174277	0.403183	0.416991	1.18187	1.13645	2.60121	2.47532	4.9369	5.07391	0.357925	0.342431
61.54	0.147598	0.174421	0.412949	0.417408	1.18462	1.13767	2.59651	2.47785	4.9369	5.07622	0.353226	0.342848
61.64	0.149918	0.174565	0.409836	0.417824	1.18462	1.13889	2.58949	2.48038	4.93221	5.07852	0.353226	0.343264
61.74	0.153854	0.174709	0.407486	0.418241	1.18697	1.14011	2.60045	2.4829	4.92754	5.08081	0.355575	0.343681
61.84	0.152664	0.174853	0.406296	0.418658	1.19048	1.14132	2.59926	2.48542	4.94081	5.0831	0.359085	0.344098
61.94	0.152664	0.174997	0.410996	0.419074	1.19048	1.14254	2.59926	2.48794	4.95058	5.08537	0.359085	0.344514
62.04	0.15422	0.175142	0.412552	0.419491	1.18892	1.14376	2.60081	2.49046	4.94743	5.08764	0.360641	0.344931
62.14	0.166336	0.175286	0.414902	0.419907	1.19633	1.14498	2.61293	2.49297	4.94276	5.08991	0.362991	0.345347
62.24	0.166336	0.17543	0.414902	0.420324	1.19633	1.1462	2.60823	2.49548	4.95253	5.09217	0.362991	0.345764
62.34	0.168686	0.175574	0.427017	0.42074	1.19868	1.14741	2.60356	2.49799	4.95177	5.09442	0.365341	0.34618
62.44	0.171005	0.175718	0.421524	0.421157	1.19319	1.14863	2.59966	2.5005	4.95604	5.09666	0.374313	0.346597
62.54	0.182938	0.175862	0.421738	0.421573	1.20317	1.14985	2.61195	2.503	4.96327	5.0989	0.381546	0.347013
62.64	0.187637	0.176006	0.421738	0.421989	1.20317	1.15106	2.61195	2.50551	4.96834	5.10113	0.376846	0.347429
62.74	0.180008	0.17615	0.413742	0.422405	1.19518	1.15228	2.61684	2.50801	4.95644	5.10335	0.364944	0.347845
62.84	0.189774	0.176294	0.418808	0.422821	1.19048	1.15349	2.61214	2.5105	4.96309	5.10556	0.37471	0.348261
62.94	0.19133	0.176438	0.420365	0.423237	1.2018	1.15471	2.60667	2.513	4.95995	5.10777	0.376267	0.348677
63.04	0.188797	0.176582	0.417831	0.423653	1.19926	1.15592	2.60414	2.51549	4.95741	5.10998	0.373733	0.349093
63.14	0.198563	0.176726	0.427597	0.424069	1.20396	1.15714	2.60573	2.51798	4.97188	5.11217	0.378433	0.349509
63.24	0.198562	0.17687	0.427597	0.424485	1.20628	1.15835	2.61781	2.52047	4.98396	5.11436	0.390518	0.349925
63.34	0.208328	0.177014	0.424484	0.4249	1.21098	1.15956	2.61781	2.52295	4.97694	5.11654	0.383499	0.35034
63.44	0.207565	0.177158	0.422134	0.425316	1.21333	1.16077	2.62016	2.52544	4.97929	5.11872	0.385849	0.350756
63.54	0.216141	0.177302	0.43541	0.425732	1.21684	1.16199	2.62874	2.52792	4.99141	5.12089	0.386246	0.351172
63.64	0.212814	0.177446	0.432083	0.426147	1.21352	1.1632	2.61839	2.5304	4.98845	5.12305	0.37822	0.351587
63.74	0.229813	0.17759	0.434616	0.426563	1.22075	1.16441	2.63539	2.53287	4.98866	5.12521	0.397171	0.352003
63.84	0.229813	0.177734	0.427597	0.426978	1.22075	1.16562	2.63539	2.53534	4.98866	5.12735	0.397171	0.352418
63.94	0.229813	0.177878	0.437363	0.427394	1.22075	1.16683	2.63069	2.53782	4.99532	5.1295	0.397171	0.352834
64.04	0.232162	0.178022	0.436599	0.427809	1.21999	1.16804	2.63579	2.54028	4.99297	5.13163	0.399521	0.353249
64.14	0.242905	0.178165	0.432877	0.428224	1.22603	1.16925	2.63365	2.54275	4.99901	5.13376	0.395798	0.353664
64.24	0.25618	0.178309	0.446152	0.42864	1.22954	1.17046	2.63246	2.54521	4.9955	5.13588	0.392288	0.35408
64.34	0.247177	0.178453	0.437149	0.429055	1.22523	1.17167	2.62816	2.54768	4.9865	5.138	0.397751	0.354495
64.44	0.244065	0.178597	0.434036	0.42947	1.22914	1.17287	2.64378	2.55014	4.99315	5.14011	0.401657	0.35491
64.54	0.253647	0.178741	0.433853	0.429885	1.23402	1.17408	2.6389	2.55259	4.98985	5.14221	0.401474	0.355325
64.64	0.24916	0.178885	0.442245	0.4303	1.22563	1.17529	2.63051	2.55505	4.99355	5.14431	0.396988	0.35574
64.74	0.239579	0.179028	0.432663	0.430715	1.23051	1.1765	2.63539	2.5575	4.98866	5.1464	0.387406	0.356155
64.84	0.239578	0.179172	0.425644	0.43113	1.23051	1.1777	2.63539	2.55995	4.98396	5.14849	0.387405	0.35657
64.94	0.248154	0.179316	0.4272	0.431544	1.23207	1.17891	2.6436	2.5624	4.9785	5.15056	0.388962	0.356984
65.04	0.243484	0.17946	0.439316	0.431959	1.23442	1.18011	2.64125	2.56484	4.99062	5.15264	0.401077	0.357399
65.14	0.245834	0.179604	0.441666	0.432374	1.24342	1.18132	2.65337	2.56728	4.98985	5.1547	0.393661	0.357814
65.24	0.244461	0.179747	0.43718	0.432788	1.23735	1.18252	2.65199	2.56972	4.98378	5.15676	0.392288	0.358228
65.34	0.2509	0.179891	0.440872	0.433203	1.22932	1.18373	2.65373	2.57216	4.99022	5.15881	0.388962	0.358643
65.44	0.2509	0.180035	0.445572	0.433618	1.23677	1.18493	2.66118	2.5746	5.00664	5.16086	0.393661	0.359058
65.54	0.249161	0.180178	0.439499	0.434032	1.2354	1.18613	2.65981	2.57703	5.00526	5.1629	0.392288	0.359472
65.64	0.241928	0.180322	0.429947	0.434446	1.23286	1.18734	2.65727	2.57946	4.99803	5.16493	0.385056	0.359886
65.74	0.247787	0.180466	0.445572	0.434861	1.24379	1.18854	2.6729	2.58189	5.00664	5.16696	0.383896	0.360301
65.84	0.25206	0.180609	0.444778	0.435275	1.23598	1.18974	2.66899	2.58432	5.00584	5.16898	0.373337	0.360715
65.94	0.244278	0.180753	0.444016	0.435689	1.24498	1.19094	2.66664	2.58674	5.01485	5.17099	0.380386	0.361129
66.04	0.237045	0.180897	0.436783	0.436103	1.23775	1.19214	2.67387	2.58916	5.01738	5.173	0.384872	0.361543
66.14	0.251877	0.18104	0.441849	0.436517	1.24281	1.19335	2.67894	2.59158	5.01775	5.17501	0.389938	0.361957
66.24	0.244644	0.181184	0.439316	0.436931	1.23558	1.19455	2.67641	2.594	5.01796	5.177	0.387405	0.362371
66.34	0.239975	0.181328	0.441666	0.437345	1.23952	1.19575	2.67876	2.59642	5.01054	5.17899	0.385056	0.362785
66.44	0.238602	0.181471	0.440292	0.437759	1.23344	1.19695	2.6891	2.59883	5.01894	5.18098	0.386429	0.363199
66.54	0.246597	0.181615	0.448288	0.438173	1.23674	1.19814	2.6971	2.60124	5.02382	5.18296	0.394424	0.363613
66.64	0.248764	0.181758	0.450455	0.438587	1.23189	1.19934	2.70433	2.60365	5.03105	5.18493	0.396591	0.364027
66.74	0.252274	0.181902	0.449265	0.439001	1.24205	1.20054	2.70082	2.60605	5.02986	5.18689	0.400101	0.364441
66.84	0.249741	0.182045	0.449478	0.439414	1.23482	1.20174	2.70805	2.60846	5.02031	5.18885	0.404221	0.364854
66.94	0.25325	0.182189	0.449875	0.439828	1.23833	1.20294	2.70845	2.61086	5.03358	5.19081	0.40303	0.365268
67.04	0.240158	0.182333	0.441849	0.440241	1.24007	1.20413	2.69572	2.61326	5.02556	5.19276	0.395004	0.365681
67.14	0.242508	0.182476	0.444199	0.440655	1.2354	1.20533	2.70082	2.61565	5.03065	5.1947	0.390335	0.366095
67.24	0.239975	0.18262	0.446732	0.441068	1.23286	1.20653	2.69829	2.61805	5.02501	5.19663	0.397568	0.366508
67.34	0.244461	0.182763	0.444198	0.441482	1.24242	1.20772	2.70277	2.62044	5.0248	5.19856	0.402053	0.366922
67.44	0.246017	0.182906	0.445755	0.441895	1.23695	1.20892	2.7141	2.62283	5.03807	5.20049	0.413376	0.367335
67.54	0.245255	0.18305	0.448105	0.442308	1.23619	1.21011	2.71645	2.62521	5.03572	5.20241	0.412613	0.367748
67.64	0.237045	0.183193	0.444595	0.442721	1.23775	1.21131	2.7227	2.6276	5.02519	5.20432	0.404404	0.368161
67.74	0.235672	0.183337	0.440109	0.443134	1.23637	1.2125	2.72133	2.62998	5.03047	5.20623	0.398331	0.368574
67.84	0.232529	0.18348	0.436966	0.443547	1.2477	1.21369	2.71819	2.63236	5.02733	5.20813	0.402634	0.368987
67.94	0.230209	0.183624	0.436966	0.443961	1.2477	1.21489	2.72563	2.63474	5.04179	5.21002	0.402634	0.369401
68.04	0.235489	0.183767	0.438339	0.444373	1.2393	1.21608	2.72115	2.63712	5.04042	5.21191	0.394241	0.369813
68.14	0.221207	0.18391	0.428757	0.444786	1.24107	1.21727	2.72133	2.63949	5.0406	5.2138	0.396011	0.370226
68.24	0.210861	0.184054	0.415298	0.445199	1.23305	1.21846	2.718	2.64186	5.03026	5.21567	0.387985	0.370639
68.34	0.213211	0.184197	0.412949	0.445612	1.24046	1.21965	2.72035	2.64423	5.04237	5.21754	0.390335	0.371052
68.44	0.215744	0.184341	0.410416	0.446025	1.23091	1.22085	2.71782	2.6466	5.03984	5.21941	0.378036	0.371465
68.54	0.212234	0.184484	0.423691	0.446437	1.24107	1.22204	2.73109	2.64896	5.04024	5.22127	0.381546	0.371877
68.64	0.209122	0.184627	0.423691	0.44685	1.23637	1.22323	2.72639	2.65132	5.0453	5.22313	0.376846	0.37229
68.74	0.201889	0.18477	0.416458	0.447262	1.22914	1.22442	2.72856	2.65368	5.04277	5.22498	0.37706	0.372702
68.84	0.211837	0.184914	0.419387	0.447675	1.24379	1.22561	2.7354	2.65604	5.04802	5.22682	0.377243	0.373115
68.94	0.212631	0.185057	0.420181	0.448087	1.24458	1.22679	2.73149	2.6584	5.04179	5.22866	0.378036	0.373527
69.04	0.207138	0.1852	0.429153	0.4485	1.24068	1.22798	2.74046	2.66075	5.05077	5.23049	0.377243	0.37394
69.14	0.202469	0.185344	0.431503	0.448912	1.23833	1.22917	2.74281	2.6631	5.05312	5.23232	0.37648	0.374352
69.24	0.199356	0.185487	0.428391	0.449324	1.24339	1.23036	2.75258	2.66545	5.05312	5.23414	0.37178	0.374764
69.34	0.194656	0.18563	0.423691	0.449736	1.23637	1.23155	2.74788	2.6678	5.05312	5.23595	0.37178	0.375176
69.44	0.189774	0.185773	0.428574	0.450148	1.23656	1.23273	2.73598	2.67014	5.04823	5.23776	0.376663	0.375588
69.54	0.197189	0.185917	0.430923	0.45056	1.23189	1.23392	2.74809	2.67248	5.06035	5.23957	0.374313	0.376
69.64	0.183914	0.18606	0.429733	0.450972	1.2354	1.2351	2.7516	2.67482	5.06386	5.24137	0.370804	0.376412
69.74	0.195236	0.186203	0.414505	0.451384	1.24361	1.23629	2.75005	2.67716	5.06541	5.24316	0.37236	0.376824
69.84	0.199936	0.186346	0.42897	0.451796	1.24361	1.23747	2.75511	2.67949	5.07518	5.24495	0.373947	0.377236
69.94	0.203445	0.186489	0.43248	0.452208	1.24712	1.23866	2.7516	2.68183	5.07167	5.24673	0.372757	0.377648
70.04	0.200333	0.186632	0.429367	0.45262	1.25688	1.23984	2.76137	2.68416	5.07167	5.24851	0.382523	0.37806
70.14	0.1931	0.186776	0.422134	0.453031	1.25435	1.24103	2.75883	2.68649	5.07774	5.25028	0.37999	0.378471
70.24	0.196609	0.186919	0.420944	0.453443	1.25786	1.24221	2.76234	2.68881	5.07655	5.25204	0.378799	0.378883
70.34	0.19191	0.187062	0.413925	0.453855	1.25316	1.24339	2.769	2.69114	5.07655	5.2538	0.37178	0.379295
70.44	0.184891	0.187205	0.413925	0.454266	1.25279	1.24458	2.7643	2.69346	5.08632	5.25556	0.37178	0.379706
70.54	0.186447	0.187348	0.412369	0.454677	1.23988	1.24576	2.76585	2.69578	5.08318	5.25731	0.368637	0.380117
70.64	0.182937	0.187491	0.404159	0.455089	1.23637	1.24694	2.76741	2.6981	5.08241	5.25905	0.369827	0.380529
70.74	0.177292	0.187634	0.396927	0.4555	1.23384	1.24812	2.75786	2.70041	5.07677	5.26079	0.367295	0.38094
70.84	0.180984	0.187777	0.3983	0.455911	1.252	1.2493	2.76155	2.70272	5.09022	5.26253	0.382339	0.381351
70.94	0.176285	0.18792	0.3983	0.456323	1.2473	1.25048	2.75453	2.70503	5.09023	5.26425	0.37764	0.381763
71.04	0.169266	0.188063	0.410019	0.456734	1.24028	1.25166	2.75453	2.70734	5.09529	5.26598	0.37294	0.382174
71.14	0.170822	0.188206	0.411575	0.457145	1.24184	1.25284	2.76469	2.70965	5.08983	5.2677	0.367477	0.382585
71.24	0.163589	0.188349	0.404343	0.457556	1.24907	1.25402	2.75746	2.71195	5.0873	5.26941	0.371597	0.382996
71.34	0.15892	0.188492	0.399673	0.457967	1.24831	1.2552	2.75981	2.71426	5.09941	5.27111	0.369247	0.383407
71.44	0.16243	0.188635	0.40007	0.458378	1.24712	1.25638	2.76332	2.71656	5.10292	5.27282	0.372757	0.383818
71.54	0.16243	0.188778	0.39537	0.458789	1.24712	1.25756	2.76839	2.71885	5.09981	5.27451	0.382523	0.384229
71.64	0.159897	0.188921	0.392838	0.459199	1.23988	1.25873	2.75883	2.72115	5.10234	5.27621	0.37999	0.384639
71.74	0.160294	0.189064	0.391647	0.45961	1.23637	1.25991	2.769	2.72344	5.10115	5.27789	0.393265	0.38505
71.84	0.155594	0.189207	0.384628	0.460021	1.24614	1.26109	2.7643	2.72573	5.09413	5.27957	0.388565	0.385461
71.94	0.152267	0.18935	0.381302	0.460431	1.24281	1.26226	2.77074	2.72802	5.10057	5.28125	0.37822	0.385871
72.04	0.154617	0.189493	0.380539	0.460842	1.24516	1.26344	2.76839	2.73031	5.10292	5.28292	0.390335	0.386282
72.14	0.1595	0.189636	0.370957	0.461253	1.24889	1.26462	2.75648	2.73259	5.09492	5.28459	0.38234	0.386693
72.24	0.161056	0.189779	0.372513	0.461663	1.24886	1.26579	2.76469	2.73487	5.1035	5.28625	0.379196	0.387103
72.34	0.165756	0.189922	0.377212	0.462073	1.25514	1.26697	2.75999	2.73715	5.1035	5.2879	0.383896	0.387513
72.44	0.166916	0.190065	0.378372	0.462484	1.26607	1.26814	2.75884	2.73943	5.10234	5.28955	0.394821	0.387924
72.54	0.171798	0.190207	0.371536	0.462894	1.26625	1.26931	2.76878	2.74171	5.11229	5.2912	0.387985	0.388334
72.64	0.174149	0.19035	0.373886	0.463304	1.2686	1.27049	2.77113	2.74398	5.11464	5.29284	0.390335	0.388744
72.74	0.171036	0.190493	0.383652	0.463714	1.27367	1.27166	2.76643	2.74625	5.1244	5.29448	0.390335	0.389154
72.84	0.161453	0.190636	0.369003	0.464124	1.26176	1.27283	2.7643	2.74852	5.11482	5.29611	0.385452	0.389564
72.94	0.161453	0.190779	0.375656	0.464534	1.26176	1.274	2.76118	2.75079	5.1078	5.29773	0.385452	0.389974
73.04	0.168869	0.190922	0.373306	0.464944	1.26411	1.27518	2.75883	2.75305	5.11015	5.29935	0.387802	0.390384
73.14	0.160477	0.191064	0.371933	0.465354	1.26781	1.27635	2.75746	2.75531	5.11855	5.30097	0.386429	0.390794
73.24	0.160477	0.191207	0.367233	0.465764	1.26079	1.27752	2.76723	2.75757	5.11855	5.30258	0.386429	0.391204
73.34	0.160477	0.19135	0.360214	0.466174	1.26079	1.27869	2.76723	2.75983	5.11855	5.30419	0.383316	0.391614
73.44	0.168686	0.191493	0.357071	0.466584	1.269	1.27986	2.7758	2.76209	5.12987	5.30579	0.380173	0.392024
73.54	0.166336	0.191635	0.352402	0.466993	1.26665	1.28103	2.77113	2.76434	5.1291	5.30738	0.392288	0.392433
73.64	0.163193	0.191778	0.360611	0.467403	1.2682	1.2822	2.76958	2.76659	5.13573	5.30897	0.393845	0.392843
73.74	0.158523	0.191921	0.358261	0.467812	1.27055	1.28337	2.77699	2.76884	5.13808	5.31056	0.396194	0.393252
73.84	0.155014	0.192063	0.364517	0.468222	1.27211	1.28453	2.77348	2.77109	5.13457	5.31214	0.392685	0.393662
73.94	0.163407	0.192206	0.363144	0.468631	1.25395	1.2857	2.76741	2.77334	5.14296	5.31372	0.391312	0.394071
74.04	0.170639	0.192349	0.365676	0.469041	1.26784	1.28687	2.76762	2.77558	5.15019	5.31529	0.40361	0.394481
74.14	0.171799	0.192492	0.364517	0.46945	1.27211	1.28804	2.78325	2.77782	5.15605	5.31686	0.402451	0.39489
74.24	0.168289	0.192634	0.368027	0.469859	1.28032	1.2892	2.78676	2.78006	5.15956	5.31842	0.40596	0.395299
74.34	0.174942	0.192777	0.364914	0.470268	1.27721	1.29037	2.78676	2.7823	5.16933	5.31998	0.40596	0.395708
74.44	0.166916	0.192919	0.356888	0.470677	1.26918	1.29153	2.7932	2.78453	5.1613	5.32153	0.402634	0.396117
74.54	0.169266	0.193062	0.369003	0.471087	1.2813	1.2927	2.79243	2.78676	5.15663	5.32308	0.404984	0.396527
74.64	0.164566	0.193205	0.364303	0.471496	1.2813	1.29387	2.78773	2.78899	5.15663	5.32462	0.416702	0.396936
74.74	0.152665	0.193347	0.352402	0.471904	1.27641	1.29503	2.79262	2.79122	5.16036	5.32616	0.40712	0.397344
74.84	0.169662	0.19349	0.359634	0.472313	1.28871	1.29619	2.79515	2.79345	5.16289	5.32769	0.407333	0.397753
74.94	0.160294	0.193632	0.350266	0.472722	1.27544	1.29736	2.79164	2.79567	5.15663	5.32922	0.397964	0.398162
75.04	0.15715	0.193775	0.347122	0.473131	1.28871	1.29852	2.7932	2.79789	5.16795	5.33074	0.404587	0.398571
75.14	0.144852	0.193917	0.354355	0.47354	1.28618	1.29968	2.80043	2.80011	5.16542	5.33226	0.392288	0.39898
75.24	0.156967	0.19406	0.356704	0.473948	1.28853	1.30085	2.80278	2.80233	5.17284	5.33378	0.394638	0.399388
75.34	0.160476	0.194202	0.360214	0.474357	1.3018	1.30201	2.80318	2.80454	5.16933	5.33529	0.407913	0.399797
75.44	0.155777	0.194345	0.360214	0.474765	1.3018	1.30317	2.80824	2.80676	5.16933	5.33679	0.407913	0.400205
75.54	0.148758	0.194487	0.355515	0.475174	1.3018	1.30433	2.80824	2.80897	5.17598	5.33829	0.407913	0.400614
75.64	0.143875	0.19463	0.353378	0.475582	1.30357	1.30549	2.80336	2.81118	5.1664	5.33979	0.40303	0.401022
75.74	0.146225	0.194772	0.355728	0.475991	1.30122	1.30665	2.80101	2.81338	5.17851	5.34128	0.40538	0.401431
75.84	0.1595	0.194915	0.359238	0.476399	1.30473	1.30781	2.7975	2.81559	5.18202	5.34277	0.40889	0.401839
75.94	0.156387	0.195057	0.369003	0.476807	1.3145	1.30897	2.7975	2.81779	5.17732	5.34425	0.40889	0.402247
76.04	0.151688	0.1952	0.369003	0.477215	1.3098	1.31013	2.80727	2.81999	5.18007	5.34573	0.418655	0.402655
76.14	0.145218	0.195342	0.364121	0.477624	1.31078	1.31129	2.8055	2.82219	5.1783	5.3472	0.416886	0.403064
76.24	0.142898	0.195485	0.36412	0.478032	1.31548	1.31245	2.8102	2.82439	5.183	5.34867	0.421585	0.403472
76.34	0.145248	0.195627	0.378189	0.47844	1.31313	1.31361	2.82426	2.82658	5.18535	5.35014	0.419235	0.40388
76.44	0.148758	0.195769	0.381699	0.478848	1.30962	1.31476	2.82777	2.82877	5.18886	5.3516	0.415726	0.404288
76.54	0.153641	0.195912	0.372116	0.479255	1.31139	1.31592	2.82289	2.83096	5.19374	5.35305	0.410843	0.404695
76.64	0.152084	0.196054	0.366653	0.479663	1.30824	1.31708	2.82445	2.83315	5.19218	5.35451	0.409286	0.405103
76.74	0.145035	0.196196	0.378769	0.480071	1.32036	1.31823	2.8221	2.83534	5.18983	5.35595	0.406937	0.405511
76.84	0.138015	0.196339	0.378769	0.480479	1.32036	1.31939	2.82484	2.83752	5.1996	5.35739	0.416702	0.405919
76.94	0.133133	0.196481	0.373886	0.480886	1.31548	1.32055	2.81996	2.8397	5.19002	5.35883	0.402054	0.406326
77.04	0.147202	0.196623	0.386002	0.481294	1.32289	1.3217	2.82231	2.84188	5.18535	5.36027	0.404404	0.406734
77.14	0.153061	0.196766	0.391861	0.481702	1.32173	1.32286	2.82506	2.84406	5.20097	5.36169	0.410263	0.407142
77.24	0.15657	0.196908	0.390671	0.482109	1.32524	1.32401	2.83363	2.84623	5.20448	5.36312	0.409073	0.407549
77.34	0.15657	0.19705	0.383652	0.482516	1.33501	1.32516	2.83363	2.84841	5.20448	5.36454	0.402054	0.407956
77.44	0.150711	0.197193	0.387558	0.482924	1.32603	1.32632	2.82777	2.85058	5.19392	5.36596	0.396194	0.408364
77.54	0.146011	0.197335	0.384445	0.483331	1.32133	1.32747	2.83754	2.85275	5.1869	5.36737	0.396194	0.408771
77.64	0.141342	0.197477	0.382095	0.483738	1.3354	1.32862	2.83989	2.85491	5.20097	5.36878	0.398544	0.409178
77.74	0.144852	0.197619	0.385605	0.484145	1.33891	1.32978	2.8434	2.85708	5.20448	5.37018	0.402054	0.409585
77.84	0.156174	0.197761	0.387161	0.484553	1.34047	1.33093	2.85472	2.85924	5.20604	5.37158	0.40361	0.409993
77.94	0.155197	0.197904	0.39595	0.48496	1.33479	1.33208	2.85374	2.8614	5.20195	5.37297	0.402633	0.4104
78.04	0.151688	0.198046	0.387741	0.485367	1.32426	1.33323	2.85024	2.86356	5.20351	5.37436	0.396012	0.410807
78.14	0.148575	0.198188	0.390488	0.485774	1.33403	1.33438	2.85023	2.86572	5.20351	5.37575	0.391312	0.411214
78.24	0.146225	0.19833	0.389725	0.48618	1.33638	1.33553	2.85258	2.86787	5.21562	5.37713	0.393661	0.41162
78.34	0.145035	0.198472	0.3983	0.486587	1.33989	1.33668	2.86116	2.87003	5.21913	5.37851	0.392471	0.412027
78.44	0.134689	0.198615	0.394974	0.486994	1.33656	1.33783	2.85081	2.87218	5.22557	5.37988	0.382126	0.412434
78.54	0.146805	0.198757	0.392624	0.487401	1.33891	1.33898	2.86763	2.87432	5.22322	5.38125	0.384476	0.412841
78.64	0.143692	0.198899	0.39537	0.487807	1.33891	1.34013	2.86995	2.87647	5.2162	5.38261	0.384475	0.413247
78.74	0.13411	0.199041	0.390488	0.488214	1.33092	1.34128	2.85805	2.87861	5.21132	5.38397	0.386246	0.413654
78.84	0.141342	0.199183	0.39772	0.488621	1.34322	1.34242	2.87505	2.88076	5.21855	5.38533	0.388778	0.414061
78.94	0.142319	0.199325	0.40535	0.489027	1.34419	1.34357	2.87602	2.8829	5.22929	5.38668	0.389755	0.414467
79.04	0.145828	0.199467	0.404159	0.489433	1.3477	1.34472	2.87953	2.88504	5.22969	5.38803	0.393265	0.414873
79.14	0.142685	0.199609	0.405716	0.48984	1.35902	1.34586	2.88109	2.88717	5.23631	5.38938	0.394821	0.41528
79.24	0.147781	0.199751	0.408066	0.490246	1.36137	1.34701	2.89204	2.88931	5.23866	5.39072	0.397171	0.415686
79.34	0.150131	0.199893	0.422134	0.490652	1.35902	1.34816	2.88969	2.89144	5.25078	5.39205	0.394821	0.416092
79.44	0.153641	0.200035	0.425644	0.491058	1.35551	1.3493	2.8932	2.89357	5.24959	5.39338	0.401077	0.416498
79.54	0.148758	0.200177	0.420761	0.491465	1.35063	1.35045	2.88832	2.8957	5.23769	5.39471	0.381729	0.416905
79.64	0.150528	0.200319	0.425644	0.491871	1.36528	1.35159	2.90297	2.89782	5.24257	5.39603	0.389359	0.417311
79.74	0.155594	0.200461	0.43071	0.492277	1.36528	1.35273	2.90297	2.89994	5.25233	5.39735	0.389359	0.417717
79.84	0.150711	0.200603	0.418808	0.492683	1.37016	1.35388	2.89339	2.90207	5.24434	5.39867	0.37471	0.418123
79.94	0.146011	0.200745	0.418808	0.493088	1.37016	1.35502	2.89613	2.90419	5.25136	5.39998	0.384476	0.418528
80.04	0.140549	0.200887	0.417252	0.493494	1.37172	1.35616	2.89769	2.9063	5.24821	5.40129	0.382919	0.418934
80.14	0.142899	0.201029	0.424667	0.4939	1.38072	1.35731	2.90004	2.90842	5.24355	5.40259	0.370804	0.41934
80.24	0.139786	0.201171	0.424667	0.494306	1.37602	1.35845	2.90981	2.91053	5.24355	5.40389	0.37587	0.419746
80.34	0.148178	0.201313	0.437759	0.494711	1.37935	1.35959	2.91002	2.91265	5.25194	5.40519	0.372177	0.420151
80.44	0.151688	0.201455	0.436569	0.495117	1.38286	1.36073	2.91859	2.91476	5.24843	5.40648	0.375687	0.420557
80.54	0.151688	0.201597	0.42955	0.495522	1.38792	1.36187	2.91389	2.91686	5.25819	5.40777	0.382339	0.420962
80.64	0.148178	0.201739	0.426041	0.495928	1.3774	1.36301	2.90337	2.91897	5.25468	5.40905	0.37413	0.421368
80.74	0.146988	0.20188	0.439316	0.496333	1.38091	1.36415	2.90688	2.92107	5.26485	5.41033	0.37764	0.421773
80.84	0.136642	0.202022	0.435989	0.496739	1.37758	1.36529	2.91331	2.92317	5.25682	5.4116	0.369614	0.422179
80.94	0.144851	0.202164	0.439499	0.497144	1.38579	1.36643	2.92152	2.92527	5.26503	5.41288	0.370803	0.422584
81.04	0.150315	0.202306	0.437943	0.497549	1.3885	1.36757	2.91722	2.92737	5.26073	5.41414	0.366501	0.422989
81.14	0.155014	0.202448	0.439529	0.497954	1.38618	1.36871	2.92192	2.92947	5.27049	5.41541	0.371201	0.423394
81.24	0.16008	0.20259	0.439896	0.49836	1.39125	1.36985	2.92387	2.93156	5.26854	5.41667	0.376266	0.4238
81.34	0.164779	0.202731	0.444595	0.498765	1.39284	1.37098	2.92387	2.93365	5.27324	5.41793	0.380966	0.424205
81.44	0.179214	0.202873	0.46373	0.49917	1.39751	1.37212	2.93831	2.93574	5.28261	5.41918	0.387222	0.42461
81.54	0.169662	0.203015	0.461197	0.499575	1.39497	1.37326	2.92876	2.93783	5.28673	5.42043	0.389755	0.425015
81.64	0.167312	0.203157	0.454147	0.499979	1.39262	1.37439	2.92641	2.93991	5.27968	5.42167	0.382705	0.425419
81.74	0.166519	0.203298	0.446335	0.500384	1.38713	1.37553	2.92561	2.942	5.28865	5.42291	0.374893	0.425824
81.84	0.172989	0.20344	0.446151	0.500789	1.38969	1.37667	2.9352	2.94408	5.28847	5.42415	0.37471	0.426229
81.94	0.170639	0.203582	0.445389	0.501194	1.39204	1.3778	2.94457	2.94616	5.29082	5.42538	0.386826	0.426634
82.04	0.171798	0.203724	0.456314	0.501598	1.3979	1.37894	2.9434	2.94824	5.29668	5.42661	0.387985	0.427038
82.14	0.180008	0.203865	0.459824	0.502003	1.40141	1.38007	2.9438	2.95031	5.30995	5.42784	0.381363	0.427443
82.24	0.180008	0.204007	0.471542	0.502407	1.40807	1.3812	2.94887	2.95238	5.30525	5.42906	0.379776	0.427847
82.34	0.179245	0.204149	0.473892	0.502812	1.40572	1.38234	2.95122	2.95446	5.30058	5.43028	0.386826	0.428252
82.44	0.181961	0.20429	0.466843	0.503216	1.40337	1.38347	2.95393	2.95653	5.30684	5.43149	0.381363	0.428656
82.54	0.181961	0.204432	0.469589	0.503621	1.41313	1.3846	2.94691	2.95859	5.30214	5.4327	0.376663	0.429061
82.64	0.187027	0.204574	0.459824	0.504025	1.41313	1.38574	2.95668	2.96066	5.30214	5.43391	0.376663	0.429465
82.74	0.181564	0.204715	0.471146	0.504429	1.40999	1.38687	2.95512	2.96272	5.31346	5.43512	0.37822	0.429869
82.84	0.185684	0.204857	0.4655	0.504833	1.4102	1.388	2.95766	2.96478	5.30623	5.43632	0.387405	0.430273
82.94	0.183335	0.204999	0.46315	0.505238	1.41255	1.38913	2.96001	2.96684	5.30156	5.43751	0.389756	0.430678
83.04	0.187027	0.20514	0.481308	0.505642	1.42094	1.39026	2.9684	2.9689	5.30995	5.4387	0.398147	0.431082
83.14	0.180008	0.205282	0.481308	0.506046	1.43071	1.39139	2.97816	2.97096	5.30995	5.43989	0.398148	0.431486
83.24	0.186447	0.205423	0.477982	0.50645	1.42427	1.39252	2.97014	2.97301	5.31328	5.44108	0.394821	0.43189
83.34	0.184097	0.205565	0.475632	0.506853	1.42192	1.39365	2.97523	2.97506	5.31093	5.44226	0.402237	0.432293
83.44	0.183731	0.205706	0.468613	0.507257	1.43169	1.39478	2.97523	2.97711	5.32069	5.44344	0.395218	0.432697
83.54	0.179031	0.205848	0.468613	0.507661	1.43169	1.39591	2.98189	2.97916	5.31599	5.44461	0.392105	0.433101
83.64	0.19133	0.205989	0.485611	0.508065	1.43422	1.39704	2.98442	2.98121	5.32597	5.44578	0.394638	0.433505
83.74	0.18782	0.206131	0.48912	0.508468	1.43071	1.39816	2.98793	2.98325	5.32948	5.44695	0.407913	0.433908
83.84	0.197586	0.206272	0.48912	0.508872	1.44048	1.39929	2.993	2.98529	5.32948	5.44811	0.407913	0.434312
83.94	0.194473	0.206414	0.494186	0.509276	1.44048	1.40042	2.98598	2.98733	5.33455	5.44927	0.407913	0.434716
84.04	0.196609	0.206555	0.479172	0.509679	1.43559	1.40155	2.97639	2.98937	5.32265	5.45043	0.412796	0.435119
84.14	0.198349	0.206697	0.480911	0.510082	1.45064	1.40267	2.97581	2.99141	5.32909	5.45158	0.419235	0.435522
84.24	0.190567	0.206838	0.493027	0.510486	1.44829	1.4038	2.98677	2.99344	5.32832	5.45273	0.421585	0.435926
84.34	0.183517	0.20698	0.495377	0.510889	1.4557	1.40492	2.99419	2.99547	5.33574	5.45388	0.419235	0.436329
84.44	0.184891	0.207121	0.494003	0.511292	1.44731	1.40605	2.98811	2.9975	5.33437	5.45502	0.410843	0.436732
84.54	0.181778	0.207263	0.494003	0.511696	1.44731	1.40717	2.98109	2.99953	5.33437	5.45616	0.410843	0.437136
84.64	0.193283	0.207404	0.495743	0.512099	1.45375	1.4083	2.99419	3.00156	5.35057	5.4573	0.427048	0.437539
84.74	0.195633	0.207545	0.491074	0.512502	1.46587	1.40942	2.99184	3.00358	5.35292	5.45843	0.429398	0.437942
84.84	0.190933	0.207687	0.500839	0.512905	1.46587	1.41054	2.99184	3.0056	5.35799	5.45956	0.426285	0.438345
84.94	0.179031	0.207828	0.495956	0.513308	1.46605	1.41167	2.99672	3.00763	5.34608	5.46068	0.416702	0.438748
85.04	0.181381	0.207969	0.498306	0.513711	1.46138	1.41279	2.99437	3.00964	5.34532	5.4618	0.414352	0.439151
85.14	0.180008	0.208111	0.496933	0.514113	1.46666	1.41391	2.99574	3.01166	5.33925	5.46292	0.415726	0.439553
85.24	0.180008	0.208252	0.49852	0.514516	1.46666	1.41503	3.00044	3.01368	5.35567	5.46403	0.420425	0.439956
85.34	0.181564	0.208393	0.502395	0.514919	1.47523	1.41616	3.01878	3.01569	5.36424	5.46515	0.429001	0.440359
85.44	0.19368	0.208535	0.514511	0.515322	1.48735	1.41728	3.01802	3.0177	5.36659	5.46625	0.431351	0.440762
85.54	0.190567	0.208676	0.514511	0.515724	1.48265	1.4184	3.02309	3.01971	5.36659	5.46736	0.441116	0.441164
85.64	0.188217	0.208817	0.512161	0.516127	1.48775	1.41952	3.02544	3.02172	5.37401	5.46846	0.440353	0.441567
85.74	0.201492	0.208959	0.508652	0.516529	1.49126	1.42064	3.03871	3.02372	5.3705	5.46956	0.439163	0.441969
85.84	0.203049	0.2091	0.510208	0.516932	1.49281	1.42176	3.03557	3.02572	5.37206	5.47065	0.44072	0.442372
85.94	0.200699	0.209241	0.512558	0.517334	1.49205	1.42288	3.04262	3.02773	5.3744	5.47174	0.43837	0.442774
86.04	0.205002	0.209382	0.514114	0.517736	1.48891	1.42399	3.04417	3.02972	5.37285	5.47283	0.432907	0.443176
86.14	0.18959	0.209524	0.511581	0.518139	1.49614	1.42511	3.05141	3.03172	5.37538	5.47391	0.430374	0.443579
86.24	0.187241	0.209665	0.52565	0.518541	1.49849	1.42623	3.05376	3.03372	5.37773	5.475	0.44249	0.443981
86.34	0.19075	0.209806	0.526047	0.518943	1.50706	1.42735	3.06392	3.03571	5.38124	5.47607	0.445999	0.444383
86.44	0.18605	0.209947	0.521347	0.519345	1.50005	1.42847	3.05922	3.0377	5.38631	5.47715	0.441299	0.444785
86.54	0.173172	0.210088	0.515488	0.519747	1.49419	1.42958	3.05336	3.03969	5.37343	5.47822	0.433121	0.445187
86.64	0.18782	0.210229	0.52037	0.520149	1.49907	1.4307	3.06801	3.04168	5.37831	5.47929	0.452042	0.445589
86.74	0.18782	0.210371	0.52037	0.520551	1.49907	1.43181	3.06331	3.04367	5.38808	5.48035	0.445023	0.445991
86.84	0.174729	0.210512	0.512345	0.520953	1.49574	1.43293	3.06273	3.04565	5.38164	5.48141	0.441697	0.446393
86.94	0.178848	0.210653	0.512558	0.521354	1.51158	1.43405	3.06996	3.04763	5.38417	5.48247	0.445816	0.446794
87.04	0.174149	0.210794	0.522324	0.521756	1.50688	1.43516	3.07973	3.04961	5.37947	5.48353	0.450882	0.447196
87.14	0.174149	0.210935	0.522324	0.522158	1.50688	1.43627	3.07503	3.05159	5.38222	5.48458	0.450882	0.447598
87.24	0.181381	0.211076	0.519791	0.522559	1.51411	1.43739	3.07524	3.05357	5.37968	5.48563	0.448349	0.447999
87.34	0.184891	0.211217	0.520187	0.522961	1.51292	1.4385	3.07875	3.05554	5.38319	5.48667	0.451859	0.448401
87.44	0.184891	0.211358	0.515488	0.523363	1.50591	1.43961	3.0854	3.05752	5.39296	5.48771	0.451859	0.448803
87.54	0.184891	0.211499	0.515488	0.523764	1.50591	1.44073	3.0807	3.05949	5.38826	5.48875	0.447159	0.449204
87.64	0.186447	0.21164	0.52211	0.524165	1.51723	1.44184	3.09398	3.06146	5.3828	5.48979	0.441696	0.449605
87.74	0.186447	0.211781	0.51979	0.524567	1.52193	1.44295	3.09868	3.06342	5.3875	5.49082	0.446396	0.450007
87.84	0.180404	0.211922	0.530533	0.524968	1.5229	1.44406	3.09965	3.06539	5.38847	5.49185	0.444259	0.450408
87.94	0.179031	0.212063	0.52916	0.525369	1.51683	1.44517	3.09828	3.06735	5.38399	5.49287	0.447952	0.450809
88.04	0.179031	0.212204	0.52446	0.52577	1.50981	1.44629	3.09358	3.06931	5.38905	5.4939	0.447952	0.45121
88.14	0.177475	0.212345	0.518998	0.526171	1.50826	1.4474	3.09789	3.07127	5.39061	5.49492	0.449509	0.451611
88.24	0.178237	0.212486	0.518234	0.526572	1.51567	1.44851	3.10023	3.07323	5.39296	5.49593	0.451858	0.452012
88.34	0.180405	0.212627	0.511002	0.526973	1.51314	1.44962	3.09459	3.07519	5.39043	5.49695	0.444626	0.452413
88.44	0.179031	0.212768	0.52916	0.527374	1.52153	1.45072	3.09828	3.07714	5.41054	5.49796	0.455765	0.452814
88.54	0.179031	0.212909	0.52916	0.527775	1.52153	1.45183	3.09828	3.07909	5.41054	5.49897	0.46553	0.453215
88.64	0.182938	0.21305	0.533066	0.528176	1.52544	1.45294	3.11195	3.08104	5.41756	5.49997	0.466324	0.453616
88.74	0.186447	0.213191	0.536575	0.528577	1.52425	1.45405	3.11546	3.08299	5.42265	5.50097	0.465134	0.454017
88.84	0.185287	0.213332	0.535416	0.528977	1.51607	1.45516	3.1143	3.08494	5.42656	5.50197	0.459274	0.454417
88.94	0.179031	0.213473	0.538925	0.529378	1.52934	1.45626	3.11311	3.08688	5.43007	5.50296	0.455765	0.454818
89.04	0.179031	0.213614	0.538925	0.529779	1.52623	1.45737	3.10609	3.08882	5.43007	5.50396	0.455765	0.455219
89.14	0.179031	0.213755	0.543991	0.530179	1.52153	1.45848	3.11586	3.09076	5.43983	5.50495	0.455765	0.455619
89.24	0.179031	0.213895	0.536972	0.530579	1.52153	1.45958	3.11586	3.0927	5.43983	5.50593	0.455765	0.456019
89.34	0.176498	0.214036	0.534439	0.53098	1.519	1.46069	3.11333	3.09464	5.4373	5.50691	0.459885	0.45642
89.44	0.170242	0.214177	0.534835	0.53138	1.52251	1.46179	3.1266	3.09658	5.44081	5.50789	0.458694	0.45682
89.54	0.166916	0.214318	0.52681	0.53178	1.51918	1.4629	3.12328	3.09851	5.43749	5.50887	0.455368	0.45722
89.64	0.164383	0.214459	0.543808	0.532181	1.53618	1.464	3.1274	3.10044	5.44002	5.50985	0.462601	0.457621
89.74	0.161056	0.214599	0.540481	0.532581	1.53285	1.46511	3.11937	3.10237	5.43944	5.51082	0.454574	0.458021
89.84	0.166733	0.21474	0.546158	0.532981	1.53383	1.46621	3.13481	3.1043	5.44511	5.51178	0.453232	0.458421
89.94	0.161057	0.214881	0.535782	0.533381	1.52113	1.46732	3.12914	3.10622	5.43944	5.51275	0.447556	0.458821
90.04	0.168289	0.215022	0.540695	0.533781	1.52837	1.46842	3.13637	3.10815	5.45332	5.51371	0.454788	0.459221
90.14	0.178055	0.215163	0.543015	0.534181	1.53813	1.46952	3.14613	3.11007	5.44862	5.51467	0.459854	0.459621
90.24	0.182754	0.215303	0.540695	0.534581	1.54283	1.47062	3.15083	3.11199	5.45332	5.51563	0.457535	0.460021
90.34	0.181778	0.215444	0.552597	0.534981	1.54185	1.47172	3.15297	3.11391	5.45546	5.51658	0.459671	0.460421
90.44	0.172196	0.215585	0.547715	0.53538	1.53227	1.47283	3.15785	3.11583	5.44588	5.51753	0.451676	0.46082
90.54	0.181961	0.215725	0.55748	0.53578	1.53734	1.47393	3.16762	3.11774	5.44862	5.51848	0.466507	0.46122
90.64	0.182144	0.215866	0.549484	0.53618	1.52544	1.47503	3.1725	3.11966	5.44374	5.51942	0.461624	0.46162
90.74	0.176682	0.216007	0.546341	0.536579	1.52699	1.47613	3.16936	3.12157	5.45506	5.52036	0.463181	0.462019
90.84	0.188797	0.216147	0.548691	0.536979	1.52934	1.47723	3.16469	3.12348	5.45741	5.5213	0.46553	0.462419
90.94	0.183914	0.216288	0.548874	0.537378	1.52446	1.47833	3.15981	3.12538	5.45253	5.52224	0.455948	0.462818
91.04	0.186264	0.216429	0.544205	0.537778	1.5237	1.47943	3.17387	3.12729	5.45177	5.52317	0.461044	0.463218
91.14	0.185074	0.216569	0.547714	0.538177	1.52251	1.48052	3.16566	3.12919	5.45058	5.5241	0.461441	0.463617
91.24	0.180588	0.21671	0.550247	0.538576	1.52504	1.48162	3.1682	3.1311	5.45311	5.52503	0.459274	0.464016
91.34	0.173966	0.216851	0.546738	0.538976	1.51683	1.48272	3.16469	3.133	5.45467	5.52595	0.455765	0.464416
91.44	0.169266	0.216991	0.546738	0.539375	1.51958	1.48382	3.16469	3.13489	5.44765	5.52688	0.455765	0.464815
91.54	0.164566	0.217132	0.543625	0.539774	1.50981	1.48491	3.16158	3.13679	5.44765	5.52779	0.455765	0.465214
91.64	0.165756	0.217272	0.537369	0.540173	1.51802	1.48601	3.15532	3.13869	5.44609	5.52871	0.454208	0.465613
91.74	0.16185	0.217413	0.536575	0.540572	1.51723	1.48711	3.15453	3.14058	5.4453	5.52962	0.448715	0.466012
91.84	0.171615	0.217553	0.541275	0.540971	1.52193	1.4882	3.15923	3.14247	5.4453	5.53053	0.451095	0.466411
91.94	0.175125	0.217694	0.544785	0.54137	1.53716	1.4893	3.15804	3.14436	5.44179	5.53144	0.468643	0.46681
92.04	0.172592	0.217834	0.537552	0.541769	1.5229	1.49039	3.1602	3.14625	5.43614	5.53235	0.459091	0.467209
92.14	0.176102	0.217975	0.534042	0.542167	1.52171	1.49149	3.16371	3.14813	5.43495	5.53325	0.462601	0.467607
92.24	0.172958	0.218115	0.547318	0.542566	1.52797	1.49258	3.16527	3.15002	5.43651	5.53415	0.464157	0.468006
92.34	0.178055	0.218256	0.549667	0.542965	1.52721	1.49368	3.16762	3.1519	5.43886	5.53504	0.476273	0.468405
92.44	0.178054	0.218396	0.549667	0.543363	1.52251	1.49477	3.16762	3.15378	5.43886	5.53594	0.466507	0.468803
92.54	0.17006	0.218537	0.544785	0.543762	1.51762	1.49586	3.15804	3.15566	5.43398	5.53683	0.458512	0.469202
92.64	0.16066	0.218677	0.554551	0.54416	1.51762	1.49696	3.15572	3.15754	5.43398	5.53772	0.463578	0.4696
92.74	0.160873	0.218818	0.561782	0.544559	1.52486	1.49805	3.17503	3.15941	5.44121	5.5386	0.456344	0.469999
92.84	0.165939	0.218958	0.566849	0.544957	1.53499	1.49914	3.17308	3.16128	5.44627	5.53949	0.464157	0.470397
92.94	0.173752	0.219098	0.567642	0.545355	1.52876	1.50023	3.17387	3.16316	5.44707	5.54037	0.464951	0.470795
93.04	0.165939	0.219239	0.562149	0.545754	1.52797	1.50132	3.17308	3.16503	5.44627	5.54124	0.464157	0.471194
93.14	0.169846	0.219379	0.563736	0.546152	1.53188	1.50241	3.17699	3.16689	5.44548	5.54212	0.468063	0.471592
93.24	0.163223	0.21952	0.562546	0.54655	1.52837	1.5035	3.17036	3.16876	5.43495	5.54299	0.464554	0.47199
93.34	0.156967	0.21966	0.55397	0.546948	1.5237	1.50459	3.16411	3.17062	5.4334	5.54386	0.458298	0.472388
93.44	0.1595	0.2198	0.563156	0.547346	1.52153	1.50568	3.16664	3.17249	5.43593	5.54473	0.453812	0.472786
93.54	0.166916	0.219941	0.560806	0.547744	1.53365	1.50677	3.16899	3.17435	5.43828	5.54559	0.456161	0.473184
93.64	0.163407	0.220081	0.564316	0.548142	1.53716	1.50786	3.18227	3.17621	5.43868	5.54645	0.469437	0.473582
93.74	0.174942	0.220221	0.559433	0.54854	1.54204	1.50895	3.18715	3.17806	5.43886	5.54731	0.474319	0.47398
93.84	0.170242	0.220362	0.559433	0.548938	1.54204	1.51004	3.18715	3.17992	5.44862	5.54817	0.471207	0.474378
93.94	0.165543	0.220502	0.559433	0.549335	1.5518	1.51113	3.18245	3.18177	5.44862	5.54902	0.466507	0.474775
94.04	0.162033	0.220642	0.562942	0.549733	1.55531	1.51221	3.17894	3.18362	5.44743	5.54987	0.470016	0.475173
94.14	0.166733	0.220782	0.560989	0.550131	1.54866	1.5133	3.17699	3.18547	5.43846	5.55072	0.468063	0.475571
94.24	0.159683	0.220923	0.573105	0.550528	1.55376	1.51439	3.1891	3.18732	5.44081	5.55157	0.465714	0.475968
94.34	0.160874	0.221063	0.561783	0.550926	1.5522	1.51547	3.18755	3.18917	5.44786	5.55241	0.457138	0.476366
94.44	0.158524	0.221203	0.559433	0.551323	1.54985	1.51656	3.1852	3.19101	5.44081	5.55325	0.454788	0.476763
94.54	0.157761	0.221343	0.561783	0.55172	1.54909	1.51764	3.18755	3.19286	5.43846	5.55409	0.457138	0.47716
94.64	0.166336	0.221484	0.575058	0.552118	1.55766	1.51873	3.19771	3.1947	5.43495	5.55492	0.460648	0.477558
94.74	0.161636	0.221624	0.570358	0.552515	1.55766	1.51981	3.19301	3.19654	5.43495	5.55576	0.457535	0.477955
94.84	0.1595	0.221764	0.568222	0.552912	1.57231	1.5209	3.19789	3.19837	5.43983	5.55659	0.457718	0.478352
94.94	0.166123	0.221904	0.569779	0.553309	1.57387	1.52198	3.19945	3.20021	5.44139	5.55741	0.459275	0.478749
95.04	0.166336	0.222044	0.577011	0.553707	1.5811	1.52306	3.20668	3.20204	5.44551	5.55824	0.466507	0.479147
95.14	0.172989	0.222185	0.573899	0.554104	1.5764	1.52415	3.20668	3.20388	5.44392	5.55906	0.466507	0.479544
95.24	0.173172	0.222325	0.574081	0.554501	1.57426	1.52523	3.21156	3.20571	5.45039	5.55988	0.476455	0.479941
95.34	0.168473	0.222465	0.574082	0.554898	1.57426	1.52631	3.20686	3.20754	5.44569	5.5607	0.469437	0.480338
95.44	0.168106	0.222605	0.583847	0.555294	1.58403	1.52739	3.19984	3.20936	5.44569	5.56152	0.469437	0.480734
95.54	0.168289	0.222745	0.58873	0.555691	1.58891	1.52848	3.20473	3.21119	5.45564	5.56233	0.464553	0.481131
95.64	0.173568	0.222885	0.58229	0.556088	1.58247	1.52956	3.20805	3.21301	5.44218	5.56314	0.46788	0.481528
95.74	0.168869	0.223025	0.577591	0.556485	1.59108	1.53064	3.20805	3.21483	5.44218	5.56395	0.464768	0.481925
95.84	0.170242	0.223165	0.578964	0.556881	1.59477	1.53172	3.21645	3.21665	5.45058	5.56475	0.46846	0.482321
95.94	0.176682	0.223305	0.575638	0.557278	1.59145	1.5328	3.21312	3.21847	5.44725	5.56555	0.465134	0.482718
96.04	0.180801	0.223445	0.592636	0.557674	1.59868	1.53388	3.21724	3.22029	5.45448	5.56635	0.472366	0.483114
96.14	0.169052	0.223585	0.590286	0.558071	1.59633	1.53496	3.21996	3.2221	5.45213	5.56715	0.470016	0.483511
96.24	0.163224	0.223725	0.586777	0.558467	1.59789	1.53604	3.21645	3.22392	5.44862	5.56795	0.461807	0.483907
96.34	0.172592	0.223865	0.589127	0.558864	1.59322	1.53711	3.2188	3.22573	5.44627	5.56874	0.466904	0.484304
96.44	0.171402	0.224005	0.592636	0.55926	1.59673	1.53819	3.22231	3.22754	5.44276	5.56953	0.470414	0.4847
96.54	0.164383	0.224145	0.592636	0.559656	1.59203	1.53927	3.2223	3.22935	5.45253	5.57032	0.470413	0.485096
96.64	0.164383	0.224285	0.589523	0.560052	1.59477	1.54035	3.22231	3.23115	5.45253	5.57111	0.470413	0.485492
96.74	0.174149	0.224425	0.594589	0.560448	1.59477	1.54142	3.22231	3.23296	5.44942	5.57189	0.470413	0.485888
96.84	0.175705	0.224565	0.596146	0.560844	1.59633	1.5425	3.22893	3.23476	5.44627	5.57267	0.468857	0.486284
96.94	0.183914	0.224705	0.599655	0.561241	1.60142	1.54358	3.23012	3.23656	5.46425	5.57345	0.472366	0.486681
97.04	0.174942	0.224845	0.586777	0.561636	1.59087	1.54465	3.22896	3.23836	5.45839	5.57422	0.466507	0.487076
97.14	0.184311	0.224985	0.600845	0.562032	1.59517	1.54573	3.24028	3.24016	5.46269	5.575	0.47081	0.487472
97.24	0.181961	0.225125	0.598496	0.562428	1.60259	1.5468	3.23323	3.24195	5.46541	5.57577	0.46846	0.487868
97.34	0.186844	0.225265	0.603378	0.562824	1.60747	1.54788	3.24281	3.24375	5.45821	5.57654	0.473343	0.488264
97.44	0.184494	0.225405	0.605728	0.56322	1.60982	1.54895	3.24516	3.24554	5.47264	5.57731	0.475693	0.48866
97.54	0.19075	0.225545	0.609238	0.563615	1.61333	1.55003	3.25844	3.24733	5.46913	5.57807	0.474503	0.489055
97.64	0.1884	0.225684	0.616653	0.564011	1.60628	1.5511	3.25609	3.24912	5.46678	5.57883	0.465133	0.489451
97.74	0.184891	0.225824	0.613144	0.564406	1.59575	1.55217	3.25258	3.25091	5.46327	5.57959	0.47139	0.489846
97.84	0.189773	0.225964	0.625045	0.564802	1.60728	1.55325	3.26253	3.25269	5.46504	5.58035	0.476272	0.490242
97.94	0.189774	0.226104	0.614914	0.565197	1.60259	1.55432	3.25551	3.25448	5.47011	5.5811	0.471573	0.490637
98.04	0.187423	0.226244	0.607864	0.565593	1.60023	1.55539	3.25316	3.25626	5.47752	5.58186	0.462204	0.491033
98.14	0.190353	0.226383	0.610794	0.565988	1.60316	1.55646	3.25609	3.25804	5.48045	5.58261	0.462021	0.491428
98.24	0.200913	0.226523	0.621353	0.566383	1.60396	1.55753	3.26665	3.25982	5.47655	5.58336	0.46788	0.491823
98.34	0.198563	0.226663	0.619004	0.566779	1.60161	1.5586	3.2643	3.2616	5.47694	5.5841	0.455765	0.492219
98.44	0.198562	0.226803	0.628769	0.567174	1.60161	1.55967	3.26118	3.26337	5.47694	5.58484	0.455765	0.492614
98.54	0.198563	0.226942	0.628769	0.567569	1.60161	1.56074	3.26625	3.26515	5.48671	5.58559	0.465531	0.493009
98.64	0.200912	0.227082	0.626419	0.567964	1.59926	1.56181	3.2686	3.26692	5.48906	5.58633	0.46788	0.493404
98.74	0.202072	0.227222	0.62056	0.568359	1.5981	1.56288	3.27953	3.26869	5.49883	5.58706	0.46434	0.493799
98.84	0.203445	0.227362	0.631698	0.568754	1.61156	1.56395	3.2809	3.27046	5.4955	5.5878	0.46846	0.494194
98.94	0.203445	0.227501	0.628586	0.569149	1.60454	1.56502	3.2809	3.27222	5.4908	5.58853	0.46846	0.494589
99.04	0.203445	0.227641	0.633652	0.569543	1.60454	1.56609	3.2809	3.27399	5.49355	5.58926	0.46846	0.494983
99.14	0.203446	0.227781	0.633652	0.569938	1.60143	1.56716	3.29066	3.27575	5.50331	5.58999	0.46846	0.495378
99.24	0.208328	0.22792	0.6483	0.570333	1.60161	1.56822	3.29555	3.27751	5.50819	5.59071	0.481949	0.495773
99.34	0.198746	0.22806	0.638718	0.570727	1.60179	1.56929	3.30043	3.27927	5.51308	5.59143	0.472367	0.496167
99.44	0.194076	0.2282	0.634048	0.571122	1.59712	1.57036	3.29808	3.28103	5.51543	5.59216	0.474716	0.496562
99.54	0.190354	0.228339	0.640091	0.571517	1.5934	1.57142	3.28734	3.28279	5.5117	5.59287	0.470993	0.496957
99.64	0.191727	0.228479	0.641464	0.571911	1.59007	1.57249	3.30043	3.28454	5.52284	5.59359	0.467667	0.497351
99.74	0.191727	0.228619	0.65123	0.572305	1.59282	1.57355	3.30043	3.2863	5.51973	5.59431	0.460648	0.497745
99.84	0.196426	0.228758	0.65123	0.5727	1.59282	1.57462	3.29732	3.28805	5.51503	5.59502	0.470413	0.49814
99.94	0.198746	0.228898	0.659836	0.573094	1.58971	1.57568	3.30238	3.2898	5.5248	5.59573	0.470413	0.498534
100.04	0.191727	0.229037	0.655136	0.573488	1.59477	1.57675	3.30238	3.29155	5.5248	5.59644	0.470413	0.498928
100.14	0.191727	0.229177	0.650436	0.573882	1.59477	1.57781	3.30238	3.29329	5.53456	5.59714	0.477066	0.499322
100.24	0.191727	0.229316	0.643417	0.574277	1.59477	1.57888	3.30745	3.29504	5.52986	5.59785	0.472366	0.499717
100.34	0.197586	0.229456	0.655929	0.574671	1.59593	1.57994	3.30629	3.29678	5.5287	5.59855	0.473526	0.500111
100.44	0.195053	0.229595	0.648697	0.575065	1.58638	1.581	3.31352	3.29852	5.53593	5.59925	0.47374	0.500505
100.54	0.198563	0.229735	0.652206	0.575459	1.58989	1.58206	3.31703	3.30026	5.53944	5.59994	0.477249	0.500899
100.64	0.192704	0.229874	0.646348	0.575853	1.58403	1.58313	3.31117	3.302	5.5453	5.60064	0.47139	0.501293
100.74	0.198562	0.230014	0.652206	0.576246	1.58989	1.58419	3.3268	3.30374	5.54646	5.60133	0.474136	0.501686
100.84	0.189377	0.230153	0.652787	0.57664	1.5807	1.58525	3.31761	3.30547	5.53026	5.60202	0.470017	0.50208
100.94	0.191727	0.230293	0.650437	0.577034	1.59477	1.58631	3.32973	3.30721	5.54237	5.60271	0.472367	0.502474
101.04	0.196029	0.230432	0.64772	0.577427	1.59596	1.58737	3.33092	3.30894	5.54356	5.6034	0.476669	0.502867
101.14	0.195236	0.230572	0.642227	0.577821	1.59047	1.58843	3.33049	3.31067	5.53807	5.60408	0.475876	0.503261
101.24	0.202286	0.230711	0.647323	0.578215	1.59282	1.58949	3.32582	3.3124	5.54549	5.60476	0.487991	0.503655
101.34	0.22142	0.230851	0.646561	0.578608	1.60493	1.59055	3.33794	3.31412	5.54082	5.60544	0.490341	0.504048
101.44	0.22493	0.23099	0.655136	0.579002	1.60374	1.59161	3.34145	3.31585	5.55098	5.60612	0.489151	0.504442
101.54	0.226486	0.231129	0.656693	0.579395	1.59828	1.59267	3.34966	3.31757	5.54784	5.6068	0.493454	0.504835
101.64	0.22142	0.231269	0.661392	0.579788	1.59322	1.59373	3.33989	3.31929	5.55254	5.60747	0.488388	0.505228
101.74	0.21907	0.231408	0.659042	0.580181	1.58775	1.59478	3.33754	3.32101	5.55019	5.60814	0.486038	0.505621
101.84	0.220627	0.231547	0.660599	0.580575	1.59438	1.59584	3.3391	3.32273	5.54704	5.60881	0.487595	0.506015
101.94	0.218277	0.231687	0.658248	0.580968	1.59672	1.5969	3.35316	3.32445	5.55214	5.60948	0.485244	0.506408
102.04	0.210099	0.231826	0.645371	0.581361	1.58617	1.59796	3.34731	3.32616	5.55605	5.61015	0.472367	0.506801
102.14	0.212418	0.231966	0.652023	0.581754	1.58891	1.59901	3.35237	3.32788	5.55293	5.61081	0.479019	0.507194
102.24	0.210281	0.232105	0.642441	0.582147	1.58403	1.60007	3.34047	3.32959	5.54335	5.61147	0.459671	0.507587
102.34	0.212631	0.232244	0.644791	0.58254	1.58638	1.60112	3.35258	3.3313	5.55547	5.61213	0.462021	0.50798
102.44	0.216141	0.232383	0.658066	0.582933	1.58989	1.60218	3.35609	3.33301	5.55898	5.61279	0.475296	0.508373
102.54	0.216141	0.232523	0.653366	0.583326	1.59966	1.60323	3.35609	3.33472	5.56599	5.61345	0.475296	0.508766
102.64	0.216141	0.232662	0.646347	0.583718	1.59966	1.60429	3.36586	3.33642	5.55898	5.6141	0.470596	0.509158
102.74	0.212814	0.232801	0.652786	0.584111	1.59322	1.60534	3.35783	3.33812	5.55565	5.61475	0.47197	0.509551
102.84	0.215164	0.23294	0.655136	0.584504	1.59087	1.6064	3.36293	3.33983	5.558	5.6154	0.474319	0.509944
102.94	0.217514	0.23308	0.669205	0.584896	1.59828	1.60745	3.36217	3.34153	5.56035	5.61605	0.476669	0.510336
103.04	0.216141	0.233219	0.667831	0.585289	1.58989	1.6085	3.35609	3.34323	5.55428	5.6167	0.472183	0.510729
103.14	0.213028	0.233358	0.667831	0.585681	1.59966	1.60956	3.36116	3.34492	5.55702	5.61734	0.467484	0.511121
103.24	0.211441	0.233497	0.674484	0.586074	1.59966	1.61061	3.35414	3.34662	5.55702	5.61798	0.467484	0.511514
103.34	0.213028	0.233636	0.669785	0.586466	1.60942	1.61166	3.36079	3.34831	5.55391	5.61862	0.467484	0.511906
103.44	0.215164	0.233776	0.664902	0.586858	1.60454	1.61271	3.35121	3.35	5.55409	5.61926	0.472366	0.512298
103.54	0.210464	0.233915	0.660202	0.587251	1.59984	1.61376	3.35121	3.3517	5.55409	5.61989	0.467667	0.512691
103.64	0.213211	0.234054	0.653183	0.587643	1.59282	1.61481	3.35121	3.35338	5.56386	5.62053	0.460648	0.513083
103.74	0.220444	0.234193	0.660416	0.588035	1.59889	1.61586	3.35374	3.35507	5.56133	5.62116	0.458115	0.513475
103.84	0.22084	0.234332	0.663925	0.588427	1.5977	1.61691	3.35023	3.35676	5.5746	5.62179	0.47139	0.513867
103.94	0.225906	0.234471	0.660812	0.588819	1.5977	1.61796	3.35023	3.35844	5.5746	5.62242	0.47139	0.514259
104.04	0.216324	0.23461	0.65123	0.589211	1.59282	1.61901	3.35707	3.36012	5.56972	5.62304	0.463394	0.514651
104.14	0.221421	0.234749	0.65358	0.589603	1.60493	1.62006	3.35942	3.36181	5.58183	5.62367	0.461045	0.515043
104.24	0.226486	0.234889	0.653946	0.589995	1.61	1.62111	3.36449	3.36348	5.5822	5.62429	0.46141	0.515435
104.34	0.223953	0.235028	0.644394	0.590386	1.61253	1.62216	3.36861	3.36516	5.57265	5.62491	0.461624	0.515826
104.44	0.233719	0.235167	0.644394	0.590778	1.60551	1.62321	3.36391	3.36684	5.58241	5.62553	0.461624	0.516218
104.54	0.225724	0.235306	0.644577	0.59117	1.60728	1.62425	3.36879	3.36851	5.57442	5.62615	0.456742	0.51661
104.64	0.22844	0.235445	0.639908	0.591561	1.60493	1.6253	3.36644	3.37019	5.58183	5.62676	0.468857	0.517001
104.74	0.220627	0.235584	0.636001	0.591953	1.60414	1.62635	3.35863	3.37186	5.58104	5.62737	0.468063	0.517393
104.84	0.218277	0.235723	0.633652	0.592344	1.60649	1.62739	3.36763	3.37353	5.58339	5.62799	0.470413	0.517784
104.94	0.217911	0.235862	0.633652	0.592736	1.61626	1.62844	3.36293	3.3752	5.59315	5.62859	0.465714	0.518176
105.04	0.208328	0.236001	0.628769	0.593127	1.61137	1.62949	3.36781	3.37686	5.58357	5.6292	0.453812	0.518567
105.14	0.220047	0.23614	0.628769	0.593519	1.61137	1.63053	3.36311	3.37853	5.57655	5.62981	0.453812	0.518959
105.24	0.216904	0.236279	0.625625	0.59391	1.618	1.63158	3.35765	3.38019	5.58983	5.63041	0.452255	0.51935
105.34	0.22435	0.236418	0.623306	0.594301	1.61568	1.63262	3.37212	3.38185	5.59453	5.63101	0.462021	0.519741
105.44	0.224747	0.236556	0.626816	0.594692	1.61919	1.63366	3.37563	3.38351	5.59492	5.63161	0.46553	0.520132
105.54	0.220047	0.236695	0.623703	0.595083	1.62895	1.63471	3.37563	3.38517	5.59023	5.63221	0.46553	0.520523
105.64	0.229813	0.236834	0.619003	0.595474	1.62895	1.63575	3.37563	3.38683	5.59529	5.63281	0.46553	0.520914
105.74	0.22023	0.236973	0.623886	0.595865	1.62407	1.63679	3.38051	3.38848	5.58339	5.6334	0.470413	0.521305
105.84	0.219651	0.237112	0.61586	0.596256	1.63051	1.63784	3.37248	3.39014	5.58006	5.63399	0.467087	0.521696
105.94	0.2267	0.237251	0.615891	0.596647	1.63756	1.63888	3.37251	3.39179	5.58711	5.63458	0.469437	0.522087
106.04	0.240371	0.23739	0.622909	0.597038	1.64458	1.63992	3.3893	3.39344	5.59102	5.63517	0.469436	0.522478
106.14	0.245438	0.237529	0.62291	0.597429	1.65318	1.64096	3.3893	3.39509	5.59608	5.63576	0.479202	0.522869
106.24	0.237411	0.237668	0.626236	0.597819	1.64516	1.642	3.38286	3.39674	5.59276	5.63635	0.472763	0.523259
106.34	0.242508	0.237806	0.623886	0.59821	1.64751	1.64304	3.38051	3.39838	5.59511	5.63693	0.470413	0.52365
106.44	0.239395	0.237945	0.619186	0.598601	1.65727	1.64408	3.38051	3.40003	5.59041	5.63751	0.470413	0.524041
106.54	0.241928	0.238084	0.609634	0.598991	1.65004	1.64512	3.37798	3.40167	5.59062	5.63809	0.46788	0.524431
106.64	0.250504	0.238223	0.613144	0.599382	1.64653	1.64616	3.3932	3.40331	5.59413	5.63867	0.481155	0.524822
106.74	0.243484	0.238362	0.608444	0.599772	1.6563	1.6472	3.3932	3.40495	5.59413	5.63925	0.46669	0.525212
106.84	0.250504	0.2385	0.611191	0.600163	1.6563	1.64824	3.3885	3.40659	5.58943	5.63982	0.469437	0.525603
106.94	0.242722	0.238639	0.613541	0.600553	1.65553	1.64928	3.38383	3.40822	5.59453	5.64039	0.471786	0.525993
107.04	0.236649	0.238778	0.612167	0.600943	1.64946	1.65032	3.39223	3.40986	5.59315	5.64096	0.470413	0.526383
107.14	0.246414	0.238917	0.612167	0.601333	1.64946	1.65136	3.38911	3.41149	5.59315	5.64153	0.470413	0.526773
107.24	0.236832	0.239055	0.613937	0.601723	1.64458	1.65239	3.37953	3.41312	5.58827	5.6421	0.462418	0.527163
107.34	0.239578	0.239194	0.599472	0.602114	1.64964	1.65343	3.38264	3.41475	5.59804	5.64267	0.457718	0.527554
107.44	0.238022	0.239333	0.610794	0.602504	1.64418	1.65447	3.38579	3.41638	5.59959	5.64323	0.470993	0.527944
107.54	0.235672	0.239471	0.613144	0.602894	1.6563	1.6555	3.38344	3.41801	5.59883	5.64379	0.468643	0.528334
107.64	0.240738	0.23961	0.608444	0.603283	1.6563	1.65654	3.3932	3.41964	5.6039	5.64435	0.461624	0.528723
107.74	0.236069	0.239749	0.600662	0.603673	1.65865	1.65758	3.39555	3.42126	5.60625	5.64491	0.463974	0.529113
107.84	0.240372	0.239887	0.593613	0.604063	1.6563	1.65861	3.3885	3.42288	5.6039	5.64547	0.461624	0.529503
107.94	0.243088	0.240026	0.612747	0.604453	1.66878	1.65965	3.3889	3.4245	5.61131	5.64603	0.475693	0.529893
108.04	0.236435	0.240165	0.610794	0.604843	1.65004	1.66068	3.38695	3.42612	5.60936	5.64658	0.46904	0.530283
108.14	0.238419	0.240303	0.613144	0.605232	1.66216	1.66171	3.3893	3.42774	5.60701	5.64713	0.481155	0.530672
108.24	0.233719	0.240442	0.613144	0.605622	1.65904	1.66275	3.3893	3.42936	5.60976	5.64768	0.476456	0.531062
108.34	0.238785	0.24058	0.608444	0.606011	1.65434	1.66378	3.38618	3.43097	5.60664	5.64823	0.469437	0.531451
108.44	0.236465	0.240719	0.606125	0.606401	1.65904	1.66481	3.39595	3.43258	5.60664	5.64878	0.474136	0.531841
108.54	0.233902	0.240858	0.608261	0.60679	1.67094	1.66585	3.39339	3.4342	5.60878	5.64932	0.476273	0.53223
108.64	0.231766	0.240996	0.603378	0.60718	1.66606	1.66688	3.38148	3.43581	5.6039	5.64987	0.47139	0.53262
108.74	0.231766	0.241135	0.600266	0.607569	1.66606	1.66791	3.38148	3.43741	5.61562	5.65041	0.481155	0.533009
108.84	0.235092	0.241273	0.590286	0.607958	1.6678	1.66894	3.38792	3.43902	5.61735	5.65095	0.487594	0.533398
108.94	0.23021	0.241412	0.590103	0.608347	1.6606	1.66997	3.38774	3.44063	5.61015	5.65149	0.482712	0.533787
109.04	0.226303	0.24155	0.602981	0.608736	1.67622	1.671	3.40337	3.44223	5.62578	5.65203	0.481552	0.534176
109.14	0.22493	0.241689	0.594589	0.609125	1.67174	1.67204	3.40199	3.44383	5.6244	5.65256	0.489945	0.534565
109.24	0.226486	0.241827	0.596146	0.609514	1.66859	1.67307	3.40355	3.44543	5.62285	5.6531	0.491501	0.534954
109.34	0.230392	0.241966	0.600052	0.609903	1.6725	1.67409	3.40746	3.44703	5.62206	5.65363	0.50206	0.535343
109.44	0.227859	0.242104	0.594406	0.610292	1.67973	1.67512	3.39516	3.44863	5.61952	5.65416	0.49794	0.535732
109.54	0.230209	0.242243	0.592056	0.610681	1.68208	1.67615	3.40727	3.45023	5.61717	5.65469	0.501877	0.536121
109.64	0.231186	0.242381	0.602799	0.61107	1.68306	1.67718	3.40825	3.45182	5.6209	5.65522	0.50792	0.53651
109.74	0.234695	0.242519	0.601608	0.611459	1.68657	1.67821	3.40706	3.45341	5.6244	5.65574	0.511429	0.536899
109.84	0.227463	0.242658	0.592056	0.611847	1.68404	1.67924	3.40727	3.45501	5.62187	5.65627	0.508896	0.537287
109.94	0.220627	0.242796	0.59224	0.612236	1.68422	1.68027	3.40746	3.4566	5.61894	5.65679	0.509079	0.537676
110.04	0.234298	0.242935	0.596145	0.612625	1.69984	1.68129	3.41136	3.45818	5.61815	5.65731	0.508285	0.538065
110.14	0.233536	0.243073	0.598495	0.613013	1.69749	1.68232	3.4106	3.45977	5.6205	5.65783	0.513382	0.538453
110.24	0.234299	0.243211	0.596146	0.613401	1.69283	1.68335	3.40825	3.46136	5.63261	5.65835	0.515732	0.538841
110.34	0.244858	0.24335	0.604751	0.61379	1.69868	1.68437	3.42387	3.46294	5.63377	5.65886	0.518478	0.53923
110.44	0.243484	0.243488	0.603378	0.614178	1.69731	1.6854	3.4225	3.46452	5.62538	5.65938	0.512405	0.539618
110.54	0.245041	0.243626	0.601822	0.614566	1.69887	1.68642	3.42406	3.4661	5.6367	5.65989	0.513962	0.540006
110.64	0.22963	0.243765	0.594589	0.614955	1.7061	1.68745	3.42152	3.46768	5.63417	5.6604	0.523148	0.540395
110.74	0.239365	0.243903	0.605911	0.615343	1.70454	1.68847	3.42308	3.46926	5.63573	5.66091	0.520004	0.540783
110.84	0.245651	0.244041	0.610611	0.615731	1.70454	1.6895	3.42308	3.47084	5.63573	5.66142	0.517685	0.541171
110.94	0.244461	0.24418	0.61412	0.616119	1.70805	1.69052	3.42934	3.47241	5.63222	5.66193	0.521194	0.541559
111.04	0.239579	0.244318	0.609238	0.616507	1.70824	1.69154	3.42445	3.47399	5.62734	5.66243	0.516312	0.541947
111.14	0.238602	0.244456	0.608261	0.616895	1.70024	1.69257	3.42348	3.47556	5.62636	5.66293	0.515335	0.542335
111.24	0.242111	0.244594	0.61177	0.617283	1.71822	1.69359	3.43169	3.47713	5.63457	5.66344	0.523544	0.542723
111.34	0.238602	0.244733	0.618027	0.617671	1.72173	1.69461	3.44185	3.4787	5.63808	5.66394	0.536819	0.543111
111.44	0.25032	0.244871	0.618027	0.618059	1.72173	1.69563	3.43715	3.48027	5.64784	5.66444	0.533707	0.543499
111.54	0.25267	0.245009	0.620377	0.618446	1.72408	1.69666	3.4395	3.48183	5.65019	5.66493	0.531357	0.543886
111.64	0.251297	0.245147	0.619003	0.618834	1.718	1.69768	3.43813	3.4834	5.64571	5.66543	0.529984	0.544274
111.74	0.251297	0.245286	0.615891	0.619221	1.72075	1.6987	3.43813	3.48496	5.65077	5.66592	0.525284	0.544661
111.84	0.24974	0.245424	0.625625	0.619609	1.72231	1.69972	3.43968	3.48652	5.65233	5.66642	0.529587	0.545049
111.94	0.244065	0.245562	0.629349	0.619997	1.72133	1.70074	3.43871	3.48808	5.64665	5.66691	0.52861	0.545437
112.04	0.248764	0.2457	0.634048	0.620384	1.72292	1.70176	3.43871	3.48964	5.6541	5.6674	0.53331	0.545824
112.14	0.247391	0.245838	0.629563	0.620771	1.71684	1.70278	3.44203	3.4912	5.65273	5.66789	0.531937	0.546211
112.24	0.247391	0.245976	0.639328	0.621159	1.73131	1.7038	3.44673	3.49275	5.65431	5.66837	0.543289	0.546599
112.34	0.245041	0.246115	0.634231	0.621546	1.73598	1.70482	3.46117	3.4943	5.666	5.66886	0.543258	0.546986
112.44	0.245438	0.246253	0.644394	0.621933	1.73637	1.70583	3.47133	3.49586	5.6664	5.66934	0.538956	0.547373
112.54	0.245437	0.246391	0.644394	0.62232	1.74614	1.70685	3.47133	3.49741	5.6664	5.66983	0.541702	0.54776
112.64	0.239578	0.246529	0.6483	0.622707	1.73558	1.70787	3.46547	3.49896	5.66054	5.67031	0.535843	0.548147
112.74	0.243484	0.246667	0.647506	0.623094	1.74223	1.70889	3.46626	3.50051	5.65974	5.67079	0.539749	0.548534
112.84	0.241317	0.246805	0.64302	0.623481	1.75648	1.7099	3.47386	3.50205	5.66502	5.67126	0.547348	0.548921
112.94	0.236649	0.246943	0.64537	0.623868	1.75572	1.71092	3.47621	3.5036	5.66737	5.67174	0.542679	0.549308
113.04	0.238998	0.247081	0.64772	0.624255	1.75337	1.71194	3.47386	3.50514	5.66972	5.67222	0.541916	0.549695
113.14	0.237625	0.247219	0.646347	0.624642	1.752	1.71295	3.46547	3.50668	5.66835	5.67269	0.545609	0.550082
113.24	0.239975	0.247357	0.660415	0.625029	1.76411	1.71397	3.46782	3.50822	5.6707	5.67316	0.547958	0.550469
113.34	0.238601	0.247495	0.659042	0.625416	1.76274	1.71498	3.47621	3.50976	5.67909	5.67363	0.546585	0.550856
113.44	0.235489	0.247633	0.659042	0.625802	1.76274	1.716	3.4731	3.5113	5.67909	5.6741	0.556351	0.551242
113.54	0.227463	0.247771	0.655716	0.626189	1.75941	1.71701	3.46507	3.51284	5.67577	5.67457	0.548325	0.551629
113.64	0.229812	0.247909	0.667831	0.626575	1.75706	1.71803	3.47719	3.51437	5.67812	5.67504	0.543655	0.552015
113.74	0.228836	0.248047	0.666855	0.626962	1.75884	1.71904	3.47621	3.5159	5.68379	5.6755	0.551285	0.552402
113.84	0.234695	0.248185	0.672714	0.627348	1.76469	1.72005	3.48207	3.51744	5.68495	5.67596	0.555557	0.552788
113.94	0.229812	0.248323	0.664718	0.627735	1.76958	1.72107	3.47719	3.51897	5.68007	5.67643	0.552261	0.553175
114.04	0.22728	0.248461	0.657486	0.628121	1.76704	1.72208	3.47972	3.52049	5.6873	5.67689	0.554795	0.553561
114.14	0.229019	0.248599	0.656113	0.628507	1.77232	1.72309	3.47133	3.52202	5.68593	5.67735	0.553421	0.553947
114.24	0.235275	0.248737	0.657669	0.628893	1.76918	1.7241	3.48265	3.52355	5.69725	5.67781	0.554977	0.554333
114.34	0.237625	0.248875	0.669785	0.62928	1.7813	1.72512	3.4803	3.52507	5.6949	5.67826	0.557327	0.55472
114.44	0.237625	0.249012	0.669785	0.629666	1.7766	1.72613	3.47328	3.5266	5.68788	5.67872	0.562393	0.555106
114.54	0.235092	0.24915	0.667252	0.630052	1.76704	1.72714	3.48247	3.52812	5.69511	5.67917	0.552841	0.555492
114.64	0.235489	0.249288	0.675827	0.630438	1.78032	1.72815	3.48286	3.52964	5.69862	5.67962	0.556351	0.555878
114.74	0.240555	0.249426	0.668808	0.630824	1.78032	1.72916	3.47816	3.53116	5.70839	5.68007	0.556351	0.556264
114.84	0.235855	0.249564	0.668808	0.631209	1.78032	1.73017	3.48793	3.53267	5.70839	5.68052	0.553238	0.556649
114.94	0.228836	0.249702	0.668808	0.631595	1.78697	1.73118	3.48323	3.53419	5.70839	5.68097	0.558304	0.557035
115.04	0.235489	0.249839	0.678574	0.631981	1.78227	1.73219	3.47621	3.5357	5.71815	5.68142	0.558304	0.557421
115.14	0.225906	0.249977	0.670578	0.632367	1.78441	1.7332	3.47133	3.53722	5.70857	5.68186	0.548721	0.557807
115.24	0.233322	0.250115	0.668228	0.632752	1.77974	1.7342	3.48344	3.53873	5.7039	5.68231	0.553818	0.558192
115.34	0.234695	0.250253	0.67662	0.633138	1.78813	1.73521	3.49184	3.54024	5.72401	5.68275	0.56221	0.558578
115.44	0.230392	0.250391	0.672318	0.633524	1.78383	1.73622	3.48442	3.54175	5.71971	5.68319	0.553207	0.558964
115.54	0.239395	0.250528	0.674667	0.633909	1.79124	1.73723	3.49184	3.54325	5.71895	5.68363	0.548538	0.559349
115.64	0.234695	0.250666	0.674667	0.634294	1.78423	1.73823	3.49184	3.54476	5.72401	5.68407	0.558304	0.559734
115.74	0.242111	0.250804	0.677017	0.63468	1.79634	1.73924	3.49419	3.54626	5.72636	5.68451	0.557541	0.56012
115.84	0.236252	0.250941	0.687943	0.635065	1.79439	1.74025	3.50511	3.54776	5.73729	5.68494	0.554001	0.560505
115.94	0.234512	0.251079	0.684616	0.63545	1.79106	1.74125	3.50179	3.54927	5.73866	5.68538	0.555374	0.56089
116.04	0.239578	0.251217	0.677597	0.635836	1.80083	1.74226	3.50453	3.55077	5.73866	5.68581	0.555374	0.561276
116.14	0.243088	0.251355	0.67604	0.636221	1.79927	1.74326	3.50298	3.55226	5.73241	5.68624	0.553818	0.561661
116.24	0.235276	0.251492	0.675247	0.636606	1.79848	1.74427	3.49907	3.55376	5.72459	5.68668	0.553025	0.562046
116.34	0.228043	0.25163	0.68248	0.636991	1.80571	1.74527	3.49184	3.55526	5.72206	5.6871	0.550491	0.562431
116.44	0.232742	0.251768	0.67778	0.637376	1.80101	1.74628	3.5016	3.55675	5.73183	5.68753	0.550491	0.562816
116.54	0.22963	0.251905	0.670761	0.637761	1.79399	1.74728	3.4969	3.55824	5.72871	5.68796	0.560257	0.563201
116.64	0.220047	0.252043	0.665879	0.638146	1.79887	1.74828	3.485	3.55973	5.71913	5.68838	0.555375	0.563586
116.74	0.227279	0.25218	0.682876	0.63853	1.80299	1.74928	3.49223	3.56122	5.72636	5.68881	0.557907	0.56397
116.84	0.226089	0.252318	0.67662	0.638915	1.8018	1.75029	3.50551	3.56271	5.72987	5.68923	0.564163	0.564355
116.94	0.22142	0.252456	0.684036	0.6393	1.80922	1.75129	3.50316	3.5642	5.73729	5.68965	0.5587	0.56474
117.04	0.212815	0.252593	0.673111	0.639684	1.79829	1.75229	3.50395	3.56568	5.72166	5.69007	0.543076	0.565124
117.14	0.209305	0.252731	0.673508	0.640069	1.8018	1.75329	3.50435	3.56717	5.71816	5.69049	0.546585	0.565509
117.24	0.214187	0.252868	0.67369	0.640454	1.80199	1.75429	3.50453	3.56865	5.71992	5.69091	0.551468	0.565894
117.34	0.213394	0.253006	0.672898	0.640838	1.79417	1.7553	3.49904	3.57013	5.7242	5.69133	0.550675	0.566278
117.44	0.222	0.253143	0.671738	0.641223	1.80278	1.7563	3.49086	3.57161	5.72304	5.69174	0.549515	0.566663
117.54	0.217117	0.253281	0.666855	0.641607	1.7979	1.7573	3.49574	3.57309	5.71815	5.69216	0.539932	0.567047
117.64	0.216355	0.253418	0.669205	0.641991	1.79713	1.7583	3.50316	3.57457	5.72051	5.69257	0.545029	0.567431
117.74	0.221023	0.253556	0.688339	0.642375	1.8018	1.75929	3.50551	3.57604	5.72987	5.69298	0.554397	0.567815
117.84	0.221024	0.253693	0.688339	0.64276	1.81157	1.76029	3.5024	3.57752	5.73494	5.69339	0.554398	0.5682
117.94	0.216324	0.253831	0.673874	0.643144	1.81157	1.76129	3.51057	3.57899	5.72792	5.6938	0.566116	0.568584
118.04	0.204422	0.253968	0.661972	0.643528	1.80669	1.76229	3.50728	3.58046	5.72304	5.69421	0.558121	0.568968
118.14	0.204422	0.254106	0.671738	0.643912	1.80199	1.76329	3.50258	3.58193	5.72304	5.69461	0.553421	0.569352
118.24	0.216537	0.254243	0.670975	0.644296	1.79732	1.76429	3.51469	3.5834	5.73515	5.69502	0.555771	0.569736
118.34	0.224929	0.254381	0.674667	0.64468	1.80571	1.76528	3.52309	3.58487	5.74355	5.69542	0.564163	0.57012
118.44	0.22493	0.254518	0.674667	0.645064	1.80571	1.76628	3.52309	3.58633	5.74043	5.69582	0.569229	0.570504
118.54	0.22493	0.254655	0.674667	0.645447	1.8026	1.76728	3.51839	3.5878	5.73573	5.69623	0.56221	0.570887
118.64	0.219284	0.254793	0.672134	0.645831	1.79536	1.76827	3.5186	3.58926	5.74492	5.69663	0.564377	0.571271
118.74	0.218094	0.25493	0.670944	0.646215	1.81059	1.76927	3.52211	3.59072	5.74843	5.69702	0.570206	0.571655
118.84	0.213394	0.255068	0.663925	0.646599	1.81059	1.77026	3.519	3.59218	5.74373	5.69742	0.563187	0.572039
118.94	0.212631	0.255205	0.665482	0.646982	1.81215	1.77126	3.52562	3.59364	5.73827	5.69782	0.564743	0.572422
119.04	0.227066	0.255342	0.667831	0.647366	1.8145	1.77225	3.52797	3.5951	5.75038	5.69821	0.567093	0.572806
119.14	0.220047	0.25548	0.667831	0.647749	1.81956	1.77325	3.53773	3.59655	5.75038	5.69861	0.567093	0.573189
119.24	0.212051	0.255617	0.659836	0.648132	1.80766	1.77424	3.53285	3.59801	5.7408	5.699	0.571976	0.573572
119.34	0.207352	0.255754	0.655136	0.648516	1.80296	1.77524	3.53285	3.59946	5.73378	5.69939	0.568863	0.573956
119.44	0.210068	0.255891	0.652786	0.648899	1.79359	1.77623	3.5305	3.60091	5.73143	5.69978	0.561813	0.574339
119.54	0.19603	0.256029	0.641068	0.649282	1.78658	1.77722	3.5266	3.60236	5.7213	5.70017	0.550095	0.574722
119.64	0.197006	0.256166	0.656509	0.649666	1.80708	1.77822	3.53893	3.60381	5.73711	5.70056	0.558517	0.575106
119.74	0.210281	0.256303	0.660019	0.650049	1.81059	1.77921	3.5475	3.60526	5.73592	5.70095	0.564346	0.575489
119.84	0.200516	0.256441	0.655319	0.650432	1.81059	1.7802	3.5475	3.60671	5.7289	5.70133	0.557327	0.575872
119.94	0.211838	0.256578	0.649857	0.650815	1.81215	1.78119	3.54906	3.60815	5.72734	5.70172	0.558884	0.576255
120.04	0.214188	0.256715	0.649094	0.651198	1.81139	1.78218	3.55141	3.60959	5.73476	5.7021	0.561234	0.576638
120.14	0.214188	0.256852	0.65416	0.651581	1.80669	1.78317	3.55141	3.61104	5.73476	5.70248	0.561234	0.577021
120.24	0.214188	0.256989	0.65416	0.651964	1.80669	1.78416	3.55141	3.61248	5.73476	5.70286	0.561234	0.577404
120.34	0.214371	0.257127	0.649277	0.652346	1.7971	1.78515	3.54652	3.61392	5.72517	5.70324	0.566116	0.577786
120.44	0.207352	0.257264	0.649277	0.652729	1.79009	1.78614	3.54652	3.61535	5.72792	5.70362	0.566117	0.578169
120.54	0.214584	0.257401	0.651809	0.653112	1.79732	1.78713	3.55687	3.61679	5.73515	5.704	0.568649	0.578552
120.64	0.218094	0.257538	0.6483	0.653495	1.81059	1.78812	3.56508	3.61822	5.73555	5.70438	0.574905	0.578935
120.74	0.224747	0.257675	0.645187	0.653877	1.81059	1.78911	3.56508	3.61966	5.73085	5.70475	0.579605	0.579317
120.84	0.205399	0.257812	0.64537	0.65426	1.8026	1.7901	3.5602	3.62109	5.72597	5.70512	0.577042	0.5797
120.94	0.206955	0.25795	0.646927	0.654642	1.79945	1.79109	3.56175	3.62252	5.72282	5.7055	0.571579	0.580082
121.04	0.205979	0.258087	0.645951	0.655025	1.79848	1.79208	3.56078	3.62395	5.72459	5.70587	0.570603	0.580465
121.14	0.208328	0.258224	0.6483	0.655407	1.80083	1.79306	3.55336	3.62538	5.72694	5.70624	0.56984	0.580847
121.24	0.217911	0.258361	0.648117	0.655789	1.80064	1.79405	3.55318	3.62681	5.72676	5.70661	0.568069	0.581229
121.34	0.220047	0.258498	0.650253	0.656171	1.81255	1.79504	3.56001	3.62823	5.72578	5.70698	0.581558	0.581611
121.44	0.220047	0.258635	0.645554	0.656554	1.81255	1.79602	3.5768	3.62966	5.72108	5.70735	0.576859	0.581994
121.54	0.215347	0.258772	0.6483	0.656936	1.81255	1.79701	3.5768	3.63108	5.73085	5.70771	0.576859	0.582376
121.64	0.200119	0.258909	0.649857	0.657318	1.82387	1.79799	3.57835	3.6325	5.73241	5.70808	0.573715	0.582758
121.74	0.216934	0.259046	0.649093	0.6577	1.81175	1.79898	3.576	3.63392	5.73476	5.70844	0.569046	0.58314
121.84	0.226303	0.259183	0.646744	0.658082	1.81685	1.79996	3.57133	3.63534	5.73711	5.7088	0.571396	0.583522
121.94	0.22493	0.25932	0.640671	0.658464	1.81548	1.80095	3.5602	3.63676	5.73103	5.70916	0.579788	0.583904
122.04	0.22493	0.259457	0.633652	0.658846	1.81236	1.80193	3.56996	3.63817	5.73378	5.70952	0.576675	0.584286
122.14	0.220047	0.259594	0.628769	0.659228	1.80278	1.80292	3.56508	3.63959	5.7289	5.70988	0.567093	0.584668
122.24	0.210281	0.259731	0.638535	0.659609	1.79808	1.8039	3.56978	3.641	5.7289	5.71024	0.576859	0.585049
122.34	0.215164	0.259868	0.643417	0.659991	1.80571	1.80488	3.58168	3.64241	5.7408	5.7106	0.577041	0.585431
122.44	0.220047	0.260005	0.638535	0.660373	1.80083	1.80587	3.5768	3.64382	5.7289	5.71096	0.576859	0.585813
122.54	0.217697	0.260142	0.640884	0.660754	1.80318	1.80685	3.57915	3.64523	5.73125	5.71131	0.579208	0.586194
122.64	0.21907	0.260279	0.649277	0.661136	1.81157	1.80783	3.58754	3.64664	5.73653	5.71166	0.587601	0.586576
122.74	0.21907	0.260416	0.649277	0.661517	1.80687	1.80881	3.58754	3.64805	5.74159	5.71202	0.584488	0.586957
122.84	0.215958	0.260553	0.649277	0.661899	1.79985	1.80979	3.58754	3.64945	5.74159	5.71237	0.579788	0.587339
122.94	0.206375	0.26069	0.651047	0.66228	1.79497	1.81078	3.58266	3.65086	5.73671	5.71272	0.574905	0.58772
123.04	0.206375	0.260826	0.636581	0.662661	1.79497	1.81176	3.58266	3.65226	5.74648	5.71307	0.574905	0.588101
123.14	0.206375	0.260963	0.631882	0.663043	1.80473	1.81274	3.58266	3.65366	5.74178	5.71342	0.574905	0.588483
123.24	0.211441	0.2611	0.634628	0.663424	1.80473	1.81372	3.58266	3.65506	5.73476	5.71377	0.584671	0.588864
123.34	0.204422	0.261237	0.634628	0.663805	1.80473	1.8147	3.576	3.65646	5.74452	5.71411	0.579971	0.589245
123.44	0.198563	0.261374	0.624069	0.664186	1.79576	1.81568	3.57484	3.65785	5.73866	5.71446	0.567093	0.589626
123.54	0.19368	0.261511	0.612167	0.664567	1.7979	1.81665	3.56996	3.65925	5.73067	5.7148	0.56221	0.590007
123.64	0.201096	0.261647	0.619583	0.664948	1.80531	1.81763	3.57738	3.66064	5.73338	5.71514	0.569626	0.590388
123.74	0.201095	0.261784	0.629349	0.665329	1.80531	1.81861	3.59184	3.66204	5.73338	5.71549	0.569626	0.590769
123.84	0.204818	0.261921	0.633072	0.66571	1.80904	1.81959	3.59282	3.66343	5.74217	5.71583	0.573349	0.59115
123.94	0.201309	0.262058	0.629563	0.666091	1.80864	1.82057	3.60219	3.66482	5.73476	5.71617	0.56984	0.591531
124.04	0.1931	0.262195	0.621353	0.666471	1.80513	1.82154	3.59398	3.66621	5.73125	5.71651	0.56163	0.591911
124.14	0.211258	0.262331	0.629745	0.666852	1.81352	1.82252	3.60005	3.6676	5.73964	5.71685	0.570023	0.592292
124.24	0.207932	0.262468	0.626419	0.667233	1.8055	1.8235	3.60374	3.66898	5.74608	5.71718	0.576462	0.592673
124.34	0.206558	0.262605	0.629745	0.667613	1.8018	1.82447	3.60707	3.67037	5.7494	5.71752	0.579788	0.593053
124.44	0.19368	0.262742	0.623886	0.667994	1.80571	1.82545	3.60121	3.67175	5.74043	5.71785	0.578995	0.593434
124.54	0.195236	0.262878	0.625443	0.668374	1.80415	1.82643	3.60277	3.67313	5.73729	5.71819	0.573532	0.593814
124.64	0.214188	0.263015	0.637741	0.668755	1.8098	1.8274	3.61	3.67452	5.74452	5.71852	0.580765	0.594195
124.74	0.214188	0.263152	0.630722	0.669135	1.81139	1.82838	3.61	3.6759	5.74452	5.71885	0.580765	0.594575
124.84	0.214188	0.263288	0.630722	0.669516	1.80669	1.82935	3.61	3.67727	5.74452	5.71918	0.59053	0.594956
124.94	0.209305	0.263425	0.622726	0.669896	1.8018	1.83032	3.60512	3.67865	5.73964	5.71951	0.580948	0.595336
125.04	0.210098	0.263562	0.630539	0.670276	1.81236	1.8313	3.60591	3.68003	5.74043	5.71984	0.574722	0.595716
125.14	0.221024	0.263698	0.631699	0.670656	1.81352	1.83227	3.60707	3.6814	5.73689	5.72017	0.572769	0.596096
125.24	0.216324	0.263835	0.631699	0.671036	1.81352	1.83324	3.60707	3.68277	5.73964	5.7205	0.568069	0.596476
125.34	0.209305	0.263971	0.631699	0.671416	1.81352	1.83422	3.60707	3.68415	5.74434	5.72082	0.568069	0.596856
125.44	0.210861	0.264108	0.633255	0.671796	1.81508	1.83519	3.62035	3.68552	5.74821	5.72115	0.569626	0.597236
125.54	0.219864	0.264245	0.630905	0.672176	1.82719	1.83616	3.6227	3.68689	5.75331	5.72147	0.577042	0.597616
125.64	0.215164	0.264381	0.633652	0.672556	1.82249	1.83713	3.6227	3.68825	5.75331	5.72179	0.570023	0.597996
125.74	0.215164	0.264518	0.623886	0.672936	1.81548	1.8381	3.618	3.68962	5.75331	5.72212	0.570023	0.598376
125.84	0.215164	0.264654	0.633652	0.673316	1.82524	1.83908	3.61568	3.69099	5.75331	5.72244	0.570023	0.598756
125.94	0.222397	0.264791	0.631119	0.673695	1.82271	1.84005	3.62016	3.69235	5.76054	5.72276	0.564377	0.599135
126.04	0.230789	0.264927	0.639511	0.674075	1.8311	1.84102	3.63362	3.69371	5.76894	5.72307	0.568069	0.599515
126.14	0.227646	0.265064	0.641068	0.674455	1.84242	1.84199	3.62816	3.69507	5.77049	5.72339	0.579391	0.599895
126.24	0.222977	0.2652	0.643417	0.674834	1.84166	1.84296	3.63051	3.69643	5.77284	5.72371	0.581741	0.600274
126.34	0.227859	0.265337	0.645187	0.675214	1.84184	1.84392	3.63539	3.69779	5.77303	5.72403	0.586624	0.600654
126.44	0.22786	0.265473	0.650254	0.675593	1.85161	1.84489	3.63228	3.69915	5.76601	5.72434	0.59169	0.601033
126.54	0.232742	0.26561	0.650436	0.675973	1.85649	1.84586	3.63246	3.70051	5.78261	5.72465	0.589553	0.601413
126.64	0.239395	0.265746	0.643418	0.676352	1.85649	1.84683	3.64223	3.70186	5.78261	5.72497	0.586441	0.601792
126.74	0.233139	0.265883	0.641861	0.676731	1.85023	1.8478	3.64067	3.70322	5.78105	5.72528	0.580185	0.602171
126.84	0.230789	0.266019	0.639511	0.67711	1.85063	1.84877	3.63832	3.70457	5.77559	5.72559	0.589554	0.60255
126.94	0.228439	0.266156	0.646927	0.67749	1.84828	1.84973	3.64574	3.70592	5.76854	5.7259	0.575485	0.60293
127.04	0.226486	0.266292	0.641861	0.677869	1.84633	1.8507	3.63908	3.70727	5.77635	5.72621	0.580551	0.603309
127.14	0.228836	0.266429	0.639511	0.678248	1.8604	1.85167	3.63441	3.70862	5.7787	5.72652	0.575882	0.603688
127.24	0.226303	0.266565	0.632278	0.678627	1.85475	1.85263	3.64165	3.70996	5.77617	5.72683	0.573349	0.604067
127.34	0.225113	0.266701	0.628769	0.679006	1.85356	1.8536	3.64516	3.71131	5.78944	5.72713	0.576859	0.604446
127.44	0.220444	0.266838	0.631119	0.679385	1.85591	1.85456	3.65416	3.71266	5.79179	5.72744	0.588974	0.604825
127.54	0.238601	0.266974	0.639511	0.679763	1.8643	1.85553	3.65785	3.714	5.80019	5.72774	0.597366	0.605203
127.64	0.240158	0.26711	0.650833	0.680142	1.86116	1.85649	3.66917	3.71534	5.79704	5.72805	0.598923	0.605582
127.74	0.242508	0.267247	0.653183	0.680521	1.86626	1.85746	3.67152	3.71668	5.80214	5.72835	0.596573	0.605961
127.84	0.244858	0.267383	0.650833	0.6809	1.86861	1.85842	3.67387	3.71802	5.80449	5.72865	0.601669	0.60634
127.94	0.238815	0.267519	0.640884	0.681278	1.86568	1.85939	3.66624	3.71936	5.80156	5.72895	0.598739	0.606718
128.04	0.243088	0.267656	0.640091	0.681657	1.87465	1.86035	3.65843	3.7207	5.79765	5.72925	0.594834	0.607097
128.14	0.245438	0.267792	0.652206	0.682035	1.877	1.86131	3.67055	3.72203	5.7953	5.72955	0.592484	0.607475
128.24	0.240738	0.267928	0.649094	0.682414	1.8723	1.86228	3.67055	3.72337	5.7953	5.72985	0.592484	0.607854
128.34	0.238602	0.268064	0.649277	0.682792	1.87016	1.86324	3.68404	3.7247	5.80995	5.73015	0.607132	0.608232
128.44	0.236069	0.268201	0.646744	0.68317	1.86763	1.8642	3.6721	3.72603	5.80742	5.73044	0.604599	0.60861
128.54	0.254226	0.268337	0.650436	0.683549	1.87602	1.86516	3.68324	3.72736	5.81581	5.73074	0.608291	0.608989
128.64	0.246017	0.268473	0.635208	0.683927	1.87758	1.86612	3.6801	3.72869	5.8076	5.73103	0.597763	0.609367
128.74	0.248367	0.268609	0.637558	0.684305	1.87993	1.86708	3.67232	3.73002	5.81502	5.73132	0.616898	0.609745
128.84	0.252274	0.268746	0.65123	0.684683	1.88383	1.86804	3.67152	3.73134	5.8119	5.73162	0.620804	0.610123
128.94	0.25502	0.268882	0.644211	0.685061	1.88969	1.86901	3.68245	3.73267	5.81776	5.73191	0.626663	0.610501
129.04	0.262039	0.269018	0.649277	0.685439	1.89946	1.86997	3.67232	3.73399	5.81776	5.7322	0.626663	0.610879
129.14	0.263596	0.269154	0.650833	0.685817	1.8979	1.87092	3.67894	3.73532	5.81932	5.73249	0.633286	0.611257
129.24	0.265945	0.26929	0.662949	0.686195	1.90532	1.87188	3.69106	3.73664	5.83144	5.73278	0.628616	0.611635
129.34	0.265945	0.269427	0.662949	0.686573	1.90532	1.87284	3.68636	3.73796	5.82832	5.73307	0.628616	0.612013
129.44	0.261246	0.269563	0.662949	0.686951	1.90532	1.8738	3.6891	3.73928	5.82674	5.73335	0.635269	0.612391
129.54	0.258926	0.269699	0.662949	0.687329	1.90532	1.87476	3.68599	3.7406	5.83144	5.73364	0.630569	0.612769
129.64	0.256363	0.269835	0.658066	0.687706	1.9055	1.87572	3.67641	3.74191	5.82655	5.73393	0.635452	0.613146
129.74	0.259109	0.269971	0.653366	0.688084	1.89848	1.87668	3.68617	3.74323	5.83632	5.73421	0.630753	0.613524
[truncated: 7,705 more rows]

## Sheet: SPR CoV2 T1A
Time (S)	1 nM	Fitted 1 nM	3 nM	Fitted 3 nM	10 nM	Fitted 10 nM	30 nM	Fitted 30 nM	100 nM	Fitted 100 nM	3 nM	Fitted 3 nM
[truncated: 9,603 more rows]

[truncated: 13 more sheets: SPR CoV2 T3A, SPR CoV2 T5A, SPR CoV2 T18A, SPR CoV2 TD3AD R273Q, SPR CoV2 TD3AD H345F, SPR CoV1 ACE2 mono, SPR CoV1 T0A, SPR CoV1 T1A, SPR CoV1 T3A, SPR CoV1 T5A, SPR CoV1 T18A, SPR CoV1 TD3AD R273Q, SPR CoV1 TD3AD H345F]
