# Supplementary material for: Development of an ultrahigh affinity, trimeric ACE2 biologic as a universal SARS-CoV-2 antagonist
Source: Commun Biol. 2025 Oct 6;8:1428. doi: 10.1038/s42003-025-08819-w (PMC12501226; doi:10.1038/s42003-025-08819-w)
Supplement: Supplementary file 5 — Supplementary data 2 [file 42003_2025_8819_MOESM5_ESM.xlsx]

## Sheet: PV Wuhan CoV2
	ACE2615						T3A			T5A			T18A			T1A			T0A
0.033134							414221	629267	517321
0.099402							454109	587727	504758
0.298205							349561	602241	351106
0.894614							129333	262669	132444
2.68384							64633	72254	107561
8.05153							71108	3634	1311
24.1546							225	6084	-417
72.4638							-648	-244	-776
217.391							-793	58	935
0.211694	718842	376678	666644
0.635069	724688	513842	438597
1.90519	489822	504962	556524
5.7156	405631	356932	428828
17.1468	372810	246357	244306
51.4403	331231	242221	167459
154.321	75314	148389	186554
462.963	58593	46150	29374
1388.89	3825	2679	-46
0.003683													628449	481643	522365
0
0.011043													584755	741485	494829
0
0.033135													655419	627358	659042
0
0.0994													522591	678820	533879
0
0.298204													573451	455581	535600
0
0.894613													379714	398550	407502
0
2.68384													134853	259056	68446.8
8.05153													29070.8	52994.8	14663.8
0.001226										614493	595455	522578
0.003683										561718	516134	415262
0.011043										530801	424607	439018
0.033135										578707	478185	402517
0.0994										441937	485695	385261
0.298204										313524	276202	546213
0.894613										272559	182182	188802
2.68384										103977	4384	41985
24.1546										-1480	-2016	-737
0.038684
0.116053
0.348158
1.04447
3.13342
9.40026
28.2008
84.6024
253.807
0.033135
0.065604
0.0994
0.198804
0.298204
0.596409
0.894613
1.78923
2.68384
5.36769
8.05153
16.1031
24.1546
48.3092
72.4638
144.928
217.391
434.783
0.003682																547456	360077	271511	364995	374323	278900
0.011045																286999	295922	565647	319151	227616	388891
0.033134																344210	307876	277661	267411	256098	401050
0.099402																286964	211178	190551	396805	152831	390330
0.298205																186877	228007	276296	288313	141140	245597
0.894614																291946	109708	146164	180243	188719	253950
2.68384																54723	105936	96379	79352	188559	188986
8.05153																37766	5674	6983	24279	3982	62409
24.1546																17450	-912	-887	12041	-950	-1080

## Sheet: PV Delta CoV2
	ACE2615						T3A			T5A			T18A			T1A			T0A
0.211694	438440	440711	497020
0.635069	333167	350043	247330
1.90519	359041	315416	505904
5.7156	336754	362964	350811
17.1468	274961	299220	281844
51.4403	120939	180297	195525
154.321	131013	47475	162056
462.963	5855	9387	51401
1388.89	1192	1894	942
0.038684
0.116053
0.348158
1.04447
3.13342
9.40026
28.2008
84.6024
253.807
0.001226							624751	435282	739172	651947	708715	702421
0.003683							801906	639839	570403	635979	672209	823272
0.011043							562605	417456	544174	306194	616288	657851
0.033135							539635	784835	607265	358513	344396	576957
0.0994							703349	511592	424282	572727	442419	294366
0.298204							502013	247027	410445	484787	303386	332193
0.894613							271098	355382	355668	204228	281969	249136
2.68384							137230	101016	80451	35016	131594	74795
24.1546							3352	3265	2572	1325	-295	-757
0.033135													558568	710104	638530
0.0994													378279	688859	542106
0.298204													279200	462346	364398
0.894613													273810	105763	176691
2.68384													61553.7	4122.67	94113.7
8.05153													6491.67	24463.7	1481.67
24.1546													1108.67	33.67	49.67
72.4638													2076.67	-357.33	83.67
217.391													975.67	31.67	-229.33
0.003682																126452	150373	119797	182940	92490	75011
0.011045																170444	88128	176847	116547	101015	79695
0.033134																175042	76764	111528	71208	86026	102194
0.099402																140454	133462	54896	68910	164306	180001
0.298205																38321	66006	87883	84452	88330	108447
0.894614																75116	98645	89805	87233	71309	128169
2.68384																31764	33965	16540	24944	26079	61970
8.05153																363	37543	-152	7529	20418	37935
24.1546																-357	112	-452	-243	-383	-77

## Sheet: PV Omicron CoV2
	T3A			T5A			T18A			T1A			ACE2615			T0A
0.003682	569342	799690	535599	631390	792598	485007	708919	798610	914254	1415522	1001598	1074969				1090980	1175323	822752
0.011045	818953	410929	650578	384966	415321	683326	651562	507068	506239	1437415	1237490	1165120				1086744	900222	1199443
0.033134	755550	453600	523940	563040	424655	582289	187055	488327	223079	948173	639562	687336				882803	1069024	989656
0.099402	418302	316174	545112	275623	403868	313791	246248	370120	319548	555942	1170994	510879				795212	529150	567643
0.298205	348288	167281	251571	123335	116100	184034	158437	141645	193547	609070	393916	240476				504343	623848	488002
0.894614	39718	53636	67615	4839	36396	18649	708	35639	20722	174175	90020	51664				376862	156803	67712
2.68384	229	2913	12224	891	254	319	-8	1174	1142	-1092	908	136761				5939	40387	22627
8.05153	30	4108	-26	509	-231	608	367	222	311	8494	-2342	-1287				-1502	14070	-1932
24.1546	1469	14	-123	543	151	134	-527	-220	45	-1822	-2687	-2708				-1604	-2816	-2896
0.004298
0.012895
0.038684
0.116053
0.348158
1.04447
3.13342
9.40026
28.2008
0.211689													20443.2	27995.2	26404.2
0.635066													24125.2	15643.2	22651.2
1.9052													16791.2	20575.2	16777.2
5.71559													17472.2	14420.2	15995.2
17.1468													9879.2	12404.2	15598.2
51.4403													11075.2	12487.2	14453.2
154.321													7506.2	6404.2	8291.2
462.963													4714.2	2743.2	2979.2
1388.89													2795.2	1353.2	624.2

## Sheet: PV Arcturus CoV2
	T3A			T3A DM H345F			TD3ADR273Q
0.00994	1548.47	1268.08	1657.61	1522.12	1211.63	1379.11	5228.05	4712.19	4921.17
0.02982	1247.38	1539.06	1285.02	1228.57	2049.02	1819.44	6022.55	3755.78	4019.36
0.089461	1379.11	1256.79	816.457	1249.27	1036.62	1522.12	3955.34	4587.93	3401.83
0.268384	1181.52	786.348	807.048	1358.41	423.165	336.603	3902.63	3625.87	3266.28
0.805153	716.723	524.781	449.51	229.342	285.795	825.866	2789.95	2319.28	2573.44
2.41546	12.937	103.263	148.425	127.726	131.489	144.662	1441.94	1078.58	1366.63
7.24638	1.647	29.873	29.873	5.41	76.918	26.11	195.593	542.01	206.889
21.7391	-9.644	-5.88	-3.999	-9.644	-0.235	-2.117	-19.035	-2.09	-3.973
65.2174	-9.644	-3.999	-7.762	-9.644	-2.117	1.647	-20.917	-20.917	-20.917
195.652	-7.762	-9.644	-9.644	-7.762	-0.235	-0.235	-19.035	-20.917	-11.504

## Sheet: PV CoV1
Concentration (nM)	ACE2 monomer			T3A (T3A Myc)			TD3AD (DM Myc)			TD3AD H345F (TD3AD H345F Myc)			TD3AD R273Q (TD3AD R273Q Myc)
2.20892	27499	22153	25897
6.62677	29467	28289	22982
19.8803	27933	25052	24693
59.641	23807	23270	24019
178.923	27297	22476	26301
536.769	21797	19944	22278
1610.31	20259	13606	15260
4830.92	15759	10612	15120
14492.8	5044	4471	4000
0	60	79	86
0.0245				24161	32026	29000	27083	26400	23558	23786	26301	26732	26983	26106	31782
0.0736				24499	20686	24459	22137	26123	22195	26664	20495	23255	26087	21689	22987
0.221				16990	15197	16739	21871	32085	22179	19440	21847	25092	19512	22562	16537
0.663				15221	14472	17429	19869	22523	22647	19355	17315	18941	16403	19609	19314
1.988				8153	8001	11910	14749	16534	15017	9988	12665	16705	15016	13567	15016
5.964				5005	3111	4185	14550	12440	12239	8166	10361	9703	9513	6982	8644
17.892				851	2076	1455	8425	7553	7433	3028	2871	3106	4680	4409	3799
53.677				413	1023	98	3743	2793	4762	334	658	385	1552	1170	1362
161.031				139	120	58	462	620	92	110	218	69	587	615	424
0				52	31	29	29	30	27	33	29	32	18	24	17
