# Supplementary material for: Development of an ultrahigh affinity, trimeric ACE2 biologic as a universal SARS-CoV-2 antagonist
Source: Commun Biol. 2025 Oct 6;8:1428. doi: 10.1038/s42003-025-08819-w (PMC12501226; doi:10.1038/s42003-025-08819-w)
Supplement: Supplementary file 6 — Supplementary Data 3 [file 42003_2025_8819_MOESM6_ESM.xlsx]

## Sheet: DSF ACE2 only
Derivative data (dFluorescence/dt)
	wt ACE2			N51C–V343C			G399C-T517C
24.9973	-166.316	-304.71	-364.983	-1333.65	-1953.17	-1549.67	-493.149	-569	-460.071
25.1376	-176.135	-305.396	-365.632	-1371.26	-1994.96	-1591.73	-503.442	-575.817	-465.054
25.2779	-185.991	-305.886	-366.047	-1408.6	-2036.13	-1633.49	-513.614	-582.274	-469.711
25.4182	-195.91	-306.229	-366.294	-1445.89	-2077.04	-1675.21	-523.757	-588.455	-474.106
25.5585	-205.908	-306.467	-366.434	-1483.28	-2117.91	-1717.07	-533.938	-594.424	-478.29
25.6988	-215.985	-306.63	-366.519	-1520.84	-2158.93	-1759.19	-544.203	-600.222	-482.298
25.8392	-226.13	-306.742	-366.591	-1558.57	-2200.14	-1801.58	-554.57	-605.863	-486.146
25.9794	-236.312	-306.813	-366.679	-1596.38	-2241.48	-1844.15	-565.026	-611.324	-489.821
26.1198	-246.482	-306.83	-366.786	-1634.02	-2282.68	-1886.67	-575.501	-616.528	-493.279
26.2601	-256.559	-306.747	-366.87	-1671.06	-2323.2	-1928.64	-585.849	-621.32	-496.413
26.4004	-266.41	-306.442	-366.783	-1706.69	-2361.89	-1969.12	-595.762	-625.39	-499.006
26.5407	-275.82	-305.546	-366.057	-1739.2	-2396.19	-2006.13	-604.554	-627.967	-500.469
26.681	-284.646	-303.24	-363.641	-1766.23	-2421.93	-2036.88	-611.168	-627.364	-499.415
26.8213	-292.286	-301.312	-362.378	-1793.22	-2448.79	-2071.04	-617.464	-622.082	-494.486
26.9616	-298.632	-299.742	-361.376	-1820.72	-2476.89	-2106.8	-623.101	-616.2	-489.051
27.1019	-303.293	-298.357	-360.433	-1848.39	-2506.02	-2143.57	-627.817	-610.175	-483.579
27.2422	-305.964	-297.029	-359.571	-1875.73	-2535.8	-2180.63	-631.434	-604.374	-478.598
27.3825	-306.44	-295.713	-359.024	-1902.02	-2565.65	-2217.29	-633.842	-599.029	-474.606
27.5228	-304.599	-294.439	-359.11	-1926.38	-2594.78	-2252.94	-634.962	-594.233	-471.966
27.6632	-300.373	-293.269	-360.037	-1947.92	-2622.19	-2287.11	-634.683	-589.977	-470.821
27.8035	-293.734	-292.247	-361.732	-1965.95	-2646.87	-2319.49	-632.836	-586.226	-471.087
27.9438	-284.704	-291.357	-363.75	-1980.14	-2668	-2349.91	-629.208	-583.005	-472.518
28.0841	-273.382	-290.474	-365.307	-1990.68	-2685.18	-2378.3	-623.606	-580.458	-474.801
28.2244	-259.995	-289.335	-365.457	-1998.23	-2698.45	-2404.65	-615.964	-578.868	-477.641
28.3647	-244.962	-287.564	-363.384	-2003.65	-2708.19	-2428.89	-606.446	-578.579	-480.804
28.505	-228.908	-284.806	-358.747	-2007.64	-2714.86	-2450.71	-595.467	-579.818	-484.151
28.6453	-212.623	-280.873	-351.823	-2010.55	-2718.81	-2469.76	-583.65	-582.538	-487.656
28.7856	-196.992	-275.846	-343.363	-2012.43	-2720.37	-2485.85	-571.733	-586.367	-491.322
28.9259	-182.84	-270.098	-334.319	-2013.12	-2719.78	-2499.12	-560.423	-590.691	-495.056
29.0662	-170.802	-264.197	-325.571	-2012.46	-2717.31	-2509.94	-550.271	-594.802	-498.558
29.2065	-161.248	-258.733	-317.73	-2010.44	-2713.32	-2518.75	-541.659	-598.02	-501.289
29.3468	-154.276	-254.16	-311.068	-2007.31	-2708.32	-2525.83	-534.834	-599.755	-502.545
29.4871	-149.713	-250.706	-305.58	-2003.51	-2703.03	-2531.24	-529.915	-599.515	-501.652
29.6275	-147.16	-248.371	-301.138	-1999.54	-2698.3	-2534.82	-526.876	-596.962	-498.192
29.7678	-146.127	-246.978	-297.676	-1995.85	-2694.98	-2536.29	-525.536	-591.977	-492.159
29.9081	-146.21	-246.275	-295.326	-1992.73	-2693.75	-2535.42	-525.618	-584.703	-483.996
30.0484	-147.213	-246.023	-294.458	-1990.27	-2694.96	-2532.18	-526.856	-575.498	-474.511
30.1887	-149.132	-246.044	-295.561	-1988.43	-2698.61	-2526.85	-529.073	-564.849	-464.699
30.329	-152.035	-246.206	-299.002	-1987.1	-2704.36	-2519.91	-532.17	-553.278	-455.503
30.4693	-155.935	-246.393	-304.788	-1986.14	-2711.58	-2512.01	-536.035	-541.26	-447.562
30.6096	-160.688	-246.481	-312.444	-1985.47	-2719.42	-2503.76	-540.427	-529.174	-441.073
30.7499	-165.941	-246.324	-321.064	-1985.13	-2727.07	-2495.69	-544.931	-517.314	-435.785
30.8902	-171.147	-245.743	-329.501	-1985.35	-2733.86	-2488.15	-548.972	-505.957	-431.113
31.0305	-175.65	-244.529	-336.626	-1986.42	-2739.39	-2481.24	-551.904	-495.429	-426.338
31.1708	-178.845	-242.439	-341.566	-1988.66	-2743.37	-2474.91	-553.127	-486.126	-420.821
31.3112	-180.35	-239.242	-343.833	-1992.22	-2745.53	-2469.09	-552.207	-478.465	-414.195
31.4515	-180.093	-234.76	-343.307	-1996.96	-2745.58	-2463.74	-548.959	-472.788	-406.47
31.5918	-178.266	-228.915	-340.126	-2002.5	-2743.15	-2458.96	-543.446	-469.26	-398.008
31.7321	-175.203	-221.734	-334.547	-2008.34	-2737.92	-2454.99	-535.9	-467.832	-389.357
31.8724	-171.268	-213.335	-326.825	-2014.06	-2729.62	-2452.21	-526.613	-468.247	-381.013
32.0127	-166.793	-203.892	-317.129	-2019.44	-2718.15	-2450.93	-515.874	-470.059	-373.217
32.153	-162.005	-193.611	-305.535	-2024.49	-2703.61	-2451.32	-503.991	-472.657	-365.885
32.2933	-156.937	-182.746	-292.083	-2029.41	-2686.39	-2453.29	-491.312	-475.325	-358.7
32.4336	-151.376	-171.607	-276.878	-2034.35	-2667.23	-2456.56	-478.214	-477.353	-351.309
32.5739	-144.934	-160.551	-260.172	-2039.38	-2647.12	-2460.69	-465.039	-478.154	-343.541
32.7142	-137.255	-149.934	-242.414	-2044.37	-2627.14	-2465.18	-452.042	-477.328	-335.514
32.8545	-128.246	-140.041	-224.209	-2048.94	-2608.28	-2469.47	-439.378	-474.631	-327.611
32.9948	-118.196	-131.002	-206.203	-2052.59	-2591.24	-2473.11	-427.13	-469.868	-320.373
33.1352	-107.728	-122.722	-188.965	-2054.74	-2576.34	-2475.69	-415.345	-462.832	-314.35
33.2755	-97.6368	-114.895	-172.935	-2054.87	-2563.49	-2476.98	-404.044	-453.342	-309.934
33.4158	-88.6817	-107.095	-158.436	-2052.6	-2552.28	-2476.82	-393.218	-441.337	-307.216
33.5561	-81.4139	-98.9185	-145.697	-2047.77	-2542.11	-2475.15	-382.827	-426.952	-305.911
33.6964	-76.0438	-90.1117	-134.853	-2040.52	-2532.44	-2471.87	-372.827	-410.526	-305.376
33.8367	-72.3966	-80.6509	-125.926	-2031.3	-2522.99	-2466.83	-363.19	-392.547	-304.738
33.977	-69.9984	-70.7555	-118.817	-2020.81	-2513.78	-2459.82	-353.906	-373.549	-303.085
34.1173	-68.2533	-60.8272	-113.332	-2009.76	-2505.02	-2450.65	-344.957	-354.012	-299.678
34.2576	-66.624	-51.306	-109.205	-1998.66	-2496.96	-2439.25	-336.285	-334.305	-294.094
34.3979	-64.7399	-42.476	-106.117	-1987.68	-2489.65	-2425.84	-327.778	-314.667	-286.254
34.5382	-62.4075	-34.3094	-103.726	-1976.65	-2482.84	-2410.89	-319.269	-295.226	-276.33
34.6785	-59.5615	-26.4606	-101.712	-1965.26	-2475.92	-2395.09	-310.568	-276.056	-264.584
34.8188	-56.1983	-18.4121	-99.7961	-1953.29	-2468.09	-2379.29	-301.532	-257.218	-251.21
34.9592	-52.3	-9.67723	-97.6893	-1940.8	-2458.48	-2364.27	-292.141	-238.772	-236.263
35.0995	-47.7373	0.030053	-95.0059	-1928.21	-2446.48	-2350.61	-282.528	-220.751	-219.683
35.2398	-42.187	10.7089	-91.201	-1916.12	-2431.91	-2338.54	-272.925	-203.151	-201.398
35.3801	-35.1505	22.0761	-85.5734	-1905.16	-2415.11	-2327.95	-263.529	-185.919	-181.418
35.5204	-26.1097	33.6478	-77.3538	-1895.74	-2396.82	-2318.57	-254.343	-168.944	-159.887
35.6607	-14.7342	44.8843	-65.8494	-1887.92	-2377.93	-2310.1	-245.074	-152.034	-137.069
35.801	-1.00907	55.3688	-50.5655	-1881.37	-2359.16	-2302.29	-235.143	-134.905	-113.281
35.9413	14.7715	64.9578	-31.274	-1875.44	-2340.88	-2295.09	-223.813	-117.205	-88.8025
36.0816	32.105	73.8357	-8.0677	-1869.27	-2323.09	-2288.56	-210.362	-98.5703	-63.7914
36.2219	50.4086	82.4461	18.6176	-1862	-2305.5	-2282.8	-194.244	-78.7323	-38.2232
36.3622	69.1303	91.368	48.0975	-1852.88	-2287.75	-2277.79	-175.195	-57.5871	-11.8891
36.5025	87.8116	101.196	79.6655	-1841.55	-2269.52	-2273.23	-153.221	-35.1637	15.5248
36.6429	106.105	112.426	112.832	-1828.03	-2250.74	-2268.51	-128.526	-11.5187	44.3045
36.7832	123.776	125.376	147.427	-1812.7	-2231.63	-2262.82	-101.396	13.3558	74.5888
36.9235	140.691	140.184	183.52	-1796.14	-2212.72	-2255.42	-72.1039	39.5455	106.311
37.0638	156.808	156.881	221.223	-1778.88	-2194.63	-2245.9	-40.8319	67.1508	139.21
37.2041	172.176	175.506	260.489	-1761.2	-2177.86	-2234.3	-7.65476	96.2148	172.891
37.3444	186.924	196.167	300.992	-1743.14	-2162.6	-2221.06	27.4107	126.703	206.929
37.4847	201.216	219.042	342.135	-1724.57	-2148.65	-2206.82	64.3124	158.542	240.963
37.625	215.194	244.31	383.171	-1705.43	-2135.53	-2192.29	102.873	191.67	274.768
37.7653	228.957	272.073	423.406	-1685.92	-2122.59	-2178.1	142.736	226.079	308.258
37.9056	242.596	302.352	462.403	-1666.5	-2109.28	-2164.71	183.381	261.834	341.448
38.0459	256.272	335.144	500.132	-1647.75	-2095.24	-2152.28	224.207	299.067	374.394
38.1862	270.288	370.436	536.983	-1630.2	-2080.44	-2140.66	264.661	337.917	407.172
38.3265	285.087	408.176	573.622	-1614.15	-2065.05	-2129.53	304.357	378.45	439.901
38.4669	301.189	448.232	610.758	-1599.65	-2049.33	-2118.6	343.163	420.613	472.793
38.6072	319.107	490.383	648.922	-1586.61	-2033.54	-2107.75	381.236	464.258	506.196
38.7475	339.276	534.321	688.348	-1574.85	-2017.72	-2097.03	418.967	509.222	540.623
38.8878	361.995	579.669	728.974	-1564.22	-2001.73	-2086.53	456.854	555.416	576.748
39.0281	387.389	626.02	770.539	-1554.52	-1985.17	-2076.25	495.365	602.892	615.342
39.1684	415.411	672.992	812.759	-1545.53	-1967.52	-2065.99	534.84	651.864	657.174
39.3087	445.893	720.296	855.54	-1536.98	-1948.22	-2055.33	575.46	702.666	702.875
39.449	478.618	767.811	899.127	-1528.55	-1926.79	-2043.63	617.288	755.696	752.848
39.5893	513.367	815.621	944.104	-1519.86	-1902.97	-2030.14	660.333	811.351	807.251
39.7296	549.942	864.001	991.231	-1510.45	-1876.71	-2014.25	704.62	869.976	866.086
39.8699	588.178	913.37	1041.21	-1499.8	-1848.16	-1995.63	750.216	931.782	929.3
40.0102	627.938	964.231	1094.5	-1487.4	-1817.57	-1974.34	797.258	996.787	996.843
40.1505	669.076	1017.06	1151.32	-1472.85	-1785.2	-1950.68	845.964	1064.82	1068.64
40.2908	711.383	1072.21	1211.64	-1455.92	-1751.28	-1925.02	896.615	1135.57	1144.54
40.4312	754.561	1129.84	1275.41	-1436.61	-1716.03	-1897.65	949.498	1208.73	1224.26
40.5715	798.265	1190.02	1342.66	-1415.11	-1679.72	-1868.84	1004.85	1284.11	1307.33
40.7118	842.201	1252.78	1413.57	-1391.77	-1642.69	-1838.85	1062.84	1361.71	1393.21
40.8521	886.234	1318.22	1488.47	-1366.95	-1605.34	-1807.98	1123.51	1441.7	1481.27
40.9924	930.43	1386.45	1567.77	-1340.89	-1568.2	-1776.47	1186.78	1524.32	1570.97
41.1327	975.031	1457.56	1651.87	-1313.74	-1531.86	-1744.5	1252.49	1609.71	1661.96
41.273	1020.37	1531.55	1741.06	-1285.53	-1496.94	-1712.14	1320.44	1697.85	1754.18
41.4133	1066.78	1608.34	1835.51	-1256.34	-1464.01	-1679.48	1390.52	1788.45	1847.78
41.5536	1114.59	1687.79	1935.2	-1226.38	-1433.49	-1646.65	1462.67	1881.08	1943.05
41.6939	1164.1	1769.82	2040.05	-1195.95	-1405.57	-1613.67	1536.98	1975.27	2040.26
41.8342	1215.6	1854.43	2149.9	-1165.37	-1380.18	-1580.42	1613.51	2070.61	2139.56
41.9746	1269.28	1941.75	2264.61	-1134.87	-1356.9	-1546.53	1692.25	2166.85	2240.95
42.1148	1325.34	2032.03	2384.2	-1104.51	-1335.05	-1511.51	1773.12	2263.92	2344.29
42.2552	1383.94	2125.54	2508.82	-1074.16	-1313.74	-1474.81	1855.96	2361.94	2449.41
42.3955	1445.25	2222.5	2638.66	-1043.59	-1292.05	-1435.97	1940.62	2461.21	2556.21
42.5358	1509.43	2323.03	2773.83	-1012.42	-1269.04	-1394.65	2026.95	2562.12	2664.76
42.6761	1576.58	2427.23	2914.18	-980.245	-1243.85	-1350.78	2114.82	2665.13	2775.36
42.8164	1646.76	2535.21	3059.35	-946.566	-1215.68	-1304.46	2204.16	2770.63	2888.45
42.9567	1720.03	2647.21	3208.87	-910.87	-1183.76	-1255.88	2294.95	2878.92	3004.46
43.097	1796.41	2763.6	3362.3	-872.637	-1147.46	-1205.21	2387.19	2990.08	3123.67
43.2373	1875.95	2884.95	3519.34	-831.377	-1106.33	-1152.47	2480.98	3104.04	3246.09
43.3776	1958.7	3011.99	3679.94	-786.696	-1060.08	-1097.52	2576.46	3220.74	3371.52
43.5179	2044.7	3145.52	3844.3	-738.382	-1008.55	-1040.16	2673.83	3340.24	3499.65
43.6582	2134.03	3286.19	4012.88	-686.474	-951.74	-980.116	2773.29	3462.82	3630.24
43.7985	2226.79	3434.32	4186.26	-631.279	-889.839	-917.139	2874.98	3588.9	3763.24
43.9389	2323.14	3589.8	4365.03	-573.313	-823.269	-850.954	2978.98	3718.91	3898.84
44.0792	2423.23	3752.2	4549.68	-513.184	-752.681	-781.335	3085.33	3853.13	4037.37
44.2195	2527.25	3920.97	4740.52	-451.468	-678.855	-708.181	3194.08	3991.59	4179.19
44.3598	2635.39	4095.71	4937.81	-388.584	-602.545	-631.548	3305.33	4134.1	4324.48
44.5001	2747.93	4276.37	5141.8	-324.721	-524.324	-551.599	3419.16	4280.28	4473.1
44.6404	2865.3	4463.43	5352.94	-259.833	-444.483	-468.501	3535.68	4429.66	4624.6
44.7807	2988.03	4657.86	5571.95	-193.724	-362.992	-382.347	3654.99	4581.81	4778.29
44.921	3116.76	4860.99	5799.9	-126.159	-279.537	-293.154	3777.14	4736.33	4933.42
45.0613	3252.2	5074.27	6038.11	-56.9809	-193.629	-200.965	3902.19	4892.88	5089.43
45.2016	3395.13	5298.95	6287.91	13.8229	-104.739	-105.945	4030.19	5051.2	5245.98
45.3419	3546.36	5535.93	6550.38	86.1192	-12.3825	-8.43296	4161.15	5211.02	5402.94
45.4822	3706.65	5785.78	6826.04	159.707	83.8763	91.0327	4295.01	5372.06	5560.26
45.6225	3876.67	6048.86	7114.92	234.423	184.454	191.729	4431.56	5533.96	5717.82
45.7629	4056.94	6325.53	7416.64	310.228	289.764	292.797	4570.43	5696.21	5875.31
45.9032	4247.87	6616.27	7730.67	387.252	400.19	393.321	4711.1	5858.22	6032.16
46.0435	4449.78	6921.73	8056.49	465.766	516.021	492.418	4852.99	6019.38	6187.63
46.1838	4662.94	7242.71	8393.67	546.079	637.397	589.307	4995.6	6179.2	6340.91
46.3241	4887.64	7579.92	8741.93	628.388	764.264	683.404	5138.5	6337.42	6491.27
46.4644	5124.12	7933.78	9101.06	712.644	896.349	774.407	5281.33	6493.97	6638.29
46.6047	5372.57	8304.22	9470.7	798.51	1033.1	862.364	5423.7	6648.85	6781.9
46.745	5633.06	8690.57	9850.17	885.411	1173.61	947.677	5565.21	6801.97	6922.34
46.8853	5905.45	9091.67	10238.3	972.662	1316.7	1031.02	5705.4	6953.07	7059.99
47.0256	6189.34	9506.07	10633.5	1059.62	1460.99	1113.23	5843.79	7101.72	7195.16
47.1659	6483.98	9932.17	11033.9	1145.85	1605.09	1195.15	5979.91	7247.44	7327.9
47.3062	6788.38	10368.4	11437.9	1231.17	1747.73	1277.57	6113.3	7389.79	7457.93
47.4466	7101.4	10813.4	11844.2	1315.74	1887.9	1361.29	6243.54	7528.53	7584.69
47.5869	7422	11266	12252	1399.97	2024.85	1447.13	6370.32	7663.7	7707.49
47.7272	7749.38	11725.4	12661	1484.45	2158.15	1535.97	6493.52	7795.53	7825.78
47.8675	8083.01	12190.6	13070.9	1569.89	2287.65	1628.73	6613.11	7924.31	7939.19
48.0078	8422.62	12661	13481.3	1657.05	2413.46	1726.29	6729.12	8050.23	8047.59
48.1481	8768.02	13135.6	13891	1746.77	2535.97	1829.52	6841.54	8173.17	8151.01
48.2884	9118.89	13613.1	14298.5	1839.81	2655.9	1939.17	6950.2	8292.7	8249.41
48.4287	9474.66	14092.3	14701.9	1936.9	2774.27	2055.81	7054.71	8408.01	8342.55
48.569	9834.42	14571.4	15098.8	2038.68	2892.34	2179.74	7154.4	8517.97	8429.85
48.7093	10197	15048.9	15487.6	2145.7	3011.5	2310.99	7248.35	8621.3	8510.42
48.8496	10560.9	15523	15866.7	2258.51	3133.12	2449.33	7335.57	8716.78	8583.16
48.9899	10924.8	15992	16235	2377.66	3258.53	2594.32	7415.11	8803.42	8646.94
49.1302	11287.4	16454.5	16591.4	2503.74	3388.96	2745.45	7486.2	8880.54	8700.8
49.2706	11647.5	16908.8	16934.9	2637.19	3525.53	2902.18	7548.22	8947.62	8744.06
49.4109	12004.2	17353.2	17263.8	2778.27	3669.18	3064.09	7600.64	9004.15	8776.38
49.5512	12356.2	17785.7	17576.3	2926.94	3820.59	3230.86	7642.92	9049.42	8797.6
49.6915	12702.5	18204.1	17869.7	3082.81	3980.14	3402.26	7674.59	9082.52	8807.67
49.8318	13041.2	18605.9	18141.3	3245.18	4147.84	3578.02	7695.15	9102.38	8806.42
49.9721	13370.6	18988.5	18388.4	3413.11	4323.34	3757.68	7704.03	9107.92	8793.48
50.1124	13688.3	19349	18608.8	3585.51	4505.96	3940.58	7700.65	9098.16	8768.24
50.2527	13991.7	19684.3	18801.2	3761.22	4694.73	4125.93	7684.37	9072.37	8729.97
50.393	14278.2	19991.9	18964.6	3939.17	4888.4	4312.91	7654.74	9030.12	8677.97
50.5333	14545.5	20269.2	19098.9	4118.39	5085.6	4500.81	7611.49	8971.33	8611.74
50.6736	14791.5	20514.1	19203.9	4298.09	5284.94	4689.03	7554.64	8896.17	8531.08
50.8139	15014.4	20724.8	19279.3	4477.71	5485.23	4877.04	7484.33	8805	8436.01
50.9543	15212.7	20899.9	19324.4	4656.79	5685.52	5064.33	7400.73	8698.12	8326.65
51.0946	15385.1	21037.9	19338.1	4834.93	5885.23	5250.39	7303.98	8575.8	8203.14
51.2349	15530.2	21137.4	19319.2	5011.71	6084.04	5434.65	7194.05	8438.15	8065.5
51.3752	15646.5	21197.1	19266.8	5186.61	6281.81	5616.46	7070.85	8285.13	7913.7
51.5155	15732.5	21215.7	19179.9	5359.09	6478.39	5795.07	6934.21	8116.62	7747.6
51.6558	15787	21192	19058.7	5528.66	6673.54	5969.71	6784.08	7932.56	7567.11
51.7961	15808.7	21125.1	18903.2	5695.03	6866.95	6139.69	6620.69	7733.15	7372.28
51.9364	15796.6	21014.7	18714.4	5858.18	7058.25	6304.48	6444.56	7518.92	7163.5
52.0767	15750.2	20860.8	18492.9	6018.24	7247.1	6463.72	6256.57	7290.8	6941.56
52.217	15669.3	20664.2	18239.8	6175.35	7433.13	6617.2	6057.82	7049.96	6707.66
52.3573	15554.2	20425.9	17956.1	6329.55	7615.99	6764.95	5849.53	6797.78	6463.26
52.4976	15405.7	20147.4	17642.7	6480.68	7795.36	6907.21	5632.9	6535.78	6209.94
52.6379	15225	19830.2	17300.7	6628.46	7970.98	7044.42	5409.08	6265.58	5949.32
52.7782	15013.6	19476.5	16931.7	6772.6	8142.6	7177.05	5179.17	5988.91	5683.04
52.9186	14773.2	19088.3	16537.4	6912.78	8309.92	7305.52	4944.26	5707.47	5412.68
53.0589	14505.8	18668.3	16119.9	7048.71	8472.47	7430.13	4705.47	5422.93	5139.77
53.1992	14213.1	18219.1	15681.8	7180.13	8629.5	7551.05	4464.09	5136.86	4865.78
53.3395	13896.9	17743.8	15226.1	7306.81	8780.11	7668.29	4221.58	4850.73	4592.18
53.4798	13559.1	17245.7	14755.9	7428.6	8923.34	7781.77	3979.53	4565.95	4320.42
53.6201	13201.6	16728.4	14274.4	7545.4	9058.36	7891.31	3739.46	4283.88	4051.93
53.7604	12826.9	16195.2	13784.5	7657.15	9184.62	7996.76	3502.66	4005.83	3788.02
53.9007	12437.5	15650	13289.2	7763.74	9301.9	8097.98	3270.11	3733.08	3529.81
54.041	12036	15096.1	12791	7865.14	9410.4	8194.92	3042.47	3466.76	3278.16
54.1813	11625.4	14536.7	12292.1	7961.35	9510.64	8287.55	2820.12	3207.76	3033.62
54.3216	11208.1	13974.7	11794.2	8052.52	9603.32	8375.8	2603.32	2956.63	2796.43
54.4619	10786.5	13412.3	11298.9	8138.95	9689.12	8459.5	2392.28	2713.5	2566.48
54.6022	10362.5	12851.1	10807	8221.12	9768.64	8538.37	2187.32	2478.18	2343.39
54.7426	9937.23	12292.5	10319.3	8299.55	9842.29	8611.99	1988.89	2250.25	2126.68
54.8829	9511.38	11737.1	9836.03	8374.7	9910.36	8679.87	1797.48	2029.14	1915.88
55.0232	9085.32	11185.7	9357.34	8446.76	9972.95	8741.46	1613.55	1814.26	1710.72
55.1635	8659.37	10638.3	8883.27	8515.59	10030.1	8796.26	1437.32	1605.07	1511.09
55.3038	8233.89	10094.8	8413.87	8580.81	10081.6	8843.99	1268.73	1401.18	1317.02
55.4441	7809.37	9554.72	7949.09	8641.88	10127.7	8884.58	1107.36	1202.37	1128.56
55.5844	7386.34	9017.5	7488.76	8698.34	10168.4	8918.2	952.504	1008.61	945.74
55.7247	6965.23	8482.32	7032.49	8749.76	10203.9	8945.01	803.347	819.94	768.504
55.865	6546.19	7948.32	6579.64	8795.77	10234.2	8965.12	659.125	636.398	596.661
56.0053	6128.99	7414.74	6129.43	8835.97	10259.1	8978.51	519.275	457.93	429.906
56.1456	5713.06	6881.01	5681.08	8869.92	10278	8984.95	383.483	284.374	267.892
56.2859	5297.68	6346.84	5234	8897.1	10290.1	8984.08	251.614	115.507	110.365
56.4263	4882.3	5812.25	4787.91	8916.92	10294.5	8975.42	123.587	-48.8694	-42.7368
56.5666	4466.69	5277.62	4342.92	8928.66	10290.4	8958.53	-0.75477	-208.825	-191.288
56.7069	4051.02	4743.68	3899.51	8931.5	10276.9	8932.99	-121.71	-364.241	-335.075
56.8472	3635.88	4211.48	3458.48	8924.54	10253.1	8898.41	-239.716	-514.822	-473.924
56.9875	3222.23	3682.31	3020.77	8906.91	10218.4	8854.35	-355.25	-660.165	-607.814
57.1278	2811.29	3157.53	2587.34	8877.84	10172.1	8800.28	-468.707	-799.883	-736.934
57.2681	2404.48	2638.62	2159.12	8836.81	10113.5	8735.61	-580.274	-933.705	-861.617
57.4084	2003.28	2127.32	1737.1	8783.5	10041.6	8659.72	-689.816	-1061.5	-982.208
57.5487	1609.24	1625.73	1322.38	8717.77	9955.6	8571.98	-796.843	-1183.24	-1098.91
57.689	1223.96	1136.37	916.369	8639.58	9854.49	8471.84	-900.607	-1298.97	-1211.67
57.8293	849.121	661.984	520.819	8548.84	9737.34	8358.78	-1000.29	-1408.71	-1320.18
57.9696	486.548	205.321	137.787	8445.34	9603.35	8232.37	-1095.17	-1512.41	-1423.98
58.1099	138.121	-231.141	-230.515	8328.66	9451.84	8092.15	-1184.74	-1609.9	-1522.65
58.2503	-194.336	-645.414	-581.957	8198.28	9282.27	7937.59	-1268.72	-1700.94	-1615.93
58.3906	-509.203	-1036.14	-914.727	8053.5	9094.22	7768.07	-1347.05	-1785.25	-1703.79
58.5309	-805.161	-1402.6	-1227.49	7893.53	8887.35	7582.92	-1419.77	-1862.62	-1786.33
58.6712	-1081.27	-1744.52	-1519.42	7717.61	8661.35	7381.5	-1486.91	-1932.97	-1863.64
58.8115	-1336.98	-2061.83	-1790.1	7525.11	8415.9	7163.4	-1548.42	-1996.39	-1935.76
58.9518	-1572.1	-2354.47	-2039.45	7315.7	8150.76	6928.52	-1604.18	-2053.1	-2002.58
59.0921	-1786.67	-2622.34	-2267.55	7089.43	7865.97	6677.02	-1654.11	-2103.41	-2063.94
59.2324	-1980.89	-2865.4	-2474.63	6846.59	7561.86	6409.36	-1698.29	-2147.71	-2119.67
59.3727	-2155.1	-3083.82	-2661.15	6587.61	7239.15	6126.16	-1737.06	-2186.46	-2169.75
59.513	-2309.85	-3278.18	-2827.8	6312.89	6898.8	5828.14	-1770.97	-2220.13	-2214.48
59.6533	-2445.94	-3449.43	-2975.68	6022.73	6541.9	5516	-1800.7	-2249.19	-2254.49
59.7936	-2564.44	-3598.98	-3106.23	5717.32	6169.55	5190.38	-1826.92	-2274.16	-2290.68
59.934	-2666.62	-3728.6	-3221.18	5396.89	5782.77	4851.87	-1850.24	-2295.61	-2324.03
60.0742	-2753.92	-3840.21	-3322.34	5061.8	5382.52	4501.2	-1871.11	-2314.2	-2355.32
60.2146	-2827.81	-3935.62	-3411.44	4712.84	4969.68	4139.33	-1889.84	-2330.72	-2384.93
60.3549	-2889.77	-4016.3	-3489.97	4351.26	4545.22	3767.56	-1906.68	-2345.93	-2412.78
60.4952	-2941.25	-4083.3	-3559.14	3978.81	4110.34	3387.45	-1921.91	-2360.5	-2438.45
60.6355	-2983.63	-4137.42	-3619.92	3597.52	3666.5	3000.77	-1935.89	-2374.78	-2461.46
60.7758	-3018.23	-4179.45	-3673.04	3209.53	3215.48	2609.38	-1949.1	-2388.79	-2481.54
60.9161	-3046.27	-4210.34	-3719.12	2816.89	2759.28	2215.12	-1962.03	-2402.2	-2498.77
61.0564	-3068.91	-4231.39	-3758.72	2421.5	2299.99	1819.68	-1975.05	-2414.53	-2513.61
61.1967	-3087.19	-4244.13	-3792.38	2025.04	1839.73	1424.54	-1988.34	-2425.35	-2526.71
61.337	-3102.04	-4250.28	-3820.67	1629.07	1380.46	1031.09	-2001.87	-2434.44	-2538.64
61.4773	-3114.23	-4251.54	-3844.1	1235.09	923.995	640.732	-2015.47	-2441.85	-2549.62
61.6176	-3124.39	-4249.38	-3863.02	844.764	472.113	255.007	-2028.89	-2447.9	-2559.43
61.758	-3133.04	-4244.89	-3877.71	460.026	26.751	-124.412	-2042	-2452.98	-2567.54
61.8983	-3140.57	-4238.78	-3888.44	83.0619	-409.881	-495.882	-2054.8	-2457.47	-2573.29
62.0386	-3147.25	-4231.58	-3895.49	-283.844	-835.331	-857.94	-2067.53	-2461.55	-2576.21
62.1789	-3153.13	-4223.75	-3899.26	-638.563	-1247.06	-1209.34	-2080.51	-2465.24	-2576.16
62.3192	-3158.04	-4215.78	-3900.24	-979.336	-1642.65	-1549.01	-2094.03	-2468.35	-2573.41
62.4595	-3161.68	-4208.15	-3898.95	-1304.84	-2020.03	-1876	-2108.17	-2470.59	-2568.62
62.5998	-3163.6	-4201.24	-3895.98	-1614.15	-2377.68	-2189.45	-2122.76	-2471.64	-2562.61
62.7401	-3163.36	-4195.26	-3891.82	-1906.63	-2714.62	-2488.59	-2137.42	-2471.35	-2556.2
62.8804	-3160.51	-4190.24	-3886.83	-2181.84	-3030.43	-2772.67	-2151.66	-2469.88	-2549.94
63.0207	-3154.68	-4185.99	-3881.29	-2439.48	-3325.07	-3041.01	-2164.98	-2467.72	-2544.02
63.161	-3145.65	-4182.2	-3875.42	-2679.33	-3598.73	-3293.08	-2177.08	-2465.53	-2538.33
63.3013	-3133.46	-4178.55	-3869.47	-2901.26	-3851.76	-3528.6	-2187.83	-2463.96	-2532.56
63.4416	-3118.44	-4174.83	-3863.74	-3105.37	-4084.64	-3747.6	-2197.38	-2463.3	-2526.52
63.5819	-3101.16	-4170.98	-3858.5	-3292.07	-4297.97	-3950.37	-2206	-2463.33	-2520.24
63.7223	-3082.28	-4167.07	-3853.95	-3462.11	-4492.51	-4137.4	-2213.92	-2463.38	-2514.08
63.8626	-3062.49	-4163.22	-3850.18	-3616.44	-4669.19	-4309.16	-2221.24	-2462.58	-2508.53
64.0029	-3042.42	-4159.49	-3847.19	-3756.17	-4829.09	-4466.09	-2227.79	-2460.13	-2504.04
64.1432	-3022.58	-4155.75	-3844.97	-3882.44	-4973.43	-4608.53	-2233.26	-2455.58	-2500.83
64.2835	-3003.31	-4151.77	-3843.54	-3996.31	-5103.52	-4736.77	-2237.23	-2448.84	-2498.83
64.4238	-2984.82	-4147.27	-3842.9	-4098.8	-5220.63	-4851.15	-2239.34	-2440.15	-2497.61
64.5641	-2967.22	-4141.95	-3843.04	-4190.86	-5325.86	-4952.18	-2239.34	-2429.97	-2496.54
64.7044	-2950.59	-4135.59	-3843.89	-4273.44	-5420.09	-5040.7	-2237.2	-2418.74	-2494.94
64.8447	-2934.93	-4128.07	-3845.31	-4347.62	-5504.01	-5117.92	-2233.12	-2406.81	-2492.26
64.985	-2920.11	-4119.35	-3847.07	-4414.55	-5578.28	-5185.32	-2227.39	-2394.23	-2488.17
65.1253	-2905.86	-4109.44	-3848.85	-4475.39	-5643.65	-5244.41	-2220.36	-2380.83	-2482.58
65.2656	-2891.74	-4098.34	-3850.29	-4531.16	-5700.95	-5296.48	-2212.27	-2366.21	-2475.53
65.406	-2877.31	-4085.92	-3851.08	-4582.55	-5750.99	-5342.46	-2203.24	-2349.94	-2467.16
65.5463	-2862.21	-4071.91	-3851.1	-4629.79	-5794.51	-5382.94	-2193.28	-2331.7	-2457.59
65.6866	-2846.2	-4055.94	-3850.42	-4672.66	-5832.12	-5418.31	-2182.32	-2311.42	-2446.93
65.8269	-2829.17	-4037.74	-3849.3	-4710.78	-5864.25	-5448.87	-2170.32	-2289.38	-2435.22
65.9672	-2811.12	-4017.28	-3848.05	-4743.83	-5891.3	-5474.99	-2157.31	-2266.15	-2422.47
66.1075	-2792.2	-3994.85	-3846.85	-4771.83	-5913.7	-5497.21	-2143.45	-2242.49	-2408.69
66.2478	-2772.66	-3971.05	-3845.66	-4795.2	-5932.05	-5516.17	-2129.07	-2219.11	-2393.92
66.3881	-2752.88	-3946.6	-3844.16	-4814.74	-5947.11	-5532.65	-2114.58	-2196.6	-2378.35
66.5284	-2733.32	-3922.24	-3841.91	-4831.36	-5959.69	-5547.39	-2100.41	-2175.28	-2362.35
66.6687	-2714.49	-3898.57	-3838.46	-4845.89	-5970.54	-5561.1	-2086.89	-2155.34	-2346.42
66.809	-2697	-3876.02	-3833.66	-4858.8	-5980.24	-5574.28	-2074.19	-2136.95	-2331.17
66.9493	-2681.5	-3854.83	-3827.7	-4870.16	-5989.18	-5587.18	-2062.36	-2120.38	-2317.18
67.0897	-2668.62	-3835.14	-3821.19	-4879.74	-5997.54	-5599.79	-2051.35	-2105.97	-2305.01
67.23	-2658.82	-3817.12	-3814.97	-4887.19	-6005.31	-5612	-2041.05	-2094.15	-2295.06
67.3703	-2652.25	-3801.01	-3809.82	-4892.28	-6012.36	-5623.67	-2031.32	-2085.31	-2287.54
67.5106	-2648.66	-3787.09	-3806.17	-4895.23	-6018.57	-5634.79	-2022.01	-2079.83	-2282.4
67.6509	-2647.41	-3775.57	-3803.99	-4896.73	-6023.95	-5645.52	-2013	-2077.94	-2279.41
67.7912	-2647.55	-3766.55	-3802.78	-4897.91	-6028.77	-5656.19	-2004.2	-2079.64	-2278.15
67.9315	-2647.92	-3759.94	-3801.7	-4899.95	-6033.51	-5667.12	-1995.61	-2084.72	-2278.13
68.0718	-2647.38	-3755.45	-3799.87	-4903.79	-6038.81	-5678.49	-1987.22	-2092.67	-2278.87
68.2121	-2645.04	-3752.67	-3796.65	-4909.78	-6045.26	-5690.19	-1979.11	-2102.82	-2280.01
68.3524	-2640.34	-3751.07	-3791.8	-4917.61	-6053.25	-5701.82	-1971.37	-2114.43	-2281.4
68.4927	-2633.14	-3750.06	-3785.58	-4926.38	-6062.83	-5712.73	-1964.13	-2126.74	-2283.05
68.633	-2623.57	-3749.11	-3778.65	-4934.93	-6073.68	-5722.26	-1957.53	-2139.1	-2285.03
68.7733	-2611.91	-3747.77	-3771.77	-4942.15	-6085.17	-5729.8	-1951.73	-2151.07	-2287.33
68.9137	-2598.55	-3745.8	-3765.54	-4947.38	-6096.47	-5734.93	-1946.8	-2162.34	-2289.75
69.054	-2583.86	-3743.07	-3760.24	-4950.46	-6106.79	-5737.47	-1942.77	-2172.76	-2291.92
69.1943	-2568.26	-3739.51	-3755.73	-4951.72	-6115.45	-5737.5	-1939.57	-2182.21	-2293.33
69.3346	-2552.13	-3735.06	-3751.53	-4951.75	-6122.06	-5735.37	-1937.11	-2190.59	-2293.57
69.4749	-2536.01	-3729.66	-3747.1	-4951.12	-6126.48	-5731.67	-1935.31	-2197.81	-2292.45
69.6152	-2520.63	-3723.2	-3741.99	-4950.24	-6128.8	-5727.12	-1934.18	-2203.89	-2290.16
69.7555	-2507.05	-3715.61	-3736.1	-4949.19	-6129.28	-5722.39	-1933.87	-2209.04	-2287.28
69.8958	-2496.45	-3706.8	-3729.75	-4947.81	-6128.16	-5717.96	-1934.68	-2213.68	-2284.65
70.0361	-2489.92	-3696.75	-3723.61	-4945.81	-6125.63	-5714.15	-1936.88	-2218.37	-2283.21
70.1764	-2488.16	-3685.6	-3718.47	-4942.96	-6121.67	-5711.22	-1940.66	-2223.67	-2283.76
70.3167	-2491.34	-3673.63	-3715	-4939.26	-6116.16	-5709.48	-1945.9	-2230	-2286.81
70.457	-2499.07	-3661.33	-3713.62	-4935.01	-6109.02	-5709.38	-1952.24	-2237.61	-2292.45
70.5973	-2510.55	-3649.32	-3714.37	-4930.83	-6100.37	-5711.48	-1959.1	-2246.54	-2300.42
70.7377	-2524.75	-3638.23	-3716.93	-4927.48	-6090.63	-5716.26	-1965.81	-2256.7	-2310.13
70.878	-2540.55	-3628.59	-3720.67	-4925.71	-6080.58	-5723.95	-1971.8	-2267.9	-2320.88
71.0183	-2556.88	-3620.73	-3724.87	-4926.01	-6071.22	-5734.35	-1976.62	-2279.89	-2331.97
71.1586	-2572.93	-3614.8	-3728.89	-4928.62	-6063.63	-5746.77	-1980.07	-2292.35	-2342.92
71.2989	-2588.06	-3610.78	-3732.32	-4933.42	-6058.66	-5760.15	-1982.18	-2304.95	-2353.41
71.4392	-2601.88	-3608.53	-3735.02	-4940.01	-6056.79	-5773.3	-1983.12	-2317.28	-2363.23
71.5795	-2614.12	-3607.89	-3737.11	-4947.8	-6058.02	-5785.12	-1983.06	-2328.89	-2372.11
71.7198	-2624.56	-3608.79	-3738.81	-4956.11	-6061.89	-5794.8	-1982.03	-2339.28	-2379.62
71.8601	-2633.03	-3611.31	-3740.39	-4964.39	-6067.66	-5801.84	-1979.88	-2347.89	-2385.19
72.0004	-2639.33	-3615.64	-3742.03	-4972.22	-6074.53	-5806.13	-1976.27	-2354.18	-2388.25
72.1407	-2643.23	-3621.98	-3743.77	-4979.47	-6081.85	-5807.79	-1970.88	-2357.67	-2388.3
72.281	-2644.6	-3630.39	-3745.42	-4986.2	-6089.18	-5807.13	-1963.45	-2358.04	-2385.05
72.4213	-2643.52	-3640.63	-3746.64	-4992.53	-6096.31	-5804.47	-1954.01	-2355.22	-2378.47
72.5617	-2640.39	-3652.14	-3747.06	-4998.53	-6103.11	-5800.11	-1942.78	-2349.42	-2368.87
72.702	-2635.84	-3664.06	-3746.35	-5004.12	-6109.45	-5794.25	-1930.27	-2341.08	-2356.89
72.8423	-2630.59	-3675.43	-3744.36	-5009.1	-6115.03	-5787.11	-1917.11	-2330.73	-2343.35
72.9826	-2625.18	-3685.37	-3741.1	-5013.12	-6119.41	-5779	-1903.9	-2318.91	-2329.19
73.1229	-2619.84	-3693.28	-3736.77	-5015.74	-6122.1	-5770.38	-1891.09	-2306.04	-2315.23
73.2632	-2614.49	-3698.92	-3731.66	-5016.51	-6122.66	-5761.89	-1878.94	-2292.4	-2302.1
73.4035	-2608.75	-3702.33	-3726.17	-5015.07	-6120.82	-5754.31	-1867.49	-2278.32	-2290.24
73.5438	-2602.15	-3703.67	-3720.66	-5011.23	-6116.64	-5748.34	-1856.74	-2264.23	-2279.93
73.6841	-2594.24	-3702.96	-3715.41	-5005.05	-6110.43	-5744.43	-1846.6	-2250.7	-2271.27
73.8244	-2584.7	-3700.05	-3710.53	-4996.82	-6102.72	-5742.57	-1837.02	-2238.35	-2264.24
73.9647	-2573.41	-3694.66	-3705.99	-4986.96	-6094.05	-5742.32	-1828.01	-2227.72	-2258.75
74.105	-2560.52	-3686.56	-3701.6	-4975.91	-6084.85	-5742.78	-1819.63	-2219.13	-2254.6
74.2454	-2546.46	-3675.74	-3697.1	-4964.06	-6075.25	-5742.87	-1812.04	-2212.64	-2251.52
74.3856	-2531.82	-3662.46	-3692.12	-4951.61	-6065.04	-5741.43	-1805.38	-2208.05	-2249.08
74.526	-2517.26	-3647.26	-3686.34	-4938.54	-6053.82	-5737.43	-1799.68	-2205.01	-2246.75
74.6663	-2503.29	-3630.93	-3679.49	-4924.77	-6041.14	-5730.21	-1794.86	-2203.12	-2243.93
74.8066	-2490.18	-3614.4	-3671.46	-4910.27	-6026.71	-5719.5	-1790.73	-2202.02	-2240.15
74.9469	-2477.95	-3598.57	-3662.29	-4895.2	-6010.38	-5705.39	-1787.11	-2201.42	-2235.08
75.0872	-2466.52	-3584.13	-3652.11	-4879.96	-5992.22	-5688.27	-1783.82	-2201.19	-2228.55
75.2275	-2455.87	-3571.4	-3641.08	-4865.05	-5972.4	-5668.6	-1780.77	-2201.3	-2220.51
75.3678	-2446.13	-3560.34	-3629.28	-4850.98	-5951.12	-5646.89	-1777.83	-2201.69	-2210.94
75.5081	-2437.55	-3550.64	-3616.71	-4838.18	-5928.61	-5623.62	-1774.88	-2202.16	-2199.87
75.6484	-2430.34	-3541.94	-3603.29	-4826.99	-5905.05	-5599.22	-1771.77	-2202.3	-2187.38
75.7887	-2424.59	-3533.88	-3588.94	-4817.6	-5880.5	-5574.14	-1768.33	-2201.5	-2173.57
75.929	-2420.14	-3526.28	-3573.71	-4809.95	-5855.01	-5548.83	-1764.41	-2199.11	-2158.59
76.0693	-2416.54	-3519.01	-3557.8	-4803.77	-5828.7	-5523.85	-1759.78	-2194.59	-2142.67
76.2097	-2413.07	-3511.98	-3541.62	-4798.58	-5801.81	-5499.93	-1754.22	-2187.61	-2126.18
76.35	-2408.92	-3505.01	-3525.74	-4793.9	-5774.77	-5477.9	-1747.45	-2178.18	-2109.65
76.4903	-2403.36	-3497.76	-3510.85	-4789.3	-5748.19	-5458.61	-1739.26	-2166.61	-2093.76
76.6306	-2395.95	-3489.88	-3497.6	-4784.47	-5722.75	-5442.69	-1729.51	-2153.35	-2079.22
76.7709	-2386.61	-3481.06	-3486.5	-4779.21	-5699.08	-5430.39	-1718.22	-2138.84	-2066.67
76.9112	-2375.65	-3471.26	-3477.8	-4773.38	-5677.61	-5421.59	-1705.62	-2123.31	-2056.52
77.0515	-2363.66	-3460.68	-3471.37	-4766.84	-5658.53	-5415.74	-1692.1	-2106.82	-2048.88
77.1918	-2351.38	-3449.79	-3466.78	-4759.37	-5641.79	-5411.95	-1678.16	-2089.26	-2043.61
77.3321	-2339.54	-3439.09	-3463.33	-4750.65	-5627.19	-5409.15	-1664.27	-2070.54	-2040.33
77.4724	-2328.68	-3429.04	-3460.27	-4740.36	-5614.47	-5406.3	-1650.83	-2050.68	-2038.61
77.6127	-2319.13	-3420.02	-3456.93	-4728.23	-5603.36	-5402.58	-1638.11	-2029.95	-2038.1
77.753	-2310.94	-3412.27	-3452.79	-4714.14	-5593.57	-5397.51	-1626.25	-2008.84	-2038.59
77.8933	-2304.03	-3405.91	-3447.59	-4698.14	-5584.73	-5390.84	-1615.35	-1987.95	-2040.08
78.0336	-2298.31	-3400.91	-3441.25	-4680.41	-5576.37	-5382.48	-1605.45	-1967.91	-2042.6
78.174	-2293.76	-3397.05	-3433.82	-4661.23	-5567.97	-5372.31	-1596.59	-1949.17	-2046.18
78.3143	-2290.33	-3394.01	-3425.38	-4641.04	-5559.01	-5360.16	-1588.82	-1931.93	-2050.65
78.4546	-2287.87	-3391.33	-3415.93	-4620.36	-5549.08	-5345.76	-1582.21	-1916.09	-2055.57
78.5949	-2286.03	-3388.52	-3405.47	-4599.76	-5537.86	-5328.8	-1576.8	-1901.43	-2060.3
78.7352	-2284.29	-3385.11	-3394	-4579.7	-5525.11	-5309.01	-1572.58	-1887.7	-2064
78.8755	-2281.93	-3380.58	-3381.59	-4560.45	-5510.61	-5286.36	-1569.46	-1874.78	-2065.85
79.0158	-2278.19	-3374.42	-3368.43	-4542.11	-5494.24	-5261.06	-1567.15	-1862.65	-2065.2
79.1561	-2272.34	-3366.12	-3354.82	-4524.63	-5475.93	-5233.61	-1565.19	-1851.33	-2061.63
79.2964	-2263.88	-3355.21	-3341.18	-4507.92	-5455.63	-5204.68	-1563	-1840.87	-2055.08
79.4367	-2252.64	-3341.35	-3328.03	-4491.87	-5433.36	-5175.01	-1560.03	-1831.25	-2045.74
79.577	-2238.79	-3324.45	-3315.88	-4476.39	-5409.11	-5145.23	-1555.92	-1822.36	-2034.04
79.7173	-2222.76	-3304.69	-3305.05	-4461.39	-5382.95	-5115.85	-1550.6	-1814.02	-2020.5
79.8577	-2205.11	-3282.53	-3295.62	-4446.77	-5354.99	-5087.17	-1544.27	-1806.08	-2005.57
79.998	-2186.36	-3258.62	-3287.34	-4432.37	-5325.52	-5059.36	-1537.36	-1798.46	-1989.61
80.1383	-2166.87	-3233.7	-3279.67	-4417.95	-5295.03	-5032.42	-1530.35	-1791.24	-1972.84
80.2786	-2146.89	-3208.45	-3271.86	-4403.15	-5264.19	-5006.39	-1523.69	-1784.67	-1955.43
80.4189	-2126.61	-3183.47	-3263.13	-4387.53	-5233.69	-4981.46	-1517.7	-1779.04	-1937.56
80.5592	-2106.27	-3159.28	-3252.85	-4370.64	-5204.04	-4957.95	-1512.54	-1774.68	-1919.5
80.6995	-2086.16	-3136.38	-3240.67	-4352.05	-5175.53	-4936.31	-1508.21	-1771.78	-1901.69
80.8398	-2066.61	-3115.21	-3226.67	-4331.49	-5148.22	-4917.01	-1504.58	-1770.37	-1884.73
80.9801	-2047.9	-3096.1	-3211.21	-4308.93	-5122.06	-4900.38	-1501.53	-1770.31	-1869.29
81.1204	-2030.19	-3079.29	-3194.87	-4284.63	-5097.02	-4886.53	-1498.93	-1771.32	-1855.95
81.2607	-2013.5	-3064.85	-3178.27	-4259.09	-5073.22	-4875.31	-1496.72	-1773.15	-1845.12
81.401	-1997.6	-3052.75	-3161.96	-4232.97	-5050.95	-4866.33	-1494.85	-1775.61	-1836.93
81.5413	-1982.17	-3042.95	-3146.3	-4206.9	-5030.59	-4859.09	-1493.31	-1778.56	-1831.22
81.6817	-1966.87	-3035.47	-3131.54	-4181.34	-5012.49	-4853.08	-1492.1	-1781.85	-1827.64
81.822	-1951.5	-3030.34	-3117.79	-4156.59	-4996.85	-4847.91	-1491.2	-1785.18	-1825.74
81.9623	-1936.11	-3027.53	-3105.11	-4132.86	-4983.61	-4843.35	-1490.47	-1788.07	-1825.04
82.1026	-1921.04	-3026.92	-3093.59	-4110.26	-4972.35	-4839.19	-1489.63	-1789.9	-1825.08
82.2429	-1906.77	-3028.22	-3083.33	-4088.92	-4962.38	-4835.27	-1488.32	-1790.06	-1825.4
82.3832	-1893.83	-3030.95	-3074.47	-4069.04	-4952.75	-4831.37	-1486.22	-1788.03	-1825.6
82.5235	-1882.58	-3034.53	-3067.05	-4050.84	-4942.57	-4827.23	-1483.07	-1783.54	-1825.38
82.6638	-1873.08	-3038.35	-3060.97	-4034.53	-4931.14	-4822.47	-1478.81	-1776.57	-1824.56
82.8041	-1865.1	-3041.84	-3055.92	-4020.3	-4918.22	-4816.56	-1473.52	-1767.37	-1823.06
82.9444	-1858.19	-3044.54	-3051.43	-4008.15	-4904.01	-4808.88	-1467.4	-1756.31	-1820.86
83.0847	-1851.9	-3045.98	-3046.88	-3997.91	-4889.1	-4798.81	-1460.7	-1743.82	-1817.93
83.225	-1846	-3045.79	-3041.62	-3989.2	-4874.24	-4785.89	-1453.7	-1730.24	-1814.22
83.3654	-1840.54	-3043.68	-3035.14	-3981.5	-4860.07	-4769.98	-1446.61	-1715.87	-1809.64
83.5057	-1835.84	-3039.55	-3027.16	-3974.21	-4846.91	-4751.3	-1439.52	-1700.98	-1804.07
83.646	-1832.3	-3033.44	-3017.66	-3966.79	-4834.69	-4730.3	-1432.39	-1685.89	-1797.48
83.7863	-1830.24	-3025.39	-3006.82	-3958.8	-4823.07	-4707.65	-1425.1	-1671.03	-1789.9
83.9266	-1829.71	-3015.39	-2994.9	-3949.94	-4811.63	-4684.1	-1417.52	-1656.94	-1781.45
84.0669	-1830.51	-3003.27	-2982.19	-3940.12	-4800.06	-4660.38	-1409.52	-1644.18	-1772.34
84.2072	-1832.26	-2988.82	-2968.98	-3929.42	-4788.32	-4637.1	-1401.04	-1633.23	-1762.81
84.3475	-1834.5	-2971.92	-2955.55	-3918.12	-4776.64	-4614.7	-1392.09	-1624.35	-1753.11
84.4878	-1836.92	-2952.75	-2942.18	-3906.52	-4765.48	-4593.39	-1382.77	-1617.46	-1743.45
84.6281	-1839.44	-2931.83	-2929.1	-3894.93	-4755.37	-4573.24	-1373.26	-1612.19	-1734
84.7684	-1842.27	-2909.97	-2916.48	-3883.55	-4746.71	-4554.31	-1363.74	-1607.95	-1724.82
84.9087	-1845.79	-2888.11	-2904.37	-3872.48	-4739.54	-4536.72	-1354.3	-1604.15	-1715.78
85.049	-1850.42	-2867.13	-2892.73	-3861.65	-4733.41	-4520.64	-1344.91	-1600.33	-1706.61
85.1894	-1856.4	-2847.7	-2881.41	-3850.91	-4727.36	-4506.32	-1335.5	-1596.33	-1696.9
85.3297	-1863.72	-2830.23	-2870.15	-3840.08	-4720.21	-4493.95	-1326.03	-1592.28	-1686.36
85.47	-1871.98	-2814.86	-2858.65	-3829.04	-4710.78	-4483.62	-1316.56	-1588.44	-1674.83
85.6103	-1880.5	-2801.61	-2846.62	-3817.83	-4698.34	-4475.2	-1307.28	-1585.07	-1662.33
85.7506	-1888.47	-2790.35	-2833.83	-3806.61	-4682.68	-4468.29	-1298.47	-1582.3	-1649.04
85.8909	-1895.13	-2780.93	-2820.17	-3795.65	-4664.19	-4462.17	-1290.46	-1580.01	-1635.13
86.0312	-1899.89	-2773.25	-2805.68	-3785.18	-4643.65	-4456	-1283.56	-1577.88	-1620.76
86.1715	-1902.47	-2767.38	-2790.45	-3775.29	-4622.01	-4448.98	-1277.97	-1575.45	-1606.02
86.3118	-1902.77	-2763.52	-2774.65	-3765.84	-4600.17	-4440.57	-1273.69	-1572.35	-1591
86.4521	-1900.85	-2761.96	-2758.43	-3756.51	-4578.77	-4430.59	-1270.53	-1568.36	-1575.87
86.5924	-1896.86	-2762.85	-2741.94	-3746.79	-4558.16	-4419.21	-1268.11	-1563.59	-1560.87
86.7327	-1890.96	-2766.03	-2725.35	-3736.21	-4538.49	-4406.91	-1266.02	-1558.35	-1546.42
86.8731	-1883.35	-2770.9	-2708.96	-3724.49	-4519.83	-4394.3	-1263.91	-1553.07	-1533.07
87.0134	-1874.24	-2776.57	-2693.23	-3711.75	-4502.31	-4382.02	-1261.56	-1548.13	-1521.39
87.1537	-1863.87	-2782.05	-2678.76	-3698.47	-4486.13	-4370.43	-1258.89	-1543.76	-1511.87
87.294	-1852.51	-2786.53	-2666.21	-3685.37	-4471.59	-4359.59	-1255.99	-1539.96	-1504.8
87.4343	-1840.47	-2789.59	-2656.11	-3673.23	-4459.05	-4349.18	-1253.01	-1536.5	-1500.27
87.5746	-1828.11	-2791.1	-2648.74	-3662.63	-4448.81	-4338.72	-1250.15	-1532.98	-1498.19
87.7149	-1815.81	-2791.08	-2644.09	-3653.83	-4440.96	-4327.76	-1247.45	-1528.95	-1498.36
87.8552	-1803.97	-2789.47	-2641.88	-3646.66	-4435.27	-4316.11	-1244.78	-1524.02	-1500.46
87.9955	-1792.93	-2785.99	-2641.7	-3640.63	-4431.14	-4303.8	-1241.87	-1518.02	-1504.18
88.1358	-1783.03	-2780.22	-2643.19	-3635.06	-4427.71	-4291.07	-1238.46	-1511	-1509.29
88.2761	-1774.6	-2771.61	-2646.11	-3629.35	-4424.01	-4278.22	-1234.44	-1503.26	-1515.58
88.4164	-1767.88	-2759.71	-2650.33	-3623.1	-4419.11	-4265.49	-1229.96	-1495.26	-1522.84
88.5567	-1763.04	-2744.29	-2655.81	-3616.21	-4412.28	-4252.93	-1225.41	-1487.47	-1530.66
88.6971	-1760.11	-2725.5	-2662.49	-3608.87	-4403.07	-4240.3	-1221.35	-1480.18	-1538.49
88.8374	-1758.92	-2703.86	-2670.2	-3601.36	-4391.27	-4227.11	-1218.33	-1473.46	-1545.63
88.9777	-1759.12	-2680.21	-2678.61	-3593.92	-4376.88	-4212.77	-1216.72	-1467.13	-1551.37
89.118	-1760.23	-2655.56	-2687.15	-3586.57	-4359.96	-4196.84	-1216.59	-1460.87	-1555.13
89.2583	-1761.63	-2630.86	-2695.13	-3579.02	-4340.68	-4179.18	-1217.64	-1454.36	-1556.57
89.3986	-1762.78	-2606.87	-2701.91	-3570.75	-4319.29	-4160.12	-1219.28	-1447.42	-1555.68
89.5389	-1763.24	-2584.02	-2707.08	-3561.07	-4296.26	-4140.32	-1220.78	-1440.05	-1552.75
89.6792	-1762.8	-2562.37	-2710.58	-3549.38	-4272.23	-4120.69	-1221.43	-1432.5	-1548.26
89.8195	-1761.48	-2541.74	-2712.7	-3535.33	-4247.96	-4102.1	-1220.75	-1425.13	-1542.74
89.9598	-1759.45	-2521.93	-2713.91	-3518.96	-4224.18	-4085.19	-1218.62	-1418.4	-1536.57
90.1001	-1756.92	-2502.93	-2714.71	-3500.69	-4201.57	-4070.23	-1215.23	-1412.77	-1529.93
90.2404	-1754.06	-2484.9	-2715.38	-3481.2	-4180.75	-4057.04	-1211.03	-1408.57	-1522.77
90.3808	-1750.94	-2468.11	-2715.93	-3461.23	-4162.25	-4045.23	-1206.52	-1405.89	-1515.02
90.5211	-1747.53	-2452.65	-2716.08	-3441.4	-4146.43	-4034.34	-1202.07	-1404.56	-1506.63
90.6614	-1743.73	-2438.28	-2715.47	-3422.06	-4133.48	-4024.07	-1197.74	-1404.15	-1497.75
90.8017	-1739.45	-2424.39	-2713.77	-3403.21	-4123.37	-4014.34	-1193.32	-1404.14	-1488.7
90.942	-1734.73	-2410.14	-2710.9	-3384.59	-4115.88	-4005.29	-1188.42	-1404.03	-1479.96
91.0823	-1729.78	-2394.65	-2707.06	-3365.89	-4110.69	-3997.13	-1182.7	-1403.54	-1472.01
91.2226	-1725.02	-2377.18	-2702.67	-3346.89	-4107.36	-3990.01	-1176.05	-1402.61	-1465.27
91.3629	-1721	-2357.31	-2698.17	-3327.72	-4105.34	-3983.88	-1168.7	-1401.37	-1459.92
91.5032	-1718.23	-2334.97	-2693.89	-3308.81	-4104.03	-3978.39	-1161.13	-1399.96	-1455.91
91.6435	-1716.98	-2310.43	-2689.86	-3290.89	-4102.89	-3972.97	-1153.96	-1398.4	-1453.02
91.7838	-1717.2	-2284.16	-2685.76	-3274.75	-4101.36	-3966.93	-1147.74	-1396.51	-1450.96
91.9241	-1718.3	-2256.76	-2680.94	-3261.08	-4098.9	-3959.64	-1142.78	-1393.99	-1449.4
92.0644	-1719.34	-2228.86	-2674.66	-3250.3	-4095.02	-3950.71	-1139.09	-1390.52	-1448.17
92.2047	-1719.4	-2201.09	-2666.45	-3242.48	-4089.41	-3940.07	-1136.4	-1385.87	-1447.21
92.3451	-1717.79	-2174.02	-2656.22	-3237.41	-4082.06	-3928	-1134.28	-1379.96	-1446.65
92.4854	-1714.21	-2148.14	-2644.3	-3234.67	-4073.16	-3914.95	-1132.24	-1372.86	-1446.62
92.6257	-1708.71	-2123.84	-2631.3	-3233.82	-4063.06	-3901.47	-1129.9	-1364.84	-1447.22
92.766	-1701.59	-2101.45	-2617.87	-3234.48	-4052.1	-3887.98	-1127.07	-1356.26	-1448.42
92.9063	-1693.25	-2081.31	-2604.59	-3236.46	-4040.61	-3874.75	-1123.79	-1347.55	-1450.05
93.0466	-1684.06	-2063.72	-2591.75	-3239.71	-4028.91	-3861.91	-1120.3	-1339.11	-1451.86
93.1869	-1674.23	-2048.91	-2579.41	-3244.21	-4017.3	-3849.45	-1116.88	-1331.28	-1453.58
93.3272	-1663.82	-2036.95	-2567.45	-3249.88	-4006.12	-3837.39	-1113.78	-1324.24	-1455
93.4675	-1648.89	-2028.23	-2552.1	-3249.88	-3990.15	-3820.18	-1109.14	-1316.91	-1452.54
93.6078	-1627.59	-2011.26	-2526.35	-3235.15	-3957.52	-3787.25	-1099.85	-1304.31	-1443.58
93.7481	-1603.07	-1990.46	-2495.57	-3213.87	-3917.12	-3746.89	-1088.42	-1289.19	-1431.68
93.8884	-1577.07	-1968.2	-2462.68	-3189.87	-3873.52	-3703.44	-1076.09	-1273.03	-1418.57
94.0288	-1550.34	-1945.43	-2428.89	-3164.61	-3828.54	-3658.62	-1063.34	-1256.46	-1404.89
94.169	-1523.26	-1922.58	-2394.77	-3138.71	-3783.01	-3613.24	-1050.38	-1239.73	-1390.93
94.3094	-1496.03	-1899.8	-2360.57	-3112.39	-3737.26	-3567.64	-1037.29	-1222.98	-1376.8
94.4497	-1468.7	-1877.11	-2326.35	-3085.65	-3691.34	-3521.87	-1024.09	-1206.23	-1362.5
94.59	-1441.25	-1854.38	-2292.02	-3058.32	-3645.08	-3475.79	-1010.73	-1189.42	-1347.97
94.7303	-1413.59	-1831.44	-2257.38	-3030.12	-3598.15	-3429.09	-997.119	-1172.45	-1333.07
94.8706	-1385.57	-1808.03	-2222.16	-3000.65	-3550.09	-3381.36	-983.135	-1155.17	-1317.65
95.0109	-1356.98	-1783.85	-2186	-2969.45	-3500.33	-3332.05	-968.627	-1137.39	-1301.48

## Sheet: DSF C18 only
Raw data (Fluorescence in RU)																	Derivative data (dFluorescence/dt)																	Derivative data (dFluorescence/dt) - baseline corrected
Temperature	Dye			Native			G22-F'26			E31-V'37			G(-1)-L'5				Temperature	Dye			Native			G22-F'26			E31-V'37			G(-1)-L'5				Temperature	G(-1)-L'5
24.9788	4160.15	2293.54	1722.71	825.439	2154.88	296.573	-8.126	2019.28	2711.12	271.219	2000.22	3058.47	-3005.55	1793.44	1946.3		24.9788	4160.15	2293.54	1722.71	-91.6913	-96.2259	85.9165	3.25473	-79.4783	363.745	173.861	-131.506	186.117	-3005.55	1793.44	1946.3		24.9788	-505.552	-706.564	-553.698
25.1007	4152.64	2303.08	1700.49	812.894	2143.01	305.666	-5.9463	2006.91	2754.36	292.042	1983.47	3081.12	-2982.11	1795.5	1981.82		25.1007	4152.64	2303.08	1700.49	-95.6209	-89.7317	83.9408	0.40321	-81.9006	345.429	166.194	-126.027	183.629	-2982.11	1795.5	1981.82		25.1007	-482.105	-704.502	-518.176
25.2227	4145.92	2312.45	1678.82	799.911	2131.94	314.946	-4.6548	1994.86	2796.07	312.207	1967.48	3103.72	-2959.91	1797.53	2016.75		25.2227	4145.92	2312.45	1678.82	-99.4539	-83.1057	81.8102	-2.31281	-84.346	326.654	158.329	-120.392	180.92	-2959.91	1797.53	2016.75		25.2227	-459.906	-702.47	-483.247
25.3446	4139.89	2321.65	1657.58	786.575	2121.6	324.51	-4.1526	1983.1	2836.46	331.843	1952.18	3126.4	-2938.89	1799.51	2051.17		25.3446	4139.89	2321.65	1657.58	-103.188	-76.3599	79.5423	-4.87061	-86.8295	307.495	150.305	-114.615	178.022	-2938.89	1799.51	2051.17		25.3446	-438.886	-700.487	-448.831
25.4665	4134.43	2330.73	1636.66	773.017	2111.91	334.419	-4.2746	1971.53	2875.73	351.091	1937.46	3149.25	-2918.93	1801.4	2085.16		25.4665	4134.43	2330.73	1636.66	-106.813	-69.5075	77.16	-7.24714	-89.3605	288.044	142.17	-108.709	174.97	-2918.93	1801.4	2085.16		25.4665	-418.93	-698.603	-414.845
25.5885	4129.38	2339.69	1616	759.392	2102.78	344.68	-4.8373	1960.09	2914.05	370.082	1923.29	3172.3	-2899.9	1803.12	2118.76		25.5885	4129.38	2339.69	1616	-110.313	-62.5626	74.689	-9.4179	-91.9441	268.401	133.974	-102.686	171.801	-2899.9	1803.12	2118.76		25.5885	-399.901	-696.875	-381.237
25.7104	4124.62	2348.55	1595.57	745.83	2094.14	355.25	-5.6703	1948.68	2951.56	388.905	1909.6	3195.52	-2881.67	1804.67	2151.99		25.7104	4124.62	2348.55	1595.57	-113.665	-55.5403	72.1558	-11.3569	-94.5811	248.671	125.77	-96.556	168.547	-2881.67	1804.67	2151.99		25.7104	-381.668	-695.327	-348.011
25.8323	4120.07	2357.32	1575.39	732.395	2085.97	366.054	-6.6453	1937.23	2988.33	407.58	1896.31	3218.81	-2864.13	1806.05	2184.78		25.8323	4120.07	2357.32	1575.39	-116.84	-48.4548	69.584	-13.0383	-97.2673	228.956	117.605	-90.3251	165.233	-2864.13	1806.05	2184.78		25.8323	-364.129	-693.947	-315.219
25.9543	4115.7	2366	1555.47	719.085	2078.21	377.02	-7.6926	1925.61	3024.41	426.079	1883.38	3242.1	-2847.19	1807.29	2217.08		25.9543	4115.7	2366	1555.47	-119.806	-41.318	66.9905	-14.4403	-99.9906	209.344	109.515	-83.9931	161.87	-2847.19	1807.29	2217.08		25.9543	-347.192	-692.71	-282.918
26.0762	4111.52	2374.61	1535.84	705.867	2070.83	388.058	-8.7857	1913.78	3059.8	444.329	1870.8	3265.32	-2830.77	1808.42	2248.86		26.0762	4111.52	2374.61	1535.84	-122.53	-34.1355	64.3779	-15.5554	-102.725	189.878	101.511	-77.5481	158.446	-2830.77	1808.42	2248.86		26.0762	-330.772	-691.579	-251.143
26.1981	4107.56	2383.13	1516.58	692.651	2063.82	399.011	-9.901	1901.72	3094.43	462.219	1858.58	3288.36	-2814.77	1809.51	2280.04		26.1981	4107.56	2383.13	1516.58	-124.983	-26.8912	61.7121	-16.4085	-105.421	170.471	93.5277	-70.9496	154.884	-2814.77	1809.51	2280.04		26.1981	-314.772	-690.492	-219.959
26.3201	4103.89	2391.56	1497.86	679.243	2057.16	409.634	-11.024	1889.43	3128.12	479.579	1846.73	3311.06	-2799.1	1810.58	2310.52		26.3201	4103.89	2391.56	1497.86	-127.119	-19.4678	58.82	-17.0506	-107.981	150.563	85.2638	-64.0328	150.89	-2799.1	1810.58	2310.52		26.3201	-299.098	-689.42	-189.485
26.442	4100.68	2399.94	1479.96	665.31	2050.82	419.609	-12.2172	1876.95	3160.45	496.127	1835.31	3333.1	-2783.72	1811.62	2340.08		26.442	4100.68	2399.94	1479.96	-128.736	-11.4207	55.0852	-17.2727	-110.355	128.351	75.8305	-56.2378	145.567	-2783.72	1811.62	2340.08		26.442	-283.715	-688.38	-159.918
26.5639	4098.43	2408.3	1463.45	650.273	2045	428.509	-13.8748	1864.47	3190.43	511.268	1824.53	3353.97	-2768.91	1812.63	2368.33		26.5639	4098.43	2408.3	1463.45	-126.161	-3.73967	49.2073	-11.5057	-113.529	108.673	67.3718	-46.8827	138.69	-2768.91	1812.63	2368.33		26.5639	-268.906	-687.365	-131.673
26.6859	4098.6	2416.49	1449.62	632.855	2040.57	435.845	-17.5058	1852.59	3215.31	523.455	1815.37	3372.87	-2756.19	1813.73	2394.19		26.6859	4098.6	2416.49	1449.62	-121.494	2.64795	42.1579	-3.76293	-116.798	90.4951	59.778	-37.8688	131.424	-2756.19	1813.73	2394.19		26.6859	-256.189	-686.273	-105.806
26.8078	4104.56	2424.02	1440.37	610.626	2040.01	442.057	-27.022	1842.88	3229.66	529.694	1809.92	3389.75	-2750	1815.11	2415.73		26.8078	4104.56	2424.02	1440.37	-114.256	7.52918	34.0149	5.78982	-119.925	73.8981	53.5229	-29.4171	123.861	-2750	1815.11	2415.73		26.8078	-250.001	-684.888	-84.272
26.9297	4115.89	2433.55	1436.91	587.673	2042.09	447.39	-38.7564	1830.24	3229.73	529.024	1805.03	3405.7	-2754.58	1812.56	2424.87		26.9297	4115.89	2433.55	1436.91	-104.098	10.9801	25.0873	16.8815	-122.583	59.0257	49.1405	-21.4853	116.156	-2754.58	1812.56	2424.87		26.9297	-254.583	-687.436	-75.131
27.0517	4127.12	2444.71	1434.4	565.974	2043.18	451.698	-49.3089	1816.87	3227.8	528.735	1798.84	3420.86	-2760.72	1807.7	2431.34		27.0517	4127.12	2444.71	1434.4	-90.8789	13.3347	15.8922	29.1381	-124.367	46.0906	47.0984	-13.7749	108.533	-2760.72	1807.7	2431.34		27.0517	-260.724	-692.296	-68.6591
27.1736	4136.93	2457.47	1432.51	546.543	2043.16	455.27	-57.0136	1802.4	3224.73	530.007	1791.87	3435.6	-2767.2	1799.92	2436.33		27.1736	4136.93	2457.47	1432.51	-74.6994	15.0387	7.05232	42.11	-124.868	35.3489	47.6831	-5.86723	101.27	-2767.2	1799.92	2436.33		27.1736	-267.201	-700.078	-63.6656
27.2955	4144.84	2470.99	1431.04	529.556	2043.11	458.433	-61.4874	1787.1	3221.21	533.026	1785.51	3450.12	-2773.3	1789.61	2440.42		27.2955	4144.84	2470.99	1431.04	-55.9221	16.4456	-0.861677	55.2975	-123.751	27.0059	50.9081	2.57189	94.6476	-2773.3	1789.61	2440.42		27.2955	-273.295	-710.387	-59.5812
27.4175	4150.97	2484.12	1429.79	514.404	2044.86	461.902	-62.7246	1771.4	3218.05	537.501	1780.85	3464.09	-2778.79	1778.07	2443.41		27.4175	4150.97	2484.12	1429.79	-35.157	17.6625	-7.47332	68.1592	-120.816	21.0669	56.4644	11.6189	88.8864	-2778.79	1778.07	2443.41		27.4175	-278.787	-721.933	-56.5874
27.5394	4155.97	2495.97	1428.48	500.039	2049.6	466.223	-61.4766	1755.31	3216.05	542.198	1778.72	3477.23	-2783.95	1766.49	2445.22		27.5394	4155.97	2495.97	1428.48	-13.1879	18.5177	-12.6631	80.1098	-116.029	17.1914	63.7468	21.025	84.0981	-2783.95	1766.49	2445.22		27.5394	-283.953	-733.509	-54.7759
27.6613	4160.26	2505.95	1426.87	486.259	2057.43	471.513	-58.5174	1738.72	3215.96	546.382	1779.83	3489.97	-2788.56	1756.07	2445.83		27.6613	4160.26	2505.95	1426.87	9.15907	18.6499	-16.5448	90.5461	-109.526	14.6386	71.9732	30.2653	80.2822	-2788.56	1756.07	2445.83		27.6613	-288.558	-743.931	-54.1728
27.7833	4164.05	2513.98	1425.13	473.245	2067.57	476.844	-54.074	1722.14	3217.73	549.703	1784.11	3502.41	-2792.07	1747.5	2444.95		27.7833	4164.05	2513.98	1425.13	31.1598	17.6505	-19.3847	98.9499	-101.597	12.3928	80.3807	38.6487	77.3622	-2792.07	1747.5	2444.95		27.7833	-292.067	-752.499	-55.0492
27.9052	4167.06	2520.86	1423.87	461.205	2078.22	480.654	-47.2607	1705.78	3221.12	552.526	1790.68	3514.21	-2793.41	1740.39	2442.38		27.9052	4167.06	2520.86	1423.87	52.2789	15.1803	-21.4863	105.046	-92.6802	9.49379	88.4453	45.4416	75.2534	-2793.41	1740.39	2442.38		27.9052	-293.411	-759.606	-57.617
28.0271	4168.98	2528.02	1423.47	450.344	2087.03	481.875	-37.4292	1688.91	3225.65	555.244	1797.8	3525.39	-2791.71	1733.42	2438.31		28.0271	4168.98	2528.02	1423.47	72.1079	11.0844	-23.0585	108.862	-83.2894	5.39863	95.987	50.0566	73.9289	-2791.71	1733.42	2438.31		28.0271	-291.705	-766.584	-61.6915
28.1491	4169.47	2536.88	1423.94	441.751	2092.09	480.347	-24.256	1670.87	3231.15	558.54	1803.24	3536	-2786.51	1725.28	2433.1		28.1491	4169.47	2536.88	1423.94	90.1842	5.55223	-24.1048	110.601	-73.9026	0.0561647	103.022	52.3027	73.4463	-2786.51	1725.28	2433.1		28.1491	-286.508	-774.725	-66.8989
28.271	4167.96	2548.06	1425.37	437.327	2092.75	475.955	-7.8164	1652.03	3237.39	563.056	1805.88	3545.59	-2777.79	1715.83	2426.84		28.271	4167.96	2548.06	1425.37	105.874	-0.80365	-24.3983	110.484	-64.9035	-6.21912	109.519	52.5024	73.9166	-2777.79	1715.83	2426.84		28.271	-277.793	-784.173	-73.16
28.3929	4164.09	2561.38	1427.43	438.293	2089.65	468.9	11.1231	1633.31	3244.04	569.05	1806.15	3554.15	-2766.14	1705.41	2419.55		28.3929	4164.09	2561.38	1427.43	118.428	-7.08799	-23.5845	108.689	-56.585	-12.8398	115.297	51.3622	75.4304	-2766.14	1705.41	2419.55		28.3929	-266.142	-794.586	-80.4498
28.5149	4157.64	2576.32	1429.66	444.796	2084.33	459.714	31.651	1615.38	3250.69	577.033	1805.04	3561.86	-2752.28	1693.98	2411.48		28.5149	4157.64	2576.32	1429.66	127.163	-12.4306	-21.3782	105.388	-49.2072	-19.0637	120.049	49.6729	77.9895	-2752.28	1693.98	2411.48		28.5149	-252.283	-806.022	-88.5181
28.6368	4148.73	2592.17	1431.67	455.978	2078.62	449.284	52.751	1598.78	3256.64	587.821	1803.79	3568.62	-2736.93	1681.33	2403.21		28.6368	4148.73	2592.17	1431.67	131.653	-16.2968	-17.7461	100.835	-43.0628	-24.1474	123.434	47.9911	81.4817	-2736.93	1681.33	2403.21		28.6368	-236.932	-818.667	-96.7939
28.7587	4137.95	2607.73	1433.26	470.506	2074.03	438.803	73.2583	1584.26	3261.1	601.509	1804.23	3574.41	-2720.7	1668	2395.61		28.7587	4137.95	2607.73	1433.26	131.852	-18.6411	-12.9563	95.4347	-38.5111	-27.4685	125.205	46.4344	85.7037	-2720.7	1668	2395.61		28.7587	-220.696	-832.004	-104.387
28.8807	4126.1	2621.6	1434.5	487.176	2071.78	429.268	91.9893	1572.66	3263.11	617.387	1808.12	3579.69	-2703.91	1655.28	2389.54		28.8807	4126.1	2621.6	1434.5	128.146	-19.848	-7.48441	89.7335	-35.964	-28.5864	125.295	44.6737	90.4147	-2703.91	1655.28	2389.54		28.8807	-203.907	-844.723	-110.461
29.0026	4113.59	2632.69	1435.04	505.597	2072.68	421.955	108.505	1564.46	3262.73	634.874	1816.39	3585.36	-2686.47	1644.7	2385.89		29.0026	4113.59	2632.69	1435.04	121.3	-20.5176	-1.86743	84.3304	-35.8169	-27.2587	123.857	42.1211	95.379	-2686.47	1644.7	2385.89		29.0026	-186.475	-855.302	-114.111
29.1245	4100.24	2640.52	1434.51	525.873	2076.99	417.69	123.195	1559.81	3260.88	653.707	1829.13	3591.97	-2668.08	1637.21	2385.21		29.1245	4100.24	2640.52	1434.51	112.283	-21.2231	3.42434	79.7508	-38.3533	-23.44	121.255	38.2302	100.4	-2668.08	1637.21	2385.21		29.1245	-168.085	-862.792	-114.789
29.2465	4086.11	2645.99	1432.91	547.622	2083.55	416.256	136.396	1557.9	3258.16	673.375	1844.97	3599.75	-2648.75	1632.08	2387.36		29.2465	4086.11	2645.99	1432.91	102.034	-22.3297	8.08695	76.3395	-43.6642	-17.2676	118.015	32.7629	105.361	-2648.75	1632.08	2387.36		29.2465	-148.747	-867.916	-112.637
29.3684	4071.77	2650.64	1430.32	569.967	2090.14	416.87	148.386	1557.7	3254.79	693.048	1861.69	3608.77	-2629.12	1628.24	2391.71		29.3684	4071.77	2650.64	1430.32	91.2786	-23.9042	12.0408	74.1948	-51.5836	-9.0293	114.728	25.9258	110.255	-2629.12	1628.24	2391.71		29.3684	-129.116	-871.763	-108.293
29.4903	4058.09	2655.61	1426.85	591.86	2095.06	418.583	159.24	1558.65	3250.78	711.634	1877.32	3618.69	-2610.25	1625.06	2397.64		29.4903	4058.09	2655.61	1426.85	80.4769	-25.7133	15.4171	73.1696	-61.6519	0.895622	111.931	18.3448	115.182	-2610.25	1625.06	2397.64		29.4903	-110.246	-874.937	-102.358
29.6123	4045.52	2661.58	1422.8	612.914	2097.24	420.652	169.002	1560.19	3245.89	728.542	1890.5	3629.04	-2592.94	1621.87	2404.55		29.6123	4045.52	2661.58	1422.8	69.907	-27.3115	18.4649	72.9541	-73.152	12.113	110.032	10.8739	120.298	-2592.94	1621.87	2404.55		29.6123	-92.9438	-878.133	-95.4546
29.7342	4034.28	2669.03	1418.59	633.391	2096.17	422.781	177.555	1561.57	3239.76	743.96	1900.56	3639.89	-2577.94	1617.67	2411.72		29.7342	4034.28	2669.03	1418.59	59.7998	-28.2006	21.4206	73.1888	-85.2248	24.2564	109.292	4.31187	125.721	-2577.94	1617.67	2411.72		29.7342	-77.9372	-882.334	-88.2825
29.8561	4024.29	2678.03	1414.73	653.725	2092.16	424.563	185.137	1562.69	3232.15	758.552	1907.59	3651.13	-2565.59	1612.05	2418.47		29.8561	4024.29	2678.03	1414.73	50.4243	-28.0009	24.3993	73.5279	-97.0142	36.9518	109.804	-0.838379	131.434	-2565.59	1612.05	2418.47		29.8561	-65.5866	-887.954	-81.5281
29.9781	4015.2	2688.77	1411.8	674.162	2085.78	425.216	192.623	1563.23	3223.13	773.123	1911.64	3662.29	-2555.71	1604.58	2424.26		29.9781	4015.2	2688.77	1411.8	42.0931	-26.5517	27.3513	73.6609	-107.782	49.7402	111.489	-4.46276	137.251	-2555.71	1604.58	2424.26		29.9781	-55.713	-895.42	-75.7422
30.1	4006.76	2701.51	1409.98	694.217	2077.49	424.338	200.793	1562.5	3213.14	788.191	1912.4	3673.28	-2548.12	1594.84	2429.09		30.1	4006.76	2701.51	1409.98	35.1155	-23.9249	30.0828	73.3313	-116.981	62.0456	114.161	-6.77682	142.867	-2548.12	1594.84	2429.09		30.1	-48.1167	-905.158	-70.9108
30.2219	3998.88	2716.07	1408.82	712.822	2067.69	422.3	209.838	1559.76	3203.01	803.744	1910.02	3684.81	-2543.03	1583	2433.5		30.2219	3998.88	2716.07	1408.82	29.7082	-20.4106	32.3037	72.3542	-124.302	73.2145	117.611	-8.19609	147.961	-2543.03	1583	2433.5		30.2219	-43.0322	-917	-66.5005
30.3439	3991.64	2731.52	1407.54	728.704	2057.18	420.204	219.391	1554.93	3193.7	819.248	1905.75	3697.91	-2540.56	1570.13	2438.19		30.3439	3991.64	2731.52	1407.54	25.8645	-16.5112	33.6677	70.6141	-129.702	82.5996	121.649	-9.22155	152.292	-2540.56	1570.13	2438.19		30.3439	-40.5635	-929.874	-61.8118
30.4658	3985.24	2746.2	1405.23	740.621	2047.16	419.312	229	1548.47	3186.41	833.861	1901.66	3713.06	-2540.4	1557.91	2443.65		30.4658	3985.24	2746.2	1405.23	23.2406	-12.9072	33.8236	68.0348	-133.397	89.6628	126.084	-10.3487	155.749	-2540.4	1557.91	2443.65		30.4658	-40.4027	-942.09	-56.3541
30.5877	3979.94	2758.61	1401.41	747.949	2039.11	420.109	238.217	1541.21	3182.22	847.309	1899.66	3729.74	-2542.16	1547.81	2449.46		30.5877	3979.94	2758.61	1401.41	21.1402	-10.3341	32.4971	64.5358	-135.759	94.0826	130.662	-11.952	158.365	-2542.16	1547.81	2449.46		30.5877	-42.1627	-952.194	-50.5394
30.7097	3975.8	2768.11	1396.21	751.265	2034.08	422.68	246.851	1533.59	3181.66	859.889	1900.36	3746.88	-2545.31	1540.49	2454.64		30.7097	3975.8	2768.11	1396.21	18.6363	-9.36689	29.5546	60.0186	-137.133	95.8283	135.041	-14.1514	160.268	-2545.31	1540.49	2454.64		30.7097	-45.3147	-959.513	-45.3648
30.8316	3972.57	2775.07	1390.49	752.042	2032.15	426.536	254.801	1525.25	3184.45	871.766	1903.22	3763.38	-2548.96	1535.92	2458.16		30.8316	3972.57	2775.07	1390.49	14.8189	-10.19	24.9957	54.4034	-137.666	95.1563	138.821	-16.7504	161.56	-2548.96	1535.92	2458.16		30.8316	-48.9559	-964.076	-41.8427
30.9535	3970.28	2780.34	1385.24	751.555	2032.47	430.558	261.843	1515.66	3189.93	882.522	1907.25	3778.79	-2552.51	1533.66	2459.38		30.9535	3970.28	2780.34	1385.24	9.07724	-12.4786	18.8896	47.6822	-137.277	92.5137	141.645	-19.3081	162.185	-2552.51	1533.66	2459.38		30.9535	-52.5117	-966.343	-40.6187
31.0755	3968.61	2784.82	1381.04	750.667	2033.93	434.073	268.483	1504.44	3197.45	892.602	1911.34	3793.39	-2555.16	1533.1	2458.1		31.0755	3968.61	2784.82	1381.04	1.27519	-15.4673	11.3265	39.9476	-135.767	88.3972	143.265	-21.2935	161.886	-2555.16	1533.1	2458.1		31.0755	-55.1634	-966.901	-41.8979
31.1974	3967.21	2789.16	1377.85	749.872	2035.72	437.266	275.679	1491.63	3206.73	902.78	1914.64	3807.94	-2556.32	1533.15	2454.86		31.1974	3967.21	2789.16	1377.85	-8.25534	-18.1757	2.43673	31.405	-132.972	83.2513	143.554	-22.2284	160.276	-2556.32	1533.15	2454.86		31.1974	-56.319	-966.847	-45.138
31.3193	3965.71	2793.91	1375.29	749.923	2037.37	440.834	284.226	1477.04	3217.74	913.401	1916.33	3823.1	-2555.7	1532.76	2450.4		31.3193	3965.71	2793.91	1375.29	-18.8557	-19.6972	-7.54106	22.3885	-128.903	77.4362	142.486	-21.7917	156.967	-2555.7	1532.76	2450.4		31.3193	-55.7001	-967.241	-49.5955
31.4413	3963.99	2799.7	1372.97	751.329	2038.56	445.16	293.953	1460.14	3230.27	924.422	1915.72	3839.13	-2553.31	1531.25	2444.96		31.4413	3963.99	2799.7	1372.97	-29.727	-19.4658	-18.2103	13.3412	-123.831	71.2492	140.107	-19.8991	151.692	-2553.31	1531.25	2444.96		31.4413	-53.3058	-968.755	-55.0423
31.5632	3961.75	2807.26	1370.57	754.384	2038.55	450.244	304.781	1440.77	3244.19	936.092	1912.89	3855.8	-2548.88	1527.93	2438.67		31.5632	3961.75	2807.26	1370.57	-40.1145	-17.4432	-29.0415	4.73304	-118.322	64.9731	136.499	-16.7403	144.405	-2548.88	1527.93	2438.67		31.5632	-48.8808	-972.073	-61.3285
31.6851	3958.78	2816.89	1367.71	758.656	2036.7	455.874	316.231	1419.24	3259.11	948.768	1908.8	3873.26	-2542.35	1522.66	2432.18		31.6851	3958.78	2816.89	1367.71	-49.4498	-14.1685	-39.4593	-3.02298	-113.178	58.925	131.779	-12.7503	135.344	-2542.35	1522.66	2432.18		31.6851	-42.3506	-977.34	-67.8183
31.8071	3955.28	2828.45	1363.89	763.422	2032.8	461.97	327.87	1396.02	3274.63	963.044	1904.17	3892.1	-2533.81	1515.26	2426.5		31.8071	3955.28	2828.45	1363.89	-57.4033	-10.6219	-48.9272	-9.59605	-109.248	53.4824	126.145	-8.52248	125.051	-2533.81	1515.26	2426.5		31.8071	-33.8082	-984.741	-73.502
31.929	3951.58	2841.27	1359.02	767.906	2027.31	468.356	339.171	1371.91	3290.19	979.052	1899.63	3912.43	-2523.38	1506.28	2422.5		31.929	3951.58	2841.27	1359.02	-63.8383	-7.91108	-56.9885	-14.727	-107.195	49.0772	119.907	-4.69503	114.314	-2523.38	1506.28	2422.5		31.929	-23.3777	-993.716	-77.4997
32.0509	3948.17	2854.44	1353.34	771.273	2021.33	475.007	349.262	1348.26	3305.24	996.158	1895.8	3934.31	-2511.48	1497.22	2420.89		32.0509	3948.17	2854.44	1353.34	-68.6855	-6.88765	-63.2823	-18.2164	-107.277	46.1528	113.484	-1.81775	104.023	-2511.48	1497.22	2420.89		32.0509	-11.479	-1002.78	-79.1121
32.1729	3944.74	2867.45	1347.04	773.37	2015.76	481.514	357.816	1326.16	3319.75	1014.05	1893.09	3957.83	-2497.95	1489.04	2422		32.1729	3944.74	2867.45	1347.04	-71.7855	-7.85008	-67.5625	-19.9113	-109.246	45.0911	107.372	-0.22058	94.9702	-2497.95	1489.04	2422		32.1729	2.0475	-1010.96	-78.0032
32.2948	3940.21	2880.33	1340.48	775.373	2011.47	487.187	365.851	1306.24	3333.95	1033.67	1891.17	3982.42	-2481.97	1482.09	2425.5		32.2948	3940.21	2880.33	1340.48	-72.7875	-10.4439	-69.71	-19.6954	-112.403	46.1232	102.09	0.071844	87.678	-2481.97	1482.09	2425.5		32.2948	18.0265	-1017.91	-74.4956
32.4167	3934.22	2893.36	1333.94	778.288	2008.91	491.877	373.61	1288.68	3348.18	1055.02	1889.44	4007.26	-2463.66	1476.09	2430.87		32.4167	3934.22	2893.36	1333.94	-71.2008	-13.7744	-69.7107	-17.507	-115.804	49.2483	98.0954	-0.64677	82.3256	-2463.66	1476.09	2430.87		32.4167	36.3351	-1023.91	-69.1335
32.5387	3927.2	2906.52	1327.73	782.707	2008.39	495.77	380.7	1273.32	3362.25	1077.26	1887.57	4031.29	-2444.24	1470.32	2437.16		32.5387	3927.2	2906.52	1327.73	-66.5795	-16.7018	-67.6286	-13.3727	-118.523	54.1919	95.689	-1.84904	78.7987	-2444.24	1470.32	2437.16		32.5387	55.758	-1029.68	-62.8423
32.6606	3920.19	2919.69	1322.3	788.174	2009.9	498.879	386.585	1259.88	3375.11	1099.31	1885.5	4053.75	-2425.48	1463.92	2443.41		32.6606	3920.19	2919.69	1322.3	-58.7262	-18.2477	-63.6135	-7.42362	-119.891	60.4391	94.9774	-2.9694	76.8374	-2425.48	1463.92	2443.41		32.6606	74.5151	-1036.08	-56.5945
32.7825	3914.29	2932.49	1318.07	793.663	2013.39	500.89	391.028	1248.08	3386.1	1120.72	1883.38	4074.23	-2409.07	1456.81	2449.09		32.7825	3914.29	2932.49	1318.07	-47.8284	-17.9691	-57.9271	0.075977	-119.666	67.3463	95.8637	-3.64074	76.2122	-2409.07	1456.81	2449.09		32.7825	90.9273	-1043.19	-50.9085
32.9045	3910.24	2944.61	1315.28	798.301	2018.32	501.84	394.074	1237.53	3395.41	1141.64	1881.76	4093.32	-2395.98	1449.41	2454.01		32.9045	3910.24	2944.61	1315.28	-34.506	-16.1398	-50.9435	8.68849	-118.061	74.284	98.037	-3.8491	76.8567	-2395.98	1449.41	2454.01		32.9045	104.017	-1050.59	-45.9947
33.0264	3908.52	2956.49	1314.08	800.961	2023.26	501.57	395.667	1227.49	3403.21	1162.12	1880.78	4111.75	-2386.74	1441.72	2457.95		33.0264	3908.52	2956.49	1314.08	-19.7666	-13.6509	-43.0985	17.8112	-115.597	80.771	101.003	-3.91716	78.9092	-2386.74	1441.72	2457.95		33.0264	113.256	-1058.28	-42.0457
33.1483	3909.52	2969.38	1314.68	800.105	2026.01	499.238	395.462	1216.78	3409.25	1181.83	1879.57	4129.75	-2381.64	1432.98	2460.89		33.1483	3909.52	2969.38	1314.68	-4.86445	-11.6528	-34.7989	26.7625	-112.792	86.5788	104.187	-4.30549	82.6687	-2381.64	1432.98	2460.89		33.1483	118.361	-1067.02	-39.1104
33.2703	3913.35	2984.55	1316.92	794.786	2024.92	494.363	393.345	1204.04	3413.34	1200.24	1876.87	4147.09	-2380.78	1422.72	2462.87		33.2703	3913.35	2984.55	1316.92	8.90115	-11.0848	-26.351	34.892	-109.843	91.7516	107.068	-5.33218	88.4777	-2380.78	1422.72	2462.87		33.2703	119.218	-1077.28	-37.1314
33.3922	3919.87	3002.56	1320.23	784.891	2019.11	487.138	389.257	1188.59	3416	1216.93	1872.1	4163.81	-2384.09	1410.7	2464.25		33.3922	3919.87	3002.56	1320.23	20.401	-12.2966	-17.9661	41.6555	-106.469	96.4935	109.267	-6.97493	96.5405	-2384.09	1410.7	2464.25		33.3922	115.913	-1089.3	-35.7471
33.5142	3928.8	3022.77	1323.91	770.586	2009.09	477.942	383.543	1171.41	3418.35	1231.5	1866.04	4180.48	-2391.07	1397.58	2465.49		33.5142	3928.8	3022.77	1323.91	28.8533	-14.9308	-9.82197	46.635	-102.034	100.977	110.582	-8.85026	106.744	-2391.07	1397.58	2465.49		33.5142	108.929	-1102.42	-34.5068
33.6361	3939.58	3043.98	1327.49	752.484	1996.58	467.168	377.012	1154.18	3421.21	1243.78	1859.87	4197.01	-2400.83	1384.59	2466.58		33.6361	3939.58	3043.98	1327.49	33.8964	-18.1086	-2.09625	49.5361	-95.868	105.208	110.945	-10.3513	118.593	-2400.83	1384.59	2466.58		33.6361	99.1728	-1115.41	-33.4241
33.758	3951.17	3064.74	1330.69	732.321	1984.45	455.116	370.521	1138.71	3425.09	1254.31	1854.88	4212.68	-2411.82	1373.21	2467.34		33.758	3951.17	3064.74	1330.69	35.5525	-20.8011	5.06996	50.2226	-87.6033	109.047	110.345	-10.8713	131.303	-2411.82	1373.21	2467.34		33.758	88.1788	-1126.79	-32.6572
33.8799	3962.5	3083.95	1333.79	712.278	1975.47	441.842	364.426	1125.68	3429.72	1264.07	1851.95	4226.6	-2422.58	1364.39	2467.52		33.8799	3962.5	3083.95	1333.79	34.1514	-22.2017	11.6303	48.7702	-77.4023	112.309	108.759	-10.0303	143.972	-2422.58	1364.39	2467.52		33.8799	77.4175	-1135.61	-32.4832
34.0019	3972.95	3100.88	1337.68	693.815	1971.46	427.207	358.554	1114.82	3434.24	1273.95	1851.64	4237.92	-2432.42	1358.57	2466.13		34.0019	3972.95	3100.88	1337.68	30.2488	-21.9713	17.6298	45.464	-66.0174	114.869	106.157	-7.82456	155.772	-2432.42	1358.57	2466.13		34.0019	67.5802	-1141.43	-33.8734
34.1238	3982.35	3114.74	1342.84	677.597	1972.87	411.874	352.614	1105.39	3438.3	1284.12	1854.35	4246.32	-2441.58	1356.16	2462.59		34.1238	3982.35	3114.74	1342.84	24.5083	-20.3139	23.1343	40.6957	-54.6807	116.725	102.54	-4.63577	166.09	-2441.58	1356.16	2462.59		34.1238	58.4226	-1143.84	-37.4099
34.2458	3990.68	3124.91	1349.04	663.99	1979.04	396.937	346.955	1096.87	3442.2	1294.39	1860.29	4252.01	-2450.88	1357.35	2457.34		34.2458	3990.68	3124.91	1349.04	17.5514	-17.9053	28.1553	34.8177	-44.8434	118.051	97.9845	-1.1091	174.607	-2450.88	1357.35	2457.34		34.2458	49.1217	-1142.65	-42.6582
34.3677	3997.95	3131.84	1356.05	653.142	1988.32	383.289	342.532	1088.64	3445.86	1304.44	1868.67	4255.21	-2460.6	1361.61	2450.99		34.3677	3997.95	3131.84	1356.05	9.85477	-15.707	32.6314	28.0579	-37.8422	119.176	92.6833	2.01643	181.266	-2460.6	1361.61	2450.99		34.3677	39.4026	-1138.39	-49.0109
34.4896	4004	3137.08	1363.55	645.302	1998.63	371.521	339.836	1079.36	3449.13	1314.2	1877.78	4256.39	-2470.13	1367.66	2444.08		34.4896	4004	3137.08	1363.55	1.72482	-14.6915	36.4721	20.5039	-34.5976	120.494	86.9444	4.05619	186.141	-2470.13	1367.66	2444.08		34.4896	29.8718	-1132.34	-55.9188
34.6116	4009.19	3142.52	1370.98	639.966	2007.74	362.069	338.418	1067.69	3452.76	1323.35	1885.98	4256.63	-2479.11	1373.62	2437.28		34.6116	4009.19	3142.52	1370.98	-6.67848	-15.5474	39.601	12.123	-35.437	122.345	81.1229	4.49678	189.292	-2479.11	1373.62	2437.28		34.6116	20.8917	-1126.38	-62.7212
34.7335	4013.97	3149.94	1377.75	636.17	2013.56	354.714	337.745	1052.73	3457.75	1331.45	1891.88	4257.23	-2487.14	1377.83	2431.3		34.7335	4013.97	3149.94	1377.75	-15.2547	-18.4739	41.9344	2.83846	-40.1137	124.904	75.5406	3.07981	190.653	-2487.14	1377.83	2431.3		34.7335	12.8618	-1122.17	-68.698
34.8554	4017.86	3160.45	1383.2	633.807	2014.49	349.121	338.147	1034.11	3464.9	1339.38	1894.65	4259.68	-2493.29	1379.13	2427		34.8554	4017.86	3160.45	1383.2	-23.844	-23.1551	43.3235	-7.33428	-47.9988	128.118	70.4508	-0.18552	189.99	-2493.29	1379.13	2427		34.8554	6.712	-1120.87	-73.0016
34.9774	4020.31	3174.45	1386.88	632.92	2009.83	345.118	340.376	1012.39	3474.7	1348.42	1893.69	4265	-2496.91	1377.02	2425.16		34.9774	4020.31	3174.45	1386.88	-32.1567	-28.9039	43.54	-18.1616	-58.3461	131.721	66.0363	-5.09551	186.953	-2496.91	1377.02	2425.16		34.9774	3.0868	-1122.98	-74.8421
35.0993	4021.36	3191.69	1388.55	633.042	2000.23	342.697	344.471	988.914	3487.21	1359.06	1888.68	4273.58	-2498.09	1371.95	2426.48		35.0993	4021.36	3191.69	1388.55	-39.7655	-34.897	42.3158	-29.1566	-70.513	135.31	62.4294	-11.3674	181.205	-2498.09	1371.95	2426.48		35.0993	1.9138	-1128.05	-73.5177
35.2212	4020.81	3211.22	1387.98	634.141	1987.75	342.207	350.12	965.327	3502.27	1371.53	1880.31	4285.53	-2496.82	1365.01	2431.41		35.2212	4020.81	3211.22	1387.98	-46.1317	-40.4151	39.3923	-39.6597	-84.0518	138.41	59.7405	-18.7411	172.538	-2496.82	1365.01	2431.41		35.2212	3.1786	-1134.99	-68.5936
35.3432	4018.51	3231.7	1385.39	636.484	1974.82	343.276	356.725	943.449	3519.18	1385.78	1870.25	4300.25	-2493.29	1357.43	2439.59		35.3432	4018.51	3231.7	1385.39	-50.6697	-44.9918	34.5702	-49.0072	-98.6726	140.538	58.0671	-27.0186	160.965	-2493.29	1357.43	2439.59		35.3432	6.7097	-1142.57	-60.4054
35.4651	4014.45	3251.77	1381.37	640.871	1963.49	345.077	364.212	925.226	3537.2	1401.66	1860.27	4316.6	-2487.83	1349.88	2450.36		35.4651	4014.45	3251.77	1381.37	-52.8776	-48.4134	27.7693	-56.7064	-114.116	141.259	57.4706	-36.0127	146.762	-2487.83	1349.88	2450.36		35.4651	12.1683	-1150.12	-49.6394
35.587	4008.63	3270.28	1376.45	647.986	1955.27	347.165	372.914	911.333	3555.67	1419	1852.09	4333.49	-2481.15	1342.68	2462.82		35.587	4008.63	3270.28	1376.45	-52.5062	-50.6201	19.0897	-62.5245	-129.97	140.26	57.9513	-45.4429	130.449	-2481.15	1342.68	2462.82		35.587	18.8499	-1157.32	-37.1813
35.709	4001.51	3286.24	1371.3	657.701	1951.64	349.572	382.977	901.257	3573.8	1437.48	1847.14	4350.17	-2474.81	1336.23	2475.84		35.709	4001.51	3286.24	1371.3	-49.6759	-51.5879	8.85102	-66.4701	-145.52	137.378	59.4383	-54.8757	112.722	-2474.81	1336.23	2475.84		35.709	25.1895	-1163.77	-24.1615
35.8309	3993.93	3299.12	1366.56	668.987	1952.8	352.335	394	894.167	3590.88	1456.29	1845.96	4366.35	-2470.65	1330.82	2488.39		35.8309	3993.93	3299.12	1366.56	-44.8748	-51.2294	-2.41579	-68.7365	-159.733	132.579	61.7538	-63.7623	94.3571	-2470.65	1330.82	2488.39		35.8309	29.3472	-1169.18	-11.6114
35.9528	3986.18	3309.36	1362.79	681.324	1957.34	355.183	406.201	889.15	3606.25	1475.33	1847.7	4381.93	-2469.47	1326.52	2499.68		35.9528	3986.18	3309.36	1362.79	-38.8385	-49.3607	-14.0431	-69.6481	-171.437	125.889	64.5573	-71.566	76.1223	-2469.47	1326.52	2499.68		35.9528	30.5309	-1173.48	-0.3202
36.0748	3978.81	3318.56	1360.58	693.995	1962.74	357.348	418.925	884.747	3619.49	1494.07	1850.47	4397.27	-2471.21	1322.56	2509.11		36.0748	3978.81	3318.56	1360.58	-32.3532	-45.7652	-25.3363	-69.5656	-179.619	117.333	67.377	-77.9055	58.717	-2471.21	1322.56	2509.11		36.0748	28.7912	-1177.44	9.1102
36.1967	3972.63	3327.87	1359.97	706.271	1967.22	358.278	430.957	879.588	3630.87	1511.52	1852.75	4413.21	-2475.73	1318.25	2516.26		36.1967	3972.63	3327.87	1359.97	-26.0486	-40.3019	-35.6421	-68.7326	-183.675	106.967	69.7622	-82.6206	42.7572	-2475.73	1318.25	2516.26		36.1967	24.2702	-1181.75	16.259
36.3186	3968.38	3337.95	1360.27	717.34	1969.54	358.438	440.779	873	3640.89	1526.53	1853.94	4430.85	-2483.06	1312.99	2521.31		36.3186	3968.38	3337.95	1360.27	-20.2432	-32.9692	-44.3528	-67.1283	-183.468	94.977	71.4651	-85.7215	28.7931	-2483.06	1312.99	2521.31		36.3186	16.9365	-1187.01	21.3121
36.4406	3966.41	3349.23	1360.58	725.913	1969	358.443	447.778	865.24	3650.34	1538.72	1853.82	4450.86	-2492.97	1306.03	2525.06		36.4406	3966.41	3349.23	1360.58	-14.8824	-23.8861	-50.9079	-64.4271	-179.242	81.7219	72.554	-87.2524	17.2962	-2492.97	1306.03	2525.06		36.4406	7.0302	-1193.97	25.0612
36.5625	3966.65	3361.41	1360.09	731.059	1965.7	359.14	452.253	857.271	3660.43	1548.77	1853.11	4473.64	-2504.44	1297.61	2528.67		36.5625	3966.65	3361.41	1360.09	-9.59503	-13.25	-54.8554	-60.1212	-171.458	67.6663	73.4011	-87.151	8.6004	-2504.44	1297.61	2528.67		36.5625	-4.4358	-1202.39	28.6705
36.6844	3968.74	3373.31	1357.83	732.261	1960.8	361.711	454.645	851.123	3672.42	1557.66	1853	4499.44	-2516.21	1289.23	2533.65		36.6844	3968.74	3373.31	1357.83	-3.87191	-1.33684	-55.9403	-53.7477	-160.655	53.2936	74.5508	-85.1889	2.85607	-2516.21	1289.23	2533.65		36.6844	-16.2102	-1210.77	33.6517
36.8064	3972.61	3383.87	1353.45	729.222	1955.51	366.512	455.008	848.837	3686.65	1565.48	1854.5	4527.97	-2527.64	1281.7	2540.94		36.8064	3972.61	3383.87	1353.45	2.69044	11.4529	-54.1454	-45.1145	-147.362	39.0871	76.5166	-81.0389	0.030173	-2527.64	1281.7	2540.94		36.8064	-27.6386	-1218.3	40.9355
36.9283	3977.9	3392.78	1347.35	722.549	1951.23	372.949	453.69	850.904	3702.42	1572.53	1857.87	4558.21	-2538.25	1275.25	2550.3		36.9283	3977.9	3392.78	1347.35	10.1892	24.5507	-49.6518	-34.4286	-132.12	25.5281	79.589	-74.4487	-0.0840034	-2538.25	1275.25	2550.3		36.9283	-38.2516	-1224.75	50.3011
37.0502	3984.54	3400.29	1340.67	713.075	1948.54	379.991	450.457	856.132	3718.28	1579.03	1862.54	4588.34	-2547.86	1269.44	2560.4		37.0502	3984.54	3400.29	1340.67	18.3515	37.2535	-42.7506	-22.2787	-115.552	13.068	83.7374	-65.4233	2.14839	-2547.86	1269.44	2560.4		37.0502	-47.865	-1230.56	60.3997
37.1722	3992.78	3406.95	1334.4	701.864	1946.9	386.966	444.976	862.96	3733.33	1584.89	1867.71	4617.29	-2557.14	1263.36	2570.01		37.1722	3992.78	3406.95	1334.4	26.5921	48.8327	-33.7833	-9.51545	-98.425	2.10097	88.6123	-54.3102	6.25272	-2557.14	1263.36	2570.01		37.1722	-57.1385	-1236.64	70.005
37.2941	4002.61	3413.79	1328.82	689.639	1945.35	394.059	438.129	869.125	3748.1	1590.06	1872.16	4645.05	-2567.27	1256.29	2578.68		37.2941	4002.61	3413.79	1328.82	34.1499	58.6441	-23.1639	2.91027	-81.6357	-7.05586	93.6346	-41.7474	11.7085	-2567.27	1256.29	2578.68		37.2941	-67.2669	-1243.71	78.6816
37.416	4013.16	3421.49	1323.6	677.335	1943.45	401.981	431.487	872.769	3763.93	1594.81	1874.81	4671.84	-2578.17	1248.23	2586.41		37.416	4013.16	3421.49	1323.6	40.2908	66.1798	-11.4283	14.1394	-66.1241	-14.1642	98.1848	-28.5182	17.9939	-2578.17	1248.23	2586.41		37.416	-78.1732	-1251.77	86.4077
37.538	4023.27	3430.65	1318.47	666.286	1941.06	411.312	426.158	872.372	3781.29	1599.49	1875.16	4697.59	-2589.26	1239.21	2593.27		37.538	4023.27	3430.65	1318.47	44.5064	71.0912	0.796413	23.5854	-52.6938	-19.0325	101.822	-15.3874	24.623	-2589.26	1239.21	2593.27		37.538	-89.2558	-1260.79	93.2651
37.6599	4031.77	3441.65	1313.85	657.997	1938.6	421.702	422.933	867.261	3799.56	1604.48	1873.32	4722.02	-2599.41	1229.08	2598.71		37.6599	4031.77	3441.65	1313.85	46.624	73.2163	12.8933	31.0201	-41.8246	-21.4949	104.42	-2.97703	31.1852	-2599.41	1229.08	2598.71		37.6599	-99.4079	-1270.92	98.7134
37.7818	4038.26	3454.38	1310.2	652.896	1936.25	431.93	421.402	857.077	3818.21	1610.72	1870.09	4744.98	-2607.52	1217.83	2602.01		37.7818	4038.26	3454.38	1310.2	46.8143	72.5947	24.3342	36.5366	-33.5929	-21.4468	106.174	8.27686	37.3591	-2607.52	1217.83	2602.01		37.7818	-107.516	-1282.17	102.008
37.9038	4043.55	3468.41	1307.51	649.847	1933.45	440.755	419.987	841.999	3837.75	1618.17	1866.16	4766.7	-2613.17	1205.59	2602.96		37.9038	4043.55	3468.41	1307.51	45.4997	69.4471	34.6964	40.4384	-27.7229	-18.8834	107.491	18.075	42.9122	-2613.17	1205.59	2602.96		37.9038	-113.167	-1294.41	102.963
38.0257	4048.85	3483.33	1305.73	647.293	1929.07	447.309	416.923	822.68	3858.18	1626.16	1862.02	4786.84	-2616.35	1192.53	2601.78		38.0257	4048.85	3483.33	1305.73	43.1877	64.1268	43.6465	43.117	-23.7261	-13.8758	108.797	26.1592	47.7112	-2616.35	1192.53	2601.78		38.0257	-116.348	-1307.47	101.776
38.1476	4054.45	3499.16	1304.85	645.043	1922.12	451.531	411.664	799.508	3878.9	1634.93	1857.3	4804.85	-2616.8	1178.77	2598.71		38.1476	4054.45	3499.16	1304.85	40.2925	57.0553	50.9097	44.9464	-21.0762	-6.51878	110.324	32.2373	51.7232	-2616.8	1178.77	2598.71		38.1476	-116.799	-1321.23	98.7114
38.2696	4060.79	3516.12	1304.68	642.542	1912.23	454.104	403.78	773.381	3899.4	1644.45	1851.06	4819.98	-2615.06	1164.58	2594.43		38.2696	4060.79	3516.12	1304.68	37.0251	48.6486	56.2506	46.1953	-19.3803	3.06211	111.985	35.9505	54.9853	-2615.06	1164.58	2594.43		38.2696	-115.061	-1335.42	94.4346
38.3915	4069.06	3534.17	1304.69	638.046	1900.12	455.728	392.661	745.834	3919.71	1653.56	1842.7	4832.32	-2612.55	1150.63	2589.94		38.3915	4069.06	3534.17	1304.69	33.4046	39.2747	59.4873	46.9644	-18.4988	14.6479	113.346	36.8762	57.5793	-2612.55	1150.63	2589.94		38.3915	-112.55	-1349.37	89.9448
38.5134	4079.47	3553.15	1305.02	631.226	1887.05	456.013	378.342	717.53	3939.08	1661.46	1832.14	4841.82	-2610.04	1137.24	2585.33		38.5134	4079.47	3553.15	1305.02	29.3754	29.2451	60.51	47.1797	-18.5604	27.8614	113.744	34.5747	59.6177	-2610.04	1137.24	2585.33		38.5134	-110.038	-1362.76	85.3302
38.6354	4091.26	3572.67	1306.04	623.055	1874.29	454.087	361.867	688.518	3956.94	1668.45	1819.91	4848.37	-2607.5	1124.39	2580.66		38.6354	4091.26	3572.67	1306.04	24.9635	18.7994	59.2776	46.6829	-19.8467	42.1389	112.545	28.6877	61.2265	-2607.5	1124.39	2580.66		38.6354	-107.503	-1375.61	80.6567
38.7573	4103.82	3592.51	1308.11	614.127	1862.6	449.209	344.937	659.23	3973.29	1674.71	1806.25	4852.01	-2605.03	1112.19	2575.92		38.7573	4103.82	3592.51	1308.11	20.4094	8.10715	55.8227	45.4024	-22.575	56.7712	109.434	19.0776	62.5258	-2605.03	1112.19	2575.92		38.7573	-105.03	-1387.81	75.9172
38.8792	4116.65	3612.52	1310.86	605.119	1852.32	441.566	329.019	629.987	3988.37	1680.39	1791.38	4853.23	-2602.6	1101.37	2571.45		38.8792	4116.65	3612.52	1310.86	16.2099	-2.67657	50.281	43.4975	-26.6697	71.0015	104.574	5.96758	63.6171	-2602.6	1101.37	2571.45		38.8792	-102.601	-1398.63	71.4542
39.0012	4128.98	3632.43	1313.68	596.995	1843.87	431.671	315.256	600.925	4002.62	1686.27	1775.93	4852.58	-2599.56	1093.08	2567.59		39.0012	4128.98	3632.43	1313.68	13.03	-13.3402	42.9102	41.3764	-31.6458	84.1237	98.5206	-10.0008	64.5818	-2599.56	1093.08	2567.59		39.0012	-99.5562	-1406.92	67.5908
39.1231	4140.05	3651.87	1316.62	590.859	1837.3	419.898	304.242	572.66	4015.7	1693.32	1760.57	4850.07	-2594.64	1088.08	2564.21		39.1231	4140.05	3651.87	1316.62	11.5181	-23.5989	34.0638	39.6073	-36.6793	95.5585	92.0016	-27.8368	65.4952	-2594.64	1088.08	2564.21		39.1231	-94.6427	-1411.92	64.2077
39.245	4149.14	3670.58	1319.78	587.747	1832.53	406.842	295.786	545.889	4026.62	1702.08	1745.66	4845.73	-2586.68	1086.38	2561.51		39.245	4149.14	3670.58	1319.78	12.1244	-33.1387	24.1355	38.8047	-40.8275	104.931	85.7064	-46.3676	66.4615	-2586.68	1086.38	2561.51		39.245	-86.6806	-1413.62	61.5085
39.367	4155.62	3688.62	1322.93	588.169	1829.69	393.148	289.25	520.798	4034.88	1712.65	1731.22	4840.13	-2575.22	1087.08	2559.92		39.367	4155.62	3688.62	1322.93	15.0026	-41.6741	13.5048	39.5193	-43.2878	112.134	80.1508	-64.4247	67.6299	-2575.22	1087.08	2559.92		39.367	-75.2169	-1412.92	59.9215
39.4889	4159.61	3705.63	1326.05	591.744	1829.43	379.261	284.113	497.513	4040.51	1724.67	1717.71	4833.72	-2560.8	1089.34	2559.31		39.4889	4159.61	3705.63	1326.05	20.0058	-48.9855	2.48825	42.1265	-43.6111	117.283	75.6192	-80.9992	69.1302	-2560.8	1089.34	2559.31		39.4889	-60.7993	-1410.66	59.3119
39.6108	4161.85	3721.01	1329.37	597.223	1831.85	365.252	280.266	476.892	4043.5	1737.58	1705.88	4826.86	-2544.83	1092.8	2559.56		39.6108	4161.85	3721.01	1329.37	26.751	-54.9445	-8.693	46.7445	-41.8138	120.585	72.1618	-95.3468	70.96	-2544.83	1092.8	2559.56		39.6108	-44.8255	-1407.2	59.559
39.7328	4163.21	3734.44	1332.61	603.2	1836.54	352.046	277.681	459.858	4044.32	1751.01	1696.12	4820.25	-2528.56	1096.86	2561.33		39.7328	4163.21	3734.44	1332.61	34.7257	-59.5184	-19.8956	53.2151	-38.3282	122.23	69.6471	-107.005	72.9401	-2528.56	1096.86	2561.33		39.7328	-28.5602	-1403.14	61.3314
39.8547	4164.62	3745.75	1335.25	608.739	1843.6	340.861	276.239	446.748	4043.63	1764.23	1688.25	4814.61	-2513.28	1101.12	2565.54		39.8547	4164.62	3745.75	1335.25	43.3861	-62.7548	-30.9961	61.1288	-33.8035	122.358	67.8512	-115.726	74.7689	-2513.28	1101.12	2565.54		39.8547	-13.2766	-1398.88	65.5421
39.9766	4167.27	3754.89	1337.05	613.324	1853.2	332.294	275.081	437.2	4041.41	1775.4	1681.7	4810.37	-2500.61	1105.21	2572.7		39.9766	4167.27	3754.89	1337.05	52.219	-64.7413	-41.8142	69.897	-28.8507	121.102	66.5638	-121.37	76.1265	-2500.61	1105.21	2572.7		39.9766	-0.6093	-1394.79	72.7001
40.0986	4171.89	3762.42	1337.75	616.811	1864.83	326.587	273.415	429.989	4037.5	1783.42	1675.49	4808.23	-2491.64	1108.48	2582.79		40.0986	4171.89	3762.42	1337.75	60.7802	-65.5255	-52.0289	78.8893	-23.8339	118.652	65.6783	-123.809	76.7922	-2491.64	1108.48	2582.79		40.0986	8.3604	-1391.52	82.7917
40.2205	4178.48	3769.34	1337.6	619.467	1877.36	323.293	271.264	423.484	4031.7	1788.81	1668.87	4808.44	-2486.53	1110.17	2594.68		40.2205	4178.48	3769.34	1337.6	68.6973	-65.0354	-61.1439	87.5838	-18.7809	115.306	65.1987	-122.896	76.7455	-2486.53	1110.17	2594.68		40.2205	13.4739	-1389.83	94.6819
40.3424	4185.82	3776.2	1336.43	621.97	1889.87	322.231	269.721	416.969	4024.78	1793.8	1662	4811.35	-2483.97	1110.48	2607.92		40.3424	4185.82	3776.2	1336.43	75.631	-63.0798	-68.5683	95.638	-13.4364	111.442	65.157	-118.531	76.1981	-2483.97	1110.48	2607.92		40.3424	16.0308	-1389.52	107.917
40.4644	4192.6	3782.88	1334.06	624.967	1901.99	323.476	269.953	410.961	4017.71	1800.16	1655.46	4816.84	-2482.59	1110.13	2622.44		40.4644	4192.6	3782.88	1334.06	81.2408	-59.4356	-73.7866	102.872	-7.41747	107.469	65.5084	-110.783	75.5488	-2482.59	1110.13	2622.44		40.4644	17.4113	-1389.87	122.44
40.5863	4197.47	3788.82	1330.08	629.516	1913.93	327.362	272.81	406.332	4011.32	1809.27	1650.35	4824.61	-2481.37	1109.83	2638.37		40.5863	4197.47	3788.82	1330.08	85.1865	-53.9442	-76.5069	109.207	-0.37926	103.8	66.0621	-99.9683	75.2997	-2481.37	1109.83	2638.37		40.5863	18.6345	-1390.17	138.368
40.7082	4199.6	3793.38	1324.57	635.941	1926.22	333.88	278.595	403.66	4005.62	1821.7	1647.99	4833.94	-2479.29	1110.12	2655.03		40.7082	4199.6	3793.38	1324.57	87.1626	-46.5712	-76.7079	114.572	7.84672	100.826	66.4727	-86.6653	75.9693	-2479.29	1110.12	2655.03		40.7082	20.7145	-1389.88	155.027
40.8302	4198.88	3796.49	1318.51	644.18	1938.88	342.249	287.131	403.268	3999.66	1837.3	1649.23	4843.6	-2475.31	1110.59	2670.95		40.8302	4198.88	3796.49	1318.51	86.9536	-37.4543	-74.5976	118.818	17.1385	98.8651	66.2822	-71.6708	78.0002	-2475.31	1110.59	2670.95		40.8302	24.6933	-1389.41	170.947
40.9521	4195.86	3798.32	1312.59	654.073	1951.72	351.654	298.128	405.496	3993.64	1855.4	1654.51	4853.21	-2469.25	1110.92	2685.34		40.9521	4195.86	3798.32	1312.59	84.4896	-26.9516	-70.5227	121.645	27.0245	98.0748	64.9843	-55.9426	81.6779	-2469.25	1110.92	2685.34		40.9521	30.7544	-1389.08	185.341
41.074	4191.54	3799.06	1306.98	665.106	1964.47	361.587	310.929	410.453	3988.71	1875.01	1663.67	4863.06	-2461.34	1111.32	2698.18		41.074	4191.54	3799.06	1306.98	79.8942	-15.6531	-64.8655	122.614	36.733	98.4331	62.1087	-40.5235	87.0788	-2461.34	1111.32	2698.18		41.074	38.6599	-1388.68	198.175
41.196	4187.28	3799.69	1302.01	676.098	1976.04	371.339	324.024	416.798	3985.19	1894.88	1675.44	4872.83	-2452.68	1111.03	2709.17		41.196	4187.28	3799.69	1302.01	73.5162	-4.32606	-57.9732	121.253	45.3288	99.755	57.3247	-26.4451	94.0303	-2452.68	1111.03	2709.17		41.196	47.3161	-1388.97	209.169
41.3179	4184.03	3801.37	1297.86	685.872	1985.53	380.654	336.17	422.409	3983.02	1913.79	1688.04	4881.74	-2444.49	1108.98	2718.28		41.3179	4184.03	3801.37	1297.86	65.9064	6.20788	-50.1352	117.217	51.8765	101.722	50.5148	-14.6106	102.103	-2444.49	1108.98	2718.28		41.3179	55.5143	-1391.02	218.275
41.4398	4182.16	3804.66	1294.34	694.093	1992.83	389.963	346.9	425.434	3982.21	1931.51	1700.33	4889.4	-2437.68	1105.08	2725.87		41.4398	4182.16	3804.66	1294.34	57.7242	15.2422	-41.5913	110.405	55.6012	103.916	41.7601	-5.6652	110.67	-2437.68	1105.08	2725.87		41.4398	62.3153	-1394.92	225.874
41.5618	4181.82	3810	1291.05	700.774	1998.03	399.753	356.037	424.619	3982.96	1947.8	1711.23	4896.21	-2432.85	1099.82	2732.54		41.5618	4181.82	3810	1291.05	49.6046	22.3217	-32.571	100.994	56.0298	105.858	31.2498	0.0901005	119.022	-2432.85	1099.82	2732.54		41.5618	67.1482	-1400.18	232.542
41.6837	4183.6	3817.44	1288.1	704.965	2001.11	409.356	362.658	420.034	3984.88	1961.78	1720.49	4902.09	-2430.42	1093.94	2738.26		41.6837	4183.6	3817.44	1288.1	42.0542	27.2862	-23.3459	89.3956	53.0905	107.042	19.2018	2.69536	126.503	-2430.42	1093.94	2738.26		41.6837	69.5791	-1406.06	238.263
41.8056	4187.75	3826.86	1285.9	706.393	2001.96	417.843	366.224	412.158	3987.71	1973.48	1728.31	4907.04	-2430.38	1087.73	2742.75		41.8056	4187.75	3826.86	1285.9	35.4322	30.239	-14.2579	76.2222	47.1332	106.989	5.86508	2.46623	132.628	-2430.38	1087.73	2742.75		41.8056	69.6193	-1412.27	242.747
41.9276	4193.8	3838.01	1284.75	706.088	2000.51	424.814	367.365	402.164	3991.65	1984.03	1734.9	4910.93	-2432.28	1081.22	2745.9		41.9276	4193.8	3838.01	1284.75	29.9958	31.4566	-5.70354	62.2388	38.8635	105.318	-8.42886	-0.100319	137.146	-2432.28	1081.22	2745.9		41.9276	67.7222	-1418.78	245.896
42.0495	4201.37	3849.99	1284.2	704.802	1997.66	431.165	367.431	392.493	3997.68	1994.43	1740.92	4914.62	-2435.32	1075.13	2748.36		42.0495	4201.37	3849.99	1284.2	25.9354	31.2545	1.91234	48.2643	29.2078	101.822	-23.2513	-4.44531	140.013	-2435.32	1075.13	2748.36		42.0495	64.6776	-1424.87	248.357
42.1714	4210.04	3862.17	1283.97	702.926	1994.35	437.739	367.435	384.96	4005.97	2005.26	1746.42	4918.92	-2438.36	1070.41	2750.39		42.1714	4210.04	3862.17	1283.97	23.3676	29.8529	8.23442	35.0461	19.1167	96.5052	-38.1293	-10.0698	141.295	-2438.36	1070.41	2750.39		42.1714	61.6422	-1429.59	250.387
42.2934	4219.07	3874.54	1284.15	700.837	1990.9	444.693	367.731	379.891	4016.09	2016.88	1750.94	4924.21	-2439.96	1067.56	2752.55		42.2934	4219.07	3874.54	1284.15	22.3089	27.32	13.0231	23.1735	9.35883	89.6213	-52.6089	-16.5805	141.071	-2439.96	1067.56	2752.55		42.2934	60.037	-1432.44	252.551
42.4153	4227.5	3887.68	1285.05	698.909	1987.2	451.857	368.867	376.871	4027.89	2029.65	1753.37	4930.63	-2438.91	1066.3	2755.4		42.4153	4227.5	3887.68	1285.05	22.653	23.6488	16.2142	13.0549	0.428406	81.6928	-66.2852	-23.6185	139.375	-2438.91	1066.3	2755.4		42.4153	61.0911	-1433.7	255.402
42.5372	4234.65	3902.02	1286.53	697.34	1983.14	458.966	371.352	375.406	4041.79	2043.4	1752.41	4938.54	-2434.76	1066.39	2759.48		42.5372	4234.65	3902.02	1286.53	24.1439	18.9132	17.926	4.94076	-7.40494	73.4419	-78.8351	-30.7534	136.159	-2434.76	1066.39	2759.48		42.5372	65.2375	-1433.61	259.478
42.6592	4240.49	3917.59	1287.88	696.055	1978.66	465.664	375.418	374.961	4058.75	2057.32	1747.27	4948.36	-2428.22	1067.81	2765.2		42.6592	4240.49	3917.59	1287.88	26.3557	13.3955	18.3857	-1.03358	-13.9615	65.6378	-90.0736	-37.4314	131.265	-2428.22	1067.81	2765.2		42.6592	71.7837	-1432.19	265.196
42.7811	4245.64	3934.34	1289	694.885	1973.51	471.018	381.058	374.492	4079.06	2070.51	1737.84	4959.7	-2420.69	1070.48	2772.35		42.7811	4245.64	3934.34	1289	28.7275	7.61998	17.8039	-4.79906	-18.9879	58.9103	-99.9939	-43.0067	124.483	-2420.69	1070.48	2772.35		42.7811	79.3088	-1429.52	272.351
42.903	4251.03	3952.24	1290.44	693.661	1967.37	473.95	387.893	372.555	4101.59	2082.07	1724.48	4971.44	-2413.35	1073.94	2780.35		42.903	4251.03	3952.24	1290.44	30.6663	2.28487	16.2562	-6.3328	-22.0226	53.5999	-108.759	-46.8479	115.651	-2413.35	1073.94	2780.35		42.903	86.65	-1426.06	280.348
43.025	4257.48	3971.08	1292.14	692.27	1960.25	474.267	395.01	368.253	4125.06	2091.09	1707.66	4983.36	-2406.68	1077.63	2789.2		43.025	4257.48	3971.08	1292.14	31.6781	-1.8576	13.6508	-5.6682	-22.3482	49.7294	-116.626	-48.4463	104.811	-2406.68	1077.63	2789.2		43.025	93.3217	-1422.37	289.201
43.1469	4265.16	3990.39	1293.95	691.24	1952.78	472.472	401.763	361.466	4148.58	2097.27	1688.03	4995.22	-2400.44	1081.06	2798.53		43.1469	4265.16	3990.39	1293.95	31.4754	-4.11466	9.82304	-2.89501	-19.0673	47.1213	-123.834	-47.4641	92.3464	-2400.44	1081.06	2798.53		43.1469	99.5639	-1418.94	298.534
43.2688	4273.65	4010.14	1296.35	691.513	1944.99	468.533	407.655	352.47	4171.03	2101.05	1665.98	5006.59	-2394.19	1083.69	2807.51		43.2688	4273.65	4010.14	1296.35	30.0057	-3.96792	4.71554	1.85021	-11.3042	45.5919	-130.491	-43.741	79.0315	-2394.19	1083.69	2807.51		43.2688	105.815	-1416.31	307.513
43.3908	4282.2	4030.45	1299.94	694.056	1936.19	462.313	412.784	342.049	4191.08	2103.57	1641.85	5017.02	-2387.03	1085.32	2815.47		43.3908	4282.2	4030.45	1299.94	27.3934	-1.20463	-1.47679	8.36374	1.50974	45.1104	-136.542	-37.3138	65.9327	-2387.03	1085.32	2815.47		43.3908	112.967	-1414.68	315.466
43.5127	4289.8	4050.98	1304.9	699.964	1926.14	454.037	418.161	331.199	4208.05	2106.66	1616.39	5026.3	-2377.93	1086.71	2822.33		43.5127	4289.8	4050.98	1304.9	23.845	3.98515	-8.30175	16.327	19.36	45.8403	-141.839	-28.4569	54.1469	-2377.93	1086.71	2822.33		43.5127	122.067	-1413.29	322.331
43.6346	4295.9	4071.14	1311.27	709.696	1915.11	443.851	424.652	321.09	4221.88	2111.26	1590.94	5034.39	-2366.76	1088.41	2828.23		43.6346	4295.9	4071.14	1311.27	19.5645	11.0256	-15.1656	25.2888	41.5096	48.0669	-146.242	-17.7112	44.4894	-2366.76	1088.41	2828.23		43.6346	133.242	-1411.59	328.227
43.7566	4300.53	4090.26	1318.67	722.859	1903.6	432.511	432.476	312.899	4233.14	2117.27	1566.91	5041.59	-2353.94	1090.93	2833.56		43.7566	4300.53	4090.26	1318.67	14.7118	19.0987	-21.4789	34.721	66.5676	52.0618	-149.699	-5.87169	37.2726	-2353.94	1090.93	2833.56		43.7566	146.062	-1409.07	333.557
43.8785	4304.28	4107.69	1326.86	738.007	1892.11	420.513	441.389	307.705	4242.32	2123.81	1545.04	5048.11	-2340.29	1094.9	2837.99		43.8785	4304.28	4107.69	1326.86	9.39453	27.3378	-26.7775	44.099	92.7181	57.9158	-152.292	6.0801	32.2662	-2340.29	1094.9	2837.99		43.8785	159.706	-1405.1	337.994
44.0004	4307.51	4123.21	1335.31	753.654	1880.94	408.41	451.558	305.698	4250.25	2130.45	1525.76	5054.87	-2326.07	1100.5	2841.65		44.0004	4307.51	4123.21	1335.31	3.66419	34.9816	-30.8003	52.9221	118.026	65.3971	-154.255	17.1169	28.8466	-2326.07	1100.5	2841.65		44.0004	173.925	-1399.5	341.646
44.1224	4310.01	4136.97	1343.68	768.853	1870.2	396.639	463.836	306.075	4257.97	2137.47	1509.23	5062.8	-2311.03	1107.51	2844.77		44.1224	4310.01	4136.97	1343.68	-2.463	41.4572	-33.5057	60.6996	140.774	73.9112	-155.96	26.3306	26.2564	-2311.03	1107.51	2844.77		44.1224	188.966	-1392.49	344.765
44.2443	4311.1	4148.47	1351.65	783.477	1860.44	385.282	478.808	308.53	4266.64	2145.61	1496.04	5072.71	-2294.81	1116.32	2847.83		44.2443	4311.1	4148.47	1351.65	-8.93636	46.4048	-35.014	66.9917	159.744	82.6039	-157.834	33.0427	23.8583	-2294.81	1116.32	2847.83		44.2443	205.194	-1383.68	347.832
44.3662	4310.23	4156.91	1359.17	797.788	1852.49	374.069	496.25	313.334	4276.54	2155.26	1486.71	5084.12	-2277.21	1127.38	2850.92		44.3662	4310.23	4156.91	1359.17	-15.5742	49.67	-35.492	71.5279	174.354	90.5734	-160.208	36.839	21.3078	-2277.21	1127.38	2850.92		44.3662	222.794	-1372.62	350.921
44.4882	4307.6	4162.55	1366.87	811.725	1846.3	362.136	515.442	319.69	4286.53	2165.96	1480.3	5095.37	-2258.42	1139.86	2853.56		44.4882	4307.6	4162.55	1366.87	-22.0053	51.2512	-35.0433	74.3147	184.577	97.1079	-163.194	37.552	18.6089	-2258.42	1139.86	2853.56		44.4882	241.584	-1360.14	353.559
44.6101	4303.81	4166.35	1374.98	825.234	1841.21	349.037	535.845	326.372	4296.17	2177.15	1475.43	5105.29	-2238.55	1152.39	2855.66		44.6101	4303.81	4166.35	1374.98	-27.7038	51.2036	-33.6663	75.621	190.74	101.846	-166.648	35.2163	16.0348	-2238.55	1152.39	2855.66		44.6101	261.448	-1347.61	355.659
44.732	4299.65	4169.11	1383	838.342	1836.82	335.475	556.966	332.638	4305.98	2188.63	1471.49	5113.82	-2217.98	1164.03	2857.43		44.732	4299.65	4169.11	1383	-32.0923	49.5862	-31.2848	75.8419	193.292	104.788	-170.248	30.0423	13.9334	-2217.98	1164.03	2857.43		44.732	282.019	-1335.97	357.429
44.854	4296.04	4171.68	1390.54	850.923	1832.99	322.435	577.912	338.131	4316.22	2200.07	1468.12	5121.43	-2197.79	1173.57	2858.94		44.854	4296.04	4171.68	1390.54	-34.6541	46.5055	-27.8087	75.3544	192.655	106.184	-173.61	22.4264	12.5195	-2197.79	1173.57	2858.94		44.854	302.209	-1326.43	358.943
44.9759	4293.63	4174.49	1397.25	862.432	1829.77	310.917	597.456	342.884	4327.33	2211.25	1465.28	5128.66	-2179	1180.12	2860.68		44.9759	4293.63	4174.49	1397.25	-35.0522	42.1827	-23.1835	74.4382	189.19	106.39	-176.391	12.9468	11.7621	-2179	1180.12	2860.68		44.9759	321.004	-1319.88	360.68
45.0978	4292.71	4176.91	1402.72	872.283	1827.93	301.94	615.092	347.416	4340.13	2222.19	1463.87	5136.19	-2162.14	1183.97	2863.32		45.0978	4292.71	4176.91	1402.72	-33.2624	36.9507	-17.4264	73.2301	183.259	105.734	-178.429	2.29577	11.3923	-2162.14	1183.97	2863.32		45.0978	337.856	-1316.03	363.323
45.2198	4293.23	4177.92	1406.7	880.385	1828.61	296.02	631.326	352.174	4354.94	2232.57	1464.74	5144.63	-2147.48	1185.94	2867.65		45.2198	4293.23	4177.92	1406.7	-29.6642	31.1758	-10.6647	71.6753	175.326	104.417	-179.866	-8.8261	11.0037	-2147.48	1185.94	2867.65		45.2198	352.52	-1314.06	367.647
45.3417	4294.79	4176.92	1409.17	886.912	1832.47	293.193	646.873	357.711	4371.17	2241.9	1468.13	5154.58	-2134.82	1186.83	2874.22		45.3417	4294.79	4176.92	1409.17	-24.9912	25.1892	-3.18289	69.5183	166.008	102.457	-181.168	-19.7671	10.1885	-2134.82	1186.83	2874.22		45.3417	365.179	-1313.17	374.221
45.4636	4296.89	4173.86	1410.44	891.79	1839.41	292.913	661.884	364.616	4387.86	2249.52	1473.68	5166.46	-2123.81	1187.41	2883.12		45.4636	4296.89	4173.86	1410.44	-20.1055	19.3113	4.56203	66.4079	156.112	99.7087	-182.997	-29.9044	8.64073	-2123.81	1187.41	2883.12		45.4636	376.195	-1312.59	383.119
45.5856	4299.3	4169.13	1411.17	894.993	1848.5	293.669	676.038	373.202	4403.9	2254.78	1480.47	5180.1	-2114.32	1188.56	2893.77		45.5856	4299.3	4169.13	1411.17	-15.7124	13.9397	11.9958	62.0922	146.63	95.9283	-185.98	-38.5893	6.19159	-2114.32	1188.56	2893.77		45.5856	385.68	-1311.44	393.773
45.7075	4302.11	4163.07	1411.68	896.845	1859	294.247	688.897	383.752	4418.64	2257.23	1487.71	5195.4	-2106.35	1191.25	2905.75		45.7075	4302.11	4163.07	1411.68	-12.1745	9.61208	18.5408	56.5939	138.656	90.898	-190.506	-45.1191	2.79248	-2106.35	1191.25	2905.75		45.7075	393.653	-1308.75	405.751
45.8294	4305.5	4155.66	1411.63	897.677	1870.69	294.466	699.979	396.207	4432.3	2257.03	1494.8	5212.65	-2100.03	1196.14	2918.65		45.8294	4305.5	4155.66	1411.63	-9.49336	6.96993	23.7265	50.2678	133.24	84.5523	-196.577	-48.7941	-1.54521	-2100.03	1196.14	2918.65		45.8294	399.974	-1303.86	418.648
45.9514	4309.45	4146.98	1410.26	897.845	1883.24	295.03	709.114	410.128	4445.69	2254.91	1501.19	5232.68	-2095.21	1203.25	2932.6		45.9514	4309.45	4146.98	1410.26	-7.41934	6.62622	27.2419	43.6943	131.19	77.0384	-203.792	-49.0583	-6.84491	-2095.21	1203.25	2932.6		45.9514	404.791	-1296.75	432.596
46.0733	4314.1	4138.04	1407.36	897.723	1895.58	296.448	716.09	424.177	4459.11	2251.23	1506.18	5255.7	-2091.44	1211.74	2947.61		46.0733	4314.1	4138.04	1407.36	-5.60041	9.01645	28.9224	37.4828	132.913	68.6718	-211.449	-45.6435	-13.2297	-2091.44	1211.74	2947.61		46.0733	408.558	-1288.26	447.609
46.1952	4320.12	4130.42	1403.29	897.191	1906.02	298.609	720.086	436.335	4472.38	2245.52	1509.16	5281.3	-2088.4	1220.38	2963.41		46.1952	4320.12	4130.42	1403.29	-3.71515	14.2862	28.709	32.1196	138.357	59.8183	-218.753	-38.6484	-20.881	-2088.4	1220.38	2963.41		46.1952	411.595	-1279.62	463.411
46.3172	4328.12	4125.36	1398.37	896.033	1913.2	301.557	720.369	445.263	4485.63	2237.26	1509.86	5308.61	-2085.53	1228.36	2979.92		46.3172	4328.12	4125.36	1398.37	-1.5809	22.2125	26.6104	27.9091	147.071	50.7657	-225.034	-28.5346	-29.9142	-2085.53	1228.36	2979.92		46.3172	414.465	-1271.64	479.921
46.4391	4338	4123.46	1392.84	894.799	1916.7	305.455	717.311	450.252	4499.16	2226.66	1508.01	5336.39	-2082.09	1235.45	2997.29		46.4391	4338	4123.46	1392.84	0.7751	32.1651	22.6724	24.9573	158.316	41.6261	-229.914	-16.0599	-40.2745	-2082.09	1235.45	2997.29		46.4391	417.908	-1264.55	497.29
46.561	4348.96	4124.99	1387.24	894.315	1916.69	310.102	712.118	450.423	4512.63	2214.55	1503.08	5362.64	-2077.78	1241.86	3015.59		46.561	4348.96	4124.99	1387.24	3.09592	43.1513	16.9474	23.1654	171.207	32.3001	-233.372	-2.16414	-51.729	-2077.78	1241.86	3015.59		46.561	422.218	-1258.14	515.586
46.683	4360.53	4129.81	1381.88	895.087	1913.85	315.324	705.839	445.062	4525.46	2201.58	1494.98	5385.97	-2072.91	1248.43	3034.85		46.683	4360.53	4129.81	1381.88	4.95397	53.9727	9.46754	22.2733	184.865	22.5278	-235.701	12.1697	-63.9705	-2072.91	1248.43	3034.85		46.683	427.095	-1251.57	534.851
46.8049	4372.66	4137.08	1377.2	897.275	1909.53	320.837	699.226	434.389	4536.68	2187.96	1484.68	5405.54	-2067.9	1256.11	3054.32		46.8049	4372.66	4137.08	1377.2	5.89824	63.4616	0.237889	21.9904	198.58	12.0179	-237.387	26.0273	-76.7792	-2067.9	1256.11	3054.32		46.8049	432.096	-1243.89	554.318
46.9268	4385.55	4145.94	1374.03	900.688	1904.69	325.77	692.546	419.459	4545.53	2173.51	1473.14	5420.95	-2063.26	1264.95	3072.52		46.9268	4385.55	4145.94	1374.03	5.63551	70.7063	-10.742	22.149	211.913	0.59797	-238.947	38.6253	-90.1346	-2063.26	1264.95	3072.52		46.9268	436.74	-1235.05	572.522
47.0488	4399.3	4155.65	1373.29	905.045	1899.72	329.446	685.674	402.109	4551.43	2157.96	1460.93	5432.37	-2059.07	1274.84	3088.02		47.0488	4399.3	4155.65	1373.29	4.16174	75.1726	-23.4348	22.7605	224.687	-11.6943	-240.766	49.3458	-104.202	-2059.07	1274.84	3088.02		47.0488	440.925	-1225.16	588.024
47.1707	4413.6	4165.03	1375.56	910.373	1895.54	331.826	679.042	384.803	4554.08	2141.28	1448.76	5440.46	-2054.6	1286.61	3100.14		47.1707	4413.6	4165.03	1375.56	1.78681	76.699	-37.7035	23.9399	236.89	-24.6084	-242.976	57.7713	-119.202	-2054.6	1286.61	3100.14		47.1707	445.396	-1213.39	600.139
47.2926	4427.83	4172.95	1380.9	916.868	1892.98	333.046	673.621	369.533	4553.75	2124.03	1437.38	5446.5	-2048.67	1301.28	3109.12		47.2926	4427.83	4172.95	1380.9	-0.93773	75.4307	-53.226	25.7769	248.569	-37.7497	-245.393	63.7381	-135.24	-2048.67	1301.28	3109.12		47.2926	451.334	-1198.72	609.121
47.4146	4441.6	4178.96	1388.63	924.569	1891.95	333.818	670.21	357.554	4551.57	2107.1	1427.32	5452.39	-2040.67	1318.94	3116.08		47.4146	4441.6	4178.96	1388.63	-3.33966	71.7475	-69.4109	28.2694	259.761	-50.6684	-247.539	67.3762	-152.136	-2040.67	1318.94	3116.08		47.4146	459.326	-1181.06	616.078
47.5365	4455.06	4183.27	1398.1	932.956	1891.49	334.481	669.06	349.858	4548.66	2090.88	1418.44	5459.2	-2030.92	1338.92	3121.62		47.5365	4455.06	4183.27	1398.1	-4.79793	66.159	-85.389	31.322	270.452	-62.9088	-248.764	69.076	-169.325	-2030.92	1338.92	3121.62		47.5365	469.084	-1161.08	621.619
47.6584	4468.75	4186.25	1408.6	941.489	1890.78	335.007	669.9	346.853	4546.02	2075.11	1410.39	5467.1	-2019.9	1360.35	3126.33		47.6584	4468.75	4186.25	1408.6	-4.97281	59.1659	-100.134	34.7172	280.566	-74.0358	-248.519	69.3872	-185.872	-2019.9	1360.35	3126.33		47.6584	480.103	-1139.65	626.333
47.7804	4483.29	4188.6	1419.49	949.834	1889.32	335.289	672.442	347.415	4544.6	2059.4	1402.78	5475.58	-2008.51	1382.14	3130.9		47.7804	4483.29	4188.6	1419.49	-3.99308	51.177	-112.672	38.0287	290.015	-83.6958	-246.655	68.934	-200.643	-2008.51	1382.14	3130.9		47.7804	491.487	-1117.86	630.902
47.9023	4498.9	4190.66	1430.09	957.747	1887.12	335.06	676.477	350.002	4545.34	2043.75	1396.17	5484.23	-1997.97	1403.42	3135.97		47.9023	4498.9	4190.66	1430.09	-2.45025	42.553	-122.278	40.5986	298.803	-91.7028	-243.564	68.3913	-212.604	-1997.97	1403.42	3135.97		47.9023	502.029	-1096.58	635.966
48.0242	4515.31	4191.83	1439.9	965.013	1885.09	334.399	682.113	354.275	4549.11	2028.57	1391.75	5492.31	-1989.18	1424	3141.72		48.0242	4515.31	4191.83	1439.9	-1.16443	33.7423	-128.605	41.6811	307.127	-98.1055	-240.07	68.4704	-221.137	-1989.18	1424	3141.72		48.0242	510.819	-1076	641.725
48.1462	4532.68	4191.35	1449.04	970.7	1884.15	333.478	689.103	360.347	4555.99	2013.26	1390.02	5498.72	-1982.88	1443.79	3147.65		48.1462	4532.68	4191.35	1449.04	-0.86633	25.3755	-131.69	40.6805	315.401	-103.194	-237.159	69.8409	-226.244	-1982.88	1443.79	3147.65		48.1462	517.121	-1056.21	647.654
48.2681	4551.45	4188.71	1457.92	973.389	1884.6	332.069	696.621	368.238	4565.62	1996.47	1390.85	5502.57	-1979.58	1462.86	3153.44		48.2681	4551.45	4188.71	1457.92	-1.99735	18.2234	-131.864	37.3128	324.145	-107.412	-235.7	72.9944	-228.549	-1979.58	1462.86	3153.44		48.2681	520.415	-1037.14	653.444
48.39	4571.65	4183.43	1466.96	972.284	1886.65	329.618	704.156	378.558	4577.3	1977.6	1394.27	5503.6	-1978.97	1482.03	3158.64		48.39	4571.65	4183.43	1466.96	-4.68307	13.0429	-129.593	31.6143	333.785	-111.196	-236.231	78.1272	-229.071	-1978.97	1482.03	3158.64		48.39	521.03	-1017.97	658.639
48.512	4592.91	4175.39	1476.66	967.749	1890.42	325.375	711.715	392.375	4589.88	1956.69	1399.82	5501.88	-1980.19	1501.72	3162.72		48.512	4592.91	4175.39	1476.66	-8.79424	10.3989	-125.333	23.8486	344.438	-114.821	-238.847	85.1112	-228.889	-1980.19	1501.72	3162.72		48.512	519.811	-998.284	662.72
48.6339	4614.7	4164.83	1487.36	960.878	1895.87	318.565	719.301	410.493	4602.09	1933.84	1406.55	5498.06	-1982.18	1521.71	3165.79		48.6339	4614.7	4164.83	1487.36	-14.0189	10.5378	-119.422	14.4061	355.801	-118.35	-243.22	93.5695	-228.82	-1982.18	1521.71	3165.79		48.6339	517.819	-978.29	665.786
48.7558	4636.33	4151.87	1498.93	953.08	1903.23	309.16	726.936	433.649	4613.33	1909.65	1414.29	5493.62	-1983.78	1542.21	3168.3		48.7558	4636.33	4151.87	1498.93	-19.9512	13.334	-112.049	3.74073	367.204	-121.694	-248.744	102.988	-229.212	-1983.78	1542.21	3168.3		48.7558	516.224	-957.789	668.302
48.8778	4657.01	4136.58	1510.83	946.032	1913.1	297.858	735.369	462.134	4623.76	1885.17	1423.39	5490.22	-1983.9	1563.78	3170.85		48.8778	4657.01	4136.58	1510.83	-26.2249	18.3083	-103.323	-7.68158	377.78	-124.724	-254.758	112.8	-229.927	-1983.9	1563.78	3170.85		48.8778	516.104	-936.224	670.853
48.9997	4676.3	4119.13	1522.19	940.458	1925.41	286.083	745.338	495.742	4633.95	1861.53	1434.28	5489.21	-1981.94	1586.73	3174.32		48.9997	4676.3	4119.13	1522.19	-32.6522	24.7214	-93.4077	-19.4619	386.681	-127.406	-260.745	122.435	-230.55	-1981.94	1586.73	3174.32		48.9997	518.061	-913.273	674.325
49.1216	4694.13	4100.17	1531.98	936.253	1939.42	275.633	757.112	533.416	4644.99	1839.66	1446.88	5491.47	-1978.21	1610.51	3179.77		49.1216	4694.13	4100.17	1531.98	-39.289	31.7282	-82.6317	-31.3413	393.307	-129.867	-266.454	131.358	-230.698	-1978.21	1610.51	3179.77		49.1216	521.79	-889.489	679.774
49.2436	4710.85	4080.74	1539.55	933.148	1953.85	267.701	770.086	573.071	4657.81	1819.96	1460.47	5496.78	-1973.85	1634.35	3187.88		49.2436	4710.85	4080.74	1539.55	-46.3633	38.5559	-71.5128	-43.1926	397.47	-132.391	-271.899	139.105	-230.267	-1973.85	1634.35	3187.88		49.2436	526.153	-865.648	687.877
49.3655	4727.04	4062.23	1544.66	930.804	1967.44	262.571	783.24	612.176	4672.66	1802.09	1473.76	5503.99	-1970.04	1657.81	3199.06		49.3655	4727.04	4062.23	1544.66	-54.0804	44.634	-60.6874	-54.9226	399.461	-135.328	-277.263	145.305	-229.527	-1970.04	1657.81	3199.06		49.3655	529.961	-842.192	699.062
49.4874	4743.15	4045.78	1547.56	928.754	1979.39	259.502	795.941	648.667	4689.13	1785.37	1485.48	5511.41	-1967.51	1680.41	3213.24		49.4874	4743.15	4045.78	1547.56	-62.4211	49.6094	-50.7882	-66.3636	399.935	-138.985	-282.721	149.654	-229.054	-1967.51	1680.41	3213.24		49.4874	532.495	-819.586	713.245
49.6094	4759.59	4032.21	1548.56	926.211	1989.06	257.8	807.834	681.149	4706.71	1768.7	1494.21	5517.62	-1967.11	1701.72	3230.16		49.6094	4759.59	4032.21	1548.56	-71.0385	53.2659	-42.2965	-77.2199	399.673	-143.546	-288.25	151.878	-229.526	-1967.11	1701.72	3230.16		49.6094	532.89	-798.282	730.163
49.7313	4776.42	4021.54	1547.81	923.262	1996.31	257.198	819.473	709.37	4724.83	1751.53	1498.68	5521.81	-1969.23	1722.12	3249.84		49.7313	4776.42	4021.54	1547.81	-79.2863	55.4343	-35.4162	-87.0796	399.295	-149.024	-293.491	151.74	-231.483	-1969.23	1722.12	3249.84		49.7313	530.767	-777.877	749.836
49.8532	4793.92	4013.54	1545.67	919.679	2001.15	257.385	830.873	733.015	4742.47	1733.26	1498.53	5523.96	-1973.99	1742.15	3272.05		49.8532	4793.92	4013.54	1545.67	-86.3608	55.9719	-30.0374	-95.4765	399.055	-155.278	-297.743	149.111	-235.142	-1973.99	1742.15	3272.05		49.8532	526.009	-757.853	772.048
49.9752	4812.65	4007.9	1542.8	914.851	2003.42	258.008	840.864	751.73	4758.4	1713.24	1494.37	5524.65	-1981.12	1762.15	3296.1		49.9752	4812.65	4007.9	1542.8	-91.5055	54.8257	-25.8188	-101.995	398.812	-162.072	-300.088	144.098	-240.338	-1981.12	1762.15	3296.1		49.9752	518.877	-737.851	796.099
50.0971	4833.24	4004.11	1540.19	908.507	2003.06	258.792	848.194	765.746	4771.87	1690.95	1487.22	5524.55	-1989.39	1782.63	3321.18		50.0971	4833.24	4004.11	1540.19	-94.2249	52.1261	-22.3687	-106.4	398.204	-169.157	-299.647	137.136	-246.57	-1989.39	1782.63	3321.18		50.0971	510.612	-717.37	821.185
50.219	4855.55	4001.33	1538.52	900.945	2000.49	259.709	852.961	776.798	4782.95	1666.32	1477.85	5524.07	-1996.63	1804.02	3346.84		50.219	4855.55	4001.33	1538.52	-94.4592	48.248	-19.4545	-108.762	396.912	-176.36	-295.852	129.005	-253.126	-1996.63	1804.02	3346.84		50.219	503.367	-695.977	846.843
50.341	4879.1	3999.11	1538.02	892.847	1996.5	260.996	856.181	786.424	4792.48	1639.85	1466.66	5523.31	-2001.05	1826.45	3373.17		50.341	4879.1	3999.11	1538.02	-92.625	43.8186	-17.1262	-109.496	394.901	-183.645	-288.618	120.743	-259.257	-2001.05	1826.45	3373.17		50.341	498.951	-673.548	873.169
50.4629	4902.98	3997.4	1538.64	885.653	1992.12	262.957	859.657	795.41	4801.29	1612.73	1454.05	5522.44	-2001.46	1849.82	3400.54		50.4629	4902.98	3997.4	1538.64	-89.4411	39.6733	-15.6774	-109.251	392.54	-191.128	-278.296	113.495	-264.368	-2001.46	1849.82	3400.54		50.4629	498.536	-650.184	900.538
50.5848	4926.15	3996.14	1540	880.515	1987.83	265.659	864.842	804.21	4810.49	1585.98	1440.23	5521.74	-1996.97	1873.86	3429.42		50.5848	4926.15	3996.14	1540	-85.6021	36.7424	-15.4852	-108.645	390.552	-199.036	-265.461	108.289	-268.184	-1996.97	1873.86	3429.42		50.5848	503.028	-626.138	929.416
50.7068	4948.29	3995.43	1541.68	877.865	1983.17	268.973	871.829	812.629	4820.93	1560.06	1425.53	5521.57	-1988.1	1897.61	3459.77		50.7068	4948.29	3995.43	1541.68	-81.5098	35.8561	-16.8338	-108.02	389.768	-207.623	-250.676	105.785	-270.812	-1988.1	1897.61	3459.77		50.7068	511.896	-602.394	959.77
50.8287	4969.98	3994.74	1543.86	877.547	1978.55	272.518	879.529	821.389	4831.98	1534.86	1411.06	5521.48	-1977.12	1920.66	3490.77		50.8287	4969.98	3994.74	1543.86	-77.2257	37.5024	-19.793	-107.364	390.805	-217.107	-234.403	106.106	-272.681	-1977.12	1920.66	3490.77		50.8287	522.878	-579.343	990.766
50.9506	4991.2	3993.14	1546.66	880.111	1975.29	276.25	887.038	831.474	4842.55	1510.65	1398.26	5520.85	-1965.65	1943.58	3522.23		50.9506	4991.2	3993.14	1546.66	-72.6088	41.6463	-24.1876	-106.427	393.808	-227.611	-217.024	108.815	-274.383	-1965.65	1943.58	3522.23		50.9506	534.352	-556.419	1022.23
51.0726	5011.28	3989.75	1549.74	885.936	1974.59	280.504	894.501	843.362	4852.1	1488.06	1388.24	5519.51	-1954.15	1967.33	3554.58		51.0726	5011.28	3989.75	1549.74	-67.4844	47.7081	-29.6647	-104.89	398.366	-239.169	-198.925	113.05	-276.505	-1954.15	1967.33	3554.58		51.0726	545.849	-532.665	1054.58
51.1945	5030.07	3984.33	1552.53	894.133	1976.65	285.565	902.079	857.311	4860.65	1467.07	1381.03	5517.71	-1943.11	1992.75	3588.1		51.1945	5030.07	3984.33	1552.53	-61.7684	54.6993	-35.8222	-102.511	403.629	-251.764	-180.569	117.747	-279.525	-1943.11	1992.75	3588.1		51.1945	556.887	-507.248	1088.1
51.3165	5048.25	3977	1554.46	903.073	1980.64	291.803	909.454	873.727	4868.37	1446.55	1376.08	5516.03	-1933.33	2019.98	3622.57		51.3165	5048.25	3977	1554.46	-55.5668	61.4538	-42.3167	-99.241	408.556	-265.374	-162.543	121.883	-283.779	-1933.33	2019.98	3622.57		51.3165	566.674	-480.02	1122.57
51.4384	5067.41	3968.24	1555.27	910.295	1984.89	299.372	915.203	892.334	4875.26	1424.45	1372.46	5514.87	-1925.7	2048.94	3657.2		51.4384	5067.41	3968.24	1555.27	-49.2579	66.8822	-48.9106	-95.3003	412.2	-279.955	-145.597	124.67	-289.432	-1925.7	2048.94	3657.2		51.4384	574.3	-451.061	1157.2
51.5603	5089.07	3958.39	1555.07	913.681	1988.25	307.756	917.534	912.519	4881.55	1398.81	1370.13	5514.25	-1920.7	2079.86	3691.48		51.5603	5089.07	3958.39	1555.07	-43.4896	70.191	-55.4559	-91.1848	413.902	-295.354	-130.597	125.666	-296.442	-1920.7	2079.86	3691.48		51.5603	579.298	-420.136	1191.48
51.6822	5113.23	3947.47	1554.74	913.051	1990.93	315.853	916.024	933.985	4886.99	1369.19	1369.52	5513.68	-1918	2113.31	3724.78		51.6822	5113.23	3947.47	1554.74	-39.0294	71.0005	-61.8158	-87.5621	413.382	-311.197	-118.384	124.783	-304.544	-1918	2113.31	3724.78		51.6822	581.998	-386.695	1224.78
51.8042	5138.74	3935.08	1555.62	909.746	1994.08	322.606	911.844	956.814	4890.88	1336.15	1371.3	5511.9	-1916.59	2149.55	3755.82		51.8042	5138.74	3935.08	1555.62	-36.5029	69.3249	-67.7571	-85.0749	410.732	-326.833	-109.576	122.186	-313.274	-1916.59	2149.55	3755.82		51.8042	583.412	-350.452	1255.82
51.9261	5164.41	3920.74	1559.02	905.544	1999.06	327.233	906.713	981.553	4892.48	1300.27	1376.13	5507.34	-1915.98	2187.76	3782.95		51.9261	5164.41	3920.74	1559.02	-36.1575	65.4342	-72.8793	-84.1332	406.294	-341.383	-104.388	118.122	-322.052	-1915.98	2187.76	3782.95		51.9261	584.018	-312.239	1282.95
52.0481	5189.19	3904.11	1565.89	901.516	2007.21	329.297	902.332	1008.83	4891.53	1262.39	1384.45	5499.22	-1915.56	2227.12	3804.89		52.0481	5189.19	3904.11	1565.89	-37.7907	59.6575	-76.6061	-84.8014	400.461	-353.905	-102.575	112.75	-330.318	-1915.56	2227.12	3804.89		52.0481	584.444	-272.882	1304.89
52.17	5212.22	3885.49	1576.52	898.176	2019.08	328.622	900.048	1038.87	4888.57	1224.06	1395.81	5487.51	-1914.63	2266.77	3821.12		52.17	5212.22	3885.49	1576.52	-40.8661	52.216	-78.2509	-86.8279	393.483	-363.593	-103.537	106.048	-337.653	-1914.63	2266.77	3821.12		52.17	585.367	-233.225	1321.12
52.2919	5232.9	3865.17	1590.48	895.833	2034.51	325.184	900.399	1071.35	4884.56	1187.01	1409.13	5471.87	-1913.15	2305.96	3832.24		52.2919	5232.9	3865.17	1590.48	-44.7236	43.1857	-77.152	-89.7758	385.37	-369.954	-106.496	97.8438	-343.853	-1913.15	2305.96	3832.24		52.2919	586.85	-194.042	1332.24
52.4138	5251.12	3843.56	1606.95	894.362	2052.74	319.182	902.632	1105.37	4880.13	1152.78	1423.61	5451.9	-1911.23	2343.92	3839.45		52.4138	5251.12	3843.56	1606.95	-48.7925	32.5958	-72.8614	-93.189	375.926	-372.913	-110.695	87.9717	-348.914	-1911.23	2343.92	3839.45		52.4138	588.77	-156.078	1339.45
52.5358	5267.11	3821.34	1624.87	894.006	2072.96	310.96	905.953	1140.15	4875.32	1121.87	1438.48	5428.22	-1909.42	2380	3843.96		52.5358	5267.11	3821.34	1624.87	-52.7485	20.5709	-65.3235	-96.7464	364.918	-372.804	-115.523	76.4717	-352.96	-1909.42	2380	3843.96		52.5358	590.585	-120.004	1343.96
52.6577	5281.19	3799.14	1642.73	894.675	2093.97	301.299	910.155	1175.2	4870.31	1093.71	1453.32	5403.03	-1908.06	2414.25	3847.6		52.6577	5281.19	3799.14	1642.73	-56.5618	7.45282	-54.9374	-100.349	352.307	-370.212	-120.533	63.7459	-356.097	-1908.06	2414.25	3847.6		52.6577	591.942	-85.7524	1347.6
52.7796	5293.63	3777.59	1659.57	896.318	2114.06	290.343	915.54	1210.13	4864.77	1067.73	1467.82	5378.37	-1907.05	2447.31	3851.77		52.7796	5293.63	3777.59	1659.57	-60.4226	-6.12766	-42.4619	-104.103	338.424	-365.745	-125.358	50.5681	-358.266	-1907.05	2447.31	3851.77		52.7796	592.951	-52.688	1351.77
52.9016	5304.76	3757.25	1675.34	898.776	2131.4	277.822	922.282	1244.67	4857.89	1042.95	1481.5	5354.96	-1906.73	2479.55	3856.78		52.9016	5304.76	3757.25	1675.34	-64.5832	-19.2614	-28.8205	-108.229	323.975	-359.825	-129.592	37.9284	-359.18	-1906.73	2479.55	3856.78		52.9016	593.271	-20.4466	1356.78
53.0235	5315.18	3738.8	1690.44	901.347	2144.29	263.517	929.933	1278.36	4848.96	1018.35	1493.34	5332.84	-1907.42	2511.21	3862.66		53.0235	5315.18	3738.8	1690.44	-69.1827	-30.8673	-14.8767	-112.942	309.893	-352.587	-132.698	26.7891	-358.396	-1907.42	2511.21	3862.66		53.0235	592.577	11.2068	1362.66
53.1454	5325.49	3722.44	1705.65	903.22	2152.04	247.29	938.055	1311.35	4837.5	993.656	1502.94	5311.42	-1908.75	2542.23	3869.25		53.1454	5325.49	3722.44	1705.65	-74.13	-39.8833	-1.26461	-118.33	297.112	-343.955	-134.003	17.8654	-355.502	-1908.75	2542.23	3869.25		53.1454	591.253	42.2251	1369.25
53.2674	5336.38	3708.02	1722.14	903.755	2155.01	229.086	946.314	1344.41	4823.42	968.284	1510.54	5289.28	-1910.37	2572.49	3875.5		53.2674	5336.38	3708.02	1722.14	-79.1004	-45.4969	11.6624	-124.257	286.375	-333.831	-132.758	11.5015	-350.272	-1910.37	2572.49	3875.5		53.2674	589.63	72.4886	1375.5
53.3893	5348.42	3695.44	1741.01	902.742	2153.94	208.888	954.424	1378.2	4807.1	941.236	1516.25	5264.7	-1912.04	2601.84	3879.96		53.3893	5348.42	3695.44	1741.01	-83.6303	-47.3311	23.7723	-130.331	278.114	-322.32	-128.282	7.66066	-342.753	-1912.04	2601.84	3879.96		53.3893	587.961	101.837	1379.96
53.5112	5361.92	3684.11	1762.73	900.25	2150.06	186.672	962.28	1413.82	4789.3	911.658	1520.38	5236.31	-1913.14	2630.15	3881.67		53.5112	5361.92	3684.11	1762.73	-87.2295	-45.5074	35.0356	-135.949	272.453	-309.862	-120.098	6.01388	-333.258	-1913.14	2630.15	3881.67		53.5112	586.858	130.15	1381.67
53.6332	5376.48	3673.4	1787.11	897.021	2144.6	162.701	969.881	1452.28	4770.96	879.52	1523.06	5203.86	-1913.16	2656.58	3880.28		53.6332	5376.48	3673.4	1787.11	-89.4585	-40.56	45.4071	-140.411	269.309	-297.221	-108.036	6.08518	-322.299	-1913.16	2656.58	3880.28		53.6332	586.838	156.583	1380.28
53.7551	5391.74	3662.93	1813.66	893.954	2137.93	137.565	976.843	1493.15	4752.57	845.306	1524.24	5167.85	-1912.02	2680.06	3876.54		53.7551	5391.74	3662.93	1813.66	-89.9921	-33.2461	54.7688	-143.058	268.538	-285.327	-92.2762	7.41284	-310.482	-1912.02	2680.06	3876.54		53.7551	587.978	180.061	1376.54
53.8771	5407.38	3652.43	1841.45	891.58	2130.23	112.094	982.702	1535.61	4734.55	810.178	1524.45	5129.58	-1909.32	2699.96	3871.99		53.8771	5407.38	3652.43	1841.45	-88.6916	-24.3378	62.9751	-143.442	270.047	-275.022	-73.3528	9.6936	-298.344	-1909.32	2699.96	3871.99		53.8771	590.679	199.956	1371.99
53.999	5423.03	3641.5	1869.02	890.166	2122.04	87.6818	987.113	1579.07	4717.45	775.593	1524.9	5090.88	-1904.93	2716.64	3868.26		53.999	5423.03	3641.5	1869.02	-85.6593	-14.4644	69.9688	-141.461	273.812	-266.772	-52.1024	12.8629	-286.165	-1904.93	2716.64	3868.26		53.999	595.071	216.639	1368.26
54.1209	5437.97	3629.67	1894.91	890.581	2114.34	66.3228	990.622	1622.8	4701.32	743.551	1527.16	5053.34	-1899.04	2731.36	3866.77		54.1209	5437.97	3629.67	1894.91	-81.2141	-4.03315	75.8702	-137.393	279.812	-260.48	-29.5573	17.0856	-273.872	-1899.04	2731.36	3866.77		54.1209	600.963	231.36	1366.77
54.2428	5451.17	3616.06	1917.78	893.383	2108.38	49.3975	994.07	1666.78	4686.36	715.6	1532.63	5018.53	-1891.34	2746.4	3868.77		54.2428	5451.17	3616.06	1917.78	-75.7826	6.75802	80.9766	-131.819	287.941	-255.489	-6.79014	22.6685	-261.106	-1891.34	2746.4	3868.77		54.2428	608.664	246.398	1368.77
54.3648	5462.36	3600.5	1936.88	898.079	2104.72	37.1071	997.894	1710.6	4673.26	691.622	1541.74	4987.75	-1881.55	2763.37	3874.88		54.3648	5462.36	3600.5	1936.88	-69.7763	17.8269	85.6909	-125.48	297.917	-250.795	15.2386	29.9342	-247.413	-1881.55	2763.37	3874.88		54.3648	618.448	263.366	1374.88
54.4867	5472.82	3582.91	1952.38	902.621	2103.59	28.3855	1001.33	1754.23	4662.08	669.704	1554.48	4961.57	-1870.98	2783.24	3884.13		54.4867	5472.82	3582.91	1952.38	-63.5411	29.0801	90.4347	-119.102	309.216	-245.383	35.7722	39.0891	-232.47	-1870.98	2783.24	3884.13		54.4867	629.018	283.239	1384.13
54.6087	5484.72	3563	1965.05	904.47	2105.16	22.1604	1002.3	1798.51	4652.23	646.948	1570.98	4939.87	-1861.98	2806.59	3895.04		54.6087	5484.72	3563	1965.05	-57.3911	40.3103	95.6038	-113.252	321.03	-238.502	54.2556	50.1004	-216.229	-1861.98	2806.59	3895.04		54.6087	638.022	306.593	1395.04
54.7306	5499.49	3540.22	1976.07	902.155	2109.73	17.6812	999.346	1844.87	4642.75	621.261	1591.87	4921.65	-1856.08	2833.76	3906.17		54.7306	5499.49	3540.22	1976.07	-51.6525	51.1607	101.567	-108.229	332.303	-229.776	70.2714	62.6176	-198.93	-1856.08	2833.76	3906.17		54.7306	643.921	333.765	1406.17
54.8525	5517.42	3514.26	1986.78	895.646	2117.6	14.1545	992.216	1894.49	4632.58	591.828	1617	4904.95	-1853.69	2865.17	3916.78		54.8525	5517.42	3514.26	1986.78	-46.6519	61.1665	108.649	-104.035	341.853	-219.17	83.4806	75.9874	-181.034	-1853.69	2865.17	3916.78		54.8525	646.309	365.168	1416.78
54.9745	5537.48	3485.17	1998.56	886.693	2129	10.7002	982.165	1948.13	4620.53	558.983	1645.5	4887.61	-1854.27	2900.42	3926.04		54.9745	5537.48	3485.17	1998.56	-42.6572	69.8386	117.064	-100.431	348.557	-206.879	93.6067	89.3575	-163.101	-1854.27	2900.42	3926.04		54.9745	645.732	400.424	1426.04
55.0964	5558.47	3453.83	2012.42	876.835	2143.27	6.7278	970.571	2005.09	4605.49	523.519	1675.56	4867.51	-1857.22	2937.79	3932.93		55.0964	5558.47	3453.83	2012.42	-39.8116	76.7371	126.866	-97.0541	351.538	-193.199	100.461	101.809	-145.672	-1857.22	2937.79	3932.93		55.0964	642.776	437.792	1432.93
55.2183	5579.84	3421.22	2028.37	866.517	2159.02	2.1903	958.211	2064.01	4587.26	485.904	1705.33	4843.28	-1862.27	2975.23	3936.96		55.2183	5579.84	3421.22	2028.37	-38.0652	81.5278	137.971	-93.5476	350.294	-178.367	104.001	112.491	-129.147	-1862.27	2975.23	3936.96		55.2183	637.732	475.23	1436.96
55.3403	5601.62	3388.36	2045.72	855.51	2174.82	-2.5583	945.394	2123.4	4566.61	446.439	1733.27	4815.13	-1869.27	3011.03	3938.73		55.3403	5601.62	3388.36	2045.72	-37.1337	84.0569	150.228	-89.6394	344.767	-162.461	104.394	120.754	-113.707	-1869.27	3011.03	3938.73		55.3403	630.729	511.031	1438.73
55.4622	5623.77	3356.39	2063.66	843.476	2189.6	-7.3208	932.161	2181.22	4544.82	405.662	1758.44	4784.2	-1877.94	3044.24	3939.39		55.4622	5623.77	3356.39	2063.66	-36.5341	84.4073	163.467	-85.1623	335.327	-145.406	102.043	126.235	-99.3304	-1877.94	3044.24	3939.39		55.4622	622.058	544.235	1439.39
55.5841	5645.92	3326.09	2081.41	830.899	2202.54	-11.8555	918.63	2235.7	4523.14	364.441	1780.81	4751.52	-1888.41	3074.61	3939.81		55.5841	5645.92	3326.09	2081.41	-35.7053	82.8645	177.475	-80.0229	322.642	-127.119	97.546	128.865	-85.9103	-1888.41	3074.61	3939.81		55.5841	611.589	574.608	1439.81
55.7061	5667.26	3297.89	2098.47	818.629	2213.12	-15.5881	905.308	2286.21	4501.97	323.728	1800.58	4718.11	-1900.65	3102.26	3940.55		55.7061	5667.26	3297.89	2098.47	-34.1617	79.8102	191.949	-74.1317	307.497	-107.703	91.6378	128.82	-73.373	-1900.65	3102.26	3940.55		55.7061	599.352	602.262	1440.55
55.828	5687.26	3272.27	2114.5	806.718	2220.77	-17.9484	892.336	2332.8	4481.42	283.735	1817.62	4685.03	-1914.39	3127.36	3942.15		55.828	5687.26	3272.27	2114.5	-31.5919	75.6125	206.475	-67.3103	290.663	-87.5718	85.1546	126.432	-61.7307	-1914.39	3127.36	3942.15		55.828	585.607	627.361	1442.15
55.9499	5706.13	3249.35	2129.78	794.526	2225.49	-19.3257	879.242	2375.92	4461.2	243.897	1831.92	4652.77	-1930.12	3150.53	3944.6		55.9499	5706.13	3249.35	2129.78	-27.8417	70.5593	220.562	-59.2316	272.832	-67.4335	79.017	122.078	-51.0517	-1930.12	3150.53	3944.6		55.9499	569.882	650.532	1444.6
56.0719	5724.31	3228.91	2144.91	781.192	2227.91	-20.345	865.438	2416.19	4440.87	204.018	1843.82	4621.14	-1948.07	3172.8	3947.76		56.0719	5724.31	3228.91	2144.91	-22.8118	64.8455	233.73	-49.46	254.59	-48.1425	74.1777	116.082	-41.3945	-1948.07	3172.8	3947.76		56.0719	551.925	672.805	1447.76
56.1938	5742.26	3210.48	2160.81	766.324	2228.72	-21.8284	850.322	2454.82	4419.73	164.192	1853.97	4589.33	-1968.22	3194.93	3950.75		56.1938	5742.26	3210.48	2160.81	-16.3698	58.6011	245.598	-37.6055	236.441	-30.508	71.5116	108.691	-32.7519	-1968.22	3194.93	3950.75		56.1938	531.777	694.929	1450.75
56.3157	5760.48	3193.39	2178.08	749.732	2228.42	-24.1316	833.634	2493.35	4397.38	124.136	1863.05	4556.95	-1990.21	3216.99	3952.72		56.3157	5760.48	3193.39	2178.08	-8.34581	51.9485	255.957	-23.5143	218.849	-15.1233	71.6713	100.134	-25.0163	-1990.21	3216.99	3952.72		56.3157	509.793	716.995	1452.72
56.4377	5778.99	3176.51	2196.59	732.279	2228.12	-27.0388	815.975	2533.52	4374.2	84.3043	1871.89	4524.32	-2012.78	3239.56	3953.84		56.4377	5778.99	3176.51	2196.59	1.41783	45.0709	264.822	-7.37134	202.301	-2.23369	74.9733	90.7576	-17.9521	-2012.78	3239.56	3953.84		56.4377	487.224	739.559	1453.84
56.5596	5797.37	3158.86	2215.98	715.691	2228.88	-30.0068	798.616	2576.81	4350.48	45.657	1881.23	4491.51	-2034.84	3262.88	3954.19		56.5596	5797.37	3158.86	2215.98	13.0234	38.2718	272.441	10.3446	187.308	8.32285	81.3709	81.1666	-11.1887	-2034.84	3262.88	3954.19		56.5596	465.162	762.883	1454.19
56.6815	5815	3140.15	2235.86	701.379	2230.76	-32.5803	782.501	2623.72	4326.41	9.127	1891.07	4458.49	-2055.7	3286.63	3953.5		56.6815	5815	3140.15	2235.86	26.4833	32.0158	279.226	29.0038	174.396	17.0707	90.5187	72.2981	-4.26278	-2055.7	3286.63	3953.5		56.6815	444.304	786.626	1453.5
56.8035	5831.35	3120.56	2255.74	689.824	2233.1	-34.3941	767.936	2673.83	4302.1	-24.4184	1901.14	4425.19	-2075.27	3310.03	3951.88		56.8035	5831.35	3120.56	2255.74	41.6608	26.9277	285.632	47.9653	164.079	24.7443	101.887	65.3814	3.29447	-2075.27	3310.03	3951.88		56.8035	424.726	810.03	1451.88
56.9254	5845.94	3100.14	2275.05	681.491	2235.51	-34.7604	755.425	2726.61	4277.71	-54.1445	1911	4391.75	-2093.79	3332.84	3949.83		56.9254	5845.94	3100.14	2275.05	58.1778	23.7153	292.027	66.6448	156.801	32.0721	114.884	61.7576	11.8659	-2093.79	3332.84	3949.83		56.9254	406.21	832.844	1449.83
57.0473	5858.58	3079.81	2293.51	676.41	2237.62	-33.2812	745.168	2780.29	4253.1	-79.7626	1919.96	4358.39	-2111.68	3354.5	3947.8		57.0473	5858.58	3079.81	2293.51	75.3315	23.0297	298.633	84.5156	152.83	39.5998	128.942	62.5994	21.6909	-2111.68	3354.5	3947.8		57.0473	388.321	854.496	1447.8
57.1693	5869.66	3060.6	2311.47	673.724	2239.42	-30.5964	736.77	2832.81	4227.54	-101.6	1928.07	4324.86	-2129.45	3374.55	3945.5		57.1693	5869.66	3060.6	2311.47	92.1067	25.3033	305.562	101.101	152.143	47.6607	143.57	68.6056	32.8545	-2129.45	3374.55	3945.5		57.1693	370.547	874.552	1445.5
57.2912	5879.73	3042.84	2329.43	672.234	2241.43	-27.8793	729.057	2883.14	4200.49	-120.096	1936.56	4290.91	-2147.76	3392.89	3941.85		57.2912	5879.73	3042.84	2329.43	107.342	30.6115	312.882	116.003	154.359	56.4836	158.341	79.7733	45.3112	-2147.76	3392.89	3941.85		57.2912	352.241	892.895	1441.85
57.4131	5888.96	3025.83	2347.83	671.053	2244.58	-26.3794	720.857	2931.66	4171.2	-135.915	1947	4256.33	-2167.02	3410.02	3935.83		57.4131	5888.96	3025.83	2347.83	120	38.6064	320.659	128.949	158.777	66.3132	172.858	95.3538	58.9077	-2167.02	3410.02	3935.83		57.4131	332.979	910.024	1435.83
57.5351	5897.44	3008.6	2367.13	669.184	2249.78	-27.3085	711.236	2979.51	4139.12	-149.96	1960.66	4221.35	-2186.71	3426.63	3926.73		57.5351	5897.44	3008.6	2367.13	129.407	48.5588	328.951	139.821	164.498	77.4426	186.731	113.994	73.394	-2186.71	3426.63	3926.73		57.5351	313.289	926.632	1426.73
57.657	5905.77	2990.45	2387.91	665.384	2257.66	-31.9046	699.583	3027.96	4104.23	-163.132	1978.22	4186.75	-2206.06	3443.11	3913.76		57.657	5905.77	2990.45	2387.91	135.369	59.4988	337.801	148.66	170.601	90.1921	199.567	133.995	88.4519	-2206.06	3443.11	3913.76		57.657	293.939	943.108	1413.76
57.7789	5914.71	2970.9	2410.61	659.004	2268.63	-40.5766	685.731	3077.68	4066.7	-176.006	1999.46	4152.98	-2224.67	3459.51	3896.59		57.7789	5914.71	2970.9	2410.61	138.164	70.4193	347.257	155.697	176.33	104.894	211.004	153.631	103.765	-2224.67	3459.51	3896.59		57.7789	275.327	959.512	1396.59
57.9009	5924.33	2949.34	2435.16	650.628	2282.93	-52.7883	670.082	3129.21	4027.04	-188.294	2023.74	4119.88	-2242.07	3476.13	3875.82		57.9009	5924.33	2949.34	2435.16	138.414	80.4957	357.363	161.411	181.262	121.862	220.755	171.468	119.098	-2242.07	3476.13	3875.82		57.9009	257.935	976.134	1375.82
58.0228	5933.82	2925.64	2461.21	641.942	2300.49	-67.1895	654.006	3182.89	3986.14	-199.165	2050.14	4086.73	-2257.33	3493.2	3852.66		58.0228	5933.82	2925.64	2461.21	136.864	89.2387	368.07	166.513	185.4	141.292	228.65	186.555	134.316	-2257.33	3493.2	3852.66		58.0228	242.675	993.2	1352.66
58.1447	5941.76	2900.47	2488.27	634.899	2320.69	-82.3222	639.601	3238.38	3944.67	-207.736	2077.06	4052.78	-2269.13	3510.4	3828.07		58.1447	5941.76	2900.47	2488.27	134.117	96.4949	379.113	171.828	189.071	163.118	234.637	198.405	149.319	-2269.13	3510.4	3828.07		58.1447	230.874	1010.4	1328.07
58.2667	5947.31	2875.18	2516.03	630.228	2341.85	-97.134	627.942	3294.34	3902.36	-214.029	2102.43	4017.12	-2276.86	3526.74	3802.5		58.2667	5947.31	2875.18	2516.03	130.449	102.323	389.958	178.118	192.717	186.917	238.776	206.839	163.96	-2276.86	3526.74	3802.5		58.2667	223.138	1026.74	1302.5
58.3886	5950.58	2851.13	2544.45	627.383	2361.67	-111.075	618.709	3349.27	3858.63	-218.952	2124.83	3979.18	-2281.4	3540.92	3775.3		58.3886	5950.58	2851.13	2544.45	125.812	106.839	399.855	185.908	196.694	211.949	241.243	211.8	177.995	-2281.4	3540.92	3775.3		58.3886	218.596	1040.92	1275.3
58.5105	5952.08	2829.27	2573.45	625.588	2378.06	-123.915	611.204	3402.02	3813.19	-223.638	2143.23	3938.75	-2284.26	3551.78	3746.2		58.5105	5952.08	2829.27	2573.45	120.01	110.089	407.966	195.39	201.158	237.301	242.327	213.204	191.079	-2284.26	3551.78	3746.2		58.5105	215.742	1051.78	1246.2
58.6325	5952.46	2810.19	2603.35	624.385	2389.66	-136.006	604.878	3451.92	3765.39	-229.259	2156.91	3895.96	-2286.66	3558.67	3714.95		58.6325	5952.46	2810.19	2603.35	112.955	111.951	413.488	206.432	206.029	262.072	242.4	210.868	202.781	-2286.66	3558.67	3714.95		58.6325	213.335	1058.67	1214.95
58.7544	5952.3	2794.15	2634.75	623.544	2396.06	-148.113	599.387	3499.01	3714.64	-236.587	2165.91	3850.28	-2289.93	3561.33	3681.36		58.7544	5952.3	2794.15	2634.75	104.846	112.108	415.713	218.662	211.021	285.504	241.845	204.554	212.612	-2289.93	3561.33	3681.36		58.7544	210.067	1061.33	1181.36
58.8763	5951.94	2781.12	2667.9	622.763	2397.38	-160.725	594.398	3543.97	3661.05	-246.074	2170.86	3801.31	-2295.2	3560.03	3645.92		58.8763	5951.94	2781.12	2667.9	96.1975	110.12	414.054	231.599	215.762	307.079	240.965	194.116	220.081	-2295.2	3560.03	3645.92		58.8763	204.801	1060.03	1145.92
58.9983	5951.82	2770.74	2702.22	621.149	2394.17	-173.248	589.091	3587.57	3605.37	-258.277	2172.87	3749.82	-2303.13	3555.49	3609.89		58.9983	5951.82	2770.74	2702.22	87.7369	105.604	408.096	244.81	219.946	326.593	239.924	179.697	224.807	-2303.13	3555.49	3609.89		58.9983	196.873	1055.49	1109.89
59.1202	5952.62	2762.47	2737.01	617.473	2387.53	-184.926	582.272	3630.13	3548.6	-273.863	2173.32	3696.95	-2313.97	3548.49	3574.23		59.1202	5952.62	2762.47	2737.01	80.2601	98.4526	397.67	258.072	223.475	344.183	238.788	161.911	226.63	-2313.97	3548.49	3574.23		59.1202	186.035	1048.49	1074.23
59.2421	5954.91	2755.63	2771.53	610.719	2378.77	-195.137	572.955	3671.46	3492.71	-293.175	2173.47	3644.19	-2327.7	3540.1	3539.56		59.2421	5954.91	2755.63	2771.53	74.464	89.0218	382.927	271.432	226.559	360.249	237.597	141.913	225.691	-2327.7	3540.1	3539.56		59.2421	172.303	1040.1	1039.56
59.3641	5958.94	2749.46	2805.01	600.578	2369.29	-203.088	560.462	3711.48	3439.83	-315.877	2174.12	3593.42	-2344.24	3531.53	3506		59.3641	5958.94	2749.46	2805.01	70.7678	78.1995	364.34	285.11	229.741	375.322	236.42	121.325	222.433	-2344.24	3531.53	3506		59.3641	155.763	1031.53	1006
59.486	5964.48	2743.3	2836.82	587.91	2360.09	-208.095	544.808	3750.43	3391.59	-340.709	2175.47	3545.88	-2363.09	3523.34	3473.48		59.486	5964.48	2743.3	2836.82	69.1995	67.2628	342.655	299.317	233.823	389.905	235.377	101.999	217.546	-2363.09	3523.34	3473.48		59.486	136.914	1023.34	973.478
59.6079	5970.75	2736.88	2866.95	574.376	2351.3	-210.222	526.709	3788.23	3348.41	-365.835	2177.33	3501.5	-2383.26	3515.47	3441.52		59.6079	5970.75	2736.88	2866.95	69.4256	57.5699	318.781	314.09	239.674	404.379	234.629	85.6669	211.822	-2383.26	3515.47	3441.52		59.6079	116.739	1015.47	941.519
59.7299	5976.87	2730.13	2895.27	561.26	2342.81	-209.705	507.143	3824.43	3309.89	-389.7	2179.39	3459.97	-2404.06	3507.79	3409.7		59.7299	5976.87	2730.13	2895.27	70.9313	50.2124	293.663	329.252	247.977	418.988	234.375	73.6017	206.006	-2404.06	3507.79	3409.7		59.7299	95.9421	1007.79	909.699
59.8518	5982.35	2723.21	2921.58	548.901	2334.45	-206.121	487.102	3858.69	3275.3	-411.555	2181.08	3420.62	-2425.51	3500.09	3377.76		59.8518	5982.35	2723.21	2921.58	73.2732	45.7362	268.165	344.506	259.042	433.877	234.835	66.3822	200.697	-2425.51	3500.09	3377.76		59.8518	74.4922	1000.09	877.758
59.9737	5987.18	2716.73	2946.25	537.173	2325.61	-199.326	467.171	3890.67	3243.27	-431.501	2181.66	3382.22	-2448.38	3491.78	3345.28		59.9737	5987.18	2716.73	2946.25	76.2917	44.0203	242.959	359.615	272.774	449.143	236.226	63.8594	196.286	-2448.38	3491.78	3345.28		59.9737	51.6207	991.776	845.278
60.0957	5991.62	2711.19	2969.65	526.077	2316.21	-189.283	447.737	3920.14	3212.73	-449.804	2180.83	3343.95	-2473.79	3482.15	3312.28		60.0957	5991.62	2711.19	2969.65	80.1805	44.3639	218.483	374.57	288.771	464.86	238.728	65.3249	192.967	-2473.79	3482.15	3312.28		60.0957	26.2064	982.152	812.283
60.2176	5996.18	2706.52	2992.38	515.367	2307.07	-176.705	429.003	3947.31	3182.37	-466.849	2178.91	3305.09	-2502.6	3471.03	3278.93		60.2176	5996.18	2706.52	2992.38	85.3757	45.7525	195.005	389.64	306.501	481.119	242.445	69.7971	190.81	-2502.6	3471.03	3278.93		60.2176	-2.597	971.028	778.926
60.3395	6001.26	2702.56	3014.89	504.452	2298.79	-162.872	410.888	3972.56	3150.8	-483.065	2176.31	3265.49	-2535.11	3458.34	3245.05		60.3395	6001.26	2702.56	3014.89	92.3353	47.2085	172.728	405.336	325.52	498.077	247.377	76.3339	189.879	-2535.11	3458.34	3245.05		60.3395	-35.1115	958.339	745.047
60.4615	6006.95	2699.12	3037.66	492.916	2291.26	-149.468	393.349	3996.52	3117.11	-498.531	2173.46	3225.12	-2571.48	3444.03	3210.06		60.4615	6006.95	2699.12	3037.66	101.301	48.1004	151.877	422.298	345.662	515.945	253.413	84.2761	190.317	-2571.48	3444.03	3210.06		60.4615	-71.4842	944.031	710.061
60.5834	6013.12	2695.63	3060.87	480.67	2284.42	-137.663	376.177	4020.57	3081.82	-512.796	2171.31	3184.44	-2611.61	3428.8	3173.47		60.5834	6013.12	2695.63	3060.87	112.118	48.2999	132.686	441.121	367.086	534.888	260.311	93.3184	192.321	-2611.61	3428.8	3173.47		60.5834	-111.612	928.802	673.469
60.7053	6019.29	2691.2	3083.87	468.065	2278.88	-127.292	359.172	4046.35	3046.41	-524.809	2170.94	3145.11	-2654.46	3413.87	3135.59		60.7053	6019.29	2691.2	3083.87	124.175	48.1334	115.357	462.152	390.142	554.901	267.688	103.387	196.056	-2654.46	3413.87	3135.59		60.7053	-154.463	913.867	635.593
60.8273	6024.74	2685.23	3106.34	455.813	2275.51	-118.421	342.412	4075	3011.71	-533.357	2172.46	3108.11	-2698.36	3399.98	3096.58		60.8273	6024.74	2685.23	3106.34	136.533	48.1704	100.03	485.374	415.152	575.768	275.039	114.431	201.545	-2698.36	3399.98	3096.58		60.8273	-198.358	899.976	596.583
60.9492	6029.21	2677.82	3128.01	444.337	2274.79	-110.73	325.458	4106.89	2978.78	-537.893	2175.08	3073.86	-2742.16	3386.99	3056.55		60.9492	6029.21	2677.82	3128.01	148.168	48.9638	86.7633	510.401	442.229	597.107	281.798	126.237	208.584	-2742.16	3386.99	3056.55		60.9492	-242.157	886.988	556.554
61.0711	6032.94	2669.34	3148.61	433.604	2276.9	-103.531	307.47	4141.57	2948.35	-538.884	2178.1	3042.11	-2785.11	3374.62	3015.69		61.0711	6032.94	2669.34	3148.61	158.249	50.8133	75.472	536.59	471.168	618.451	287.439	138.309	216.691	-2785.11	3374.62	3015.69		61.0711	-285.108	874.615	515.689
61.1931	6035.92	2660.31	3168.12	423.224	2281.73	-96.277	287.864	4178.21	2920.13	-536.795	2181.1	3012.16	-2826.36	3362.32	2974.42		61.1931	6035.92	2660.31	3168.12	166.322	53.6112	65.84	563.213	501.415	639.315	291.567	149.848	225.112	-2826.36	3362.32	2974.42		61.1931	-326.357	862.322	474.422
61.315	6037.49	2651.02	3186.41	412.972	2288.54	-88.5733	267.397	4216.51	2893.13	-531.533	2184.17	2983.44	-2864.57	3349.86	2933.28		61.315	6037.49	2651.02	3186.41	172.348	56.8468	57.2867	589.648	532.154	659.263	293.956	159.898	232.91	-2864.57	3349.86	2933.28		61.315	-364.571	849.864	433.284
61.4369	6036.76	2641.18	3203.28	403.076	2296.6	-80.2234	247.735	4256.5	2866.2	-522.897	2187.8	2955.91	-2898.64	3337.56	2892.47		61.4369	6036.76	2641.18	3203.28	176.615	59.7831	49.0635	615.515	562.498	677.998	294.536	167.591	239.146	-2898.64	3337.56	2892.47		61.4369	-398.637	837.565	392.472
61.5589	6033.01	2630.45	3218.92	394.187	2305.38	-70.9383	230.389	4297.92	2838.58	-510.674	2192.23	2929.65	-2928.07	3325.71	2852.08		61.5589	6033.01	2630.45	3218.92	179.562	61.7472	40.4668	640.721	591.716	695.454	293.346	172.407	243.082	-2928.07	3325.71	2852.08		61.5589	-428.066	825.706	352.077
61.6808	6026.21	2618.56	3233.62	387.031	2314.42	-60.7551	216.298	4340.56	2809.75	-494.987	2197.65	2904.83	-2953.33	3314.66	2812.17		61.6808	6026.21	2618.56	3233.62	181.614	62.4261	31.0639	665.434	619.433	711.845	290.537	174.369	244.324	-2953.33	3314.66	2812.17		61.6808	-453.33	814.662	312.167
61.8027	6016.81	2605.61	3247.8	382.18	2323.24	-49.9085	205.752	4384.36	2779.52	-476.274	2203.95	2881.31	-2975.32	3304.91	2772.67		61.8027	6016.81	2605.61	3247.8	183.062	62.0277	20.8096	690	645.742	727.593	286.372	174.079	242.838	-2975.32	3304.91	2772.67		61.8027	-475.325	804.91	272.67
61.9247	6005.45	2591.63	3261.96	379.597	2331.91	-38.7092	198.199	4429.68	2748.05	-455.331	2211.13	2858.79	-2994.75	3297.53	2733.62		61.9247	6005.45	2591.63	3261.96	184.025	61.2227	10.0065	714.798	671.15	743.208	281.209	172.558	238.896	-2994.75	3297.53	2733.62		61.9247	-494.752	797.534	233.617
62.0466	5992.79	2576.35	3275.88	378.895	2340.96	-26.7163	192.603	4476.93	2716.26	-433.333	2219.83	2837.69	-3012.16	3293.7	2695.45		62.0466	5992.79	2576.35	3275.88	184.499	60.8834	-0.84857	740.097	696.379	759.15	275.461	170.928	232.976	-3012.16	3293.7	2695.45		62.0466	-512.158	793.702	195.449
62.1685	5979.31	2559.71	3288.89	379.272	2350.73	-13.0513	187.817	4525.85	2685.47	-411.547	2230.54	2818.92	-3028.01	3293.59	2658.7		62.1685	5979.31	2559.71	3288.89	184.454	61.749	-11.2425	765.934	722.061	775.707	269.572	170.061	225.628	-3028.01	3293.59	2658.7		62.1685	-528.007	793.585	158.698
62.2905	5965.3	2541.81	3300.22	379.857	2361.31	3.1396	182.841	4575.82	2657.27	-391.028	2243.5	2803.69	-3042.65	3296.75	2623.69		62.2905	5965.3	2541.81	3300.22	183.922	64.1766	-20.7847	792.057	748.475	792.925	263.988	170.369	217.343	-3042.65	3296.75	2623.69		62.2905	-542.654	796.746	123.686
62.4124	5951.05	2522.43	3309.21	380.095	2373	22.3191	176.996	4626.3	2633.14	-372.535	2259.35	2792.36	-3056.53	3302.7	2590.79		62.4124	5951.05	2522.43	3309.21	183.018	68.0505	-29.2775	817.945	775.422	810.603	259.142	171.819	208.503	-3056.53	3302.7	2590.79		62.4124	-556.533	802.7	90.786
62.5343	5936.74	2501.5	3315.72	379.997	2385.82	43.9232	169.862	4676.69	2613.57	-356.429	2278.44	2784.14	-3070.34	3310.75	2559.68		62.5343	5936.74	2501.5	3315.72	181.908	72.8501	-36.7081	842.915	802.304	828.368	255.409	174.097	199.405	-3070.34	3310.75	2559.68		62.5343	-570.335	810.747	59.6752
62.6563	5922.69	2479.05	3319.88	379.59	2399.5	67.1106	160.926	4726.24	2598.43	-342.756	2300.86	2778.34	-3084.49	3320.25	2529.65		62.6563	5922.69	2479.05	3319.88	180.743	77.8481	-43.1532	866.257	828.34	845.838	253.059	176.836	190.324	-3084.49	3320.25	2529.65		62.6563	-584.493	820.25	29.6476
62.7782	5909.41	2455.09	3322.49	378.321	2413.93	90.8252	149.752	4774.29	2586.24	-331.255	2326.79	2773.96	-3098.84	3330.93	2499.53		62.7782	5909.41	2455.09	3322.49	179.564	82.3592	-48.6383	887.347	852.796	862.792	252.232	179.803	181.596	-3098.84	3330.93	2499.53		62.7782	-598.84	830.934	-0.4732
62.9001	5897.2	2430.44	3324.36	375.394	2428.56	114.407	136.431	4819.69	2575.55	-321.511	2355.19	2770.02	-3112.67	3341.88	2468.94		62.9001	5897.2	2430.44	3324.36	178.239	85.9379	-53.0611	905.709	875.168	879.228	252.953	182.994	173.644	-3112.67	3341.88	2468.94		62.9001	-612.67	841.882	-31.061
63.0221	5885.99	2406.52	3325.27	370.069	2442.51	138.253	121.499	4861.03	2566.02	-313.392	2383.97	2766.27	-3125.33	3351.65	2438.75		63.0221	5885.99	2406.52	3325.27	176.46	88.4643	-56.2499	921.039	895.27	895.293	255.168	186.622	166.906	-3125.33	3351.65	2438.75		63.0221	-625.327	851.655	-61.2471
63.144	5875.64	2384.59	3324.58	361.956	2455.17	163.364	106.073	4897.3	2558.35	-306.94	2411.03	2762.78	-3136.8	3358.78	2409.88		63.144	5875.64	2384.59	3324.58	173.817	90.0858	-58.1069	933.217	913.148	911.098	258.758	190.98	161.703	-3136.8	3358.78	2409.88		63.144	-636.803	858.777	-90.1185
63.2659	5865.88	2365.59	3321.99	351.618	2466.13	190.684	91.745	4928.06	2553.38	-301.974	2434.72	2759.59	-3147.44	3362.16	2383.07		63.2659	5865.88	2365.59	3321.99	169.907	91.0514	-58.7176	942.249	928.841	926.526	263.533	196.232	158.13	-3147.44	3362.16	2383.07		63.2659	-647.442	862.159	-116.932
63.3879	5856.62	2349.8	3317.56	340.151	2475.38	220.287	79.5186	4953.77	2551.24	-298.267	2454.37	2756.63	-3158.08	3361.81	2358.32		63.3879	5856.62	2349.8	3317.56	164.467	91.552	-58.3477	948.187	942.148	941.142	269.211	202.264	156.034	-3158.08	3361.81	2358.32		63.3879	-658.077	861.809	-141.675
63.5098	5847.81	2337.34	3311.6	328.552	2482.8	251.71	69.5205	4975.1	2551.57	-295.541	2469.39	2753.42	-3169.57	3357.91	2335.12		63.5098	5847.81	2337.34	3311.6	157.458	91.6618	-57.3597	951.015	952.55	954.196	275.419	208.692	155.053	-3169.57	3357.91	2335.12		63.5098	-669.573	857.907	-164.878
63.6317	5839.16	2328.44	3304.6	317.752	2487.9	284.526	61.6381	4992.37	2553.74	-293.58	2479	2749.47	-3182.36	3350.16	2312.55		63.6317	5839.16	2328.44	3304.6	149.082	91.3842	-56.1192	950.593	959.314	964.742	281.715	214.998	154.708	-3182.36	3350.16	2312.55		63.6317	-682.355	850.16	-187.452
63.7537	5829.97	2322.94	3296.69	309.358	2490.41	319.115	56.0752	5006.17	2557.69	-291.869	2483.25	2745.28	-3196.21	3338.28	2289.96		63.7537	5829.97	2322.94	3296.69	139.741	90.741	-54.918	946.684	961.683	971.815	287.642	220.682	154.52	-3196.21	3338.28	2289.96		63.7537	-696.208	838.282	-210.037
63.8756	5819.33	2319.88	3288.01	305.05	2490.99	355.849	53.2588	5018.14	2563.48	-289.343	2483.69	2741.69	-3210.16	3322.84	2267.45		63.8756	5819.33	2319.88	3288.01	129.98	89.8646	-53.9073	939.07	959.092	974.637	292.779	225.401	154.164	-3210.16	3322.84	2267.45		63.8756	-710.161	822.839	-232.55
63.9975	5806.49	2317.74	3278.74	305.505	2490.96	394.481	53.5885	5030.54	2571.2	-285.057	2482.65	2739.18	-3222.81	3305.47	2245.32		63.9975	5806.49	2317.74	3278.74	120.405	89.0646	-53.0498	927.655	951.331	972.8	296.768	229.035	153.595	-3222.81	3305.47	2245.32		63.9975	-722.813	805.475	-254.683
64.1195	5790.76	2315.32	3268.81	310.685	2491.11	434.562	57.6191	5044.69	2580.32	-278.503	2481.65	2737.93	-3232.53	3287.72	2224.47		64.1195	5790.76	2315.32	3268.81	111.583	88.8239	-52.1332	912.538	938.598	966.376	299.347	231.7	153.063	-3232.53	3287.72	2224.47		64.1195	-732.532	787.723	-275.526
64.2414	5771.87	2312.18	3258.63	319.778	2491.35	474.728	65.5957	5060.61	2589.39	-269.618	2481.39	2737.53	-3238.44	3270.42	2205.32		64.2414	5771.87	2312.18	3258.63	103.962	89.7234	-50.8679	894.038	921.451	955.89	300.402	233.708	153.005	-3238.44	3270.42	2205.32		64.2414	-738.443	770.416	-294.68
64.3633	5750.21	2308.27	3248.42	331.486	2491.52	514.193	77.4857	5077.79	2597.3	-258.43	2482.52	2737.66	-3240.33	3254.11	2187.57		64.3633	5750.21	2308.27	3248.42	97.8628	92.314	-49.0364	872.685	900.697	942.129	299.97	235.486	153.875	-3240.33	3254.11	2187.57		64.3633	-740.332	754.113	-312.433
64.4853	5726.67	2303.77	3238.45	344.368	2491.73	552.223	92.9957	5095.96	2603.34	-244.806	2485.09	2738.29	-3238.71	3238.91	2170.43		64.4853	5726.67	2303.77	3238.45	93.5187	96.9531	-46.6099	849.156	877.197	925.866	298.208	237.429	155.988	-3238.71	3238.91	2170.43		64.4853	-738.714	738.905	-329.568
64.6072	5702.05	2298.88	3228.73	357.667	2492.17	588.357	111.615	5115.1	2607.28	-228.189	2488.78	2739.56	-3234.42	3224.29	2153.08		64.6072	5702.05	2298.88	3228.73	91.1108	103.676	-43.7492	824.132	851.629	907.599	295.307	239.746	159.434	-3234.42	3224.29	2153.08		64.6072	-734.416	724.291	-346.919
64.7291	5676.49	2293.76	3218.72	372.023	2492.9	623.103	133.123	5134.97	2609.67	-207.957	2493.4	2742.02	-3227.42	3209.83	2135.26		64.7291	5676.49	2293.76	3218.72	90.7748	112.191	-40.6786	798.101	824.338	887.421	291.406	242.389	164.066	-3227.42	3209.83	2135.26		64.7291	-727.422	709.825	-364.736
64.8511	5649.94	2288.74	3208.23	388.394	2493.82	657.179	156.869	5154.96	2611.27	-183.828	2498.71	2746.01	-3217.63	3195.05	2116.38		64.8511	5649.94	2288.74	3208.23	92.5826	122.001	-37.5164	771.202	795.372	865.086	286.547	245.132	169.599	-3217.63	3195.05	2116.38		64.8511	-717.631	695.055	-383.615
64.973	5622.68	2284.1	3197.08	406.976	2494.76	691.067	181.178	5174.41	2612.42	-156.261	2504.52	2751.72	-3205.77	3179.67	2096.42		64.973	5622.68	2284.1	3197.08	96.5055	132.586	-34.1769	743.212	764.693	840.228	280.697	247.744	175.752	-3205.77	3179.67	2096.42		64.973	-705.767	679.666	-403.585
65.0949	5595.38	2279.46	3185.1	427.169	2495.89	725.126	204.086	5193.5	2613.63	-126.594	2511.35	2759.17	-3193.52	3164.17	2075.92		65.0949	5595.38	2279.46	3185.1	102.377	143.527	-30.3902	713.676	732.385	812.645	273.828	250.11	182.393	-3193.52	3164.17	2075.92		65.0949	-693.518	664.165	-424.078
65.2169	5568.54	2274.03	3172.44	448.247	2497.6	759.95	224.546	5212.76	2615.77	-96.1225	2520.11	2768.02	-3182.18	3149.34	2055.89		65.2169	5568.54	2274.03	3172.44	109.857	154.538	-25.7975	682.099	698.759	782.537	265.97	252.234	189.589	-3182.18	3149.34	2055.89		65.2169	-682.181	649.338	-444.114
65.3388	5542.07	2266.84	3158.65	469.986	2500.28	796.463	242.893	5232.21	2620.15	-65.663	2531.97	2778.67	-3172.15	3135.99	2037.74		65.3388	5542.07	2266.84	3158.65	118.423	165.421	-20.0823	648.103	664.316	750.593	257.247	254.187	197.554	-3172.15	3135.99	2037.74		65.3388	-672.154	635.994	-462.258
65.4607	5515.59	2256.98	3143.26	492.7	2504.73	835.308	260.298	5251.66	2627.59	-35.7598	2548.09	2791.07	-3163.33	3125.05	2022.26		65.4607	5515.59	2256.98	3143.26	127.444	175.977	-13.1285	611.552	629.645	717.88	247.909	256.036	206.49	-3163.33	3125.05	2022.26		65.4607	-663.332	625.053	-477.74
65.5827	5488.95	2243.54	3125.9	516.234	2512.3	877.052	278.066	5271.68	2639.01	-6.4716	2569.55	2805.44	-3155.31	3117.74	2009.79		65.5827	5488.95	2243.54	3125.9	136.293	185.921	-5.16268	572.657	595.29	685.538	238.324	257.768	216.409	-3155.31	3117.74	2009.79		65.5827	-655.309	617.738	-490.212
65.7046	5462.45	2225.94	3106.19	539.89	2524.03	921.978	296.977	5293.28	2655.1	22.1673	2597.03	2822.48	-3147.63	3115.37	2000.4		65.7046	5462.45	2225.94	3106.19	144.476	194.85	3.22303	532.01	561.61	654.424	228.942	259.222	227.015	-3147.63	3115.37	2000.4		65.7046	-647.632	615.372	-499.603
65.8265	5436.38	2204.49	3084.32	562.604	2540.13	969.863	317.122	5317.06	2675.35	50.435	2630.13	2842.18	-3139.78	3118.46	1993.43		65.8265	5436.38	2204.49	3084.32	151.712	202.263	11.2317	490.534	528.68	624.855	220.259	260.09	237.732	-3139.78	3118.46	1993.43		65.8265	-639.78	618.457	-506.568
65.9485	5411.13	2179.82	3060.88	583.06	2560.25	1019.98	337.758	5343.26	2698.41	78.8456	2668.1	2864.05	-3131.74	3126.72	1987.13		65.9485	5411.13	2179.82	3060.88	157.968	207.663	18.1323	449.327	496.286	596.525	212.779	259.992	247.827	-3131.74	3126.72	1987.13		65.9485	-631.739	626.722	-512.865
66.0704	5387.14	2152.8	3036.16	600.011	2583.52	1071.87	357.901	5371.37	2723.39	107.799	2709.82	2887.63	-3123.76	3139.1	1980.65		66.0704	5387.14	2152.8	3036.16	163.456	210.72	23.4938	409.47	464.072	568.616	206.969	258.621	256.588	-3123.76	3139.1	1980.65		66.0704	-623.757	639.098	-519.353
66.1923	5364.52	2124.87	3010.02	612.79	2608.46	1125.32	376.961	5400.18	2750.1	137.48	2752.94	2912.64	-3116.38	3153.7	1974.11		66.1923	5364.52	2124.87	3010.02	168.607	211.423	27.2791	371.911	431.761	540.111	203.222	255.876	263.469	-3116.38	3153.7	1974.11		66.1923	-616.383	653.697	-525.887
66.3143	5342.95	2097.43	2981.9	622.161	2633.21	1180.13	395.284	5428.53	2779.4	167.679	2794.88	2938.81	-3110.27	3168.24	1968.44		66.3143	5342.95	2097.43	2981.9	173.994	210.131	29.7969	337.458	399.316	510.164	201.856	251.879	268.205	-3110.27	3168.24	1968.44		66.3143	-610.265	668.239	-531.555
66.4362	5321.84	2071.52	2951.49	629.665	2655.71	1235.85	414.029	5455.61	2811.95	198.238	2833.81	2966.01	-3105.97	3180.72	1964.38		66.4362	5321.84	2071.52	2951.49	180.212	207.498	31.5767	306.793	366.941	478.418	203.114	246.883	270.882	-3105.97	3180.72	1964.38		66.4362	-605.968	680.719	-535.623
66.5581	5300.86	2047.9	2919.34	636.732	2674.73	1291.73	434.246	5481.11	2847.57	228.78	2868.6	2993.68	-3104.18	3189.7	1961.91		66.5581	5300.86	2047.9	2919.34	187.755	204.366	33.2349	280.426	335.002	445.155	207.125	241.176	271.943	-3104.18	3189.7	1961.91		66.5581	-604.182	689.703	-538.088
66.6801	5279.84	2027	2885.96	644.428	2690	1347.45	456.466	5505.08	2885.75	259.094	2898.31	3021.55	-3105.18	3194.75	1961.22		66.6801	5279.84	2027	2885.96	196.939	201.683	35.3584	258.621	303.951	411.262	213.838	235.036	272.064	-3105.18	3194.75	1961.22		66.6801	-605.178	694.753	-538.784
66.802	5258.66	2008.86	2851.92	653.391	2701.75	1403.2	481.004	5527.51	2926.53	289.246	2922.47	3049.46	-3108.52	3196.43	1962.3		66.802	5258.66	2008.86	2851.92	207.929	200.423	38.4142	241.373	274.278	377.996	222.974	228.71	271.949	-3108.52	3196.43	1962.3		66.802	-608.52	696.429	-537.696
66.9239	5237.05	1993.05	2817.65	663.94	2710.58	1459.13	508.82	5549.22	2970.36	319.397	2941.76	3077.92	-3113.31	3196.1	1965.65		66.9239	5237.05	1993.05	2817.65	220.834	201.499	42.7131	228.459	246.436	346.639	234.026	222.38	272.146	-3113.31	3196.1	1965.65		66.9239	-613.308	696.104	-534.349
67.0459	5214.79	1978.64	2783.31	676.222	2717.69	1515.2	540.825	5571.94	3017.47	349.488	2957.73	3107.89	-3118.89	3195.87	1971.71		67.0459	5214.79	1978.64	2783.31	235.83	205.68	48.4616	219.49	220.743	318.149	246.311	216.133	272.951	-3118.89	3195.87	1971.71		67.0459	-618.889	695.866	-528.288
67.1678	5191.96	1964.77	2749.15	689.792	2724.64	1570.42	577.294	5597.32	3067.25	379.464	2971.59	3139.45	-3124.91	3197.56	1980.67		67.1678	5191.96	1964.77	2749.15	253.223	213.573	55.906	213.947	197.287	292.981	259.093	209.965	274.429	-3124.91	3197.56	1980.67		67.1678	-624.91	697.557	-519.326
67.2897	5169.27	1951.41	2715.48	703.284	2732.19	1623.54	617.452	5625.49	3118.48	409.248	2983.54	3172.31	-3131.45	3201.86	1992.36		67.2897	5169.27	1951.41	2715.48	273.461	225.69	65.49	211.195	175.915	271.133	271.715	203.85	276.533	-3131.45	3201.86	1992.36		67.2897	-631.453	701.858	-507.639
67.4117	5147.58	1939	2682.78	715.063	2740.35	1673.31	660.095	5655.61	3169.88	438.509	2993.68	3205.61	-3138.71	3208.38	2005.81		67.4117	5147.58	1939	2682.78	297.117	242.588	77.8984	210.538	156.354	252.344	283.706	197.871	279.25	-3138.71	3208.38	2005.81		67.4117	-638.707	708.385	-494.191
67.5336	5127.43	1927.93	2651.17	723.88	2748.95	1719.39	703.959	5686.94	3220.66	467.026	3002.35	3238.4	-3146.85	3215.91	2019.81		67.5336	5127.43	1927.93	2651.17	324.82	264.958	93.9229	211.323	138.388	236.345	294.817	192.317	282.664	-3146.85	3215.91	2019.81		67.5336	-646.852	715.912	-480.188
67.6555	5109.31	1918.46	2620.57	729.279	2757.91	1761.87	747.745	5718.76	3270.75	494.734	3009.85	3270.17	-3156.11	3222.88	2032.68		67.6555	5109.31	1918.46	2620.57	357.119	293.599	114.232	213.036	121.945	223.065	304.94	187.636	286.906	-3156.11	3222.88	2032.68		67.6555	-656.11	722.876	-467.321
67.7775	5093.35	1910.87	2591.17	732.064	2766.84	1801.18	790.512	5750.49	3320.36	521.714	3015.8	3300.11	-3166.41	3227.78	2042.95		67.7775	5093.35	1910.87	2591.17	394.331	329.281	139.2	215.276	107.06	212.733	313.978	184.261	292.057	-3166.41	3227.78	2042.95		67.7775	-666.414	727.777	-457.054
67.8994	5079.09	1905.36	2563.4	733.682	2774.97	1837.32	831.901	5781.9	3369.82	548.277	3019.67	3327.61	-3177.42	3229.28	2050.06		67.8994	5079.09	1905.36	2563.4	436.49	372.594	168.86	217.685	93.823	205.847	321.724	182.444	298.075	-3177.42	3229.28	2050.06		67.8994	-677.421	729.285	-449.936
68.0213	5065.49	1901.96	2537.75	735.633	2781.44	1869.52	872.38	5812.65	3419.37	574.989	3021.29	3352.03	-3188.37	3226.1	2054.1		68.0213	5065.49	1901.96	2537.75	483.44	423.864	202.938	219.89	82.3898	202.982	327.837	182.177	304.75	-3188.37	3226.1	2054.1		68.0213	-688.373	726.103	-445.901
68.1433	5051.57	1900.82	2514.72	739.243	2785.17	1897.04	912.735	5842.42	3469.05	602.196	3020.65	3372.69	-3198.9	3217.08	2055.13		68.1433	5051.57	1900.82	2514.72	534.975	483.143	240.926	221.544	72.9969	204.497	331.94	183.223	311.711	-3198.9	3217.08	2055.13		68.1433	-698.898	717.077	-444.871
68.2652	5036.98	1901.61	2494.5	745.267	2785.73	1919.09	953.481	5871.52	3519.34	629.535	3018.29	3389.85	-3209.22	3202.22	2053.35		68.2652	5036.98	1901.61	2494.5	590.958	550.248	282.207	222.4	65.9036	210.263	333.78	185.242	318.488	-3209.22	3202.22	2053.35		68.2652	-709.223	702.218	-446.647
68.3871	5021.89	1903.5	2476.46	753.532	2783.54	1935.63	994.936	5900.74	3571.43	656.489	3015.4	3404.76	-3219.46	3182.66	2049.63		68.3871	5021.89	1903.5	2476.46	651.368	624.83	326.227	222.358	61.2983	219.525	333.402	187.977	324.577	-3219.46	3182.66	2049.63		68.3871	-719.463	682.663	-450.373
68.5091	5006.3	1905.74	2459.85	763.828	2779.51	1947.82	1038.09	5930.88	3626.55	683.564	3013.39	3418.55	-3228.86	3160.15	2044.67		68.5091	5006.3	1905.74	2459.85	716.332	706.475	372.647	221.477	59.2343	230.957	331.246	191.427	329.527	-3228.86	3160.15	2044.67		68.5091	-728.862	660.155	-455.331
68.631	4989.82	1907.56	2443.87	776.123	2775.38	1957.1	1084.17	5962.86	3684.93	711.495	3013.93	3431.9	-3236.23	3136.86	2038.57		68.631	4989.82	1907.56	2443.87	786.129	794.808	421.402	219.98	59.632	242.903	328.102	195.912	332.998	-3236.23	3136.86	2038.57		68.631	-736.234	636.857	-461.434
68.7529	4972.28	1907.97	2427.43	789.929	2773.61	1965.29	1133.57	5997.85	3746.82	740.615	3018.73	3445.99	-3240.89	3115.1	2031.57		68.7529	4972.28	1907.97	2427.43	861.18	889.582	472.651	218.262	62.34	253.717	324.941	201.993	334.784	-3240.89	3115.1	2031.57		68.7529	-740.89	615.102	-468.428
68.8749	4953.9	1905.87	2409.76	804.508	2776.32	1973.84	1186.26	6037.51	3812.27	770.983	3029.33	3462.27	-3242.47	3096.69	2024.1		68.8749	4953.9	1905.87	2409.76	941.973	990.692	526.668	216.88	67.2197	262.12	322.709	210.283	334.824	-3242.47	3096.69	2024.1		68.8749	-742.473	596.693	-475.9
68.9968	4935.07	1900.85	2390.18	819.301	2783.99	1983.86	1241.91	6083.05	3881.36	802.299	3045.94	3482.11	-3240.9	3082.46	2017.05		68.9968	4935.07	1900.85	2390.18	1028.95	1098.12	583.765	216.423	74.1944	267.43	322.109	221.219	333.208	-3240.9	3082.46	2017.05		68.9968	-740.901	582.456	-482.947
69.1187	4915.82	1893.38	2368.71	834.179	2795.92	1995.39	1299.95	6134.62	3953.76	834.328	3067.35	3505.4	-3236.76	3072.53	2010.87		69.1187	4915.82	1893.38	2368.71	1122.4	1211.87	644.23	217.292	83.2476	269.576	323.407	234.881	330.16	-3236.76	3072.53	2010.87		69.1187	-736.76	572.526	-489.131
69.2407	4895.71	1884.38	2345.65	849.691	2811	2008.16	1359.94	6191.4	4029.14	867.648	3091.94	3531.47	-3230.62	3065.99	2005.65		69.2407	4895.71	1884.38	2345.65	1222.44	1331.88	708.264	219.526	94.4004	268.92	326.335	250.923	325.957	-3230.62	3065.99	2005.65		69.2407	-730.618	565.993	-494.351
69.3626	4874.73	1874.74	2321.53	866.54	2827.63	2021.58	1421.39	6251.87	4106.87	902.67	3117.94	3560.16	-3222.57	3061.34	2001.55		69.3626	4874.73	1874.74	2321.53	1329.07	1457.96	775.949	222.795	107.663	265.987	330.178	268.613	320.833	-3222.57	3061.34	2001.55		69.3626	-722.566	561.342	-498.453
69.4845	4852.94	1865.61	2297.27	885.185	2843.63	2034.54	1484.54	6314.49	4185.86	939.444	3143.3	3590.97	-3212.17	3056.88	1998.31		69.4845	4852.94	1865.61	2297.27	1442.32	1589.74	847.279	226.552	122.937	261.238	334.055	286.945	314.954	-3212.17	3056.88	1998.31		69.4845	-712.167	556.881	-501.69
69.6065	4829.72	1857.87	2273.89	906.463	2857.08	2045.75	1550.36	6378.87	4265.8	978.331	3166.97	3622.99	-3198.74	3051.12	1995.09		69.6065	4829.72	1857.87	2273.89	1562.32	1726.69	922.275	230.226	139.917	254.951	337.257	304.836	308.438	-3198.74	3051.12	1995.09		69.6065	-698.739	551.119	-504.909
69.7284	4804.55	1852.05	2251.92	931.071	2866.98	2054.5	1620.03	6444.67	4346.71	1018.96	3188.77	3655.41	-3181.78	3042.96	1991.33		69.7284	4804.55	1852.05	2251.92	1689.4	1868.25	1001.13	233.408	158.087	247.249	339.522	321.372	301.409	-3181.78	3042.96	1991.33		69.7284	-681.777	542.962	-508.666
69.8504	4777.57	1848.71	2231.35	958.747	2872.66	2060.76	1694.11	6511.01	4428.56	1060.5	3208.48	3687.92	-3161.49	3031.73	1986.67		69.8504	4777.57	1848.71	2231.35	1824.17	2014.14	1084.33	235.986	176.833	238.208	341.105	336.032	294.037	-3161.49	3031.73	1986.67		69.8504	-661.487	531.729	-513.335
69.9723	4749.54	1847.16	2211.71	988.37	2874.89	2065.2	1772.35	6578.28	4511.97	1102.28	3226.95	3720.63	-3138.66	3018.72	1981.16		69.9723	4749.54	1847.16	2211.71	1967.43	2164.43	1172.62	238.219	195.58	227.978	342.682	348.765	286.533	-3138.66	3018.72	1981.16		69.9723	-638.66	518.723	-518.839
70.0942	4721.05	1846.05	2192.35	1018.85	2875.29	2068.89	1854.61	6647.91	4597.85	1144.16	3245.5	3754	-3113.89	3006.1	1975.3		70.0942	4721.05	1846.05	2192.35	2120.02	2319.61	1266.84	240.681	213.889	216.862	345.062	359.856	279.078	-3113.89	3006.1	1975.3		70.0942	-613.887	506.098	-524.699
70.2161	4692.95	1844.31	2173.08	1048.85	2875.6	2072.27	1940.51	6721.29	4686.41	1185.73	3265.41	3788	-3088.62	2995.23	1969.3		70.2161	4692.95	1844.31	2173.08	2282.54	2480.38	1367.78	244.05	231.484	205.375	348.817	369.67	271.765	-3088.62	2995.23	1969.3		70.2161	-588.623	495.235	-530.704
70.3381	4666.03	1841.06	2153.99	1076.89	2877.4	2074.91	2029.43	6799.74	4776.88	1226.15	3287.45	3822.24	-3064.4	2986.59	1963.17		70.3381	4666.03	1841.06	2153.99	2455.1	2647.45	1476.07	248.842	248.196	194.267	353.986	378.365	264.655	-3064.4	2986.59	1963.17		70.3381	-564.404	486.587	-536.833
70.46	4640.81	1836.21	2135.11	1101.84	2881.24	2076.52	2120.3	6882.78	4868.49	1264.57	3311.06	3856.26	-3042.1	2979.77	1957.13		70.46	4640.81	1836.21	2135.11	2637.17	2821.31	1592.19	255.226	263.887	184.451	360.008	385.751	257.903	-3042.1	2979.77	1957.13		70.46	-542.104	479.771	-542.865
70.582	4617.42	1830.09	2116.58	1123.87	2887.24	2077.16	2212.51	6969.45	4960.77	1300.48	3335.26	3889.63	-3021.61	2974.44	1951.5		70.582	4617.42	1830.09	2116.58	2827.72	3002.12	1716.5	263.022	278.424	176.822	365.914	391.34	251.821	-3021.61	2974.44	1951.5		70.582	-521.611	474.438	-548.5
70.7039	4595.93	1822.98	2098.56	1143.61	2895.17	2077.21	2305.63	7059.19	5053.78	1333.66	3359.55	3922.16	-3003.17	2970.65	1946.26		70.7039	4595.93	1822.98	2098.56	3025.42	3189.67	1849.25	271.877	291.678	172.06	370.695	394.547	246.828	-3003.17	2970.65	1946.26		70.7039	-503.168	470.65	-553.741
70.8258	4576.48	1814.95	2081.42	1161.73	2904.98	2076.83	2399.42	7152.15	5147.96	1363.78	3383.54	3953.27	-2987.69	2968.64	1941.09		70.8258	4576.48	1814.95	2081.42	3228.82	3383.38	1990.62	281.478	303.518	170.483	373.694	394.942	243.32	-2987.69	2968.64	1941.09		70.8258	-487.687	468.639	-558.909
70.9477	4558.91	1807.1	2065.82	1178.84	2915.78	2075.58	2493.89	7247.06	5243.37	1391.51	3406.13	3982.11	-2975.33	2966.94	1935.38		70.9477	4558.91	1807.1	2065.82	3436.56	3582.36	2140.74	291.73	313.836	172.014	374.85	392.466	241.556	-2975.33	2966.94	1935.38		70.9477	-475.334	466.94	-564.62
71.0697	4542.97	1800.79	2052.57	1195.58	2926.05	2072.56	2588.98	7342.07	5339.77	1417.96	3426.34	4008.1	-2965.87	2963.98	1928.88		71.0697	4542.97	1800.79	2052.57	3647.44	3785.59	2299.79	302.813	322.654	176.268	374.702	387.523	241.615	-2965.87	2963.98	1928.88		71.0697	-465.87	463.976	-571.119
71.1916	4528.15	1796.37	2042.07	1212.71	2935.39	2067.14	2685.27	7437.3	5436.98	1443.77	3444.34	4030.85	-2958.78	2958.94	1921.84		71.1916	4528.15	1796.37	2042.07	3860.42	3992.06	2468.02	315.113	330.239	182.735	374.16	380.926	243.461	-2958.78	2958.94	1921.84		71.1916	-458.783	458.939	-578.157
71.3136	4513.62	1793.79	2033.88	1230.92	2943.93	2059.23	2783.8	7533.43	5535.17	1469.28	3460.75	4050.92	-2953.28	2951.2	1914.49		71.3136	4513.62	1793.79	2033.88	4074.57	4200.9	2645.61	329.058	337.131	190.99	374.165	373.712	247.015	-2953.28	2951.2	1914.49		71.3136	-453.276	451.196	-585.506
71.4355	4498.79	1792.91	2027.06	1250.49	2951.67	2049.37	2885.41	7630.82	5634.99	1494.5	3476.05	4069.33	-2948.61	2940.73	1907.11		71.4355	4498.79	1792.91	2027.06	4288.81	4411.33	2832.57	344.885	344.072	200.812	375.349	366.934	252.193	-2948.61	2940.73	1907.11		71.4355	-448.607	440.735	-592.889
71.5574	4482.95	1792.78	2020.47	1271.64	2959.29	2038.76	2990.75	7730.15	5737.31	1519.82	3491.44	4087.07	-2943.71	2928.78	1900.2		71.5574	4482.95	1792.78	2020.47	4501.7	4622.52	3028.59	362.433	351.855	212.189	377.788	361.49	258.925	-2943.71	2928.78	1900.2		71.5574	-443.711	428.783	-599.798
71.6793	4465.54	1791.93	2013.22	1294.23	2968.11	2028.39	3100.33	7832.82	5843.13	1545.75	3508.37	4104.88	-2937.65	2917.5	1894.25		71.6793	4465.54	1791.93	2013.22	4711.36	4833.37	3232.9	381.081	361.132	225.196	380.965	357.995	267.154	-2937.65	2917.5	1894.25		71.6793	-437.646	417.499	-605.751
71.8013	4446.24	1789.59	2005.09	1317.83	2978.87	2018.9	3214.65	7939.96	5952.69	1572.94	3527.9	4122.68	-2929.62	2908.15	1889		71.8013	4446.24	1789.59	2005.09	4915.51	5042.4	3444.18	399.875	372.248	239.84	383.929	356.684	276.807	-2929.62	2908.15	1889		71.8013	-429.616	408.154	-610.997
71.9232	4424.9	1785.21	1996.21	1342.24	2991.87	2010.44	3333.89	8052.36	6065.79	1601.99	3550.83	4140.31	-2919.01	2901.61	1884.35		71.9232	4424.9	1785.21	1996.21	5111.64	5247.57	3660.61	417.814	385.184	255.995	385.633	357.371	287.759	-2919.01	2901.61	1884.35		71.9232	-419.012	401.615	-615.65
72.0452	4401.59	1778.75	1986.87	1367.41	3006.54	2002.52	3457.78	8169.99	6181.98	1633.1	3576.74	4157.85	-2905.72	2897.88	1880.36		72.0452	4401.59	1778.75	1986.87	5297.31	5446.32	3880.01	434.155	399.643	273.449	385.326	359.522	299.824	-2905.72	2897.88	1880.36		72.0452	-405.725	397.884	-619.64
72.1671	4376.72	1770.72	1977.32	1393.17	3021.67	1994.66	3585.69	8291.88	6300.73	1666.56	3604.31	4175.65	-2890.1	2896.06	1877.25		72.1671	4376.72	1770.72	1977.32	5470.4	5635.74	4099.94	448.61	415.222	291.973	382.851	362.441	312.73	-2890.1	2896.06	1877.25		72.1671	-390.1	396.059	-622.747
72.289	4350.89	1761.73	1968.14	1419.61	3036.42	1986.61	3716.29	8416.58	6420.88	1702.14	3632.08	4193.54	-2873.11	2895.37	1874.8		72.289	4350.89	1761.73	1968.14	5629.3	5812.94	4317.92	461.394	431.639	311.349	378.694	365.519	326.071	-2873.11	2895.37	1874.8		72.289	-373.114	395.369	-625.2
72.4109	4325.1	1752.67	1959.85	1446.04	3049.99	1978.59	3847.36	8542.27	6541.49	1738.85	3658.78	4210.99	-2856.26	2895.14	1872.84		72.4109	4325.1	1752.67	1959.85	5772.92	5975.36	4531.43	473.116	448.917	331.34	373.817	368.428	339.29	-2856.26	2895.14	1872.84		72.4109	-356.257	395.139	-627.165
72.5329	4300.34	1743.71	1952.71	1471.26	3062.43	1970.76	3976.6	8667.71	6661.91	1776.23	3684.84	4228.09	-2840.48	2895.33	1871.32		72.5329	4300.34	1743.71	1952.71	5900.51	6120.97	4737.93	484.549	467.417	351.655	369.335	371.173	351.727	-2840.48	2895.33	1871.32		72.5329	-340.482	395.33	-628.678
72.6548	4277.16	1734.83	1946.7	1494.75	3073.7	1963.07	4102.5	8791.95	6781.53	1814.26	3711.3	4245.22	-2825.9	2895.83	1870.34		72.6548	4277.16	1734.83	1946.7	6011.38	6248.19	4934.78	496.322	487.672	371.926	366.154	373.951	362.735	-2825.9	2895.83	1870.34		72.6548	-325.898	395.831	-629.662
72.7768	4256.18	1726.23	1941.49	1515.7	3083.87	1955.55	4224.05	8914.77	6900.23	1852.18	3738.43	4262.65	-2812.66	2896.62	1870.38		72.7768	4256.18	1726.23	1941.49	6104.61	6355.79	5119.34	508.692	510.16	391.743	364.658	376.967	371.812	-2812.66	2896.62	1870.38		72.7768	-312.661	396.62	-629.622
72.8987	4237.65	1718.22	1936.26	1533.42	3093.65	1948.62	4341.11	9036.89	7018.89	1889.43	3766.51	4280.8	-2801	2897.78	1872.14		72.8987	4237.65	1718.22	1936.26	6178.95	6442.73	5289.01	521.499	535.101	410.744	364.6	380.296	378.761	-2801	2897.78	1872.14		72.8987	-301	397.785	-627.861
73.0206	4221.3	1711.22	1929.87	1547.98	3103.54	1943.31	4453.74	9158.21	7139.17	1926.02	3795.63	4300.44	-2790.91	2899.15	1876.04		73.0206	4221.3	1711.22	1929.87	6232.98	6508.05	5441.45	534.352	562.323	428.698	365.3	383.804	383.765	-2790.91	2899.15	1876.04		73.0206	-290.912	399.149	-623.959
73.1426	4206.92	1705.29	1921.67	1559.28	3113.61	1940.26	4562.7	9278.55	7261.98	1962.17	3825.57	4321.97	-2782.22	2900.82	1881.78		73.1426	4206.92	1705.29	1921.67	6265.49	6550.87	5574.65	546.905	591.282	445.573	366.016	387.159	387.318	-2782.22	2900.82	1881.78		73.1426	-282.22	400.822	-618.216
73.2645	4194.36	1700.12	1912.01	1567.46	3123.75	1938.87	4668.64	9398.25	7387.22	1998.3	3856.5	4344.96	-2774.84	2902.63	1888.22		73.2645	4194.36	1700.12	1912.01	6275.73	6570.33	5687	559.084	621.236	461.56	366.303	389.929	390.046	-2774.84	2902.63	1888.22		73.2645	-274.839	402.632	-611.782
73.3864	4182.94	1695.19	1902.09	1573.19	3134.31	1937.58	4772.44	9517.77	7513.84	2034.95	3888.43	4368.22	-2767.92	2904.12	1893.59		73.3864	4182.94	1695.19	1902.09	6263.66	6565.77	5777.32	571.171	651.486	477.048	366.18	391.726	392.508	-2767.92	2904.12	1893.59		73.3864	-267.918	404.123	-606.415
73.5084	4171.82	1690.7	1893.06	1577.29	3144.97	1934.85	4875.47	9636.19	7640.5	2072.43	3920.38	4390.69	-2760.66	2903.86	1896.28		73.5084	4171.82	1690.7	1893.06	6229.95	6536.87	5844.8	583.747	681.583	492.518	366.061	392.35	395.081	-2760.66	2903.86	1896.28		73.5084	-260.659	403.861	-603.722
73.6303	4160.48	1687.14	1885.64	1580.27	3154.76	1929.66	4978.56	9751.5	7765.52	2110.67	3951.31	4411.39	-2753.09	2900.88	1895.32		73.6303	4160.48	1687.14	1885.64	6175.84	6483.91	5889.05	597.536	711.47	508.42	366.522	391.867	397.924	-2753.09	2900.88	1895.32		73.6303	-253.089	400.884	-604.681
73.7522	4148.38	1684.89	1880.23	1583.01	3163.08	1921.81	5081.89	9861.69	7886.91	2149.48	3980.18	4429.91	-2745.51	2894.48	1890.62		73.7522	4148.38	1684.89	1880.23	6103	6407.88	5909.98	613.182	741.481	525.09	368.044	390.604	401.016	-2745.51	2894.48	1890.62		73.7522	-245.512	394.483	-609.384
73.8742	4135.87	1684.09	1876.67	1586.33	3170.1	1912.16	5184.56	9965.37	8003.19	2188.01	4006.92	4446.72	-2738.96	2884.68	1882.69		73.8742	4135.87	1684.09	1876.67	6013.2	6310.46	5907.76	631.041	772.217	542.726	370.828	389.091	404.232	-2738.96	2884.68	1882.69		73.8742	-238.963	384.679	-617.305
73.9961	4123.22	1683.99	1874.84	1591.52	3176.92	1901.83	5285.47	10062.8	8113.44	2225.82	4032.65	4462.16	-2733.91	2872.85	1871.68		73.9961	4123.22	1683.99	1874.84	5908.11	6193.72	5882.76	651.069	804.307	561.374	374.72	387.962	407.389	-2733.91	2872.85	1871.68		73.9961	-233.907	372.847	-628.321
74.118	4111.05	1683.33	1874.64	1598.66	3184.98	1891.88	5383.67	10155.6	8217.78	2262.45	4058.7	4476.47	-2731.16	2860.35	1858.05		74.118	4111.05	1683.33	1874.64	5789.19	6059.92	5835.57	672.866	838.157	580.939	379.241	387.84	410.308	-2731.16	2860.35	1858.05		74.118	-231.163	360.351	-641.945
74.2399	4099.51	1681.08	1875.64	1608.11	3195.69	1883.12	5479.15	10245.6	8317.02	2297.97	4086.1	4490.17	-2730.99	2848.69	1842.78		74.2399	4099.51	1681.08	1875.64	5657.72	5911.26	5767.08	695.878	873.737	601.241	383.747	389.194	412.887	-2730.99	2848.69	1842.78		74.2399	-230.995	348.689	-657.218
74.3619	4088.54	1677.56	1877.09	1620.48	3209.29	1876.05	5572.08	10332.7	8411.88	2333.01	4114.55	4504.34	-2733.2	2838.56	1827		74.3619	4088.54	1677.56	1877.09	5514.97	5749.79	5678.5	719.629	910.488	622.127	387.623	392.197	415.179	-2733.2	2838.56	1827		74.3619	-233.199	338.561	-672.997
74.4838	4078.37	1673.06	1877.94	1635.72	3226.07	1871.13	5661.97	10417.4	8503.16	2367.25	4143.77	4520.62	-2737.99	2831.28	1811.76		74.4838	4078.37	1673.06	1877.94	5362.36	5577.31	5571.46	743.876	947.426	643.616	390.479	396.682	417.402	-2737.99	2831.28	1811.76		74.4838	-237.99	331.276	-688.237
74.6058	4069.08	1667.82	1877.35	1653.21	3246.49	1868.39	5748.2	10500.4	8591.75	2400.34	4173.88	4540.09	-2744.92	2827.11	1797.58		74.6058	4069.08	1667.82	1877.35	5201.51	5395.53	5447.95	768.66	983.424	665.929	392.265	402.269	419.866	-2744.92	2827.11	1797.58		74.6058	-244.921	327.113	-702.42
74.7277	4060.4	1662.45	1874.7	1671.9	3269.98	1867.59	5830.09	10580.9	8679.15	2432.48	4204.61	4563.07	-2753.17	2825.41	1784.94		74.7277	4060.4	1662.45	1874.7	5034.29	5206.17	5310.22	794.235	1017.52	689.35	393.288	408.591	422.805	-2753.17	2825.41	1784.94		74.7277	-253.171	325.413	-715.056
74.8496	4052.15	1656.82	1869.6	1690.54	3296.19	1868.27	5907.44	10659	8766.76	2463.81	4236.24	4589.59	-2761.67	2825.71	1774.45		74.8496	4052.15	1656.82	1869.6	4862.68	5011.14	5160.52	820.915	1049.09	713.979	394.077	415.462	426.179	-2761.67	2825.71	1774.45		74.8496	-261.672	325.711	-725.549
74.9716	4044.07	1650.31	1862.27	1709.09	3325.04	1869.56	5980.45	10735.1	8854.58	2494.17	4269.52	4619.22	-2769.41	2827.28	1766.17		74.9716	4044.07	1650.31	1862.27	4688.53	4812.53	5000.87	848.9	1077.93	739.519	395.175	422.905	429.595	-2769.41	2827.28	1766.17		74.9716	-269.415	327.285	-733.831
75.0935	4036.09	1642.82	1853.42	1727.92	3355.64	1870.55	6049.53	10809.2	8941.56	2523.37	4304.54	4651.3	-2775.83	2829.29	1759.34		75.0935	4036.09	1642.82	1853.42	4513.42	4612.49	4832.94	878.112	1104.09	765.228	396.94	431.038	432.415	-2775.83	2829.29	1759.34		75.0935	-275.83	329.294	-740.655
75.2154	4028.16	1634.95	1844.02	1747.06	3386.69	1870.74	6115.04	10880.4	9025.96	2551.41	4340.75	4684.73	-2780.51	2830.91	1753.04		75.2154	4028.16	1634.95	1844.02	4338.49	4413.01	4658.07	908.13	1127.79	790.042	399.457	439.918	433.984	-2780.51	2830.91	1753.04		75.2154	-280.51	330.914	-746.964
75.3374	4020.29	1627.21	1834.99	1766.23	3417.09	1870.31	6176.53	10947.2	9105.97	2577.87	4376.86	4718.16	-2783.84	2831.57	1746.66		75.3374	4020.29	1627.21	1834.99	4164.5	4215.7	4477.44	938.237	1149.18	812.817	402.534	449.43	433.847	-2783.84	2831.57	1746.66		75.3374	-283.836	331.569	-753.345
75.4593	4012.79	1620.2	1826.84	1785.74	3446.01	1870.41	6233.08	11007.7	9180.19	2602.28	4411.36	4750.82	-2787.07	2830.65	1739.76		75.4593	4012.79	1620.2	1826.84	3991.97	4021.79	4292.29	967.574	1168.22	832.597	405.826	459.269	431.882	-2787.07	2830.65	1739.76		75.4593	-287.066	330.649	-760.24
75.5812	4006.14	1613.67	1819.4	1805.84	3473.68	1872.51	6283.64	11062.3	9248.37	2624.51	4444.36	4783.03	-2791.19	2828.66	1732.57		75.5812	4006.14	1613.67	1819.4	3821.33	3832.09	4104.1	995.311	1184.69	848.808	409.022	468.995	428.345	-2791.19	2828.66	1732.57		75.5812	-291.193	328.664	-767.431
75.7032	4000.49	1606.74	1812.31	1826.87	3500.89	1877.24	6327.83	11112.5	9311.19	2645.03	4476.65	4815.39	-2796.28	2826.89	1725.98		75.7032	4000.49	1606.74	1812.31	3653.08	3647.07	3914.57	1020.73	1198.15	861.323	412.014	478.142	423.81	-2796.28	2826.89	1725.98		75.7032	-296.284	326.888	-774.023
75.8251	3995.87	1599.12	1805.18	1848.92	3527.96	1884.31	6366.36	11159.9	9369.67	2664.77	4508.53	4848.51	-2802.06	2826.16	1721.06		75.8251	3995.87	1599.12	1805.18	3487.78	3467.01	3725.55	1043.22	1208.11	870.398	414.924	486.347	419.024	-2802.06	2826.16	1721.06		75.8251	-302.064	326.161	-778.936
75.947	3992.39	1590.74	1797.59	1871.5	3555.16	1892.91	6400.02	11205.2	9425.11	2684.44	4540.32	4882.99	-2808.6	2827.47	1718.68		75.947	3992.39	1590.74	1797.59	3326.06	3292.13	3538.9	1062.27	1214.19	876.484	417.993	493.466	414.694	-2808.6	2827.47	1718.68		75.947	-308.603	327.47	-781.322
76.069	3990.62	1582.5	1789.31	1893.76	3582.05	1902.18	6429.16	11247.8	9478.79	2704.19	4571.74	4918.81	-2816.33	2831	1719.41		76.069	3990.62	1582.5	1789.31	3168.49	3122.76	3356.29	1077.42	1216.27	880.005	421.408	499.604	411.286	-2816.33	2831	1719.41		76.069	-316.335	330.999	-780.585
76.1909	3991.07	1575.25	1780.12	1914.75	3608.14	1911.66	6453.76	11287.4	9532.04	2723.92	4602.41	4955.67	-2825.66	2836.45	1723.6		76.1909	3991.07	1575.25	1780.12	3015.58	2959.4	3179.09	1088.28	1214.57	881.18	425.174	505.056	408.899	-2825.66	2836.45	1723.6		76.1909	-325.657	336.451	-776.401
76.3128	3993.45	1569.09	1770.05	1934.78	3633.26	1920.69	6474.2	11324.4	9585.63	2744.05	4632.63	4993.02	-2836.03	2843.62	1730.7		76.3128	3993.45	1569.09	1770.05	2867.76	2802.74	3008.2	1094.51	1209.66	879.957	429.095	510.195	407.26	-2836.03	2843.62	1730.7		76.3128	-336.03	343.618	-769.295
76.4348	3996.61	1564.22	1759.72	1955.18	3657.17	1928.15	6491.92	11358.8	9639.09	2765.24	4662.13	5029.84	-2846.17	2852.2	1739.74		76.4348	3996.61	1564.22	1759.72	2725.36	2653.43	2844.04	1095.74	1202.4	876.064	432.86	515.319	405.849	-2846.17	2852.2	1739.74		76.4348	-346.17	352.198	-760.257
76.5567	3999.76	1561.22	1749.97	1976.29	3679.37	1932.96	6508.56	11390.5	9691.14	2787.39	4689.93	5065.23	-2855.02	2861.16	1749.96		76.5567	3999.76	1561.22	1749.97	2588.64	2511.85	2686.63	1091.62	1193.66	869.153	436.126	520.521	404.1	-2855.02	2861.16	1749.96		76.5567	-355.019	361.159	-750.035
76.6786	4002.12	1560.17	1741.5	1998.51	3700.14	1934.88	6525.17	11419.4	9740.11	2810.72	4715.73	5098.72	-2861.39	2869.4	1760.43		76.6786	4002.12	1560.17	1741.5	2457.79	2378.01	2535.79	1081.85	1184.06	858.974	438.593	525.616	401.593	-2861.39	2869.4	1760.43		76.6786	-361.387	369.396	-739.571
76.8006	4002.36	1560.87	1734.49	2022.37	3719.91	1934.65	6543.3	11445.3	9784.46	2836.61	4739.83	5130.49	-2863.81	2876.43	1770.2		76.8006	4002.36	1560.87	1734.49	2332.99	2251.46	2391.39	1066.34	1173.73	845.535	440.051	530.166	398.219	-2863.81	2876.43	1770.2		76.8006	-363.809	376.435	-729.797
76.9225	3999.9	1563.04	1728.88	2047.94	3738.72	1933.76	6563.55	11468.1	9822.82	2866.03	4762.66	5161.04	-2862.3	2882.23	1778.69		76.9225	3999.9	1563.04	1728.88	2214.42	2131.46	2253.56	1045.27	1162.3	829.158	440.419	533.617	394.267	-2862.3	2882.23	1778.69		76.9225	-362.298	382.232	-721.306
77.0444	3994.68	1566.37	1724.8	2075.45	3757.09	1933.42	6585.66	11487.4	9854.06	2899.12	4784.7	5190.77	-2857.06	2886.85	1785.56		77.0444	3994.68	1566.37	1724.8	2102.21	2017.19	2122.68	1019.11	1149.05	810.414	439.771	535.505	390.342	-2857.06	2886.85	1785.56		77.0444	-357.058	386.849	-714.442
77.1664	3987.23	1570.31	1722.35	2105.4	3776.3	1934.26	6609.13	11503.6	9877.92	2935.2	4806.79	5220.09	-2848.15	2890.65	1790.67		77.1664	3987.23	1570.31	1722.35	1996.46	1907.9	1999.31	988.522	1133.12	789.917	438.335	535.606	387.131	-2848.15	2890.65	1790.67		77.1664	-348.15	390.648	-709.335
77.2883	3977.95	1574.09	1721.31	2138.62	3797.4	1936.7	6634.4	11517.5	9895.63	2973.73	4829.83	5249.18	-2835.36	2894.88	1794.13		77.2883	3977.95	1574.09	1721.31	1897.14	1803.08	1883.9	954.275	1113.65	768.088	436.434	533.982	385.104	-2835.36	2894.88	1794.13		77.2883	-335.355	394.876	-705.869
77.4102	3966.93	1577.28	1721.22	2175.69	3820.75	1941.12	6662.33	11530.1	9909.41	3015	4853.69	5278.26	-2818.53	2900.46	1796.41		77.4102	3966.93	1577.28	1721.22	1804.1	1702.47	1776.62	917.16	1089.93	745.035	434.39	530.893	384.327	-2818.53	2900.46	1796.41		77.4102	-318.526	400.457	-703.591
77.5322	3954.61	1580.16	1721.26	2216.13	3846.61	1947.81	6693.49	11541.5	9921.49	3058.98	4877.7	5308.28	-2798.78	2907.37	1798.6		77.5322	3954.61	1580.16	1721.26	1717.03	1606.06	1677.22	877.926	1061.42	720.576	432.431	526.636	384.452	-2798.78	2907.37	1798.6		77.5322	-298.784	407.366	-701.401
77.6541	3941.66	1583.68	1720.36	2259.38	3875.11	1957.26	6727.24	11551.1	9933.93	3105.11	4901.33	5340.62	-2777.62	2915.23	1801.66		77.6541	3941.66	1583.68	1720.36	1635.58	1514.04	1584.94	837.223	1027.89	694.371	430.632	521.393	384.88	-2777.62	2915.23	1801.66		77.6541	-277.617	415.229	-698.335
77.776	3928.84	1588.35	1717.47	2305.1	3907.24	1970.2	6761.75	11559.3	9948.38	3152.33	4924.4	5375.79	-2755.95	2923.61	1806.33		77.776	3928.84	1588.35	1717.47	1559.39	1426.57	1498.68	795.558	989.402	666.099	428.918	515.13	384.984	-2755.95	2923.61	1806.33		77.776	-255.945	423.607	-693.666
77.898	3916.68	1593.83	1712.34	2353.48	3944.46	1986.97	6795.52	11567	9965.76	3199.19	4947.1	5413.38	-2734.44	2931.93	1812.53		77.898	3916.68	1593.83	1712.34	1488.09	1343.63	1417.15	753.295	946.271	635.637	427.115	507.586	384.306	-2734.44	2931.93	1812.53		77.898	-234.441	431.925	-687.465
78.0199	3905.68	1599.9	1705.37	2404.97	3987.64	2007.55	6827.54	11575.3	9986.3	3244.31	4969.17	5452.45	-2713.98	2938.81	1819.66		78.0199	3905.68	1599.9	1705.37	1421.27	1264.87	1339.19	710.69	898.895	603.158	425.029	498.366	382.689	-2713.98	2938.81	1819.66		78.0199	-213.975	438.813	-680.343
78.1418	3896.02	1606.64	1697.02	2460.24	4036.78	2031.71	6857.36	11584.1	10009.8	3286.86	4990.05	5492.52	-2695.08	2943.17	1827.17		78.1418	3896.02	1606.64	1697.02	1358.45	1189.65	1263.86	667.934	847.611	569.103	422.531	487.109	380.334	-2695.08	2943.17	1827.17		78.1418	-195.077	443.167	-672.833
78.2638	3887.42	1614.3	1687.99	2520.24	4091.67	2059.29	6884.98	11593.1	10035.3	3326.63	5009.58	5533.02	-2677.63	2944.12	1834.22		78.2638	3887.42	1614.3	1687.99	1299.07	1117.14	1190.54	625.169	792.641	534.057	419.611	473.674	377.728	-2677.63	2944.12	1834.22		78.2638	-177.632	444.118	-665.778
78.3857	3879.11	1623.18	1678.64	2586.33	4152.43	2090.79	6910.52	11601.6	10061.9	3364.25	5027.83	5573.61	-2661.3	2941.38	1839.95		78.3857	3879.11	1623.18	1678.64	1242.47	1046.48	1118.91	582.491	734.144	498.622	416.359	458.275	375.48	-2661.3	2941.38	1839.95		78.3857	-161.305	441.383	-660.049
78.5076	3870.51	1633.28	1668.62	2659.17	4219.75	2127.59	6934.14	11609	10089.8	3400.82	5045.37	5614.65	-2645.88	2935.49	1844.41		78.5076	3870.51	1633.28	1668.62	1187.93	977.037	1048.91	539.962	672.353	463.308	412.882	441.52	374.103	-2645.88	2935.49	1844.41		78.5076	-145.878	435.492	-655.593
78.6296	3861.26	1644.03	1657.47	2739.51	4294.89	2171.15	6956.05	11614.6	10119.1	3437.57	5063.14	5657.01	-2631.22	2927.11	1848.54		78.6296	3861.26	1644.03	1657.47	1134.74	908.545	980.62	497.622	607.742	428.467	409.204	424.334	373.83	-2631.22	2927.11	1848.54		78.6296	-131.22	427.114	-651.463
78.7515	3851.13	1654.39	1645.03	2828.74	4379.57	2222.2	6977.1	11618.4	10149.6	3475.9	5082.45	5701.27	-2617.09	2916.91	1853.39		78.7515	3851.13	1654.39	1645.03	1082.28	841.189	914.09	455.509	541.155	394.223	405.242	407.808	374.524	-2617.09	2916.91	1853.39		78.7515	-117.085	416.908	-646.606
78.8734	3840.43	1663.26	1631.49	2927.86	4475.57	2280.38	6998.76	11621.5	10181	3516.37	5104.81	5747.02	-2603.44	2905.82	1859.53		78.8734	3840.43	1663.26	1631.49	1030.1	775.515	849.193	413.661	473.81	360.435	400.875	392.968	375.703	-2603.44	2905.82	1859.53		78.8734	-103.438	405.821	-640.468
78.9954	3830.03	1670	1617.87	3036.57	4584.15	2343.91	7022.23	11624.7	10213.2	3558.31	5130.73	5792.81	-2590.79	2894.71	1866.57		78.9954	3830.03	1670	1617.87	977.918	712.14	785.52	372.114	407.143	326.722	396.045	380.511	376.681	-2590.79	2894.71	1866.57		78.9954	-90.788	394.711	-633.43
79.1173	3821.11	1675.24	1604.8	3154.01	4705.45	2411.61	7047.8	11628.3	10246.8	3600.48	5159.08	5837.48	-2580.37	2883.62	1873.66		79.1173	3821.11	1675.24	1604.8	925.612	651.423	722.439	330.91	342.554	292.582	390.782	370.612	376.769	-2580.37	2883.62	1873.66		79.1173	-80.368	383.625	-626.338
79.2392	3814.91	1680.44	1592.06	3279.14	4838.8	2483.61	7074.95	11631.6	10282.5	3641.76	5188.31	5880.75	-2574.15	2872.22	1880.65		79.2392	3814.91	1680.44	1592.06	873.076	593.252	659.304	290.121	281.184	257.566	385.153	362.924	375.481	-2574.15	2872.22	1880.65		79.2392	-74.1497	372.22	-619.354
79.3612	3812.03	1686.35	1579.35	3411.43	4983.74	2560.23	7102.76	11635.3	10321.3	3681.16	5217.52	5922.78	-2573.32	2860.41	1887.93		79.3612	3812.03	1686.35	1579.35	820.188	537.049	595.699	249.859	223.787	221.404	379.184	356.759	372.642	-2573.32	2860.41	1887.93		79.3612	-73.3226	360.414	-612.066
79.4831	3812.03	1693.03	1566.74	3551.58	5140.11	2641.62	7130.47	11640.5	10362.5	3718.34	5245.98	5963.59	-2577.13	2848.26	1895.76		79.4831	3812.03	1693.03	1566.74	766.818	481.918	531.562	210.242	170.717	184.017	372.82	351.373	368.376	-2577.13	2848.26	1895.76		79.4831	-77.1285	348.263	-604.24
79.605	3813.87	1700.07	1554.47	3700.58	5308.11	2728.01	7157.71	11648.7	10405.1	3753.35	5273.45	6003.34	-2584.14	2836.13	1904.15		79.605	3813.87	1700.07	1554.47	712.854	426.859	467.148	171.336	121.943	145.464	365.943	346.167	362.97	-2584.14	2836.13	1904.15		79.605	-84.1375	336.131	-595.851
79.727	3816.55	1706.64	1542.79	3859.32	5488.29	2819.58	7184.75	11660.4	10447.8	3786.95	5300.84	6042.39	-2592.85	2824.79	1912.98		79.727	3816.55	1706.64	1542.79	658.264	370.948	402.92	133.127	77.0658	105.909	358.416	340.759	356.693	-2592.85	2824.79	1912.98		79.727	-92.8487	324.786	-587.015
79.8489	3818.93	1712.08	1532.18	4028.5	5680.94	2916.61	7212.09	11675.2	10488.7	3820.79	5329.28	6080.62	-2601.92	2814.72	1921.77		79.8489	3818.93	1712.08	1532.18	603.173	313.512	339.461	95.5664	35.4021	65.6292	350.115	334.937	349.672	-2601.92	2814.72	1921.77		79.8489	-101.919	314.722	-578.231
79.9708	3820.22	1716.05	1523.13	4208.47	5885.91	3019.97	7239.65	11692.3	10526.2	3856.27	5359.92	6117.55	-2610.55	2805.8	1929.5		79.9708	3820.22	1716.05	1523.13	547.895	254.325	277.382	58.655	-3.8191	25.0087	340.907	328.599	341.867	-2610.55	2805.8	1929.5		79.9708	-110.552	305.799	-570.497
80.0928	3820.13	1717.87	1515.71	4400.18	6103.83	3130.99	7267.3	11711.5	10559.1	3894.72	5394.69	6153.19	-2618.38	2798.78	1935.36		80.0928	3820.13	1717.87	1515.71	492.892	193.735	217.195	22.5208	-41.2295	-15.5257	330.63	321.668	333.108	-2618.38	2798.78	1935.36		80.0928	-118.375	298.777	-564.636
80.2147	3818.78	1717.35	1509.5	4604.78	6335.54	3251.08	7295.36	11732.5	10587.4	3936.79	5434.53	6188.02	-2625.45	2794.52	1939.59		80.2147	3818.78	1717.35	1509.5	438.683	132.615	159.148	-12.5818	-77.1925	-55.6042	319.079	313.995	323.152	-2625.45	2794.52	1939.59		80.2147	-125.447	294.517	-560.414
80.3366	3816.74	1714.24	1504.36	4823.44	6582.24	3380.98	7324.22	11755.4	10611.6	3982.28	5479.43	6222.1	-2631.75	2793.69	1942.63		80.3366	3816.74	1714.24	1504.36	385.729	72.0789	103.152	-46.3388	-111.818	-94.9744	306.037	305.248	311.747	-2631.75	2793.69	1942.63		80.3366	-131.749	293.693	-557.37
80.4586	3814.5	1708.61	1500.2	5057.52	6845.08	3520.9	7354.61	11780.3	10632.4	4030.61	5529.05	6255.22	-2636.6	2796.57	1944.91		80.4586	3814.5	1708.61	1500.2	334.343	13.1529	48.8515	-78.4556	-145.074	-133.457	291.337	294.911	298.734	-2636.6	2796.57	1944.91		80.4586	-136.596	296.573	-555.088
80.5805	3812.74	1700.58	1496.68	5308.1	7124.82	3671.22	7386.88	11807.8	10651.7	4080.72	5582.52	6287.73	-2639.86	2803.37	1947.01		80.5805	3812.74	1700.58	1496.68	284.651	-43.4636	-4.16882	-108.727	-176.936	-170.84	274.915	282.403	284.128	-2639.86	2803.37	1947.01		80.5805	-139.864	303.369	-552.995
80.7024	3812.03	1690.29	1493.42	5575.76	7421.82	3832.76	7420.49	11838.6	10671.3	4131.62	5638.68	6320.29	-2642.11	2814.31	1949.46		80.7024	3812.03	1690.29	1493.42	236.637	-97.4621	-56.1915	-137.097	-207.487	-206.82	256.81	267.279	268.154	-2642.11	2814.31	1949.46		80.7024	-142.106	314.31	-550.545
80.8244	3813.01	1678.58	1490.33	5860.36	7736.23	4005.92	7453.91	11872.4	10692.1	4181.5	5696.05	6353.23	-2644.08	2828.53	1952.39		80.8244	3813.01	1678.58	1490.33	190.242	-148.827	-107.241	-163.688	-236.943	-241.004	237.128	249.407	251.189	-2644.08	2828.53	1952.39		80.8244	-144.076	328.534	-547.609
80.9463	3815.89	1666.46	1487.95	6162.05	8068.27	4189.9	7485.76	11908.6	10713.5	4228.52	5753.25	6386.1	-2646.45	2844.44	1955.4		80.9463	3815.89	1666.46	1487.95	145.465	-197.624	-157.053	-188.75	-265.602	-272.924	216.051	229.073	233.67	-2646.45	2844.44	1955.4		80.9463	-146.448	344.44	-544.604
81.0682	3820.43	1654.95	1486.69	6481.36	8417.69	4383.94	7515.38	11946.5	10734.7	4271.57	5808.93	6418.33	-2649.4	2860.02	1958.05		81.0682	3820.43	1654.95	1486.69	102.438	-243.753	-205.108	-212.553	-293.763	-302.062	193.877	206.985	216.006	-2649.4	2860.02	1958.05		81.0682	-149.401	360.017	-541.955
81.1902	3825.76	1644.8	1486.7	6819.01	8784.03	4588.07	7543.24	11985.4	10755.3	4310.86	5862.1	6449.67	-2652.24	2873.4	1960.21		81.1902	3825.76	1644.8	1486.7	61.4489	-286.76	-250.754	-235.281	-321.615	-327.961	171.074	184.168	198.505	-2652.24	2873.4	1960.21		81.1902	-152.244	373.399	-539.789
81.3121	3830.94	1636.73	1488.16	7175.62	9166.58	4802.73	7570.07	12024.2	10774.7	4347.76	5912.01	6480.22	-2654.3	2883.19	1961.63		81.3121	3830.94	1636.73	1488.16	22.8641	-325.796	-293.41	-256.952	-349.165	-350.403	148.297	161.775	181.319	-2654.3	2883.19	1961.63		81.3121	-154.3	383.189	-538.37
81.434	3834.94	1631.4	1490.92	7552.33	9564.87	5028.8	7596.6	12062.2	10793	4384.44	5958.21	6509.84	-2654.76	2888.48	1962.22		81.434	3834.94	1631.4	1490.92	-13.0553	-359.768	-332.789	-277.438	-376.219	-369.535	126.386	140.842	164.443	-2654.76	2888.48	1962.22		81.434	-154.763	388.481	-537.784
81.556	3836.91	1628.58	1494.77	7950.79	9979.96	5267.32	7623.65	12099.2	10810.5	4422.62	6001.39	6538.23	-2652.73	2889.8	1961.91		81.556	3836.91	1628.58	1494.77	-46.3653	-387.684	-369.008	-296.544	-402.451	-385.851	106.265	122.072	147.788	-2652.73	2889.8	1961.91		81.556	-152.731	389.803	-538.086
81.6779	3836.15	1627.05	1499.45	8372.82	10414.4	5520.24	7652.65	12136.3	10827.9	4463.3	6043.32	6565.52	-2647.36	2888.79	1960.74		81.6779	3836.15	1627.05	1499.45	-77.5811	-409.02	-402.512	-314.143	-427.517	-400.056	88.758	105.723	131.289	-2647.36	2888.79	1960.74		81.6779	-147.36	388.791	-539.264
81.7998	3832.24	1625.26	1504.49	8820.37	10870.9	5789.92	7685.15	12174.7	10845.9	4507.6	6086.1	6592.45	-2638.14	2887.32	1959.23		81.7998	3832.24	1625.26	1504.49	-107.657	-423.96	-433.872	-330.315	-451.171	-412.894	74.3983	91.6463	114.947	-2638.14	2887.32	1959.23		81.7998	-138.138	387.323	-540.772
81.9218	3824.87	1622.35	1510.16	9294.95	11350.8	6077.73	7722.42	12214.7	10864.4	4556.68	6130.76	6618.89	-2624.27	2886.44	1957.59		81.9218	3824.87	1622.35	1510.16	-137.786	-433.438	-463.569	-345.41	-473.358	-425.023	63.3297	79.4311	98.8133	-2624.27	2886.44	1957.59		81.9218	-124.274	386.444	-542.409
82.0437	3814.81	1618.14	1517.01	9796.45	11854.6	6384.31	7764.58	12256.5	10882.9	4610.33	6177.01	6644.31	-2606.15	2886.68	1955.4		82.0437	3814.81	1618.14	1517.01	-169.1	-439.032	-491.901	-359.991	-494.243	-436.952	55.3495	68.5623	82.933	-2606.15	2886.68	1955.4		82.0437	-106.154	386.677	-544.595
82.1656	3803.98	1612.88	1525	10323.2	12383	6710.03	7810.37	12300	10902.1	4666.29	6224.4	6668.32	-2585.9	2887.86	1952.23		82.1656	3803.98	1612.88	1525	-202.374	-442.721	-518.985	-374.69	-514.178	-449.013	50.0438	58.5282	67.3155	-2585.9	2887.86	1952.23		82.1656	-85.9049	387.861	-547.77
82.2876	3794.01	1606.82	1533.56	10872.6	12936.1	7055.18	7858.26	12345.1	10922.8	4721.65	6272.21	6691.62	-2565.72	2890.05	1948.05		82.2876	3794.01	1606.82	1533.56	-237.854	-446.604	-544.8	-390.029	-533.625	-461.329	46.9447	48.8715	51.9547	-2565.72	2890.05	1948.05		82.2876	-65.7231	390.049	-551.952
82.4095	3785.98	1600.84	1541.66	11442.6	13513.7	7420.72	7906.54	12390.9	10945.6	4774.15	6318.9	6715.91	-2546.99	2893.27	1943.71		82.4095	3785.98	1600.84	1541.66	-275.273	-452.563	-569.231	-406.281	-553.027	-473.836	45.6324	39.2202	36.866	-2546.99	2893.27	1943.71		82.4095	-46.9899	393.266	-556.292
82.5314	3780.14	1595.91	1547.63	12031.6	14115.2	7808.59	7954.28	12435.7	10971.3	4822.57	6363.55	6743.39	-2530.59	2897	1941.41		82.5314	3780.14	1595.91	1547.63	-314.061	-461.968	-592.178	-423.423	-572.657	-486.394	45.7284	29.3104	22.0984	-2530.59	2897	1941.41		82.5314	-30.5921	396.996	-558.593
82.6534	3776.15	1592.56	1550.75	12639.3	14739.9	8219.63	8001.53	12479.8	11000	4866.71	6405.98	6775.07	-2516.72	2900.37	1942.51		82.6534	3776.15	1592.56	1550.75	-353.669	-475.527	-613.696	-441.214	-592.538	-498.92	46.8254	18.9679	7.7183	-2516.72	2900.37	1942.51		82.6534	-16.7227	400.367	-557.493
82.7753	3773.09	1591	1551.44	13265.9	15386.7	8653.72	8049.11	12523.4	11031.3	4907.84	6446.26	6810.54	-2504.46	2902.55	1946.42		82.7753	3773.09	1591	1551.44	-393.828	-493.355	-634.1	-459.348	-612.464	-511.438	48.4308	8.04705	-6.22408	-2504.46	2902.55	1946.42		82.7753	-4.4553	402.545	-553.584
82.8972	3769.96	1591.4	1550.29	13911.6	16054.3	9111.25	8097.97	12566.2	11065.2	4948.13	6485.04	6848.87	-2492.85	2902.81	1951.21		82.8972	3769.96	1591.4	1550.29	-434.632	-515.214	-653.917	-477.62	-632.07	-524.034	49.93	-3.6309	-19.7254	-2492.85	2902.81	1951.21		82.8972	7.1485	402.815	-548.793
83.0192	3766.02	1593.7	1548.12	14576.8	16741.1	9592.78	8149.41	12608.6	11101	4989.43	6523.39	6888.97	-2482.16	2900.72	1955.28		83.0192	3766.02	1593.7	1548.12	-476.464	-540.753	-673.722	-496.051	-650.891	-536.808	50.5264	-16.2619	-32.8376	-2482.16	2900.72	1955.28		83.0192	17.8386	400.725	-544.717
83.1411	3760.69	1597.36	1545.95	15261.4	17446.4	10098.5	8204.76	12651.8	11137.7	5033.1	6562.26	6929.81	-2472.53	2896.6	1957.96		83.1411	3760.69	1597.36	1545.95	-519.839	-569.581	-693.934	-514.93	-668.367	-549.854	49.1802	-29.9251	-45.6596	-2472.53	2896.6	1957.96		83.1411	27.4711	396.603	-542.035
83.263	3753.88	1601.72	1544.28	15965.4	18169.6	10628.9	8264.28	12697.1	11175	5079.56	6602	6970.96	-2463.48	2891.38	1959.01		83.263	3753.88	1601.72	1544.28	-565.125	-601.227	-714.673	-534.681	-683.932	-563.225	44.7716	-44.4589	-58.293	-2463.48	2891.38	1959.01		83.263	36.5187	391.382	-540.99
83.385	3746.13	1605.96	1542.75	16688.3	18911.3	11184.9	8327.45	12746	11213.7	5128.36	6642.97	7013.36	-2454.53	2886.77	1958.97		83.385	3746.13	1605.96	1542.75	-612.225	-635.126	-735.756	-555.587	-697.154	-576.865	36.4446	-59.4711	-70.7808	-2454.53	2886.77	1958.97		83.385	45.4704	386.771	-541.031
83.5069	3738.34	1609.13	1541.05	17428.9	19671.6	11766.1	8393.36	12799.4	11254.3	5178.79	6685.42	7057.74	-2445.46	2884.65	1958.3		83.5069	3738.34	1609.13	1541.05	-660.462	-670.6	-756.769	-577.605	-707.774	-590.587	23.851	-74.4258	-83.0841	-2445.46	2884.65	1958.3		83.5069	54.5443	384.654	-541.699
83.6288	3731.67	1610.95	1539.42	18184.9	20449.6	12371.4	8460.51	12857.2	11297.5	5229.78	6729.36	7103.66	-2436.62	2885.58	1957.32		83.6288	3731.67	1610.95	1539.42	-708.685	-706.822	-777.195	-600.338	-715.703	-604.108	7.22575	-88.7328	-95.0953	-2436.62	2885.58	1957.32		83.6288	63.3796	385.58	-542.676
83.7508	3727.48	1611.35	1538.09	18953.1	21243.7	12999.6	8527.01	12919.2	11343.7	5279.72	6775.21	7150.52	-2428.96	2889.38	1956.29		83.7508	3727.48	1611.35	1538.09	-755.536	-742.783	-796.547	-623.142	-720.963	-617.122	-12.7094	-101.827	-106.672	-2428.96	2889.38	1956.29		83.7508	71.0427	389.38	-543.715
83.8727	3726.2	1610.35	1537.07	19730.8	22052.2	13649.4	8591.79	12985	11392.7	5327.49	6823.89	7198.25	-2422.89	2895.84	1955.24		83.8727	3726.2	1610.35	1537.07	-799.78	-777.33	-814.483	-645.313	-723.636	-629.394	-34.9569	-113.241	-117.673	-2422.89	2895.84	1955.24		83.8727	77.1085	395.844	-544.758
83.9946	3727.43	1608.09	1536.5	20515.7	22873.1	14318.9	8654.53	13053.9	11443.4	5372.71	6875.89	7246.79	-2418.89	2904.45	1953.74		83.9946	3727.43	1608.09	1536.5	-840.579	-809.274	-830.856	-666.263	-723.842	-640.795	-58.4761	-122.654	-127.982	-2418.89	2904.45	1953.74		83.9946	81.1114	404.448	-546.261
84.1166	3731.14	1605.78	1536.4	21305.2	23703.7	15006	8715.24	13124.5	11495.1	5414.99	6930.16	7295.76	-2417.97	2913.2	1951.33		84.1166	3731.14	1605.78	1536.4	-877.624	-837.542	-845.68	-685.643	-721.744	-651.281	-82.3722	-129.91	-137.505	-2417.97	2913.2	1951.33		84.1166	82.0345	413.198	-548.67
84.2385	3737.23	1605.33	1536.55	22097	24540	15708.1	8775.03	13195.8	11547.8	5454.43	6984.43	7344.8	-2420.5	2919.45	1947.82		84.2385	3737.23	1605.33	1536.55	-911.08	-861.327	-859.032	-703.387	-717.574	-660.864	-106.014	-134.998	-146.187	-2420.5	2919.45	1947.82		84.2385	79.5049	419.452	-552.176
84.3604	3745.19	1607.82	1536.1	22889.3	25378.2	16423.8	8835.22	13267.6	11602.4	5491.95	7037.17	7394.56	-2426.17	2921.64	1944.02		84.3604	3745.19	1607.82	1536.1	-941.39	-880.172	-870.961	-719.675	-711.649	-669.607	-129.053	-138.013	-154.043	-2426.17	2921.64	1944.02		84.3604	73.8339	421.644	-555.975
84.4824	3754.02	1613.54	1534.32	23681	26215.1	17151.8	8897.22	13340.2	11660.1	5529.19	7087.53	7445.49	-2434	2919.42	1940.98		84.4824	3754.02	1613.54	1534.32	-960.812	-883.808	-876.024	-730.57	-702.174	-674.558	-147.568	-135.843	-159.356	-2434	2919.42	1940.98		84.4824	65.9989	419.416	-559.024
84.6043	3762.5	1622.09	1531.25	24471	27047.9	17890.2	8961.91	13413.9	11721.4	5567.84	7135.09	7497.25	-2442.61	2913.39	1938.91		84.6043	3762.5	1622.09	1531.25	-974.008	-882.341	-876.504	-737.294	-690.26	-676.056	-163.76	-133.051	-163.527	-2442.61	2913.39	1938.91		84.6043	57.3926	413.389	-561.093
84.7262	3769.67	1632.19	1527.84	25258.5	27875.5	18636.7	9030.06	13489.6	11785.5	5609.1	7180.58	7548.61	-2450.71	2905.02	1937.49		84.7262	3769.67	1632.19	1527.84	-984.911	-878.678	-875.057	-742.417	-677.017	-676.128	-179.415	-129.89	-167.297	-2450.71	2905.02	1937.49		84.7262	49.2907	405.022	-562.513
84.8482	3775.09	1642.2	1525.07	26042.6	28697.6	19388.7	9102.1	13569.3	11851.8	5653.19	7225.33	7598.23	-2457.57	2896.06	1936.7		84.8482	3775.09	1642.2	1525.07	-994.785	-873.832	-872.706	-746.857	-663.123	-675.586	-194.878	-126.424	-170.883	-2457.57	2896.06	1936.7		84.8482	42.4288	396.061	-563.297
84.9701	3779.05	1650.62	1523.75	26821.4	29513.7	20143.3	9177.64	13654.8	11919.2	5699.76	7270.76	7645.61	-2462.68	2888.53	1936.05		84.9701	3779.05	1650.62	1523.75	-1003.96	-868.155	-869.793	-750.879	-648.89	-674.697	-210.137	-122.689	-174.33	-2462.68	2888.53	1936.05		84.9701	37.3222	388.527	-563.95
85.092	3782.16	1657.21	1524.67	27592.3	30321.5	20897.4	9255.85	13746.3	11986.6	5748.46	7317.24	7691.18	-2465.77	2883.39	1934.88		85.092	3782.16	1657.21	1524.67	-1012.52	-861.817	-866.462	-754.566	-634.492	-673.567	-225.128	-118.725	-177.65	-2465.77	2883.39	1934.88		85.092	34.2314	383.39	-565.122
85.214	3785.73	1662.73	1528.29	28352	31118	21647.9	9335.45	13842.9	12053.2	5798.33	7364.35	7735.57	-2467.72	2880.21	1933.01		85.214	3785.73	1662.73	1528.29	-1020.47	-854.904	-862.767	-757.93	-620.023	-672.227	-239.779	-114.569	-180.836	-2467.72	2880.21	1933.01		85.214	32.2788	380.21	-566.993
85.3359	3791.17	1668.04	1534.27	29097.4	31900.8	22393	9415.17	13943.8	12118.4	5847.71	7411.56	7779.31	-2470.04	2877.99	1930.98		85.3359	3791.17	1668.04	1534.27	-1027.76	-847.442	-858.704	-760.939	-605.528	-670.664	-254.022	-110.252	-183.877	-2470.04	2877.99	1930.98		85.3359	29.9639	377.99	-569.022
85.4578	3799.36	1673.51	1541.48	29825.9	32668.8	23131.7	9494.55	14048.7	12182.8	5894.92	7458.95	7823.65	-2474.4	2876.21	1929.58		85.4578	3799.36	1673.51	1541.48	-1034.3	-839.414	-854.231	-763.532	-591.012	-668.835	-267.793	-105.801	-186.757	-2474.4	2876.21	1929.58		85.4578	25.6031	376.207	-570.425
85.5798	3809.76	1679.89	1548.99	30536.8	33419.9	23863	9574.55	14156.4	12247.1	5939.97	7506.25	7869.37	-2480.96	2874.12	1928.92		85.5798	3809.76	1679.89	1548.99	-1039.98	-830.774	-849.281	-765.631	-576.452	-666.68	-281.037	-101.233	-189.456	-2480.96	2874.12	1928.92		85.5798	19.0404	374.124	-571.081
85.7017	3821.21	1687.72	1555.81	31230.1	34152.6	24585.6	9656.43	14265.3	12312.2	5984.19	7552.74	7917.33	-2488.88	2871.52	1928.86		85.7017	3821.21	1687.72	1555.81	-1044.67	-821.449	-843.761	-767.144	-561.794	-664.117	-293.71	-96.5594	-191.954	-2488.88	2871.52	1928.86		85.7017	11.1234	371.518	-571.135
85.8236	3833.12	1697.26	1560.91	31906.1	34865.2	25298.4	9740.78	14375.3	12380.2	6028.85	7598.08	7968.08	-2497.57	2867.6	1929.58		85.8236	3833.12	1697.26	1560.91	-1048.26	-811.349	-837.559	-767.966	-546.958	-661.053	-305.78	-91.7843	-194.229	-2497.57	2867.6	1929.58		85.8236	2.4281	367.601	-570.418
85.9456	3844.79	1708.3	1563.79	32565.3	35556.6	26000.3	9828.15	14486.9	12452.4	6075.26	7642.68	8021.28	-2506.36	2861.39	1930.88		85.9456	3844.79	1708.3	1563.79										-2506.36	2861.39	1930.88		85.9456	-6.3629	361.388	-569.122
86.0675	3855.97	1720.3	1564.33	33207.9	36226.1	26689.5	9918.48	14601.3	12529.8	6123.75	7687.11	8076.46	-2514.56	2852.9	1932.66		86.0675	3855.97	1720.3	1564.33										-2514.56	2852.9	1932.66		86.0675	-14.5551	352.903	-567.339
86.1894	3866.41	1732.43	1562.79	33834.1	36873.6	27364.5	10011.9	14719.2	12612.6	6174.09	7732.2	8132.92	-2521.5	2843.39	1935.47		86.1894	3866.41	1732.43	1562.79										-2521.5	2843.39	1935.47		86.1894	-21.4955	343.391	-564.526
86.3114	3876.04	1743.48	1559.89	34443.4	37499.5	28024	10108.7	14841.4	12699.8	6225.02	7778.88	8189.93	-2526.9	2834.32	1939.82		86.3114	3876.04	1743.48	1559.89										-2526.9	2834.32	1939.82		86.3114	-26.8981	334.322	-560.178
86.4333	3884.69	1752.1	1556.81	35035.3	38105.5	28666.3	10209.2	14968.4	12790.4	6275.61	7827.66	8246.48	-2530.04	2827.4	1945.99		86.4333	3884.69	1752.1	1556.81										-2530.04	2827.4	1945.99		86.4333	-30.0391	327.401	-554.011
86.5552	3891.87	1757.81	1554.36	35610.2	38692.1	29289.6	10313.5	15101.1	12883.7	6325.95	7878.53	8301.87	-2529.66	2823.52	1953.52		86.5552	3891.87	1757.81	1554.36										-2529.66	2823.52	1953.52		86.5552	-29.6579	323.524	-546.484
86.6772	3898.03	1761.2	1553	36167.6	39259.2	29892.8	10421	15239.8	12979.6	6375.71	7931.22	8356.05	-2525.42	2822.18	1961.17		86.6772	3898.03	1761.2	1553										-2525.42	2822.18	1961.17		86.6772	-25.4199	322.179	-538.826
86.7991	3903.96	1762.9	1553.05	36706	39806.1	30474.9	10530.7	15384.5	13077.9	6424.54	7985.8	8409.17	-2518.73	2822.91	1968.57		86.7991	3903.96	1762.9	1553.05										-2518.73	2822.91	1968.57		86.7991	-18.7305	322.914	-531.428
86.921	3910.12	1763.68	1554.81	37224.6	40331.9	31035.4	10642	15534.5	13178.2	6472.41	8042.09	8460.8	-2511.66	2824.34	1975.23		86.921	3910.12	1763.68	1554.81										-2511.66	2824.34	1975.23		86.921	-11.6553	324.34	-524.769
87.043	3916.26	1764.55	1558.1	37723.8	40836.6	31574.3	10755.4	15688.1	13280.3	6519.42	8099.64	8511.02	-2505.32	2825.19	1980.84		87.043	3916.26	1764.55	1558.1										-2505.32	2825.19	1980.84		87.043	-5.3173	325.192	-519.156
87.1649	3921.63	1766.28	1562.4	38204.4	41320.2	32091.9	10871.9	15843	13383.7	6565.99	8158.12	8560.52	-2500.29	2824.87	1984.9		87.1649	3921.63	1766.28	1562.4										-2500.29	2824.87	1984.9		87.1649	-0.2883	324.868	-515.098
87.2868	3926.12	1769.56	1566.72	38666.6	41782.7	32589.3	10992	15996.8	13488.9	6612.33	8216.67	8610.31	-2497.04	2822.99	1988.01		87.2868	3926.12	1769.56	1566.72										-2497.04	2822.99	1988.01		87.2868	2.963	322.985	-511.991
87.4088	3929.66	1774.5	1569.58	39111.5	42224.5	33068	11116	16148.3	13597.1	6658.85	8274.44	8661.59	-2495.43	2819.59	1991.82		87.4088	3929.66	1774.5	1569.58										-2495.43	2819.59	1991.82		87.4088	4.5651	319.595	-508.176
87.5307	3932.06	1780.41	1569.87	39539.7	42646.7	33528.9	11244	16297.9	13708.8	6705.96	8331.71	8715.06	-2494.62	2815.22	1997.89		87.5307	3932.06	1780.41	1569.87										-2494.62	2815.22	1997.89		87.5307	5.3833	315.217	-502.107
87.6526	3932.75	1786.14	1567.21	39952.3	43050.5	33972.7	11376.4	16446.7	13823.6	6754.68	8389.79	8770.53	-2493.39	2811.04	2006.72		87.6526	3932.75	1786.14	1567.21										-2493.39	2811.04	2006.72		87.6526	6.6071	311.043	-493.276
87.7746	3931.57	1790.84	1562.26	40349.7	43437.5	34399.9	11512.7	16595.6	13940.2	6805.56	8449.87	8826.75	-2491.63	2807.91	2017.86		87.7746	3931.57	1790.84	1562.26										-2491.63	2807.91	2017.86		87.7746	8.3723	307.907	-482.141
87.8965	3928.77	1794.25	1556.56	40731.8	43808.5	34809.7	11652.3	16744.3	14057.1	6858.6	8512.15	8881.73	-2489.78	2805.93	2029.83		87.8965	3928.77	1794.25	1556.56										-2489.78	2805.93	2029.83		87.8965	10.2172	305.932	-470.172
88.0185	3924.99	1796.3	1551.93	41098.1	44164.5	35200.6	11794.4	16892.7	14172.2	6913.02	8576.31	8933.89	-2488.34	2804.77	2041.23		88.0185	3924.99	1796.3	1551.93										-2488.34	2804.77	2041.23		88.0185	11.6642	304.769	-458.768
88.1404	3920.89	1797.48	1549.79	41448.8	44506.4	35571.7	11938.1	17040.7	14284.2	6967.96	8641.66	8982.76	-2487.79	2804.09	2051.24		88.1404	3920.89	1797.48	1549.79										-2487.79	2804.09	2051.24		88.1404	12.2137	304.087	-448.765
88.2623	3916.84	1798.4	1550.72	41784.8	44834.4	35922.6	12082	17188.6	14392.8	7023.18	8707.25	9028.9	-2488.27	2803.87	2059.37		88.2623	3916.84	1798.4	1550.72										-2488.27	2803.87	2059.37		88.2623	11.7267	303.867	-440.629
88.3842	3913.17	1799.44	1554.89	42106.3	45148.4	36253.7	12225.5	17336.6	14498.5	7078.27	8772.41	9073.47	-2489.58	2804.23	2064.94		88.3842	3913.17	1799.44	1554.89										-2489.58	2804.23	2064.94		88.3842	10.4175	304.235	-435.056
88.5062	3910.16	1800.76	1561.8	42413.8	45448.2	36566.3	12367.8	17485.2	14602.4	7132.7	8836.88	9117.32	-2491.78	2804.99	2068.09		88.5062	3910.16	1800.76	1561.8										-2491.78	2804.99	2068.09		88.5062	8.2166	304.989	-431.912
88.6281	3907.74	1802.38	1570.49	42708.6	45734.1	36862.5	12508.6	17634.2	14705.3	7186.4	8900.61	9161.14	-2494.99	2805.92	2069.05		88.6281	3907.74	1802.38	1570.49										-2494.99	2805.92	2069.05		88.6281	5.0057	305.921	-430.954
88.75	3905.9	1804.43	1579.9	42991.5	46006.4	37144.6	12647.7	17782.6	14807.8	7239.74	8963.51	9205.66	-2499.35	2807.23	2067.65		88.75	3905.9	1804.43	1579.9										-2499.35	2807.23	2067.65		88.75	0.6482	307.229	-432.345
88.872	3904.99	1806.96	1589.46	43262.4	46265	37413.6	12784.4	17929.3	14910.4	7293.24	9025.96	9251.7	-2504.72	2809.29	2063.22		88.872	3904.99	1806.96	1589.46										-2504.72	2809.29	2063.22		88.872	-4.7183	309.288	-436.785
88.9939	3905.47	1809.83	1598.82	43521.2	46510.6	37670.2	12918	18073.7	15013.2	7347.64	9088.51	9299.74	-2510.4	2812.28	2055.75		88.9939	3905.47	1809.83	1598.82										-2510.4	2812.28	2055.75		88.9939	-10.4023	312.278	-444.251
89.1158	3907.65	1812.77	1607.41	43768.3	46744.2	37915.5	13047.7	18215.5	15115.8	7403.2	9151.98	9350.2	-2515.8	2816.05	2046.15		89.1158	3907.65	1812.77	1607.41										-2515.8	2816.05	2046.15		89.1158	-15.7954	316.047	-453.855
89.2378	3911.69	1815.96	1615.1	44004.3	46966.5	38150.7	13173.1	18354.1	15217.9	7459.42	9216.65	9402.43	-2520.92	2819.78	2035.51		89.2378	3911.69	1815.96	1615.1										-2520.92	2819.78	2035.51		89.2378	-20.924	319.785	-464.492
89.3597	3917.42	1819.15	1622.32	44229.5	47178.5	38376.9	13294.2	18489.5	15318.8	7515.52	9282.51	9455.13	-2526.17	2823.16	2024.33		89.3597	3917.42	1819.15	1622.32										-2526.17	2823.16	2024.33		89.3597	-26.1677	323.164	-475.673
89.4817	3924.46	1821.24	1629.62	44444.6	47382.2	38594.3	13411.2	18622.9	15418	7570.33	9349.92	9507.36	-2532	2826.58	2012.73		89.4817	3924.46	1821.24	1629.62										-2532	2826.58	2012.73		89.4817	-31.9973	326.58	-487.265
89.6036	3932.15	1821.14	1637.8	44650.2	47579	38802.6	13524.3	18755.5	15514.4	7623.35	9419.11	9557.89	-2538.56	2830.47	2000.31		89.6036	3932.15	1821.14	1637.8										-2538.56	2830.47	2000.31		89.6036	-38.5624	330.47	-499.685
89.7255	3939.78	1818.31	1647.42	44847.6	47770.3	39001.6	13633.1	18888.2	15606.5	7674.89	9489.8	9605.82	-2545.29	2835.17	1986.7		89.7255	3939.78	1818.31	1647.42										-2545.29	2835.17	1986.7		89.7255	-45.2858	335.168	-513.295
89.8474	3946.74	1813.2	1658.46	45038.4	47956	39190.3	13736.9	19021.7	15693.7	7725.95	9561.09	9651.09	-2551.17	2840.99	1971.95		89.8474	3946.74	1813.2	1658.46										-2551.17	2840.99	1971.95		89.8474	-51.1749	340.992	-528.048
89.9694	3952.98	1806.94	1670.76	45223.2	48134.8	39368.3	13835.1	19155.1	15775.8	7777.06	9631.65	9694.09	-2555.95	2847.76	1955.96		89.9694	3952.98	1806.94	1670.76										-2555.95	2847.76	1955.96		89.9694	-55.9529	347.756	-544.036
90.0913	3958.61	1800.81	1684.01	45401.8	48305	39535.9	13927.4	19286.4	15853.3	7828.12	9699.77	9735.51	-2559.91	2854.94	1938.6		90.0913	3958.61	1800.81	1684.01										-2559.91	2854.94	1938.6		90.0913	-59.9129	354.945	-561.403
90.2133	3963.19	1795.68	1697.3	45574.3	48465.5	39694.5	14014.4	19413.1	15927.7	7879.03	9764.22	9776.24	-2563.11	2862.01	1920.59		90.2133	3963.19	1795.68	1697.3										-2563.11	2862.01	1920.59		90.2133	-63.1148	362.005	-579.412
90.3352	3966.34	1792.1	1709.63	45741.6	48615.8	39845.9	14097.1	19533.8	15999.8	7929.55	9824.85	9817.49	-2564.93	2868.32	1902.92		90.3352	3966.34	1792.1	1709.63										-2564.93	2868.32	1902.92		90.3352	-64.9253	368.315	-597.082
90.4571	3968.24	1790.02	1719.84	45904.1	48756.6	39991.8	14176.2	19647.8	16069.9	7979.54	9882.65	9860.9	-2564.82	2874.27	1887.15		90.4571	3968.24	1790.02	1719.84										-2564.82	2874.27	1887.15		90.4571	-64.8189	374.274	-612.853
90.579	3969.22	1788.87	1727.2	46061.5	48888.6	40133.3	14251.7	19755	16137.9	8029.55	9938.88	9907.32	-2562.57	2880.37	1874.81		90.579	3969.22	1788.87	1727.2										-2562.57	2880.37	1874.81		90.579	-62.5734	380.369	-625.186
90.701	3969.61	1788.42	1731.71	46213.8	49012.8	40270.8	14323.6	19854.8	16203	8080.11	9994.11	9956.21	-2558.02	2886.63	1866.94		90.701	3969.61	1788.42	1731.71										-2558.02	2886.63	1866.94		90.701	-58.021	386.632	-633.058
90.8229	3969.62	1788.88	1734.02	46361.5	49129.4	40403.7	14391.7	19945.8	16263.9	8131.5	10048.6	10006.2	-2551.76	2892.34	1863.27		90.8229	3969.62	1788.88	1734.02										-2551.76	2892.34	1863.27		90.8229	-51.7566	392.34	-636.735
90.9449	3969.79	1790.54	1734.73	46504	49238.7	40531.6	14456	20027.3	16319.9	8183.38	10102.3	10056.2	-2545.17	2896.33	1863.06		90.9449	3969.79	1790.54	1734.73										-2545.17	2896.33	1863.06		90.9449	-45.1675	396.334	-636.939
91.0668	3970.13	1793.13	1734.21	46641.2	49341.5	40654.7	14516.5	20099.1	16371.4	8235.91	10155.2	10105.5	-2539.03	2898.79	1865.98		91.0668	3970.13	1793.13	1734.21										-2539.03	2898.79	1865.98		91.0668	-39.0304	398.792	-634.025
91.1887	3970.3	1796.03	1732.92	46773.3	49440	40772.3	14573.8	20162	16419	8288.89	10207.2	10153.6	-2533.36	2900.66	1871.81		91.1887	3970.3	1796.03	1732.92										-2533.36	2900.66	1871.81		91.1887	-33.3624	400.662	-628.185
91.3106	3970.06	1798.92	1731.59	46900.6	49535	40883.1	14627.6	20216.8	16462.9	8341.55	10258.1	10200.1	-2527.91	2902.99	1880.02		91.3106	3970.06	1798.92	1731.59										-2527.91	2902.99	1880.02		91.3106	-27.9067	402.985	-619.977
91.4326	3969.42	1801.78	1731.05	47023.5	49626.9	40985.9	14677.5	20264.8	16502.4	8392.94	10307	10244.9	-2522.03	2906.98	1889.61		91.4326	3969.42	1801.78	1731.05										-2522.03	2906.98	1889.61		91.4326	-22.035	406.98	-610.395
91.5545	3968.62	1805.01	1731.44	47142.1	49714.7	41080.4	14722.8	20306.9	16537.8	8442.61	10352.9	10288.3	-2515.26	2913.08	1899.74		91.5545	3968.62	1805.01	1731.44										-2515.26	2913.08	1899.74		91.5545	-15.2614	413.077	-600.258
91.6765	3967.93	1809.1	1732.5	47255.7	49797.2	41166.4	14763.2	20343.4	16570.2	8490.5	10395.1	10330.5	-2507.26	2920.82	1910.22		91.6765	3967.93	1809.1	1732.5										-2507.26	2920.82	1910.22		91.6765	-7.2596	420.818	-589.782
91.7984	3967.53	1814.5	1733.69	47363.8	49873.2	41243.9	14798.9	20374.3	16600.3	8536.73	10433.6	10372.6	-2498.02	2929.08	1921.16		91.7984	3967.53	1814.5	1733.69										-2498.02	2929.08	1921.16		91.7984	1.9759	429.077	-578.844
91.9203	3967.37	1821.52	1734.36	47466.7	49941.7	41314.1	14830	20399	16628.2	8581.77	10469.2	10415.8	-2487.57	2936.71	1932.67		91.9203	3967.37	1821.52	1734.36										-2487.57	2936.71	1932.67		91.9203	12.4338	436.713	-567.329
92.0422	3967.32	1829.99	1734.23	47564.6	50002.4	41377.6	14856.8	20417.2	16653.3	8626.17	10503.1	10460.5	-2476.01	2943.18	1944.32		92.0422	3967.32	1829.99	1734.23										-2476.01	2943.18	1944.32		92.0422	23.9923	443.177	-555.68
92.1642	3967.59	1839.42	1733.3	47656.8	50055.2	41434.7	14879.3	20428.8	16675.2	8670.32	10536.4	10506.7	-2463.72	2948.26	1955.74		92.1642	3967.59	1839.42	1733.3										-2463.72	2948.26	1955.74		92.1642	36.283	448.262	-544.265
92.2861	3968.5	1849.08	1731.62	47743.1	50100.6	41486	14897.4	20434.4	16694.3	8714.52	10570.6	10553.8	-2450.92	2952.28	1967.07		92.2861	3968.5	1849.08	1731.62										-2450.92	2952.28	1967.07		92.2861	49.0798	452.276	-532.929
92.4081	3970.51	1858.17	1729.03	47823.4	50139.5	41532.4	14910.8	20434.7	16711.1	8758.47	10606.9	10601.9	-2438.47	2955.69	1978.96		92.4081	3970.51	1858.17	1729.03										-2438.47	2955.69	1978.96		92.4081	61.5296	455.691	-521.044
92.53	3973.78	1865.8	1725.53	47897.7	50173.1	41574.7	14919.9	20430.8	16725.7	8801.24	10646.2	10650.5	-2427.61	2959.19	1991.6		92.53	3973.78	1865.8	1725.53										-2427.61	2959.19	1991.6		92.53	72.3946	459.194	-508.398
92.6519	3978.16	1870.92	1721.74	47966.2	50203.3	41613	14924.9	20424.3	16737.3	8842.32	10689	10698.5	-2418.98	2963.89	2004.53		92.6519	3978.16	1870.92	1721.74										-2418.98	2963.89	2004.53		92.6519	81.0217	463.889	-495.467
92.7739	3983.32	1873.02	1718.56	48029.4	50231.8	41646.6	14926.2	20416.4	16744.9	8882.16	10735.6	10744.9	-2412.19	2970.9	2017.05		92.7739	3983.32	1873.02	1718.56										-2412.19	2970.9	2017.05		92.7739	87.8051	470.896	-482.951
92.8958	3988.77	1872.75	1716.62	48087.9	50258.4	41674.3	14924.8	20407.6	16747	8921.76	10784.7	10788.9	-2406.04	2980.53	2028.74		92.8958	3988.77	1872.75	1716.62										-2406.04	2980.53	2028.74		92.8958	93.9555	480.526	-471.259
93.0177	3993.89	1871.58	1716.5	48141.6	50281.5	41694.6	14921	20397.4	16742.2	8962.13	10834.1	10829.9	-2399.01	2992.23	2039.09		93.0177	3993.89	1871.58	1716.5										-2399.01	2992.23	2039.09		93.0177	100.99	492.226	-460.907
93.1397	3998.37	1870.73	1718.38	48190.2	50299.7	41706.6	14915.2	20385.8	16730	9003.68	10881.7	10868.3	-2390.2	3004.91	2047.79		93.1397	3998.37	1870.73	1718.38										-2390.2	3004.91	2047.79		93.1397	109.798	504.912	-452.206
93.2616	4002.54	1870.96	1721.9	48232.8	50311.3	41710.8	14907.4	20372.4	16711.1	9045.62	10926.3	10904.9	-2380.34	3017.11	2054.9		93.2616	4002.54	1870.96	1721.9										-2380.34	3017.11	2054.9		93.2616	119.66	517.112	-445.096
93.3835	4006.85	1872.73	1726.57	48268.9	50315.2	41708.8	14897.2	20356.8	16686.5	9086.65	10967.2	10940.2	-2370.76	3027.7	2060.64		93.3835	4006.85	1872.73	1726.57										-2370.76	3027.7	2060.64		93.3835	129.24	527.702	-439.355
93.5055	4011.63	1875.92	1731.89	48298.3	50310.5	41701.6	14884.4	20338.8	16656.9	9125.72	11004.6	10974.3	-2362.36	3036.44	2065.21		93.5055	4011.63	1875.92	1731.89										-2362.36	3036.44	2065.21		93.5055	137.637	536.436	-434.791
93.6274	4017.38	1880.26	1737.67	48321.2	50297.6	41689.5	14868	20318.1	16622.8	9161.75	11039.3	11007	-2355.44	3043.5	2069.06		93.6274	4017.38	1880.26	1737.67										-2355.44	3043.5	2069.06		93.6274	144.563	543.499	-430.945
93.7493	4024.54	1886.13	1743.92	48338	50276	41671.8	14847.3	20293.7	16584.5	9194.05	11071.2	11037.9	-2349.84	3048.72	2072.68		93.7493	4024.54	1886.13	1743.92										-2349.84	3048.72	2072.68		93.7493	150.157	548.718	-427.324
93.8713	4032.7	1894.2	1750.2	48349.7	50245.1	41648.7	14822.2	20264	16543	9223.28	11100	11066.9	-2344.32	3051.85	2077.18		93.8713	4032.7	1894.2	1750.2										-2344.32	3051.85	2077.18		93.8713	155.682	551.848	-422.821
93.9932	4041.17	1904.61	1755.83	48357.9	50205	41621.5	14792.9	20228.2	16500.4	9250	11125.5	11094	-2337.23	3053.14	2083.76		93.9932	4041.17	1904.61	1755.83										-2337.23	3053.14	2083.76		93.9932	162.769	553.144	-416.238
94.1151	4049.6	1916.92	1760.37	48363.9	50157	41591.4	14760	20186.3	16457.6	9274.01	11147.8	11119.3	-2327.81	3053.19	2093.02		94.1151	4049.6	1916.92	1760.37										-2327.81	3053.19	2093.02		94.1151	172.188	553.193	-406.982
94.2371	4057.8	1929.94	1763.78	48368.2	50103.9	41559.3	14724.9	20140.1	16414.7	9294.89	11167.4	11143.4	-2316.09	3052.99	2105.03		94.2371	4057.8	1929.94	1763.78										-2316.09	3052.99	2105.03		94.2371	183.907	552.986	-394.967
94.359	4065.59	1942.37	1766.58	48370.2	50048.9	41524.7	14688.9	20090.9	16371.2	9312.29	11185.3	11166.3	-2302.16	3053.77	2119.51		94.359	4065.59	1942.37	1766.58										-2302.16	3053.77	2119.51		94.359	197.836	553.774	-380.49
94.4809	4073.01	1953.53	1769.79	48369.5	49994.4	41486.4	14652.5	20039.8	16326.3	9326.09	11201.7	11187.4	-2286.22	3056.99	2135.6		94.4809	4073.01	1953.53	1769.79										-2286.22	3056.99	2135.6		94.4809	213.777	556.993	-364.401
94.6029	4080.23	1963.72	1774.26	48365.5	49940.9	41442.7	14615.6	19987	16279	9336.08	11215.9	11206.2	-2268.73	3063.08	2152.32		94.6029	4080.23	1963.72	1774.26										-2268.73	3063.08	2152.32		94.6029	231.267	563.084	-347.676
94.7248	4087.11	1973.24	1780.17	48357.7	49887.8	41392.8	14578.1	19933.2	16229.2	9342.93	11227	11222.5	-2250.27	3072.21	2169.4		94.7248	4087.11	1973.24	1780.17										-2250.27	3072.21	2169.4		94.7248	249.735	572.215	-330.605
94.8467	4093.42	1981.86	1786.96	48346	49834.5	41337.3	14540	19878.4	16177.3	9347.86	11235.1	11236.5	-2231.54	3084.54	2187.34		94.8467	4093.42	1981.86	1786.96										-2231.54	3084.54	2187.34		94.8467	268.463	584.537	-312.662
94.9687	4099.29	1989.68	1793.85	48330	49779.9	41277.4	14500.6	19822.2	16124.6	9351.27	11240.5	11248.9	-2213.27	3099.63	2206.86		94.9687	4099.29	1989.68	1793.85										-2213.27	3099.63	2206.86		94.9687	286.734	599.632	-293.135
95.0906	4104.8	1996.43	1800.46	48309.9	49723.7	41214.2	14459.3	19764.6	16071.7	9352.81	11244.1	11259.9	-2195.78	3117.68	2228.06		95.0906	4104.8	1996.43	1800.46										-2195.78	3117.68	2228.06		95.0906	304.223	617.679	-271.944
95.2125	4109.96	2002.12	1806.8	48286.7	49665.4	41148.5	14415.5	19705.7	16018	9352.02	11246.4	11269.7	-2178.83	3138.51	2250.62		95.2125	4109.96	2002.12	1806.8										-2178.83	3138.51	2250.62		95.2125	321.166	638.507	-249.378
95.3345	4114.53	2006.75	1812.58	48261	49605.3	41081.2	14369.1	19645.1	15963.6	9349.16	11248.3	11278.3	-2161.47	3162.18	2275.02		95.3345	4114.53	2006.75	1812.58										-2161.47	3162.18	2275.02		95.3345	338.528	662.184	-224.979
95.4564	4117.4	2009.74	1817.48	48234	49545	41013	14321.1	19582.7	15909	9345.77	11250.6	11285.6	-2141.65	3189.59	2302.04		95.4564	4117.4	2009.74	1817.48										-2141.65	3189.59	2302.04		95.4564	358.355	689.589	-197.96
95.5783	4117.53	2010.74	1821.29	48206.3	49485.6	40944.6	14272.5	19517.9	15854.6	9343.54	11254.3	11291.9	-2117.5	3221.05	2331.87		95.5783	4117.53	2010.74	1821.29										-2117.5	3221.05	2331.87		95.5783	382.501	721.046	-168.126
95.7003	4114.19	2009.39	1824.08	48178.7	49428.3	40876.5	14223.5	19450.9	15800	9343.64	11259.7	11297	-2088.16	3256.09	2364.39		95.7003	4114.19	2009.39	1824.08										-2088.16	3256.09	2364.39		95.7003	411.843	756.092	-135.61
95.8222	4107.35	2005.32	1826.43	48150.9	49374.4	40807.9	14174.3	19381.9	15744.2	9346.62	11266.8	11300.4	-2053.82	3293.93	2399.11		95.8222	4107.35	2005.32	1826.43										-2053.82	3293.93	2399.11		95.8222	446.182	793.932	-100.89
95.9441	4097.53	1998.56	1829.34	48121.3	49324.6	40737.5	14124.8	19311.5	15686	9352.94	11274.9	11301.5	-2014.87	3334.31	2435.4		95.9441	4097.53	1998.56	1829.34										-2014.87	3334.31	2435.4		95.9441	485.131	834.312	-64.599
96.0661	4085.93	1989.74	1833.01	48088.1	49278.2	40664.3	14074.5	19239.6	15625.5	9362.66	11283.2	11300.6	-1971.74	3377.27	2473.21		96.0661	4085.93	1989.74	1833.01										-1971.74	3377.27	2473.21		96.0661	528.258	877.267	-26.7879
96.188	4073.95	1979.71	1837.03	48048.8	49233.7	40587.6	14022.9	19166.3	15563	9375.07	11291	11298.7	-1925.22	3422.82	2512.86		96.188	4073.95	1979.71	1837.03										-1925.22	3422.82	2512.86		96.188	574.78	922.816	12.8576
96.3099	4062.78	1969.45	1841.03	48001.3	49188.5	40507.3	13968.9	19091.2	15499	9388.54	11297.1	11296.2	-1876.67	3470.8	2554.58		96.3099	4062.78	1969.45	1841.03										-1876.67	3470.8	2554.58		96.3099	623.326	970.805	54.5834
96.4319	4053.1	1959.92	1844.79	47944.9	49140.3	40424.1	13911.6	19013.5	15433.6	9401.8	11300.7	11293	-1827.03	3521.12	2598.98		96.4319	4053.1	1959.92	1844.79										-1827.03	3521.12	2598.98		96.4319	672.971	1021.12	98.9827
96.5538	4045.4	1951.63	1848.33	47879.9	49087.3	40338.8	13849.7	18932.4	15366.6	9413.79	11301.4	11288.4	-1776.8	3573.79	2646.59		96.5538	4045.4	1951.63	1848.33										-1776.8	3573.79	2646.59		96.5538	723.2	1073.79	146.586
96.6757	4039.34	1944.76	1851.77	47807.3	49028.1	40252.3	13783.6	18847.6	15297.6	9424.17	11299	11282	-1725.41	3629.09	2697.78		96.6757	4039.34	1944.76	1851.77										-1725.41	3629.09	2697.78		96.6757	774.587	1129.09	197.781
96.7977	4034.05	1939.41	1855.37	47728.8	48961.7	40164.6	13714.3	18759.7	15226.8	9433.1	11293.9	11273.6	-1671.48	3687.4	2752.39		96.7977	4034.05	1939.41	1855.37										-1671.48	3687.4	2752.39		96.7977	828.519	1187.4	252.393
96.9196	4028.86	1936.07	1859.37	47646.3	48887.6	40075.2	13642.8	18669.7	15154.6	9440.55	11285.9	11263.3	-1613.25	3748.08	2809.99		96.9196	4028.86	1936.07	1859.37										-1613.25	3748.08	2809.99		96.9196	886.753	1248.08	309.987
97.0415	4023.15	1935.52	1863.69	47561.3	48805.4	39983.9	13569.6	18577.9	15081.4	9446.71	11275.1	11251.6	-1548.93	3810.01	2870.64		97.0415	4023.15	1935.52	1863.69										-1548.93	3810.01	2870.64		97.0415	951.073	1310.01	370.639
97.1635	4016.25	1938.2	1868.12	47474.9	48715	39890.7	13495.6	18484.5	15007.8	9452.21	11261.5	11239	-1477.26	3872.14	2934.66		97.1635	4016.25	1938.2	1868.12										-1477.26	3872.14	2934.66		97.1635	1022.74	1372.14	434.657
97.2854	4007.97	1943.83	1872.66	47387.2	48617.4	39795.5	13421.4	18390.3	14933.5	9457.41	11245.5	11225.8	-1398	3933.98	3002.23		97.2854	4007.97	1943.83	1872.66										-1398	3933.98	3002.23		97.2854	1102	1433.98	502.231
97.4073	3999.14	1951.81	1877.52	47296.9	48514	39697.9	13346.6	18295.7	14858.2	9461.43	11227.7	11212	-1312.31	3995.87	3073.65		97.4073	3999.14	1951.81	1877.52										-1312.31	3995.87	3073.65		97.4073	1187.69	1495.87	573.652
97.5293	3990.93	1961.35	1882.67	47202.3	48406.1	39597.5	13270.7	18200.8	14781.5	9463.42	11208.3	11197.9	-1221.86	4058.99	3149.25		97.5293	3990.93	1961.35	1882.67										-1221.86	4058.99	3149.25		97.5293	1278.14	1558.99	649.255
97.6512	3984.16	1971.69	1887.85	47102	48294.8	39494.3	13193.1	18106.1	14703.8	9462.9	11187.5	11183.5	-1127.61	4125.57	3229.34		97.6512	3984.16	1971.69	1887.85										-1127.61	4125.57	3229.34		97.6512	1372.39	1625.57	729.337
97.7731	3979.34	1982.25	1892.77	46996.1	48181.2	39388.3	13113.1	18011.9	14625.5	9459.6	11165.5	11168.1	-1030.04	4198.45	3314.16		97.7731	3979.34	1982.25	1892.77										-1030.04	4198.45	3314.16		97.7731	1469.96	1698.45	814.161
97.8951	3977.22	1992.45	1897.41	46884.5	48065.7	39280	13030.1	17918.9	14546.5	9452.5	11142.4	11151.1	-929.773	4280.2	3404.05		97.8951	3977.22	1992.45	1897.41										-929.773	4280.2	3404.05		97.8951	1570.23	1780.2	904.053
98.017	3978.23	2001.65	1901.96	46767.7	47948.2	39169.4	12943.6	17827.2	14466.2	9440.67	11118.4	11132.5	-826.868	4372.3	3499.64		98.017	3978.23	2001.65	1901.96										-826.868	4372.3	3499.64		98.017	1673.13	1872.3	999.636
98.1389	3987.98	2004.18	1906.06	46641.2	47832.2	39057.9	12848.7	17743.5	14381	9414.75	11097.2	11110.6	-711.746	4501.76	3615.63		98.1389	3987.98	2004.18	1906.06										-711.746	4501.76	3615.63		98.1389	1788.25	2001.76	1115.63
98.2609	4002.06	2003.24	1911.3	46510.9	47720.3	38946	12750.8	17660.9	14294.1	9385.11	11079.7	11087.4	-592.931	4642.85	3735.52		98.2609	4002.06	2003.24	1911.3										-592.931	4642.85	3735.52		98.2609	1907.07	2142.85	1235.52
98.3828	4017.8	2001.46	1916.94	46379.3	47609.4	38834.3	12652.6	17579.2	14207	9354.28	11063.9	11064.2	-472.557	4787.76	3856.56		98.3828	4017.8	2001.46	1916.94										-472.557	4787.76	3856.56		98.3828	2027.44	2287.76	1356.56
98.5047	4034.06	1999.58	1922.76	46247.4	47498.6	38722.8	12554.6	17498.1	14120.2	9323.11	11049	11041.1	-351.305	4933.98	3977.94		98.5047	4034.06	1999.58	1922.76										-351.305	4933.98	3977.94		98.5047	2148.7	2433.98	1477.94
98.6267	4050.49	1997.79	1928.64	46115.5	47387.6	38611.5	12457	17417.5	14033.5	9291.81	11034.5	11018	-229.345	5080.91	4099.59		98.6267	4050.49	1997.79	1928.64										-229.345	5080.91	4099.59		98.6267	2270.66	2580.91	1599.59
98.7486	4066.98	1996.13	1934.54	45983.6	47276.4	38500.2	12359.7	17337.5	13947	9260.45	11020.2	10995	-106.743	5228.48	4221.61		98.7486	4066.98	1996.13	1934.54										-106.743	5228.48	4221.61		98.7486	2393.26	2728.48	1721.61
98.8705	4083.52	1994.54	1940.41	45851.7	47165.1	38388.9	12262.4	17257.8	13860.6	9229.04	11006	10972.1	16.4548	5376.76	4344.15		98.8705	4083.52	1994.54	1940.41										16.4548	5376.76	4344.15		98.8705	2516.45	2876.76	1844.15
98.9925	4100.15	1992.91	1946.23	45719.7	47054	38277.6	12165	17178.5	13774.1	9197.51	10991.8	10949	140.196	5525.96	4467.34		98.9925	4100.15	1992.91	1946.23										140.196	5525.96	4467.34		98.9925	2640.2	3025.96	1967.34
99.1144	4116.95	1991.12	1951.97	45587.5	46943.2	38166.4	12067.3	17099.4	13687.6	9165.79	10977.7	10925.8	264.423	5676.31	4591.26		99.1144	4116.95	1991.12	1951.97										264.423	5676.31	4591.26		99.1144	2764.42	3176.31	2091.26
99.2363	4134.02	1989.02	1957.63	45455.1	46832.9	38055.2	11969.3	17020.6	13600.9	9133.78	10963.6	10902.5	389.107	5828.12	4716		99.2363	4134.02	1989.02	1957.63										389.107	5828.12	4716		99.2363	2889.11	3328.12	2216
99.3583	4151.42	1986.47	1963.24	45322.4	46723.3	37944.1	11870.8	16942	13514	9101.43	10949.7	10878.9	514.268	5981.63	4841.55		99.3583	4151.42	1986.47	1963.24										514.268	5981.63	4841.55		99.3583	3014.27	3481.63	2341.55
99.4802	4169.25	1983.39	1968.88	45189.2	46614.5	37833	11771.7	16863.6	13426.7	9068.64	10936	10854.9	639.938	6137.08	4967.93		99.4802	4169.25	1983.39	1968.88										639.938	6137.08	4967.93		99.4802	3139.94	3637.08	2467.93
99.6021	4187.62	1979.7	1974.58	45055.5	46506.5	37721.8	11672.1	16785.5	13339.1	9035.32	10922.6	10830.7	766.158	6294.6	5095.15		99.6021	4187.62	1979.7	1974.58										766.158	6294.6	5095.15		99.6021	3266.16	3794.6	2595.15
99.7241	4206.58	1975.38	1980.39	44921.2	46399.5	37610.4	11571.8	16707.5	13251.1	9001.45	10909.6	10806.1	892.976	6454.26	5223.23		99.7241	4206.58	1975.38	1980.39										892.976	6454.26	5223.23		99.7241	3392.98	3954.26	2723.23
99.846	4226.22	1970.44	1986.29	44786.3	46293.3	37499	11470.8	16629.7	13162.8	8967.01	10897	10781.2	1020.38	6616.07	5352.2		99.846	4226.22	1970.44	1986.29										1020.38	6616.07	5352.2		99.846

## Sheet: DSF ACE2+C18
Derivative data (dFluorescence/dt)
	T3A			T3AD			T3AD			TD3AD
25.0006	5796.98	5573.48	5625.24	5878.42	5989.41	5903.03	6014.44	5910.58	5895.26	5952.24	5951.86	5807.25
25.1409	5774.08	5560.2	5603.66	5875.03	5979.18	5898.34	6006.52	5908.19	5893.44	5948.86	5946.17	5808.92
25.2811	5750.81	5546.87	5582.03	5871.68	5968.8	5893.64	5998.41	5905.91	5891.69	5945.42	5940.43	5810.83
25.4214	5727.13	5533.4	5560.3	5868.34	5958.25	5888.93	5990.13	5903.72	5890	5941.92	5934.63	5812.97
25.5616	5703.02	5519.73	5538.39	5865	5947.56	5884.19	5981.67	5901.62	5888.35	5938.37	5928.77	5815.3
25.7019	5678.47	5505.8	5516.31	5861.65	5936.72	5879.43	5973.07	5899.61	5886.75	5934.76	5922.84	5817.8
25.8422	5653.54	5491.61	5494.04	5858.27	5925.78	5874.66	5964.34	5897.7	5885.2	5931.12	5916.85	5820.45
25.9824	5628.31	5477.16	5471.63	5854.87	5914.78	5869.9	5955.54	5895.88	5883.7	5927.44	5910.81	5823.26
26.1227	5602.88	5462.53	5449.16	5851.46	5903.77	5865.18	5946.73	5894.17	5882.27	5923.76	5904.76	5826.21
26.2629	5577.43	5447.88	5426.79	5848.08	5892.83	5860.55	5937.97	5892.59	5880.94	5920.1	5898.74	5829.32
26.4032	5552.24	5433.49	5404.8	5844.79	5882.04	5856.1	5929.34	5891.15	5879.75	5916.5	5892.83	5832.66
26.5434	5527.59	5420	5383.72	5841.75	5871.47	5851.96	5920.87	5889.96	5878.81	5913.01	5887.14	5836.47
26.6837	5502.9	5407.96	5364.04	5839.22	5860.82	5848.29	5912.16	5889.33	5878.37	5909.54	5881.7	5841.58
26.8239	5473.03	5391.84	5343.95	5836.45	5851.9	5846.82	5904.2	5890.14	5878.98	5905.28	5877.08	5849.44
26.9642	5441.7	5374.81	5324.65	5833.91	5844.27	5846.44	5896.57	5891.28	5879.87	5900.67	5873.1	5857.92
27.1045	5409.27	5357.12	5306.51	5831.9	5838.02	5846.94	5889.09	5892.88	5881.1	5895.75	5869.77	5866.85
27.2447	5376.42	5339	5289.81	5830.7	5833.29	5848.11	5881.76	5895.12	5882.71	5890.7	5867.1	5875.95
27.385	5344.01	5320.64	5274.69	5830.53	5830.26	5849.78	5874.86	5898.12	5884.71	5885.75	5865.17	5884.84
27.5252	5313.01	5302.34	5261.15	5831.45	5829.14	5851.92	5868.96	5901.92	5887.1	5881.14	5864.1	5893.09
27.6655	5284.35	5284.58	5249.14	5833.41	5830.13	5854.65	5864.75	5906.41	5889.85	5876.98	5864.08	5900.28
27.8058	5258.73	5268.02	5238.56	5836.32	5833.32	5858.19	5862.84	5911.36	5892.87	5873.26	5865.27	5906.17
27.946	5236.59	5253.48	5229.34	5840.06	5838.6	5862.76	5863.57	5916.44	5896.02	5869.89	5867.7	5910.65
28.0863	5217.96	5241.71	5221.39	5844.58	5845.51	5868.42	5866.78	5921.32	5899.04	5866.77	5871.26	5913.74
28.2265	5202.59	5233.25	5214.57	5849.86	5853.24	5874.96	5871.88	5925.74	5901.66	5863.86	5875.66	5915.58
28.3668	5190.07	5228.25	5208.8	5855.9	5860.77	5881.9	5877.94	5929.57	5903.65	5861.21	5880.51	5916.3
28.507	5180.22	5226.55	5204.14	5862.7	5867.23	5888.58	5884.1	5932.82	5904.86	5858.94	5885.48	5915.93
28.6473	5173.13	5227.67	5200.73	5870.25	5872.1	5894.4	5889.81	5935.57	5905.27	5857.22	5890.34	5914.32
28.7876	5169.01	5230.96	5198.51	5878.42	5875.2	5898.95	5894.99	5937.88	5904.94	5856.19	5894.92	5911.16
28.9278	5167.9	5235.71	5197.13	5886.89	5876.55	5902.24	5899.97	5939.71	5904.01	5855.86	5899.04	5906.14
29.0681	5169.59	5241.3	5196.1	5895.17	5876.34	5904.6	5905.3	5940.88	5902.64	5856.07	5902.51	5899.09
29.2083	5173.51	5247.31	5194.93	5902.64	5874.86	5906.6	5911.48	5941.16	5900.94	5856.59	5905.13	5890.12
29.3486	5178.88	5253.47	5193.28	5908.72	5872.45	5908.85	5918.66	5940.31	5899	5857.22	5906.75	5879.67
29.4888	5184.76	5259.62	5191.02	5913	5869.46	5911.79	5926.52	5938.19	5896.87	5857.9	5907.2	5868.45
29.6291	5190.22	5265.53	5188.24	5915.27	5866.25	5915.49	5934.37	5934.83	5894.61	5858.69	5906.35	5857.25
29.7694	5194.47	5270.86	5185.24	5915.6	5863.26	5919.67	5941.33	5930.41	5892.29	5859.73	5904.13	5846.68
29.9096	5197.01	5275.06	5182.42	5914.3	5860.97	5923.76	5946.57	5925.18	5890.05	5861.21	5900.58	5837.07
30.0499	5197.69	5277.56	5180.13	5911.87	5859.88	5927.12	5949.53	5919.45	5888.02	5863.22	5895.86	5828.41
30.1901	5196.57	5277.84	5178.63	5908.93	5860.35	5929.27	5949.97	5913.6	5886.34	5865.76	5890.25	5820.51
30.3304	5193.85	5275.74	5177.96	5906.02	5862.51	5929.95	5948.06	5907.97	5885.18	5868.72	5884.03	5813.15
30.4707	5189.73	5271.47	5177.98	5903.49	5866.21	5929.22	5944.26	5902.89	5884.68	5871.86	5877.5	5806.29
30.6109	5184.3	5265.63	5178.44	5901.54	5871.03	5927.29	5939.17	5898.59	5884.92	5874.94	5870.86	5800.08
30.7512	5177.61	5259.05	5179.06	5900.22	5876.42	5924.5	5933.39	5895.22	5885.87	5877.84	5864.27	5794.91
30.8914	5169.73	5252.5	5179.66	5899.52	5881.71	5921.11	5927.4	5892.88	5887.38	5880.69	5857.8	5791.23
31.0317	5160.8	5246.57	5180.25	5899.47	5886.31	5917.21	5921.59	5891.66	5889.24	5883.88	5851.54	5789.35
31.1719	5151.17	5241.51	5181.04	5900.07	5889.77	5912.68	5916.26	5891.65	5891.28	5887.88	5845.65	5789.32
31.3122	5141.44	5237.28	5182.36	5901.45	5891.84	5907.24	5911.68	5892.93	5893.46	5893.08	5840.37	5790.9
31.4525	5132.44	5233.69	5184.54	5903.76	5892.43	5900.66	5908.15	5895.58	5895.89	5899.54	5836.03	5793.54
31.5927	5125.07	5230.48	5187.81	5907.19	5891.54	5892.84	5906.06	5899.57	5898.74	5906.93	5832.91	5796.56
31.733	5120.16	5227.53	5192.24	5911.78	5889.2	5883.98	5905.85	5904.76	5902.15	5914.59	5831.17	5799.31
31.8732	5118.2	5224.91	5197.73	5917.36	5885.35	5874.55	5907.98	5910.93	5906.17	5921.7	5830.8	5801.37
32.0135	5119.37	5222.82	5204.07	5923.44	5879.9	5865.2	5912.82	5917.79	5910.76	5927.56	5831.65	5802.64
32.1538	5123.54	5221.56	5210.93	5929.26	5872.76	5856.59	5920.54	5925.07	5915.76	5931.72	5833.47	5803.42
32.294	5130.28	5221.28	5217.92	5933.91	5864.04	5849.29	5931.04	5932.53	5920.94	5934.04	5835.98	5804.23
32.4343	5138.95	5221.9	5224.61	5936.49	5854.13	5843.73	5943.92	5939.97	5926.1	5934.61	5838.92	5805.63
32.5745	5148.78	5223.1	5230.59	5936.29	5843.8	5840.1	5958.51	5947.24	5931.13	5933.61	5842.11	5807.98
32.7148	5159.07	5224.39	5235.57	5932.97	5834.05	5838.37	5973.92	5954.23	5936.01	5931.22	5845.48	5811.35
32.855	5169.35	5225.36	5239.42	5926.59	5825.96	5838.36	5989.11	5960.84	5940.78	5927.52	5849.06	5815.53
32.9953	5179.4	5225.84	5242.22	5917.61	5820.42	5839.8	6003.03	5966.97	5945.52	5922.52	5852.87	5820.18
33.1356	5189.21	5226.05	5244.27	5906.73	5817.94	5842.4	6014.72	5972.48	5950.22	5916.19	5856.85	5825.06
33.2758	5198.81	5226.53	5246.02	5894.69	5818.56	5845.85	6023.49	5977.21	5954.8	5908.57	5860.81	5830.09
33.4161	5208.2	5228.05	5247.99	5882.15	5821.88	5849.92	6028.99	5980.93	5959.11	5899.88	5864.49	5835.39
33.5563	5217.31	5231.38	5250.66	5869.61	5827.22	5854.39	6031.27	5983.46	5962.94	5890.59	5867.64	5841.19
33.6966	5226.01	5237.13	5254.41	5857.41	5833.8	5859.13	6030.61	5984.72	5966.12	5881.38	5870.06	5847.69
33.8368	5234.1	5245.57	5259.51	5845.84	5840.87	5864.01	6027.5	5984.86	5968.59	5873.07	5871.65	5854.91
33.9771	5241.4	5256.61	5266.07	5835.11	5847.83	5868.9	6022.46	5984.18	5970.45	5866.47	5872.41	5862.59
34.1174	5247.85	5269.79	5274.03	5825.48	5854.31	5873.67	6016.03	5983.13	5971.95	5862.16	5872.47	5870.15
34.2576	5253.51	5284.4	5283.19	5817.26	5860.12	5878.13	6008.71	5982.15	5973.41	5860.4	5872	5876.8
34.3979	5258.62	5299.7	5293.31	5810.94	5865.16	5882.06	6000.96	5981.5	5975.12	5861.02	5871.14	5881.67
34.5381	5263.51	5315.06	5304.21	5807.04	5869.36	5885.21	5993.35	5981.26	5977.22	5863.54	5869.95	5884.09
34.6784	5268.59	5330.15	5315.91	5806.06	5872.63	5887.41	5986.47	5981.34	5979.6	5867.34	5868.39	5883.71
34.8187	5274.25	5344.96	5328.56	5808.33	5874.72	5888.53	5980.92	5981.59	5982.03	5871.76	5866.44	5880.61
34.9589	5280.89	5359.75	5342.42	5813.88	5875.3	5888.52	5977.18	5981.97	5984.19	5876.28	5864.13	5875.3
35.0992	5288.8	5374.82	5357.7	5822.44	5874.04	5887.46	5975.6	5982.62	5985.81	5880.54	5861.62	5868.53
35.2394	5298.08	5390.29	5374.53	5833.49	5870.77	5885.51	5976.27	5983.84	5986.75	5884.27	5859.14	5861.09
35.3797	5308.62	5406.03	5392.88	5846.3	5865.58	5882.94	5979.03	5986.07	5987.04	5887.3	5856.96	5853.59
35.5199	5320.24	5421.66	5412.64	5860.14	5858.89	5880.11	5983.51	5989.73	5986.88	5889.5	5855.34	5846.34
35.6602	5332.77	5436.69	5433.63	5874.3	5851.33	5877.39	5989.22	5995.08	5986.6	5890.76	5854.49	5839.39
35.8005	5346.21	5450.8	5455.76	5888.22	5843.69	5875.12	5995.72	6002.07	5986.52	5890.99	5854.51	5832.56
35.9407	5360.65	5463.89	5479.07	5901.54	5836.71	5873.49	6002.75	6010.39	5986.92	5890.15	5855.34	5825.69
36.081	5376.21	5476.22	5503.77	5914.07	5831.07	5872.56	6010.18	6019.43	5988	5888.32	5856.79	5818.81
36.2212	5393.06	5488.41	5530.23	5925.72	5827.22	5872.29	6018	6028.48	5989.84	5885.7	5858.63	5812.21
36.3615	5411.41	5501.32	5558.84	5936.48	5825.35	5872.62	6026.19	6036.88	5992.51	5882.63	5860.71	5806.47
36.5018	5431.56	5515.94	5589.93	5946.36	5825.33	5873.53	6034.63	6044.23	5996.08	5879.6	5862.98	5802.25
36.642	5453.9	5533.13	5623.75	5955.36	5826.82	5875.05	6043.11	6050.44	6000.75	5877.21	5865.43	5800.19
36.7823	5478.91	5553.48	5660.48	5963.35	5829.33	5877.24	6051.34	6055.72	6006.82	5876.04	5868.07	5800.64
36.9225	5507.03	5577.21	5700.11	5970.1	5832.41	5880.11	6059.04	6060.48	6014.62	5876.52	5870.84	5803.58
37.0628	5538.65	5604.18	5742.48	5975.3	5835.78	5883.62	6066.03	6065.1	6024.35	5878.8	5873.64	5808.59
37.203	5573.99	5633.99	5787.24	5978.69	5839.31	5887.62	6072.28	6069.88	6035.98	5882.72	5876.34	5814.96
37.3433	5613.22	5666.26	5833.96	5980.19	5843.05	5891.81	6078.01	6074.92	6049.26	5887.84	5878.79	5821.92
37.4836	5656.45	5700.85	5882.27	5979.96	5847.12	5895.83	6083.58	6080.2	6063.68	5893.61	5880.91	5828.82
37.6238	5703.81	5738	5931.92	5978.33	5851.58	5899.28	6089.42	6085.58	6078.65	5899.5	5882.73	5835.31
37.7641	5755.54	5778.31	5982.85	5975.73	5856.41	5901.81	6095.86	6090.95	6093.56	5905.09	5884.41	5841.37
37.9043	5812	5822.59	6035.27	5972.55	5861.41	5903.19	6103.02	6096.33	6107.91	5910.1	5886.19	5847.23
38.0446	5873.64	5871.7	6089.64	5969.13	5866.22	5903.3	6110.9	6101.86	6121.35	5914.43	5888.3	5853.27
38.1848	5940.99	5926.34	6146.69	5965.61	5870.41	5902.16	6119.36	6107.84	6133.72	5918.09	5890.94	5859.8
38.3251	6014.62	5987.05	6207.36	5962.01	5873.59	5899.93	6128.26	6114.68	6145.04	5921.11	5894.16	5867.03
38.4654	6095.09	6054.18	6272.69	5958.2	5875.54	5896.9	6137.52	6122.8	6155.45	5923.45	5897.93	5874.9
38.6056	6182.87	6127.96	6343.7	5954.02	5876.26	5893.45	6147.28	6132.49	6165.21	5924.99	5902.08	5883.09
38.7459	6278.37	6208.63	6421.38	5949.36	5876	5889.94	6157.87	6143.91	6174.65	5925.5	5906.4	5891.1
38.8861	6381.92	6296.52	6506.59	5944.25	5875.24	5886.68	6169.78	6157.07	6184.15	5924.82	5910.6	5898.35
39.0264	6493.81	6392.18	6600.17	5938.86	5874.54	5883.91	6183.47	6171.85	6194.18	5922.95	5914.43	5904.44
39.1666	6614.44	6496.43	6702.88	5933.49	5874.43	5881.9	6199.33	6188.13	6205.21	5920.07	5917.75	5909.21
39.3069	6744.41	6610.34	6815.56	5928.53	5875.21	5880.99	6217.59	6205.76	6217.75	5916.58	5920.51	5912.83
39.4472	6884.6	6735.04	6939.15	5924.44	5876.87	5881.6	6238.36	6224.71	6232.28	5913.01	5922.73	5915.69
39.5874	7036.14	6871.68	7074.84	5921.59	5879.19	5884.1	6261.67	6245.01	6249.24	5909.94	5924.48	5918.3
39.7277	7200.23	7021.26	7223.93	5920.25	5881.87	5888.74	6287.44	6266.78	6268.93	5907.94	5925.81	5921.11
39.8679	7378.09	7184.65	7387.76	5920.49	5884.69	5895.57	6315.54	6290.23	6291.47	5907.33	5926.72	5924.4
40.0082	7570.76	7362.53	7567.44	5922.32	5887.69	5904.39	6345.8	6315.64	6316.77	5908.23	5927.25	5928.22
40.1485	7779.17	7555.4	7763.73	5925.69	5891.11	5914.8	6378.12	6343.38	6344.59	5910.57	5927.45	5932.4
40.2887	8004.17	7763.66	7977.06	5930.56	5895.39	5926.29	6412.52	6373.77	6374.72	5914.2	5927.43	5936.62
40.429	8246.57	7987.69	8207.57	5936.88	5901	5938.32	6449.14	6407.1	6406.97	5919.02	5927.41	5940.54
40.5692	8507.16	8227.83	8455.36	5944.56	5908.37	5950.38	6488.17	6443.49	6441.25	5924.95	5927.71	5943.94
40.7095	8786.7	8484.46	8720.69	5953.44	5917.65	5962.13	6529.74	6482.91	6477.54	5932	5928.72	5946.82
40.8498	9085.88	8757.94	9004.04	5963.37	5928.7	5973.32	6573.93	6525.26	6515.83	5940.16	5930.86	5949.41
40.99	9405.28	9048.57	9306.18	5974.2	5941.08	5983.88	6620.85	6570.36	6556.13	5949.42	5934.54	5952.17
41.1303	9745.29	9356.54	9628.07	5985.88	5954.18	5993.81	6670.6	6618.1	6598.45	5959.72	5940.13	5955.71
41.2705	10106.1	9681.88	9970.69	5998.38	5967.49	6003.15	6723.41	6668.47	6642.88	5970.93	5947.88	5960.63
41.4108	10487.6	10024.5	10334.9	6011.72	5980.67	6011.97	6779.58	6721.58	6689.61	5982.78	5957.9	5967.32
41.551	10889.5	10383.9	10721.3	6025.84	5993.7	6020.3	6839.42	6777.58	6738.94	5994.93	5970.14	5975.81
41.6913	11311.3	10759.8	11130	6040.63	6006.83	6028.17	6903.2	6836.71	6791.26	6007.07	5984.42	5985.8
41.8316	11752.1	11151.3	11560.4	6055.88	6020.44	6035.73	6971.02	6899.22	6846.96	6018.98	6000.47	5996.73
41.9718	12210.9	11557.6	12011.6	6071.31	6034.89	6043.31	7042.89	6965.35	6906.42	6030.61	6017.96	6008.06
42.1121	12686	11977.7	12482	6086.66	6050.31	6051.41	7118.72	7035.28	6969.98	6042.09	6036.58	6019.44
42.2523	13175.4	12410.4	12969.9	6101.77	6066.55	6060.62	7198.52	7109.1	7037.93	6053.64	6055.97	6030.82
42.3926	13676.9	12854.5	13473.1	6116.61	6083.25	6071.49	7282.45	7186.85	7110.57	6065.55	6075.8	6042.42
42.5328	14188	13308.6	13989.4	6131.28	6099.99	6084.37	7370.82	7268.66	7188.24	6078.14	6095.7	6054.61
42.6731	14705.7	13771.1	14516.2	6145.95	6116.49	6099.37	7464.08	7354.82	7271.31	6091.7	6115.33	6067.79
42.8134	15227	14240	15050.9	6160.79	6132.73	6116.37	7562.76	7445.89	7360.22	6106.47	6134.44	6082.22
42.9536	15748.6	14713.4	15589.9	6175.92	6148.95	6135.12	7667.45	7542.75	7455.46	6122.61	6152.96	6097.94
43.0939	16267	15188.4	16129.4	6191.36	6165.59	6155.44	7778.79	7646.47	7557.61	6140.24	6171.02	6114.77
43.2341	16779.1	15662.3	16665.3	6207.04	6183.13	6177.17	7897.42	7758.23	7667.3	6159.45	6188.92	6132.39
43.3744	17281.3	16131.8	17192.9	6222.82	6201.95	6200.24	8024.05	7879.18	7785.23	6180.28	6207	6150.42
43.5147	17770.5	16593.5	17707.6	6238.62	6222.26	6224.54	8159.42	8010.34	7912.14	6202.75	6225.58	6168.64
43.6549	18243.7	17044	18205.2	6254.52	6244.07	6249.9	8304.4	8152.57	8048.85	6226.82	6244.86	6187.1
43.7952	18698.1	17480.2	18681.7	6270.85	6267.26	6276.09	8460.06	8306.61	8196.31	6252.48	6265	6206.17
43.9354	19131.5	17899	19133.9	6288.19	6291.66	6302.9	8627.75	8473.21	8355.6	6279.64	6286.18	6226.48
44.0757	19542.3	18297.8	19559.2	6307.31	6317.21	6330.18	8809	8653.24	8527.93	6308.19	6308.63	6248.8
44.2159	19929.5	18674.4	19955.6	6328.99	6344.05	6357.93	9005.41	8847.7	8714.59	6337.89	6332.76	6273.79
44.3562	20292.6	19027.1	20321.9	6353.85	6372.51	6386.37	9218.45	9057.73	8916.87	6368.41	6359.06	6301.84
44.4965	20631.9	19354.6	20657.6	6382.27	6403.15	6415.92	9449.35	9284.45	9135.98	6399.41	6388.05	6332.98
44.6367	20947.8	19656.2	20962.3	6414.36	6436.56	6447.22	9699.02	9528.95	9372.94	6430.59	6420.23	6366.94
44.777	21241.3	19931.7	21236.7	6450.07	6473.28	6481	9968.18	9792.21	9628.63	6461.82	6455.89	6403.35
44.9172	21513.4	20181.4	21481.5	6489.25	6513.69	6517.9	10257.4	10075.1	9903.81	6493.14	6495.05	6441.84
45.0575	21765.6	20406.5	21698.3	6531.81	6558.03	6558.3	10567.5	10378.3	10199.2	6524.8	6537.5	6482.17
45.1977	21999.8	20608.5	21889.5	6577.72	6606.38	6602.3	10899.1	10702.6	10515.6	6557.2	6582.86	6524.26
45.338	22218.5	20790	22057.7	6627.04	6658.88	6649.83	11253.3	11049	10853.8	6590.85	6630.69	6568.2
45.4783	22424.6	20953.4	22206.2	6679.82	6715.79	6700.8	11631.1	11418.8	11214.9	6626.3	6680.66	6614.23
45.6185	22621.1	21101.8	22338.4	6736.08	6777.57	6755.34	12033.4	11813.4	11599.8	6664.14	6732.7	6662.73
45.7588	22811	21238.1	22457.5	6795.78	6844.81	6813.85	12461.2	12234.5	12009.5	6704.97	6787.05	6714.21
45.899	22997.1	21365.2	22566.8	6858.79	6918.08	6876.94	12915.1	12683.5	12444.8	6749.41	6844.26	6769.21
46.0393	23181.4	21485.5	22669	6925.07	6997.83	6945.25	13395.9	13161.7	12906.4	6798.01	6905.05	6828.16
46.1795	23365.6	21601.4	22766.3	6994.65	7084.22	7019.18	13904.1	13670.2	13395	6851.3	6970.1	6891.33
46.3198	23550.4	21714.7	22860.6	7067.74	7177.2	7098.74	14440.4	14209.7	13910.8	6909.7	7039.83	6958.87
46.4601	23736.3	21826.9	22953.3	7144.8	7276.55	7183.59	15005	14780.4	14453.8	6973.61	7114.38	7030.83
46.6003	23923.3	21939	23045.3	7226.48	7381.95	7273.17	15598.2	15382.5	15023.8	7043.4	7193.74	7107.29
46.7406	24111.1	22051.4	23137.2	7313.56	7493.11	7367.02	16219.8	16016	15620.1	7119.42	7277.92	7188.54
46.8808	24299.1	22164.4	23229.1	7406.85	7609.86	7464.96	16869.3	16680.6	16241.9	7201.9	7367.05	7275.08
47.0211	24486.7	22277.5	23320.3	7507.09	7732.26	7567.25	17546	17375.6	16888.3	7291.03	7461.5	7367.63
47.1613	24672.8	22390.1	23409.8	7614.86	7860.51	7674.54	18248.7	18099.7	17558.1	7386.99	7561.83	7467.1
47.3016	24855.9	22500.8	23496	7730.54	7994.95	7787.82	18975.8	18850.8	18249.7	7489.96	7668.75	7574.39
47.4419	25033.7	22608.3	23577	7854.33	8135.95	7908.19	19725.4	19626.4	18961.5	7600.16	7782.98	7690.23
47.5821	25203.5	22710.7	23650.8	7986.3	8283.89	8036.73	20495.5	20423.3	19691.3	7717.83	7905.12	7814.95
47.7224	25362.1	22805.8	23715.1	8126.53	8439.08	8174.24	21284.1	21238	20436.7	7843.19	8035.54	7948.45
47.8626	25505.9	22891.9	23767.5	8275.14	8601.84	8321.23	22088.4	22067.1	21195	7976.44	8174.42	8090.22
48.0029	25631.5	22966.9	23805.9	8432.26	8772.58	8477.96	22905.5	22907.3	21963	8117.69	8321.7	8239.45
48.1432	25735.8	23028.8	23828.2	8598.05	8951.88	8644.64	23732.3	23755.5	22737.5	8267	8477.23	8395.34
48.2834	25816.1	23075.7	23832.2	8772.58	9140.57	8821.55	24564.8	24608.6	23515.1	8424.32	8640.78	8557.37
48.4237	25870.4	23105.6	23816.3	8955.86	9339.69	9009.19	25399.3	25463.4	24292.3	8589.55	8812.17	8725.42
48.5639	25896.8	23116.5	23778.7	9147.93	9550.43	9208.16	26231.5	26316.5	25065.7	8762.63	8991.36	8899.88
48.7042	25894	23106.8	23717.9	9348.92	9773.95	9419.07	27057.7	27163.9	25831.7	8943.56	9178.5	9081.42
48.8445	25861	23074.5	23632.9	9559.1	10011.2	9642.41	27874.1	28001.8	26586.9	9132.4	9373.89	9270.72
48.9847	25797	23018.3	23522.6	9778.93	10263.1	9878.38	28677.6	28826	27327.7	9329.22	9577.92	9468.18
49.125	25701.2	22936.8	23386.3	10009.1	10530.1	10126.9	29464.8	29632.7	28050.6	9534.04	9790.88	9673.78
49.2652	25572.9	22829	23223.3	10250.2	10812.7	10387.5	30232.5	30418.4	28751.9	9746.81	10012.9	9887.11
49.4055	25411	22693.9	23033.2	10503.1	11111	10659.7	30976.9	31179.8	29427.8	9967.36	10243.9	10107.5
49.5457	25215	22531	22815.5	10768.4	11425.2	10942.9	31694.1	31914	30074.3	10195.4	10483.5	10334.3
49.686	24984.2	22339.8	22570	11046.5	11755.1	11236.5	32379.5	32618	30687.6	10430.6	10731.1	10567
49.8263	24718.8	22120	22296.6	11337.6	12100.7	11539.9	33028.7	33288.5	31263.7	10672.5	10986	10805.2
49.9665	24419.2	21871.4	21995.4	11642	12461.7	11852.6	33637	33921.6	31799.2	10920.7	11247.4	11049.1
50.1068	24086.5	21594.2	21666.6	11959.5	12837.8	12174.1	34200.5	34512.9	32290.3	11175	11514.5	11299.1
50.247	23721.9	21288.4	21311	12290.1	13228.6	12504.1	34715.3	35057.8	32734.1	11435.1	11786.9	11555.2
50.3873	23326.9	20954.7	20929.3	12633.7	13633.2	12842.1	35178.2	35551.2	33127.4	11700.9	12064	11817.5
50.5275	22902.9	20593.7	20522.9	12989.9	14051.1	13187.9	35586.1	35988.5	33467.8	11972.3	12345.7	12085.6
50.6678	22451.3	20206.8	20092.8	13358.5	14481.4	13541.3	35936.2	36365.6	33752.7	12249.2	12631.8	12358.5
50.8081	21973.6	19795.7	19640.6	13738.9	14923.2	13902.1	36225.8	36679	33980.2	12531.3	12922	12635.1
50.9483	21471.1	19362.2	19167.9	14130.6	15375.7	14269.9	36452.1	36925.9	34148.6	12818.5	13216	12914.5
51.0886	20945.3	18908.7	18676.7	14532.7	15838.2	14644.5	36612.7	37104.4	34256.4	13110.3	13513.1	13195.6
51.2288	20398	18437.3	18169.3	14944.5	16310	15025.3	36705.5	37212.7	34302.7	13406.4	13812.6	13477.6
51.3691	19831.5	17950.3	17648.5	15365	16790.5	15411.9	36729.1	37249.3	34286.9	13706	14113.6	13760.1
51.5093	19248.3	17450	17117	15793.4	17278.8	15803.5	36682.6	37213.4	34209	14008.5	14415.2	14042.6
51.6496	18651.9	16939	16578.2	16228.9	17774.2	16199.4	36566.2	37104.1	34069.4	14313.1	14716.8	14324.9
51.7899	18046.1	16419.9	16035.6	16670.8	18275.5	16598.9	36380.5	36921.5	33869.2	14619.2	15017.8	14606.3
51.9301	17434.6	15895.6	15492.4	17118.2	18781.8	17001.4	36127	36666.2	33609.6	14925.9	15318.1	14886.3
52.0704	16821.2	15369.5	14952.2	17570.1	19291.6	17406.2	35807.5	36339.6	33292.6	15232.5	15617.6	15164.2
52.2106	16209.1	14844.9	14418.1	18025.4	19803.8	17812.5	35424.2	35944.2	32920.2	15538.5	15916.4	15439.5
52.3509	15601	14325.3	13892.6	18482.8	20317.1	18219.5	34979.8	35483.2	32494.8	15843.2	16214.5	15711.6
52.4911	14999.2	13814	13378.1	18940.8	20830.2	18625.7	34477.3	34960.8	32019.2	16146.1	16511.7	15980.1
52.6314	14405.9	13313.8	12876.5	19398.1	21341.9	19029.6	33920	34381.7	31496.5	16446.8	16807.6	16244.7
52.7717	13823.3	12826.7	12389.3	19853.2	21851	19429.4	33311.9	33750.7	30929.7	16744.8	17101.7	16505.1
52.9119	13253.8	12354.1	11917.9	20304.9	22356.4	19822.9	32657	33072.9	30322.5	17039.8	17393.2	16761.2
53.0522	12699.4	11896.9	11463.1	20751.8	22856.6	20208.4	31959.8	32353.1	29678.9	17331.4	17681.7	17012.8
53.1924	12162.5	11455.3	11025.7	21192.6	23350.2	20584.5	31224.9	31596	29002.8	17619.3	17966.8	17259.7
53.3327	11644.8	11029.5	10606	21626	23835.5	20949.9	30456.7	30806.3	28298.7	17903.3	18248.2	17501.8
53.473	11147.8	10619.5	10204.1	22050.3	24310.9	21303.9	29660	29988.7	27570.9	18183.2	18526.2	17739.1
53.6132	10672.6	10225.7	9819.63	22464.2	24774.9	21646.1	28839.7	29148.2	26823.8	18459.1	18801	17971.9
53.7535	10219.2	9848.13	9452.07	22866.2	25225.9	21975.8	28000.9	28290	26061.7	18731	19073	18200.6
53.8937	9787.13	9486.64	9100.52	23254.8	25662.5	22292.3	27148.8	27419.6	25289.1	18999.3	19342.5	18426
54.034	9375.22	9140.74	8763.98	23629	26083.3	22594.6	26288.8	26542.6	24510.3	19264.3	19609.4	18648.6
54.1743	8982.07	8809.41	8441.43	23987.5	26486.6	22881.7	25426.2	25664.3	23729.6	19526.2	19873.5	18868.8
54.3145	8606.36	8491.32	8132.02	24329.2	26870.8	23152.1	24565.8	24790	22951.2	19785	20134.2	19087
54.4548	8247.23	8185.05	7835.07	24652.8	27234.1	23404.9	23712.1	23924.3	22179.5	20040.6	20390.9	19302.7
54.595	7904.26	7889.31	7550.12	24957	27574.4	23639	22868.8	23071.2	21418.3	20292.4	20642.5	19515.4
54.7353	7577.23	7603.23	7276.8	25240.3	27890	23854.1	22039.3	22234.4	20671.4	20539.9	20888.3	19724.5
54.8755	7265.88	7326.33	7014.75	25501.1	28179.1	24050	21226.2	21416.7	19941.8	20782	21127.6	19929
55.0158	6969.6	7058.6	6763.43	25737.8	28440.5	24226.4	20431.5	20620.4	19232	21017.7	21359.7	20128.2
55.1561	6687.38	6800.32	6522.09	25949.1	28673	24383.1	19657.1	19847.5	18544	21245.7	21584.2	20321.6
55.2963	6417.9	6551.83	6289.81	26133.6	28875.7	24519.4	18904.5	19099.3	17878.9	21464.9	21800.3	20508.6
55.4366	6159.78	6313.37	6065.63	26290.4	29047.7	24634	18174.7	18376.6	17237.2	21674.1	22007.3	20688.6
55.5768	5911.78	6084.87	5848.74	26418.9	29188.3	24725.5	17468.6	17679.9	16619.1	21872.2	22204.1	20860.7
55.7171	5673.07	5866	5638.52	26518.5	29296.9	24792.3	16786.4	17009	16024.1	22057.9	22389.5	21024.1
55.8573	5443.24	5656.2	5434.58	26588.7	29372.8	24833	16127.9	16363.5	15451.9	22230.1	22562.2	21177.3
55.9976	5222.27	5454.84	5236.66	26629.2	29415.5	24846.7	15492.3	15742.1	14901.5	22387.4	22720.9	21319
56.1379	5010.31	5261.33	5044.61	26639.9	29424.8	24833	14878.3	15143.1	14371.9	22528.7	22864.7	21447.8
56.2781	4807.55	5075.26	4858.37	26620.5	29400.9	24792.6	14284.4	14564.6	13861.6	22652.8	22992.8	21562.6
56.4184	4613.99	4896.37	4677.89	26571	29344.2	24726	13708.6	14004.5	13368.8	22758.6	23104.9	21662.4
56.5586	4429.32	4724.52	4503.12	26491.8	29255.6	24634.5	13149.2	13460.3	12891.3	22845.5	23200.8	21747
56.6989	4252.94	4559.61	4334.09	26383.3	29135.8	24518.7	12604.6	12929.9	12426.9	22913	23280.5	21816.2
56.8391	4084.02	4401.57	4170.97	26246.4	28985.6	24379.5	12073.6	12411.4	11973.5	22961.2	23343.8	21870.4
56.9794	3921.79	4250.34	4014.24	26082	28805.4	24217.2	11555.2	11903	11529	22990.3	23390.3	21909.9
57.1197	3765.77	4106.02	3864.68	25891	28595.7	24032.3	11048.8	11403.5	11092.1	23000.7	23419.7	21934.9
57.2599	3615.86	3968.94	3723.24	25674.3	28356.7	23825	10554.1	10912.1	10661.9	22992.8	23431.3	21945.5
57.4002	3472.33	3839.63	3590.78	25432.7	28088.8	23596.3	10070.8	10428.4	10237.9	22966.9	23424.4	21941.3
57.5404	3335.57	3718.62	3467.87	25167.2	27792.7	23347.2	9598.88	9952.49	9820.36	22922.9	23398.4	21922
57.6807	3205.95	3606.32	3354.69	24878.4	27469.1	23078.9	9138.13	9484.55	9409.6	22860.8	23353.2	21886.7
57.821	3083.74	3502.84	3251.05	24567.1	27119.3	22793.1	8688.48	9025.13	9006.3	22780.4	23288.4	21835
57.9612	2969.01	3408.08	3156.47	24233.9	26744.6	22491.1	8249.99	8574.98	8611.15	22681.7	23204.2	21766.3
58.1015	2861.76	3321.76	3070.36	23879.9	26346.9	22174.1	7823.02	8135.01	8224.91	22564.9	23101	21680.7
58.2417	2761.97	3243.57	2992.11	23506.2	25927.8	21843	7408.33	7706.32	7848.39	22430.4	22979	21577.9
58.382	2669.63	3173.27	2921.23	23114.2	25489.1	21498.3	7007.07	7290.13	7482.57	22278.5	22838.5	21458.3
58.5222	2584.81	3110.74	2857.28	22705.2	25032.6	21140.4	6620.67	6887.75	7128.59	22109.7	22679.3	21322
58.6625	2507.52	3055.89	2799.76	22281.1	24560	20769.9	6250.7	6500.53	6787.83	21924.2	22501.5	21169
58.8028	2437.63	3008.57	2748.01	21843.4	24073	20387.4	5898.68	6129.84	6461.83	21721.8	22304.8	20999.2
58.943	2374.81	2968.35	2701.13	21393.8	23573.5	19994.2	5565.88	5776.96	6152.06	21502.5	22088.9	20812.2
59.0833	2318.53	2934.45	2658.02	20933.7	23063.2	19591.7	5253.26	5443.04	5859.78	21265.7	21854.2	20607.7
59.2235	2268.16	2905.69	2617.56	20464.5	22543.9	19181.4	4961.36	5129.04	5585.87	21011.1	21600.9	20385.2
59.3638	2223.1	2880.66	2578.74	19987.5	22017.3	18765.2	4690.3	4835.71	5330.76	20738.5	21329.7	20144.8
59.504	2182.9	2857.9	2540.88	19504	21485	18344.5	4439.88	4563.54	5094.49	20448.1	21041.4	19886.6
59.6443	2147.22	2836.15	2503.82	19015.5	20948.3	17920.6	4209.72	4312.72	4876.76	20140.2	20736.6	19611.3
59.7846	2115.9	2814.62	2467.93	18523.4	20408.8	17494.7	3999.33	4083.03	4677.06	19815.8	20415.8	19319.8
59.9248	2088.9	2793.13	2433.99	18029.4	19867.9	17067.8	3808.16	3873.84	4494.74	19475.5	20079.1	19013.3
60.0651	2066.18	2772.07	2402.8	17535.1	19327	16641.1	3635.47	3684.14	4329.12	19120	19726.7	18693
60.2053	2047.61	2752.31	2374.91	17042.1	18787.8	16215.9	3480.31	3512.68	4179.48	18750	19358.5	18360.3
60.3456	2032.89	2734.81	2350.34	16551.9	18251.6	15793.6	3341.42	3358.07	4044.99	18366.2	18974.5	18016
60.4859	2021.6	2720.25	2328.58	16065.8	17719.7	15375.4	3217.24	3218.94	3924.71	17969.1	18575.4	17661.1
60.6261	2013.27	2708.77	2308.78	15584.8	17193.3	14962.5	3106.01	3094.02	3817.49	17559.5	18162.2	17296.5
60.7664	2007.48	2699.98	2290.15	15109.9	16673.3	14555.9	3005.89	2982.18	3721.97	17138.8	17736.4	16923.2
60.9066	2004.03	2693.12	2272.21	14642	16160.9	14156.2	2915.19	2882.46	3636.63	16708.5	17300.2	16542.2
61.0469	2002.89	2687.36	2255.01	14182.1	15657.1	13763.9	2832.42	2793.85	3559.82	16270.6	16855.8	16155.2
61.1872	2004.18	2682.1	2239.05	13731.5	15163.4	13379.1	2756.35	2715.18	3489.94	15827.6	16405.5	15763.6
61.3274	2008.07	2677.08	2225.08	13291.4	14681.4	13002	2685.91	2644.99	3425.56	15381.7	15951	15369
61.4677	2014.58	2672.35	2213.69	12863.5	14213.1	12632.9	2620.21	2581.61	3365.53	14935.1	15494.1	14972.6
61.6079	2023.44	2668.16	2205.02	12449.1	13760.8	12272.3	2558.47	2523.34	3309.04	14489.8	15036.1	14575.6
61.7482	2034.05	2664.71	2198.59	12049.6	13326.6	11920.8	2500.04	2468.69	3255.51	14047.5	14578.5	14179.3
61.8884	2045.58	2661.99	2193.37	11665.9	12912.2	11579.1	2444.46	2416.53	3204.47	13609.9	14123.2	13784.7
62.0287	2057.1	2659.66	2188.06	11298.5	12518.7	11247.9	2391.45	2366.22	3155.4	13178.6	13672.3	13392.8
62.169	2067.78	2656.98	2181.42	10948	12146.2	10928	2340.85	2317.57	3107.72	12755.1	13228.4	13004.9
62.3092	2077.03	2653.03	2172.73	10614.4	11794.1	10619.6	2292.63	2270.76	3060.81	12341.1	12794	12622.5
62.4495	2084.55	2646.92	2161.97	10298	11461.4	10323	2246.84	2226.15	3014.16	11938.1	12371.8	12246.8
62.5897	2090.4	2637.96	2149.85	9998.74	11146.9	10038.5	2203.63	2184.03	2967.47	11547.5	11963.5	11879.4
62.73	2094.94	2625.97	2137.46	9716.68	10849.6	9766.46	2163.15	2144.39	2920.67	11170.4	11570.7	11521.5
62.8702	2098.67	2611.3	2125.87	9451.68	10568.7	9507.25	2125.56	2106.9	2874.03	10807.9	11194	11174.1
63.0105	2102.11	2594.88	2115.71	9203.46	10303.7	9261.44	2090.94	2071	2828.03	10460.2	10833.5	10838.1
63.1508	2105.55	2578.02	2107.04	8971.5	10054.2	9029.52	2059.26	2036.15	2783.3	10127.8	10489.3	10514.5
63.291	2109.02	2562.02	2099.35	8754.97	9819.59	8811.75	2030.43	2002.07	2740.43	9810.72	10161	10203.8
63.4313	2112.32	2547.91	2091.86	8552.74	9598.55	8608.09	2004.37	1968.83	2699.88	9508.89	9848.67	9906.97
63.5715	2115.22	2536.23	2083.88	8363.53	9389.33	8418.17	1981.05	1936.81	2661.91	9222.28	9552.23	9624.84
63.7118	2117.64	2527.06	2075.21	8185.99	9189.63	8241.28	1960.54	1906.63	2626.53	8950.79	9271.79	9358.31
63.852	2119.84	2520.24	2066.34	8018.75	8997	8076.39	1942.95	1878.88	2593.63	8694.19	9007.27	9108.06
63.9923	2122.43	2515.54	2058.31	7860.44	8809.16	7922.2	1928.31	1853.97	2563.01	8451.99	8758.23	8874.31
64.1326	2126.23	2512.83	2052.39	7709.7	8624.34	7777.19	1916.47	1831.96	2534.51	8223.33	8523.65	8656.58
64.2728	2132.02	2512.07	2049.6	7565.15	8441.47	7639.68	1907.11	1812.55	2508.07	8006.97	8301.92	8453.78
64.4131	2140.28	2513.32	2050.34	7425.3	8260.13	7507.97	1899.77	1795.17	2483.75	7801.43	8090.97	8264.33
64.5533	2151.08	2516.65	2054.31	7288.56	8080.34	7380.39	1893.95	1779.22	2461.69	7605.07	7888.5	8086.45
64.6936	2164.03	2522.06	2060.59	7153.26	7902.22	7255.44	1889.16	1764.2	2442.05	7416.31	7692.24	7918.3
64.8338	2178.5	2529.41	2067.97	7017.77	7725.67	7131.7	1884.93	1749.91	2424.89	7233.71	7500.09	7758.17
64.9741	2193.84	2538.37	2075.37	6880.8	7550.19	7007.84	1880.86	1736.47	2410.1	7056.03	7310.33	7604.49
65.1144	2209.62	2548.49	2082.14	6741.46	7374.79	6882.57	1876.62	1724.25	2397.4	6882.19	7121.7	7455.79
65.2546	2225.77	2559.24	2088.18	6599.24	7198.14	6754.73	1871.99	1713.71	2386.46	6711.18	6933.3	7310.6
65.3949	2242.66	2570.03	2093.92	6453.93	7018.8	6623.29	1866.85	1705.23	2376.91	6541.92	6744.55	7167.32
65.5351	2260.88	2580.39	2100.01	6305.46	6835.53	6487.48	1861.19	1698.93	2368.38	6373.24	6555.03	7024.22
65.6754	2280.99	2590	2106.98	6153.79	6647.57	6346.83	1855.06	1694.64	2360.44	6203.84	6364.37	6879.42
65.8157	2303.27	2598.85	2115.03	5998.86	6454.7	6201.11	1848.57	1691.98	2352.67	6032.51	6172.28	6731.19
65.9559	2327.49	2607.18	2123.89	5840.6	6257.25	6050.43	1841.84	1690.54	2344.74	5858.35	5978.55	6578.15
66.0962	2352.91	2615.41	2132.92	5679.05	6055.97	5895.23	1834.97	1690.06	2336.41	5680.98	5783.13	6419.44
66.2364	2378.45	2623.95	2141.32	5514.52	5851.8	5736.27	1828.04	1690.42	2327.59	5500.61	5586.16	6254.91
66.3767	2402.99	2633.08	2148.4	5347.73	5645.75	5574.66	1821.13	1691.64	2318.19	5317.98	5387.98	6085.04
66.5169	2425.74	2643.02	2153.87	5179.9	5438.81	5411.71	1814.31	1693.75	2308.21	5134.15	5189.17	5910.85
66.6572	2446.45	2653.91	2157.95	5012.67	5231.89	5248.8	1807.7	1696.7	2297.64	4950.3	4990.64	5733.63
66.7975	2465.37	2665.95	2161.27	4847.83	5025.8	5087.23	1801.42	1700.3	2286.48	4767.43	4793.56	5554.76
66.9377	2483.03	2679.26	2164.58	4687.05	4821.42	4928.18	1795.58	1704.24	2274.72	4586.34	4599.33	5375.48
67.078	2499.9	2693.94	2168.48	4531.74	4619.81	4772.67	1790.35	1708.13	2262.24	4407.59	4409.33	5196.92
67.2182	2516.13	2710	2173.14	4382.92	4422.28	4621.65	1785.9	1711.48	2248.93	4231.64	4224.81	5020.1
67.3585	2531.45	2727.34	2178.21	4241.2	4230.47	4476.05	1782.43	1713.86	2234.81	4059.05	4046.8	4846.14
67.4988	2545.22	2745.8	2182.97	4106.84	4046.2	4336.89	1780.01	1714.83	2220.06	3890.59	3876.01	4676.25
67.639	2556.72	2765.1	2186.52	3979.89	3871.36	4205.23	1778.54	1714.13	2205.1	3727.37	3712.87	4511.75
67.7793	2565.39	2784.9	2188.15	3860.44	3707.71	4082.08	1777.71	1711.59	2190.45	3570.89	3557.56	4353.94
67.9195	2571.06	2804.79	2187.63	3748.79	3556.62	3968.14	1777.04	1707.18	2176.63	3422.79	3410.25	4203.95
68.0598	2574.09	2824.35	2185.3	3645.43	3418.92	3863.71	1776.01	1700.89	2164.09	3284.68	3271.27	4062.61
68.2	2575.28	2843.13	2182	3550.92	3294.83	3768.66	1774.23	1692.69	2153.17	3157.75	3141.19	3930.35
68.3403	2575.6	2860.61	2178.82	3465.72	3184.07	3682.48	1771.55	1682.58	2144.05	3042.62	3020.69	3807.2
68.4805	2575.98	2876.27	2176.88	3389.95	3086.03	3604.36	1768.05	1670.55	2136.72	2939.25	2910.46	3692.9
68.6208	2577.11	2889.65	2177.03	3323.39	3000.01	3533.37	1764.04	1656.73	2130.99	2847.12	2811.04	3586.99
68.7611	2579.37	2900.36	2179.75	3265.45	2925.32	3468.57	1759.97	1641.45	2126.67	2765.44	2722.75	3489.02
68.9013	2582.86	2908.08	2185.08	3215.23	2861.35	3409.18	1756.32	1625.17	2123.61	2693.39	2645.61	3398.53
69.0416	2587.42	2912.55	2192.73	3171.62	2807.5	3354.66	1753.41	1608.47	2121.66	2630.23	2579.2	3315.04
69.1818	2592.76	2913.53	2202.29	3133.51	2763.1	3304.69	1751.3	1591.87	2120.69	2575.39	2522.72	3237.96
69.3221	2598.54	2910.95	2213.45	3099.85	2727.22	3259.03	1749.72	1575.82	2120.42	2528.39	2475.11	3166.6
69.4624	2604.51	2904.94	2226.09	3069.8	2698.59	3217.44	1748.17	1560.7	2120.58	2488.75	2435.22	3100.14
69.6026	2610.44	2895.83	2240.21	3042.74	2675.65	3179.57	1746.08	1546.89	2120.87	2455.95	2402.04	3037.78
69.7429	2616.1	2884.17	2255.78	3018.25	2656.72	3145.01	1743.01	1534.75	2121.01	2429.29	2374.76	2978.8
69.8831	2621.15	2870.54	2272.54	2996.04	2640.3	3113.42	1738.79	1524.61	2120.81	2407.91	2352.67	2922.67
70.0234	2625.13	2855.58	2289.99	2975.86	2625.27	3084.63	1733.54	1516.79	2120.1	2390.71	2335.04	2869.08
70.1637	2627.54	2839.87	2307.31	2957.4	2610.91	3058.67	1727.57	1511.44	2118.85	2376.45	2321.05	2817.93
70.3039	2627.95	2823.92	2323.44	2940.26	2596.83	3035.73	1721.22	1508.58	2117.11	2363.87	2309.66	2769.37
70.4442	2626.06	2808.13	2337.27	2923.86	2582.75	3016.07	1714.66	1508.05	2114.98	2351.96	2299.68	2723.63
70.5844	2621.63	2792.81	2347.76	2907.57	2568.32	2999.87	1707.84	1509.56	2112.52	2340.04	2289.85	2680.96
70.7247	2614.5	2778.15	2354.19	2890.79	2553.07	2987.15	1700.5	1512.75	2109.67	2327.89	2279.09	2641.48
70.8649	2604.49	2764.28	2356.25	2873.15	2536.33	2977.7	1692.3	1517.22	2106.27	2315.64	2266.67	2605.15
71.0052	2591.41	2751.21	2353.93	2854.52	2517.41	2971.04	1682.99	1522.52	2102.18	2303.58	2252.28	2571.76
71.1454	2575.05	2738.8	2347.38	2835.02	2495.72	2966.5	1672.59	1528.24	2097.33	2291.97	2235.96	2541.07
71.2857	2555.19	2726.73	2336.71	2814.95	2470.93	2963.28	1661.39	1533.92	2091.83	2280.98	2217.99	2512.9
71.426	2531.72	2714.5	2321.96	2794.71	2443.12	2960.54	1649.85	1539.1	2085.94	2270.63	2198.86	2487.15
71.5662	2504.77	2701.57	2303.14	2774.72	2412.67	2957.43	1638.53	1543.38	2080.04	2260.91	2179.2	2463.8
71.7065	2474.82	2687.35	2280.34	2755.32	2380.21	2953.13	1627.99	1546.51	2074.6	2251.83	2159.77	2442.84
71.8468	2442.58	2671.41	2253.82	2736.68	2346.38	2946.86	1618.64	1548.44	2069.99	2243.45	2141.39	2424.14
71.987	2408.86	2653.44	2224.08	2718.73	2311.63	2937.94	1610.7	1549.35	2066.42	2235.88	2124.8	2407.41
72.1273	2374.37	2633.41	2191.82	2701.16	2276.2	2925.8	1604.17	1549.67	2063.81	2229.22	2110.67	2392.28
72.2675	2339.66	2611.42	2157.9	2683.56	2240.06	2910.03	1598.93	1549.98	2061.89	2223.59	2099.52	2378.34
72.4078	2305.02	2587.72	2123.14	2665.54	2203.09	2890.41	1594.92	1550.98	2060.22	2219.11	2091.7	2365.35
72.548	2270.52	2562.6	2088.22	2646.91	2165.29	2866.99	1592.23	1553.29	2058.43	2215.89	2087.37	2353.24
72.6883	2236	2536.33	2053.58	2627.65	2126.9	2840.1	1591.09	1557.36	2056.24	2214	2086.41	2342.08
72.8286	2201.25	2509.09	2019.43	2607.87	2088.39	2810.35	1591.75	1563.32	2053.58	2213.42	2088.51	2331.98
72.9688	2166.13	2481.08	1985.89	2587.66	2050.36	2778.47	1594.29	1570.99	2050.55	2214.05	2093.22	2323.06
73.1091	2130.78	2452.48	1953.11	2567.04	2013.36	2745.12	1598.6	1580.08	2047.44	2215.8	2100	2315.45
73.2493	2095.65	2423.59	1921.39	2545.88	1977.75	2710.78	1604.37	1590.24	2044.59	2218.61	2108.36	2309.34
73.3896	2061.44	2394.88	1891.18	2524	1943.67	2675.83	1611.28	1601.27	2042.39	2222.43	2117.81	2305.01
73.5298	2028.87	2366.97	1863.09	2501.21	1911.14	2640.62	1619.16	1613.04	2041.14	2227.18	2127.93	2302.74
73.6701	1998.55	2340.53	1837.79	2477.43	1880.14	2605.66	1628.15	1625.49	2041.04	2232.63	2138.27	2302.78
73.8104	1970.82	2316.2	1815.84	2452.81	1850.64	2571.59	1638.56	1638.49	2042.2	2238.47	2148.34	2305.31
73.9506	1945.76	2294.43	1797.54	2427.63	1822.65	2539.17	1650.77	1651.81	2044.65	2244.3	2157.55	2310.35
74.0909	1923.16	2275.38	1782.79	2402.29	1796.11	2509.12	1665.01	1665.08	2048.35	2249.7	2165.21	2317.74
74.2311	1902.62	2258.91	1771.11	2377.21	1770.94	2481.98	1681.18	1677.79	2053.31	2254.41	2170.65	2327.1
74.3714	1883.77	2244.55	1761.87	2352.74	1746.93	2457.99	1698.86	1689.39	2059.59	2258.45	2173.41	2337.82
74.5117	1866.42	2231.72	1754.43	2329.17	1723.82	2437.03	1717.37	1699.49	2067.33	2262.15	2173.43	2349.13
74.6519	1850.69	2219.9	1748.38	2306.65	1701.3	2418.67	1735.82	1707.95	2076.69	2266.07	2171.08	2360.16
74.7922	1836.88	2208.8	1743.48	2285.22	1679.09	2402.29	1753.37	1714.9	2087.76	2270.8	2167.1	2370.07
74.9324	1825.25	2198.39	1739.6	2264.8	1657.05	2387.29	1769.31	1720.76	2100.43	2276.64	2162.38	2378.19
75.0727	1815.88	2188.9	1736.7	2245.3	1635.19	2373.23	1783.28	1726	2114.41	2283.6	2157.74	2384.15
75.2129	1808.57	2180.67	1734.72	2226.73	1613.73	2359.9	1795.24	1731.12	2129.18	2291.32	2153.72	2387.9
75.3532	1802.94	2173.98	1733.52	2209.33	1592.93	2347.33	1805.43	1736.53	2144.08	2299.27	2150.53	2389.65
75.4934	1798.38	2168.97	1732.89	2193.48	1573.1	2335.74	1814.18	1742.53	2158.36	2306.82	2148.03	2389.65
75.6337	1794.18	2165.49	1732.48	2179.59	1554.45	2325.48	1821.7	1749.27	2171.33	2313.46	2145.79	2388.07
75.774	1789.6	2163	1731.9	2167.87	1537.1	2316.76	1828	1756.77	2182.39	2318.84	2143.32	2384.92
75.9142	1784.08	2160.72	1730.78	2158.25	1521.02	2309.57	1832.86	1764.92	2191.12	2322.87	2140.21	2380.17
76.0545	1777.41	2157.77	1728.86	2150.3	1506.05	2303.6	1835.99	1773.46	2197.35	2325.7	2136.28	2373.9
76.1947	1769.74	2153.48	1726.05	2143.42	1491.97	2298.37	1837.23	1782.04	2201.15	2327.54	2131.56	2366.38
76.335	1761.41	2147.56	1722.47	2136.93	1478.58	2293.43	1836.75	1790.18	2202.75	2328.57	2126.24	2358.09
76.4753	1752.73	2140.12	1718.4	2130.24	1465.8	2288.55	1835.07	1797.41	2202.54	2328.81	2120.46	2349.6
76.6155	1743.87	2131.56	1714.28	2123.01	1453.7	2283.75	1832.99	1803.3	2200.96	2328.14	2114.23	2341.5
76.7558	1734.79	2122.43	1710.67	2115.16	1442.39	2279.25	1831.31	1807.64	2198.37	2326.4	2107.41	2334.32
76.896	1725.31	2113.25	1708.1	2106.8	1431.93	2275.36	1830.71	1810.44	2195.06	2323.45	2099.75	2328.44
77.0363	1715.24	2104.3	1707.06	2098.22	1422.27	2272.29	1831.61	1811.94	2191.23	2319.25	2090.97	2324.04
77.1765	1704.5	2095.58	1707.91	2089.69	1413.17	2270.11	1834.17	1812.44	2187.03	2314.01	2080.93	2321.16
77.3168	1693.33	2086.84	1710.96	2081.42	1404.26	2268.6	1838.27	1812.22	2182.7	2308.2	2069.76	2319.72
77.4571	1682.32	2077.81	1716.37	2073.45	1395.12	2267.35	1843.58	1811.43	2178.54	2302.53	2058.01	2319.62
77.5973	1672.38	2068.4	1724.22	2065.66	1385.34	2265.8	1849.55	1810.15	2174.88	2297.73	2046.6	2320.79
77.7376	1664.39	2058.86	1734.42	2057.77	1374.69	2263.4	1855.59	1808.41	2172	2294.43	2036.65	2323.26
77.8778	1659.01	2049.78	1746.83	2049.56	1363.24	2259.76	1861.22	1806.27	2170.01	2292.99	2029.25	2327.11
78.0181	1656.46	2041.96	1761.25	2040.93	1351.4	2254.73	1866.23	1803.86	2168.89	2293.51	2025.23	2332.44
78.1584	1656.63	2036.27	1777.56	2032.12	1339.86	2248.49	1870.7	1801.51	2168.56	2295.86	2025.03	2339.25
78.2986	1659.13	2033.36	1795.54	2023.65	1329.56	2241.4	1874.98	1799.71	2168.91	2299.75	2028.74	2347.42
78.4389	1663.35	2033.56	1814.88	2016.21	1321.48	2233.99	1879.52	1799.06	2169.84	2304.77	2036.17	2356.67
78.5791	1668.57	2036.73	1835.03	2010.45	1316.51	2226.76	1884.73	1800.11	2171.36	2310.56	2046.98	2366.66
78.7194	1674.15	2042.37	1855.25	2006.81	1315.26	2220.04	1890.8	1803.17	2173.52	2316.82	2060.79	2377.06
78.8596	1679.71	2049.81	1874.71	2005.43	1317.94	2213.9	1897.67	1808.24	2176.43	2323.37	2077.28	2387.77
78.9999	1685.24	2058.5	1892.57	2006.05	1324.22	2208.15	1905.09	1814.99	2180.25	2330.1	2096.19	2398.84
79.1402	1691	2068.14	1908.14	2008.18	1333.34	2202.53	1912.71	1822.95	2185.07	2337	2117.15	2410.43
79.2804	1697.34	2078.73	1920.92	2011.16	1344.36	2196.86	1920.21	1831.71	2190.89	2344.18	2139.51	2422.63
79.4207	1704.44	2090.37	1930.63	2014.44	1356.43	2191.2	1927.5	1841.06	2197.55	2351.87	2162.28	2435.37
79.5609	1712.24	2103.15	1937.28	2017.63	1368.99	2185.86	1934.65	1851.05	2204.76	2360.34	2184.19	2448.35
79.7012	1720.37	2116.96	1941.08	2020.59	1381.74	2181.3	1941.93	1861.85	2212.15	2369.8	2203.88	2461.17
79.8414	1728.26	2131.45	1942.36	2023.4	1394.48	2177.97	1949.6	1873.62	2219.43	2380.3	2220.14	2473.39
79.9817	1735.34	2146.05	1941.49	2026.24	1406.9	2176.22	1957.83	1886.33	2226.44	2391.63	2232.13	2484.7
80.122	1741.27	2160.09	1938.84	2029.36	1418.53	2176.2	1966.47	1899.67	2233.19	2403.38	2239.55	2495.03
80.2622	1746.04	2172.98	1934.77	2032.96	1428.68	2177.87	1975.06	1913.15	2239.8	2415.03	2242.68	2504.59
80.4025	1750.13	2184.26	1929.68	2037.18	1436.55	2181.01	1982.88	1926.27	2246.45	2426.04	2242.32	2513.81
80.5427	1754.39	2193.77	1924.01	2042.04	1441.52	2185.37	1989.09	1938.68	2253.16	2435.93	2239.54	2523.19
80.683	1759.75	2201.54	1918.28	2047.51	1443.25	2190.7	1993.03	1950.21	2259.65	2444.42	2235.31	2533.17
80.8233	1767.06	2207.76	1913.17	2053.54	1441.91	2196.89	1994.45	1960.89	2265.42	2451.45	2230.34	2543.96
80.9635	1776.82	2212.69	1909.44	2060.16	1438.17	2203.95	1993.6	1970.78	2269.87	2457.11	2224.94	2555.47
81.1038	1789.14	2216.56	1907.83	2067.46	1433.11	2211.95	1991.23	1979.99	2272.55	2461.55	2219.24	2567.43
81.244	1803.73	2219.48	1908.8	2075.56	1428.02	2220.95	1988.34	1988.59	2273.39	2464.82	2213.32	2579.48
81.3843	1819.96	2221.42	1912.51	2084.59	1424.14	2230.83	1985.91	1996.64	2272.71	2466.78	2207.48	2591.34
81.5245	1837.08	2222.31	1918.76	2094.62	1422.43	2241.34	1984.64	2004.15	2271.11	2467.14	2202.38	2602.92
81.6648	1854.44	2222.1	1927.16	2105.62	1423.39	2252.07	1984.89	2011.07	2269.33	2465.58	2198.96	2614.27
81.8051	1871.64	2220.93	1937.26	2117.5	1427.04	2262.51	1986.7	2017.3	2268.05	2461.86	2198.26	2625.58
81.9453	1888.64	2219.08	1948.68	2130.03	1432.99	2272.15	1989.95	2022.81	2267.76	2456.01	2201.15	2637.08
82.0856	1905.61	2217.02	1961.06	2142.85	1440.62	2280.62	1994.51	2027.68	2268.66	2448.53	2207.95	2648.94
82.2258	1922.72	2215.27	1974.1	2155.49	1449.32	2287.69	2000.38	2032.22	2270.61	2440.41	2218.32	2661.13
82.3661	1939.98	2214.37	1987.51	2167.39	1458.61	2293.33	2007.82	2036.79	2273.27	2433	2231.23	2673.44
82.5063	1957.02	2214.71	2000.98	2178	1468.16	2297.6	2017.27	2041.75	2276.19	2427.66	2245.32	2685.51
82.6466	1973.16	2216.46	2014.21	2186.84	1477.74	2300.51	2029.17	2047.26	2279.05	2425.41	2259.18	2696.97
82.7869	1987.53	2219.58	2026.85	2193.6	1487.02	2302.05	2043.7	2053.23	2281.75	2426.76	2271.68	2707.54
82.9271	1999.33	2223.87	2038.49	2198.26	1495.61	2302.32	2060.6	2059.4	2284.47	2431.67	2282.17	2717.07
83.0674	2008	2229.07	2048.76	2201.13	1503.11	2301.56	2079.18	2065.44	2287.55	2439.66	2290.5	2725.5
83.2076	2013.4	2234.89	2057.36	2202.75	1509.15	2300.26	2098.39	2071.08	2291.38	2449.98	2296.88	2732.83
83.3479	2015.8	2241.01	2064.13	2203.76	1513.53	2299.11	2117.12	2076.23	2296.27	2461.8	2301.65	2739.1
83.4882	2015.75	2247.17	2069.08	2204.69	1516.23	2298.77	2134.38	2081.02	2302.31	2474.41	2305.05	2744.35
83.6284	2013.93	2253.16	2072.41	2205.87	1517.4	2299.8	2149.49	2085.67	2309.28	2487.26	2307.01	2748.63
83.7687	2010.96	2258.89	2074.57	2207.39	1517.23	2302.46	2162.23	2090.45	2316.74	2500.01	2307.24	2751.9
83.9089	2007.29	2264.35	2076.13	2209.16	1516	2306.78	2172.78	2095.57	2324.23	2512.41	2305.39	2754.07
84.0492	2003.19	2269.55	2077.68	2211.1	1514.05	2312.54	2181.5	2101.22	2331.41	2524.2	2301.31	2755.11
84.1894	1998.81	2274.43	2079.71	2213.25	1511.84	2319.44	2188.8	2107.58	2338.2	2535.05	2295.17	2755.03
84.3297	1994.31	2278.94	2082.55	2215.89	1509.96	2327.19	2194.88	2114.8	2344.79	2544.65	2287.54	2753.95
84.47	1989.94	2283.07	2086.47	2219.44	1509.04	2335.61	2199.75	2122.9	2351.52	2552.71	2279.28	2752.05
84.6102	1986.16	2286.85	2091.7	2224.38	1509.71	2344.69	2203.36	2131.74	2358.85	2559.06	2271.46	2749.51
84.7505	1983.55	2290.44	2098.44	2231.06	1512.41	2354.5	2205.65	2141.03	2367.27	2563.7	2265.1	2746.61
84.8907	1982.81	2294.08	2106.78	2239.58	1517.4	2365.05	2206.72	2150.53	2377.22	2566.8	2260.99	2743.72
85.031	1984.53	2298.09	2116.64	2249.58	1524.6	2376.26	2206.78	2160.18	2388.97	2568.74	2259.61	2741.22
85.1713	1989.1	2302.79	2127.76	2260.37	1533.68	2387.86	2206.22	2170.13	2402.52	2570.07	2261.07	2739.47
85.3115	1996.56	2308.48	2139.8	2271.07	1544.12	2399.5	2205.59	2180.56	2417.55	2571.39	2265.17	2738.76
85.4518	2006.55	2315.25	2152.41	2280.84	1555.32	2410.75	2205.41	2191.55	2433.46	2573.18	2271.6	2739.26
85.592	2018.44	2323.03	2165.29	2289.14	1566.76	2421.21	2206.07	2202.89	2449.51	2575.78	2280.01	2741.08
85.7323	2031.47	2331.58	2178.2	2295.85	1578.06	2430.67	2207.66	2214.11	2464.99	2579.37	2290.08	2744.16
85.8725	2044.92	2340.72	2190.94	2301.17	1589.03	2439.11	2210.06	2224.54	2479.32	2584	2301.5	2748.33
86.0128	2058.26	2350.4	2203.34	2305.51	1599.63	2446.74	2213.03	2233.53	2492.18	2589.61	2313.86	2753.29
86.153	2071.2	2360.62	2215.21	2309.23	1609.85	2453.8	2216.33	2240.66	2503.54	2595.94	2326.65	2758.71
86.2933	2083.63	2371.41	2226.34	2312.51	1619.57	2460.42	2219.83	2245.82	2513.56	2602.57	2339.17	2764.43
86.4336	2095.54	2382.77	2236.48	2315.25	1628.51	2466.54	2223.49	2249.25	2522.51	2608.89	2350.64	2770.45
86.5738	2106.94	2394.6	2245.42	2317.23	1636.21	2471.89	2227.42	2251.45	2530.52	2614.23	2360.3	2776.92
86.7141	2117.77	2406.72	2253.03	2318.2	1642.1	2476.11	2231.81	2253.09	2537.52	2618	2367.6	2784.02
86.8543	2127.91	2418.85	2259.29	2318.17	1645.71	2478.81	2236.91	2254.8	2543.22	2619.8	2372.28	2791.9
86.9946	2137.16	2430.7	2264.32	2317.49	1646.81	2479.77	2242.88	2257.06	2547.22	2619.45	2374.39	2800.61
87.1349	2145.33	2442.04	2268.33	2316.88	1645.54	2478.99	2249.75	2260.13	2549.15	2617.02	2374.17	2810.06
87.2751	2152.29	2452.82	2271.61	2317.16	1642.39	2476.68	2257.39	2264.01	2548.84	2612.83	2372	2820.05
87.4154	2158.07	2463.18	2274.55	2319.09	1638.1	2473.24	2265.61	2268.53	2546.42	2607.38	2368.31	2830.26
87.5556	2162.84	2473.39	2277.6	2323.16	1633.58	2469.1	2274.32	2273.48	2542.44	2601.28	2363.57	2840.43
87.6959	2166.89	2483.72	2281.17	2329.54	1629.73	2464.68	2283.5	2278.75	2537.72	2595.12	2358.24	2850.42
87.8362	2170.53	2494.34	2285.59	2338.04	1627.3	2460.35	2293.18	2284.48	2533.21	2589.47	2352.84	2860.24
87.9764	2174.04	2505.26	2291.05	2348.26	1626.82	2456.52	2303.39	2290.93	2529.68	2584.84	2347.9	2869.99
88.1167	2177.51	2516.31	2297.57	2359.74	1628.62	2453.68	2314.09	2298.39	2527.5	2581.67	2343.97	2879.7
88.2569	2180.9	2527.18	2305.09	2372.22	1632.83	2452.44	2325.11	2306.91	2526.55	2580.34	2341.59	2889.33
88.3972	2183.96	2537.44	2313.45	2385.66	1639.52	2453.45	2336.17	2316.23	2526.35	2581.16	2341.24	2898.68
88.5374	2186.32	2546.65	2322.43	2400.22	1648.76	2457.24	2346.81	2325.79	2526.24	2584.31	2343.32	2907.36
88.6777	2187.63	2554.48	2331.81	2416.01	1660.68	2464.16	2356.49	2334.92	2525.56	2589.92	2348.11	2914.82
88.818	2187.74	2560.83	2341.39	2432.94	1675.36	2474.31	2364.62	2343.04	2523.97	2597.97	2355.7	2920.38
88.9582	2186.7	2565.8	2351.06	2450.57	1692.79	2487.47	2370.71	2349.83	2521.5	2608.36	2365.86	2923.43
89.0985	2184.79	2569.6	2360.84	2468.15	1712.76	2503.17	2374.36	2355.29	2518.49	2620.86	2378.14	2923.61
89.2387	2182.33	2572.4	2370.83	2484.74	1734.89	2520.82	2375.29	2359.71	2515.49	2635	2391.92	2920.89
89.379	2179.59	2574.34	2381.14	2499.39	1758.56	2539.81	2373.39	2363.56	2512.93	2650.2	2406.66	2915.58
89.5192	2176.78	2575.46	2391.82	2511.4	1782.99	2559.66	2368.75	2367.34	2511.03	2665.82	2421.92	2908.2
89.6595	2174.13	2575.81	2402.74	2520.51	1807.3	2579.96	2361.7	2371.47	2509.73	2681.28	2437.45	2899.33
89.7998	2171.94	2575.45	2413.61	2526.97	1830.67	2600.36	2352.74	2376.16	2508.7	2696.06	2453.04	2889.53
89.94	2170.58	2574.56	2424.02	2531.45	1852.34	2620.51	2342.41	2381.45	2507.59	2709.72	2468.52	2879.29
90.0803	2170.49	2573.37	2433.5	2534.72	1871.82	2640.05	2331.23	2387.22	2506.26	2721.96	2483.65	2869
90.2205	2172.19	2572.21	2441.67	2537.43	1888.87	2658.59	2319.67	2393.44	2504.93	2732.68	2498.17	2858.98
90.3608	2176.24	2571.4	2448.42	2539.92	1903.55	2675.73	2308.21	2400.25	2504.22	2741.97	2511.79	2849.6
90.5011	2183.16	2571.27	2453.98	2542.2	1916.19	2691.14	2297.45	2407.95	2504.98	2750.11	2524.3	2841.31
90.6413	2193.24	2572.08	2458.91	2544.04	1927.26	2704.65	2288.11	2416.91	2508	2757.44	2535.61	2834.6
90.7816	2206.44	2574.04	2463.97	2545.16	1937.16	2716.42	2280.92	2427.41	2513.79	2764.24	2545.76	2829.92
90.9218	2222.4	2577.27	2469.81	2545.43	1946.12	2726.96	2276.65	2439.51	2522.36	2770.69	2554.92	2827.66
91.0621	2240.5	2581.85	2476.91	2545.02	1954.21	2737.08	2275.92	2452.93	2533.31	2776.83	2563.31	2828.06
91.2023	2259.99	2587.83	2485.41	2544.47	1961.48	2747.63	2279.16	2467.13	2545.89	2782.6	2571.15	2831.25
91.3426	2280.13	2595.22	2495.2	2544.56	1968.1	2759.27	2286.51	2481.37	2559.22	2787.89	2578.66	2837.26
91.4829	2300.36	2604.03	2506.02	2546.06	1974.42	2772.24	2297.8	2494.94	2572.53	2792.63	2586.02	2845.99
91.6231	2320.35	2614.2	2517.56	2549.52	1980.93	2786.38	2312.56	2507.35	2585.28	2796.85	2593.4	2857.16
91.7634	2340.02	2625.62	2529.66	2555.12	1988.08	2801.14	2330.12	2518.49	2597.28	2800.66	2600.99	2870.3
91.9036	2359.3	2638.2	2542.39	2562.65	1996.27	2815.8	2349.68	2528.65	2608.69	2804.26	2609.06	2884.69
92.0439	2377.92	2651.79	2556.01	2571.63	2005.8	2829.64	2370.43	2538.37	2619.81	2807.72	2617.9	2899.53
92.1841	2395.39	2666.22	2570.81	2581.41	2016.82	2842.14	2391.71	2548.15	2630.89	2811.03	2627.73	2914.11
92.3244	2411.03	2681.3	2586.96	2591.36	2029.23	2853.13	2412.96	2558.3	2641.91	2814.09	2638.69	2927.86
92.4647	2424.24	2696.79	2604.4	2601.04	2042.73	2862.66	2433.75	2568.81	2652.62	2816.72	2650.78	2940.44
92.6049	2434.63	2712.46	2622.77	2610.26	2056.85	2870.84	2453.71	2579.4	2662.59	2818.74	2663.88	2951.62
92.7452	2442.09	2728.11	2641.55	2619.08	2071.13	2877.74	2472.5	2589.64	2671.36	2819.97	2677.74	2961.31
92.8854	2446.82	2743.54	2660.08	2627.69	2085.13	2883.3	2489.72	2599.13	2678.68	2820.3	2692.04	2969.51
93.0257	2449.22	2758.54	2677.74	2636.26	2098.6	2887.33	2504.99	2607.64	2684.54	2819.72	2706.46	2976.22
93.1659	2449.89	2772.88	2694.01	2644.86	2111.41	2889.58	2518.01	2615.24	2689.3	2818.39	2720.69	2981.44
93.3062	2449.46	2786.34	2708.63	2653.36	2123.57	2889.82	2528.62	2622.21	2693.45	2816.55	2734.53	2985.14
93.4465	2454.67	2802.48	2725.29	2666.05	2141.08	2891.91	2540.6	2635.72	2704.81	2821.07	2752.5	2990.75
93.5867	2475.49	2831.55	2755.09	2692.8	2174.56	2907.59	2566.99	2663.36	2730.27	2839.51	2783.58	3009.19
93.727	2503.43	2866.74	2791.14	2726.07	2215.58	2929.37	2600.08	2697.71	2762.32	2864.32	2820.91	3033.45
93.8672	2534.29	2904.45	2829.8	2762	2259.76	2953.59	2635.9	2734.95	2797.21	2891.8	2860.86	3060.04
94.0075	2566.43	2943.25	2869.59	2799.06	2305.34	2978.89	2672.91	2773.56	2833.46	2920.53	2901.97	3087.62
94.1478	2599.14	2982.47	2909.85	2836.56	2351.5	3004.66	2710.38	2812.79	2870.39	2949.88	2943.56	3115.59
94.288	2632.13	3021.84	2950.28	2874.23	2397.91	3030.71	2748.06	2852.35	2907.68	2979.57	2985.33	3143.74
94.4283	2665.38	3061.32	2990.83	2912.02	2444.51	3057.03	2785.9	2892.16	2945.3	3009.59	3027.24	3172.08
94.5685	2699.07	3101.04	3031.62	2950.11	2491.45	3083.79	2824.06	2932.33	2983.36	3040.08	3069.41	3200.76
94.7088	2733.51	3141.24	3072.91	2988.76	2539.02	3111.27	2862.84	2973.12	3022.11	3071.31	3112.06	3230.04
94.8491	2769.11	3182.27	3115.04	3028.36	2587.66	3139.85	2902.62	3014.89	3061.91	3103.62	3155.56	3260.27
94.9893	2806.41	3224.6	3158.49	3069.41	2637.91	3169.98	2943.91	3058.11	3103.23	3137.48	3200.36	3291.92

## Sheet: Activity Assay
Activity Assay - blue represent samples excluded for clarity
Time	T3A			T3A R273Q			TD3AD R273Q			TD3AD R273Q MYC			TD3AD H345F MYC			Positive			Negative			Background			TD3AD
0							0	0	0	0	0					0	0	0	0	0	0
0.005	373.076	327.673	300.38	-0.10033*	1.524222*	0.880963*	11.8207	9.77122	8.29096	5.760667*	5.567222*	4.909963*	2.74067	3.21622	3.02696	45.4557	37.3732	34.086	2.38067	2.39022	2.48196	-0.16933	-0.31878	0.268963	412.293	412.433	387.593
0.3	402.045	357.676	336.488	-0.06867*	2.075111*	0.975481*	11.8593	9.29911	8.72548	5.324333*	6.343111*	5.246481*	3.05933	2.85911	3.85148	47.3883	40.4551	35.3655	3.05933	2.54911	2.15948	-0.40267	-0.11889	0.213481	458.187	467.467	431.567
1	490.139	441.564	425.823	-0.362*	2.009*	0.712333*	12.989	10.275	9.11633	6.203*	6.381*	6.051333*	3.292	3.439	3.78333	64.789	54.783	50.2833	2.584	2.21	1.79933	-0.159	-0.401	0.320333	511.513	526.473	484.313
1.3	575.13	519.224	511.195	-0.171*	2.222*	0.266333*	13.545	10.815	10.6843	6.563*	7.433*	6.974333*	3.271	4.107	4.04433	82.661	71.617	66.9633	2.12	2.469	2.21033	-0.045	-0.353	0.250333	560	582.84	535.38
2	653.8	593.556	583.348	0.063667*	2.041556*	0.600074*	13.8877	12.5756	11.4331	7.355667*	7.375556*	6.612074*	4.25367	4.22956	4.75007	103.278	89.7926	85.1741	2.45067	2.49356	2.44407	0.068667	-0.13344	0.066074	611.42	627.44	588.34
2.3	722.467	660.369	660.491	-0.31233*	1.200222*	0.576963*	15.0437	12.9042	12.086	7.839667*	8.447222*	7.601963*	3.63667	4.42222	4.63396	123.486	107.141	104.062	1.92567	1.92922	2.01496	0.031667	-0.15378	0.091963	666.78	683.9	636.4
3	789.873	721.51	730.469	-0.10033*	1.652556*	1.072741*	16.1917	14.5306	13.4617	8.433667*	9.093556*	8.623741*	4.74167	5.30956	4.78274	143.552	127.705	123.211	2.53367	2.39056	2.25274	0.167667	0.051556	-0.09026	722.887	738.047	689.827
3.3	858.404	786.9	791.093	-0.01267*	1.225111*	0.041815*	17.5813	15.1871	14.4618	9.295333*	9.465111*	8.659815*	4.79433	5.39811	5.62882	165.243	150.653	144.401	2.00133	1.85211	2.08982	-0.21367	-0.09689	0.135815	763.42	786.72	741.34
4.3	920.508	845.814	857.778	0.309333*	1.336111*	0.858481*	17.8103	15.8031	16.1425	10.10033*	10.25911*	9.668481*	5.16433	5.73111	6.15648	189.628	172.38	164.778	2.29833	2.50411	2.21448	-0.20767	0.217111	-0.07552	813.733	837.353	783.113
5.3	983.348	902.945	929.892	0.079*	0.625333*	0.030444*	19.699	17.3693	16.1444	10.361*	10.90033*	10.12444*	5.695	5.43833	6.53644	211.717	196.629	188.555	1.728	2.09233	1.65144	-0.158	-0.08967	0.112444	854.573	883.053	830.813
6.3	1042.74	959.073	986.809	0.179*	2.088*	0.741667*	20.672	17.65	17.1997	11.751*	11.891*	10.93167*	6.385	7.167	6.82467	236.289	215.602	208.887	2.628	2.46	1.88867	-0.018	-0.07	0.052667	898.52	926.44	857.12
7.3	1100.29	1016.29	1049.91	0.191333*	1.460444*	0.674259*	21.7063	18.6474	18.7313	11.97933*	12.37644*	11.67626*	6.82733	6.83544	7.25126	257.207	239.579	233.46	2.04833	2.09344	1.61126	-0.35967	0.062444	0.078259	932.76	966.38	901.28
8.3	1162.76	1064.48	1102.41	-0.178*	1.274333*	0.978444*	21.613	19.8883	18.4664	12.249*	12.73933*	12.27544*	7.436	7.45933	7.15244	277.415	264.764	255.413	2.139	2.01833	1.82044	-0.146	-0.18267	0.170444	983.08	1012.42	936.98
9.3	1214.28	1110.45	1157.66	0.216667*	1.723889*	0.711852*	23.8087	20.3319	19.7388	13.92967*	13.76989*	12.97685*	7.36767	8.31489	7.67885	302.025	287.128	279.291	1.77367	1.82889	1.64785	0.231667	0.248889	-0.24315	1011.8	1050.06	982.62
10.3	1263.52	1155.18	1208.33	0.598667*	1.533222*	0.940963*	24.6227	21.8782	20.236	14.64967*	13.98322*	13.67296*	8.16367	7.99522	7.91996	324.586	312.654	300.848	2.15767	1.85222	1.72096	0.088667	0.068222	-0.07504	1046.9	1089.26	1010.58
11.3	1317.74	1198.74	1252.12	0.275333*	1.882444*	0.803593*	25.8143	22.2774	21.7236	16.43233*	15.68244*	14.52959*	8.31733	9.09144	9.39659	351.526	336.865	321.079	1.90933	2.53044	2.35559	-0.35967	0.060444	0.079593	1073.04	1124.56	1046.62
12.3	1359.32	1236.8	1309.2	0.499667*	1.368222*	0.540963*	25.5787	23.3822	21.833	15.55967*	14.96522*	14.33296*	8.69567	8.91022	8.87496	374.48	358.642	343.851	2.18667	2.30422	1.67096	-0.01033	-0.24978	0.169963	1111.58	1165.4	1078.12
13.3	1405.11	1270.35	1343.44	0.025333*	1.614111*	0.885481*	27.7763	23.1191	23.9285	16.93433*	15.93811*	15.40348*	9.85333	9.53511	9.07548	396.452	376.57	364.055	1.84033	1.82311	1.69948	0.065333	-0.05889	0.017481	1136.47	1197.31	1113.79
14.3	1451.71	1312.23	1378.07	0.386*	1.742333*	1.382111*	27.654	24.7373	24.7551	16.546*	17.12533*	15.17511*	9.543	10.2423	10.2161	421.934	404.367	391.563	2.399	3.03233	1.69011	0.139	-0.09067	0.014111	1157.18	1228.04	1137.06
15.3	1484.39	1337.45	1399.26	0.931333*	1.503778*	1.16137*	28.9893	25.6768	25.2334	17.17133*	17.39178*	16.34837*	10.3683	10.4508	10.5984	445.634	427.28	408.937	2.32533	2.46078	2.12737	-0.29867	-0.15122	0.20037	1191.4	1259.88	1163.7
16.3	1517.43	1370.38	1444.39	0.538667*	1.089889*	0.978185*	30.9877	27.0009	26.2642	18.13167*	16.72089*	16.21219*	10.7057	10.6639	10.5822	469.961	449.264	432.746	2.23467	1.93589	2.21019	-0.08333	-0.07111	0.075185	1214.59	1288.07	1197.59
17.3	1560.79	1400.81	1482.52	0.097*	1.332*	0.863333*	30.545	27.67	27.4733	19.09*	17.807*	17.06833*	11.34	10.778	11.1163	495.353	474.192	457.761	2.184	2.344	2.12633	-0.069	0.274	-0.15967	1237.17	1319.63	1220.89
18.3	1583.92	1421.89	1503.14	0.095667*	1.821222*	1.16163*	31.7917	28.2232	27.9896	18.71967*	18.89222*	17.27963*	10.1447	11.1562	11.4926	515.928	495.602	478.131	2.80767	2.50722	2.24663	0.340667	-0.16378	-0.00437	1260.95	1350.91	1239.27
19.3	1614.43	1453.29	1519.61	0.349*	1.629667*	1.013556*	33.032	28.5157	28.4696	19.399*	18.46167*	17.98556*	10.818	11.7127	11.2586	537.85	520.978	496.726	2.64	2.24567	2.28256	-0.169	0.032667	0.034556	1287.47	1371.33	1268.11
20.3	1636.3	1476.49	1545.26	0.876667*	1.224556*	1.291074*	33.1247	30.2436	29.1821	19.36567*	19.99856*	19.33507*	11.2607	11.7296	12.0961	558.549	543.804	518.272	2.26367	2.75656	2.08107	0.107667	-0.25344	0.133074	1306.57	1392.83	1299.41
21.3	1667.92	1494.45	1584.76	0.660333*	1.408778*	0.42437*	33.8153	30.8638	30.1454	20.06333*	19.75878*	19.10837*	11.3783	12.8908	12.3324	585.336	562.515	537.121	2.09133	2.75978	1.81637	-0.05267	-0.43022	0.30437	1336.54	1414.02	1318.28
22.3	1688.89	1513.75	1599.12	0.888*	1.281667*	1.198222*	35.014	30.1537	30.3502	21.616*	21.19867*	19.59222*	12.347	12.5387	13.7302	604.2	578.095	562.031	2.345	2.87667	2.19722	-0.193	0.007667	0.059222	1351.51	1431.43	1343.05
23.3	1709.84	1525.52	1623.33	0.598667*	2.003556*	1.113407*	36.3887	32.1006	32.1424	21.55467*	21.30656*	20.07841*	12.3597	13.0306	13.6714	627.176	604.066	584.9	2.76167	2.58256	1.84741	0.080667	-0.13844	0.065407	1353.26	1443.22	1360.58
24.3	1729.84	1552	1652.66	0.538667*	1.705222*	0.75963*	37.4417	33.1352	31.9966	22.17967*	20.98822*	19.46863*	12.5657	12.4092	14.3016	655.317	628.5	605.841	2.66267	2.43122	2.42263	-0.05233	-0.19978	0.15063	1362.26	1459.96	1381.64
25.3	1750.31	1563.58	1684.99	0.421333*	1.500778*	1.44037*	38.0183	33.9618	33.3884	22.33733*	22.65678*	21.17337*	12.6233	13.6728	13.4414	675.013	645.053	630.306	2.95933	2.59478	2.09437	-0.15167	-0.02822	0.06937	1373.61	1479.91	1397.09
26.3	1770.77	1579.47	1710.03	0.453*	1.954667*	1.223222*	38.453	34.4157	33.9612	23.461*	22.79967*	21.30022*	13.4	14.2457	13.8212	694.656	664.067	650.435	2.866	2.90667	1.87722	-0.169	0.118667	-0.02278	1386.63	1489.79	1411.21
27.3	1790	1600.43	1731.15	0.785667*	1.015222*	1.40063*	39.5847	34.2342	35.4866	23.71167*	22.62822*	22.65063*	13.0887	13.9872	13.8156	720.648	687.969	671.786	2.73167	2.29422	2.60963	-0.33433	0.226222	-0.03937	1401.43	1517.63	1420.29
28.3	1795.5	1620.87	1744.54	0.275333*	1.876111*	1.248481*	40.2613	35.6311	35.1755	23.47933*	22.94511*	22.70748*	12.7313	14.2911	14.0805	737.533	705.919	689.284	2.79733	2.38411	2.55148	-0.00667	0.007111	-0.00252	1425.79	1531.23	1434.81
29.3	1820.12	1631.12	1773.88	0.686667*	1.514222*	1.054963*	41.5197	37.3972	36.129	24.87267*	24.45622*	22.59396*	13.9687	15.2732	14.314	764.486	724.597	711.194	2.52667	2.29422	1.78796	-0.13933	-0.42978	0.332963	1436.37	1553.75	1448.27
30.3	1835.87	1651.68	1793.41	0.958333*	1.924778*	1.468037*	40.8543	37.7408	38.201	25.25533*	24.03778*	23.59904*	13.9263	15.5708	14.711	779.765	737.586	736.192	2.56633	2.29278	2.20504	-0.13067	0.042778	0.015037	1465.47	1554.81	1454.99
31.3	1848.94	1668.28	1802.35	0.628667*	1.927889*	1.635185*	42.9057	39.4169	37.8982	25.37667*	24.28289*	24.46119*	14.5247	16.0699	15.2972	801.014	765.815	753.304	2.54567	2.76889	2.56218	0.357667	-0.06511	-0.07581	1477.95	1578.35	1464.81
32.3	1867.96	1681.75	1823.87	1.071333*	1.239444*	1.518926*	43.0803	38.2934	38.5609	26.25233*	26.02444*	24.78393*	14.6863	15.8294	16.0069	827.107	784.539	775.888	2.64433	2.58144	2.34193	0.147333	-0.01656	-0.03807	1487.5	1588.88	1472.9
33.3	1881.48	1700.38	1852.5	0.692333*	1.906111*	1.159481*	45.0703	39.4191	40.5135	27.14333*	26.19411*	24.54848*	14.8283	16.0511	16.0695	841.445	803.814	794.646	2.75033	2.74311	1.74948	-0.06067	0.034111	-0.00252	1515.11	1599.39	1483.19
34.3	1897.71	1709.7	1860.74	0.774667*	1.729222*	1.328963*	45.2707	40.3452	39.497	28.42167*	27.76622*	25.66196*	15.2727	16.9592	16.263	865.828	823.754	817.415	2.77467	3.14222	2.79996	-0.11233	-0.07278	0.085963	1525.04	1600.34	1487.46
35.3	1899.33	1726.07	1866.39	1.007*	1.81*	1.306*	46.845	41.784	40.674	27.684*	28.025*	26.291*	15.095	17.654	15.997	877.793	844.911	831.717	2.944	2.697	1.93	0.027	-0.219	0.137	1546.16	1624.76	1500.72
36.3	1917.91	1732.33	1877.73	1.160667*	2.215889*	1.566852*	46.8867	43.3449	42.1728	28.66967*	27.44289*	27.07985*	15.7607	17.4849	17.1048	905.51	860.22	850.454	2.67167	3.14189	2.17485	0.042667	-0.21911	0.131852	1550.12	1622.88	1505.46
37.3	1940.68	1743.16	1915.43	0.870667*	1.687222*	0.449963*	47.8977	44.2262	42.654	27.73667*	28.70322*	27.20096*	15.9927	17.3642	16.429	925.446	881.887	872.565	2.56067	2.75322	1.93596	-0.10933	-0.42378	0.318963	1560.32	1644.02	1513.36
38.3	1940.14	1755.57	1916.24	0.780333*	2.022444*	1.156593*	47.9703	44.1314	42.6316	27.66733*	27.82544*	27.20759*	16.1323	17.1054	17.4156	934.86	887.961	884.77	2.62733	2.70144	2.73859	-0.01767	-0.36856	0.251593	1563.94	1650.88	1518.92
39.3	1951.6	1766.9	1914.2	1.301333*	1.854111*	1.489815*	49.7523	44.8481	44.2588	28.51533*	28.85711*	27.39181*	16.7123	18.2631	17.1388	958.92	914.357	910.703	2.68333	2.43511	2.31481	-0.00667	0.071111	-0.04519	1568.57	1655.85	1515.23
40.3	1968.05	1785.66	1934.29	1.169*	1.711333*	1.766778*	50.595	45.9023	44.4518	29.335*	28.99733*	27.36778*	16.898	18.8303	17.3378	975.529	936.663	928.347	2.438	2.54433	2.38678	-0.158	0.127333	-0.03222	1584.63	1663.95	1530.65
41.3	1967.39	1790.66	1945.63	0.914333*	1.565778*	1.057037*	49.5883	45.4178	44.721	29.93433*	29.07378*	27.88604*	17.0733	17.9098	17.559	995.915	954.229	940.618	2.20133	2.74078	1.63704	0.037333	-0.22122	0.135037	1581.64	1661	1536.24
42.3	1979.35	1799.79	1958.1	0.652*	1.8*	1.327333*	51.833	47.627	45.7423	30.728*	30.221*	29.48333*	17.475	18.463	18.0103	1009.85	963.732	963.452	3.102	2.978	2.69333	0.204	-0.2	0.065333	1580.93	1674.91	1535.89
43.3	1982.43	1802.39	1952.79	0.654667*	1.841889*	1.185852*	52.4777	46.7739	45.9398	31.47667*	30.46589*	29.41585*	17.3417	19.1589	18.0809	1021.79	980.277	970.888	2.40867	3.33489	2.33085	0.042667	-0.13211	0.073852	1592.73	1687.65	1535.75
44.3	2002.65	1815.89	1967.82	1.223*	1.867333*	1.748444*	53.012	48.9423	47.3174	31.333*	30.59833*	30.13144*	17.99	19.5213	18.0284	1043	1003.88	989.893	3.301	3.10533	2.59144	0.028	0.027333	-0.02756	1607.51	1682.01	1539.27
45.3	2013.16	1819.19	1989.33	0.768333*	1.953111*	1.174481*	54.5173	49.5261	46.8775	31.77633*	31.14911*	30.76348*	18.1743	18.3231	18.3655	1053.09	1016.23	1000.54	2.52033	2.58211	2.50748	-0.09367	0.073111	-0.01752	1601.73	1694.39	1546.83
46.3	2020.46	1832.12	2003.62	0.678333*	1.234444*	0.912593*	54.1403	49.6894	49.2986	32.45133*	31.93844*	30.30459*	18.1223	19.1844	19.6336	1072.44	1034.19	1021.04	2.71133	2.59044	2.59659	0.042333	-0.13456	0.075593	1602.18	1697.52	1553.86
47.3	2033.04	1838.94	1992.87	1.247*	2.243*	1.361333*	55.993	50.092	50.4323	33.279*	31.4*	31.73333*	18.593	20.527	19.8093	1094.84	1053.04	1039.18	2.706	2.627	2.31933	-0.411	0.106	0.066333	1614.81	1703.17	1555.99
48.3	2037.6	1843.78	1988.97	0.994333*	2.070778*	1.18237*	57.0803	52.6398	50.6664	34.00333*	32.18678*	31.88637*	18.4773	18.8888	19.2224	1103.85	1064.81	1046.29	2.91233	3.38878	2.25637	-0.09767	-0.19922	0.16537	1627.54	1708.76	1552.36
49.3	2038.08	1846.71	2007.79	1.396667*	2.564889*	1.633852*	56.7867	52.1649	51.7499	33.82967*	33.58489*	31.20385*	18.9677	20.5829	20.6589	1118.51	1082.6	1064.96	3.31367	3.32289	2.67385	0.063667	0.023889	-0.03715	1629.43	1706.93	1562.19
50.3	2059.43	1861.11	2025.53	0.854*	2.629*	1.270667*	55.825	54.085	51.7757	35.507*	33.496*	33.08067*	19.657	21.396	20.0527	1128.92	1105.23	1081.39	2.683	2.994	2.93267	-0.006	-0.007	0.006667	1631.29	1709.77	1567.45
51.3	2057.56	1862.06	2029.09	1.521*	2.787333*	1.393778*	58.138	53.7113	53.1748	34.194*	33.79933*	33.68078*	19.886	20.8863	20.6188	1146.01	1112.71	1091.47	3.144	3.57233	2.47378	-0.005	0.061333	-0.03922	1639.35	1718.39	1563.51
52.3	2063.37	1864.75	2020.67	0.733667*	2.312222*	1.156963*	59.0617	55.0362	53.493	34.70167*	34.19822*	33.20696*	20.6017	21.1302	20.964	1157.07	1132.98	1105.87	2.84267	2.74522	2.53496	0.079667	-0.11178	0.047963	1641.31	1718.37	1576.69
53.3	2069.41	1880.33	2043.77	1.025667*	2.079556*	1.266074*	60.2267	55.5056	53.3511	35.31167*	35.30356*	33.61107*	19.1737	20.6786	22.0751	1175.1	1146.62	1117.61	2.69567	2.92556	1.99607	0.020667	-0.08544	0.050074	1648.75	1723.49	1580.57
54.3	2073.74	1885.28	2060.73	1.298333*	2.152444*	1.140259*	61.2563	54.0094	54.0693	35.96433*	35.54544*	33.46226*	20.1263	21.0414	20.8833	1183.59	1159.66	1130.77	2.72033	2.49444	2.57626	-0.32367	-0.05156	0.142259	1661.72	1739.5	1587.5
55.3	2080.85	1874.35	2053.6	1.625333*	2.322444*	1.212926*	61.8853	56.6294	55.7479	36.44433*	36.25444*	34.42993*	21.1303	21.9034	21.3079	1196.22	1173.27	1140.51	3.05433	3.30044	2.55193	-0.36567	-0.35556	0.358926	1664.46	1741.36	1586.06
56.3	2094.37	1892.54	2061.91	1.472333*	1.930444*	1.136926*	62.3863	56.6244	54.8819	37.11433*	36.10244*	35.26093*	19.9723	21.2944	22.8569	1214.64	1183.76	1155.61	2.71333	2.39744	2.26393	0.069333	-0.01656	-0.01207	1672.81	1750.53	1603.81
																									1682	1749.4	1610.46

## Sheet: DSF deact muts
Derivative data (dFluorescence/dt) - blue represents excluded samples for clarity
Temperature	T3A			TD3AD			T3A R273Q			TD3AD R273Q			TD3AD H345F			Dye
24.9552	672.193	1369.9	1820.06	-164.328	-124.263	-114.709	-123.134	-167.702	-110.671	-84.6429	52.7902	77.4323	-100.327	-293.702	-381.483	-84.3265*	-142.274*	13.24113*
25.0955	589.428	1264.77	1721.59	-168.311	-126.396	-115.797	-124.96	-171.226	-117.039	-87.346	46.3002	69.2419	-104.458	-301.984	-385.999	-84.3344*	-137.542*	12.87334*
25.2359	504.704	1156.53	1619.69	-172.181	-128.473	-116.843	-126.631	-174.569	-123.384	-90.0688	39.6039	60.8893	-108.5	-310.15	-390.256	-84.2793*	-132.577*	12.40711*
25.3762	418.127	1045.4	1514.59	-175.958	-130.51	-117.872	-128.162	-177.738	-129.722	-92.8292	32.707	52.3916	-112.462	-318.242	-394.305	-84.1695*	-127.402*	11.83424*
25.5166	329.89	931.646	1406.63	-179.655	-132.52	-118.905	-129.566	-180.732	-136.062	-95.6388	25.6243	43.7727	-116.347	-326.283	-398.183	-84.0093*	-122.043*	11.14847*
25.6569	240.266	815.662	1296.22	-183.281	-134.509	-119.962	-130.859	-183.543	-142.405	-98.5026	18.3801	35.0618	-120.156	-334.283	-401.912	-83.7983*	-116.531*	10.34577*
25.7972	149.594	697.894	1183.83	-186.835	-136.474	-121.057	-132.051	-186.149	-148.745	-101.417	11.0076	26.2918	-123.885	-342.234	-405.498	-83.5309*	-110.893*	9.424789*
25.9376	58.2669	578.843	1069.95	-190.31	-138.407	-122.199	-133.154	-188.52	-155.07	-104.369	3.54935	17.4983	-127.521	-350.107	-408.922	-83.1948*	-105.155*	8.387792*
26.0779	-33.2839	459.027	955.035	-193.686	-140.291	-123.385	-134.172	-190.611	-161.352	-107.33	-3.942	8.71675	-131.04	-357.843	-412.136	-82.7691*	-99.3371*	7.242675*
26.2183	-124.633	338.918	839.461	-196.925	-142.094	-124.594	-135.1	-192.364	-167.549	-110.248	-11.4037	-0.02243	-134.405	-365.344	-415.045	-82.2217*	-93.4406*	6.007097*
26.3586	-215.538	218.657	723.153	-199.954	-143.758	-125.762	-135.906	-193.701	-173.588	-113.038	-18.7741	-8.71411	-137.552	-372.435	-417.463	-81.5009*	-87.4278*	4.713442*
26.4989	-306.992	96.386	603.669	-202.584	-145.147	-126.718	-136.44	-194.438	-179.328	-115.547	-26.0842	-17.4776	-140.337	-378.745	-418.913	-80.4931*	-81.08*	3.386994*
26.6393	-405.014	-37.533	469.924	-204.36	-146.024	-127.155	-136.179	-194	-184.568	-117.618	-33.8225	-26.8455	-142.36	-383.612	-418.298	-78.9272*	-73.579*	1.860097*
26.7796	-507.584	-185.298	316.202	-203.79	-146.95	-127.661	-134.433	-189.215	-188.224	-119.035	-40.419	-35.6383	-140.433	-385.302	-413.982	-75.5329*	-64.3725*	-0.99358*
26.9199	-608.293	-332.257	160.88	-202.069	-147.984	-127.612	-132.433	-184.394	-190.848	-120.46	-46.1718	-43.9525	-137.127	-385.913	-408.985	-71.7222*	-55.2058*	-3.88154*
27.0603	-705.61	-476.276	5.93132	-199.053	-148.899	-126.874	-130.249	-180.112	-192.263	-122.318	-51.1888	-51.6617	-132.792	-385.51	-403.546	-67.5236*	-46.4889*	-6.75275*
27.2006	-797.38	-614.492	-145.805	-194.713	-149.428	-125.473	-128.017	-176.65	-192.353	-124.971	-55.4445	-58.5586	-127.824	-384.095	-397.853	-62.8666*	-38.6984*	-9.54145*
27.341	-881.061	-743.568	-290.865	-189.13	-149.35	-123.593	-125.967	-173.984	-191.064	-128.562	-58.7166	-64.3928	-122.555	-381.549	-392.001	-57.5809*	-32.3321*	-12.1208*
27.4813	-954.162	-860.172	-425.659	-182.455	-148.586	-121.545	-124.412	-171.882	-188.392	-132.948	-60.618	-68.935	-117.184	-377.645	-386.005	-51.4313*	-27.8286*	-14.2953*
27.6216	-1014.77	-961.64	-547.102	-174.877	-147.235	-119.689	-123.72	-170.102	-184.369	-137.73	-60.7114	-72.0525	-111.783	-372.116	-379.851	-44.1974*	-25.468*	-15.8175*
27.762	-1062.11	-1046.65	-653.282	-166.604	-145.549	-118.326	-124.245	-168.596	-179.05	-142.395	-58.677	-73.7789	-106.374	-364.783	-373.576	-35.7674*	-25.3123*	-16.4152*
27.9023	-1096.95	-1115.73	-744.029	-157.885	-143.859	-117.61	-126.248	-167.617	-172.514	-146.492	-54.4859	-74.3562	-101.031	-355.66	-367.339	-26.2071*	-27.2088*	-15.8355*
28.0426	-1121.77	-1171.44	-821.178	-149.057	-142.48	-117.541	-129.848	-167.701	-164.882	-149.805	-48.5068	-74.2314	-95.97	-345.043	-361.453	-15.7963*	-30.8307*	-13.9054*
28.183	-1140.24	-1217.9	-888.191	-140.554	-141.614	-118.024	-134.997	-169.53	-156.341	-152.455	-41.4941	-73.9879	-91.5864	-333.492	-356.349	-5.02883*	-35.7191*	-10.5921*
28.3233	-1156.1	-1259.49	-948.932	-132.848	-141.278	-118.981	-141.486	-173.692	-147.127	-154.874	-34.4344	-74.1978	-88.4093	-321.706	-352.475	5.455628*	-41.3282*	-6.04835*
28.4637	-1171.94	-1299.37	-1006.16	-126.365	-141.331	-120.445	-148.969	-180.426	-137.462	-157.61	-28.2801	-75.2022	-86.9486	-310.285	-350.2	15.03257*	-47.1177*	-0.60773*
28.604	-1189.06	-1339.19	-1061.25	-121.436	-141.587	-122.585	-157.025	-189.517	-127.557	-161.102	-23.765	-77.0397	-87.5241	-299.574	-349.72	23.22295*	-52.5992*	5.281205*
28.7444	-1208.18	-1380	-1115	-118.311	-141.917	-125.655	-165.228	-200.338	-117.68	-165.512	-21.3707	-79.5622	-90.155	-289.652	-350.996	29.69999*	-57.3076*	11.13003*
28.8847	-1229.84	-1422.57	-1167.97	-117.143	-142.324	-129.908	-173.164	-211.956	-108.147	-170.67	-21.3049	-82.5289	-94.5136	-280.396	-353.742	34.24796*	-60.8134*	16.46383*
29.025	-1254.41	-1467.47	-1220.59	-117.941	-142.957	-135.49	-180.417	-223.329	-99.264	-176.117	-23.4975	-85.6602	-99.9755	-271.591	-357.507	36.72272*	-62.7683*	20.8643*
29.1654	-1282.05	-1514.96	-1273.04	-120.525	-144.072	-142.336	-186.563	-233.507	-91.2754	-181.271	-27.6758	-88.6867	-105.756	-263.055	-361.788	37.0258*	-62.9499*	24.00076*
29.3057	-1312.66	-1564.97	-1325.35	-124.557	-145.954	-150.131	-191.177	-241.788	-84.3677	-185.662	-33.5056	-91.3979	-111.076	-254.735	-366.145	35.11397*	-61.2931*	25.62943*
29.446	-1345.84	-1616.99	-1377.46	-129.613	-148.806	-158.369	-193.853	-247.769	-78.6983	-189.113	-40.7101	-93.681	-115.304	-246.744	-370.291	31.0227*	-57.8973*	25.5728*
29.5864	-1380.96	-1670.1	-1429.24	-135.29	-152.654	-166.479	-194.25	-251.339	-74.4173	-191.796	-49.1003	-95.5401	-118.041	-239.349	-374.111	24.84864*	-53.0027*	23.71848*
29.7267	-1417.21	-1723.15	-1480.52	-141.265	-157.283	-173.944	-192.132	-252.607	-71.6443	-194.147	-58.5218	-97.0862	-119.143	-232.895	-377.6	16.69994*	-46.9423*	20.05377*
29.867	-1453.62	-1774.79	-1531.02	-147.297	-162.249	-180.356	-187.441	-251.784	-70.4185	-196.683	-68.7686	-98.4856	-118.673	-227.694	-380.75	6.672809*	-40.0831*	14.72117*
30.0074	-1489.1	-1823.72	-1580.33	-153.18	-166.973	-185.417	-180.329	-249.059	-70.6674	-199.795	-79.5254	-99.8842	-116.8	-223.897	-383.433	-5.11521*	-32.7755*	8.06696*
30.1477	-1522.52	-1868.83	-1628.1	-158.708	-170.908	-188.92	-171.129	-244.538	-72.2082	-203.591	-90.3741	-101.347	-113.689	-221.433	-385.332	-18.4514*	-25.3341*	0.635728*
30.2881	-1552.84	-1909.43	-1674.11	-163.644	-173.699	-190.748	-160.277	-238.259	-74.7687	-207.85	-100.858	-102.839	-109.434	-220.011	-385.954	-32.9419*	-18.0522*	-6.92334*
30.4284	-1579.15	-1945.36	-1718.32	-167.743	-175.272	-190.885	-148.231	-230.256	-78.0246	-212.1	-110.56	-104.244	-104.059	-219.203	-384.719	-47.9435*	-11.2243*	-13.9883*
30.5688	-1600.83	-1976.96	-1760.71	-170.81	-175.819	-189.395	-135.45	-220.595	-81.6548	-215.777	-119.141	-105.427	-97.5795	-218.556	-381.087	-62.5635*	-5.16408*	-20.0416*
30.7091	-1617.47	-2004.87	-1801.12	-172.776	-175.69	-186.399	-122.405	-209.417	-85.4014	-218.415	-126.349	-106.304	-90.0754	-217.694	-374.678	-75.7529*	-0.22878*	-24.6664*
30.8494	-1628.96	-2029.67	-1839.17	-173.737	-175.269	-182.07	-109.6	-196.952	-89.107	-219.769	-132.015	-106.921	-81.7287	-216.379	-365.353	-86.4702*	3.181244*	-27.5174*
30.9898	-1635.47	-2051.69	-1874.44	-173.931	-174.85	-176.677	-97.5802	-183.536	-92.7159	-219.864	-136.043	-107.497	-72.8	-214.523	-353.252	-93.8822*	4.699029*	-28.329*
31.1301	-1637.39	-2071.09	-1906.58	-173.67	-174.543	-170.603	-86.9173	-169.625	-96.2373	-218.967	-138.425	-108.414	-63.589	-212.125	-338.759	-97.5504*	4.12557*	-26.9598*
31.2704	-1635.28	-2087.99	-1935.46	-173.245	-174.243	-164.312	-78.1551	-155.799	-99.6639	-217.498	-139.273	-110.131	-54.4058	-209.175	-322.411	-97.5209*	1.544554*	-23.4388*
31.4108	-1629.82	-2102.65	-1961.19	-172.876	-173.699	-158.258	-71.7222	-142.701	-102.877	-215.879	-138.865	-113.057	-45.5496	-205.579	-304.781	-94.2635*	-2.64668*	-17.9908*
31.5511	-1621.76	-2115.6	-1984.12	-172.704	-172.659	-152.803	-67.8481	-130.91	-105.611	-214.421	-137.657	-117.422	-37.2829	-201.156	-286.376	-88.5024*	-7.80781*	-11.0265*
31.6915	-1611.92	-2127.63	-2004.69	-172.816	-171.022	-148.167	-66.5166	-120.832	-107.516	-213.28	-136.202	-123.191	-29.8073	-195.703	-267.585	-81.0373*	-13.21*	-3.10949*
31.8318	-1601.04	-2139.68	-2023.32	-173.233	-168.931	-144.432	-67.4648	-112.655	-108.261	-212.477	-135.015	-130.051	-23.2534	-189.057	-248.69	-72.5983*	-18.2305*	5.083281*
31.9721	-1589.82	-2152.75	-2040.21	-173.89	-166.746	-141.588	-70.2219	-106.382	-107.647	-211.972	-134.438	-137.489	-17.6866	-181.123	-229.941	-63.7365*	-22.5167*	12.80548*
32.1125	-1578.94	-2167.66	-2055.25	-174.64	-164.936	-139.583	-74.1877	-101.868	-105.702	-211.739	-134.589	-144.922	-13.116	-171.914	-211.65	-54.7814*	-26.0404*	19.29219*
32.2528	-1569.1	-2184.86	-2068.09	-175.303	-163.919	-138.381	-78.7285	-98.8267	-102.737	-211.838	-135.408	-151.877	-9.48791	-161.597	-194.234	-45.8946*	-29.0143*	23.82361*
32.3931	-1561.03	-2204.26	-2078.39	-175.725	-163.89	-138.007	-83.2576	-96.8483	-99.2882	-212.406	-136.751	-158.124	-6.67274	-150.504	-178.195	-37.2085*	-31.7369*	25.80238*
32.5335	-1555.46	-2225.26	-2085.95	-175.797	-164.703	-138.553	-87.2991	-95.438	-95.9553	-213.597	-138.483	-163.728	-4.48	-139.086	-164.028	-28.9977*	-34.4512*	24.83987*
32.6738	-1552.94	-2246.91	-2090.84	-175.449	-165.872	-140.107	-90.5195	-94.1032	-93.1916	-215.516	-140.533	-168.983	-2.71138	-127.837	-152.06	-21.7903*	-37.2565*	20.83609*
32.8142	-1553.72	-2268.1	-2093.38	-174.649	-166.728	-142.657	-92.7008	-92.4297	-91.1507	-218.187	-142.896	-174.242	-1.22164	-117.213	-142.333	-16.3322*	-40.0674*	14.02006*
32.9545	-1557.54	-2287.79	-2094.16	-173.413	-166.662	-146.004	-93.6517	-90.1102	-89.6553	-221.521	-145.586	-179.73	0.045614	-107.556	-134.566	-13.4115*	-42.615*	4.912928*
33.0949	-1563.76	-2305.31	-2093.86	-171.821	-165.351	-149.761	-93.1063	-86.9284	-88.2758	-225.284	-148.571	-185.409	1.05936	-99.0613	-128.211	-13.6319*	-44.5086*	-5.78183*
33.2352	-1571.4	-2320.38	-2093.05	-170.02	-162.85	-153.424	-90.6877	-82.7249	-86.4536	-229.082	-151.721	-190.949	1.73101	-91.7827	-122.547	-17.215*	-45.3556*	-17.3087*
33.3755	-1579.42	-2333.1	-2091.98	-168.171	-159.532	-156.49	-85.9689	-77.3648	-83.6408	-232.385	-154.795	-195.805	1.95948	-85.6621	-116.795	-23.8826*	-44.8947*	-28.9412*
33.5159	-1586.82	-2343.8	-2090.42	-166.392	-155.91	-158.567	-78.5998	-70.7097	-79.4386	-234.623	-157.452	-199.357	1.67607	-80.5834	-110.231	-32.866*	-43.08*	-39.9741*
33.6562	-1592.86	-2352.74	-2087.78	-164.699	-152.446	-159.451	-68.4308	-62.6083	-73.6885	-235.333	-159.292	-201.074	0.882144	-76.4333	-102.303	-43.0628*	-40.0869*	-49.6848*
33.7965	-1597.16	-2359.84	-2083.41	-162.978	-149.386	-159.152	-55.5651	-52.9186	-66.4717	-234.271	-159.937	-200.661	-0.30975	-73.1239	-92.6923	-53.2836*	-36.2428*	-57.3588*
33.9369	-1599.68	-2364.71	-2076.91	-161.037	-146.686	-157.871	-40.3151	-41.5433	-58.0108	-231.462	-159.108	-198.133	-1.65371	-70.5617	-81.3333	-62.4863*	-31.9223*	-62.4057*
34.0772	-1600.68	-2366.68	-2068.35	-158.69	-144.068	-155.906	-23.107	-28.4508	-48.5201	-227.178	-156.678	-193.787	-2.8201	-68.6055	-68.3703	-69.9345*	-27.4658*	-64.5001*
34.2176	-1600.49	-2365.14	-2058.17	-155.863	-141.185	-153.506	-4.39375	-13.6836	-38.0659	-221.842	-152.697	-188.082	-3.51304	-67.0626	-54.0913	-75.2641*	-23.147*	-63.6527*
34.3579	-1599.4	-2359.71	-2046.98	-152.635	-137.839	-150.766	15.4006	2.64698	-26.4985	-215.91	-147.365	-181.484	-3.59193	-65.7253	-38.8579	-78.4572*	-19.1572*	-60.1683*
34.4982	-1597.54	-2350.43	-2035.31	-149.216	-134.163	-147.604	35.9103	20.3791	-13.497	-209.782	-140.962	-174.333	-3.13888	-64.4243	-23.056	-79.735*	-15.5905*	-54.5361*
34.6386	-1594.94	-2337.8	-2023.51	-145.879	-130.638	-143.855	56.8379	39.3008	1.28697	-203.774	-133.75	-166.787	-2.45533	-63.0765	-7.08733	-79.4332*	-12.4635*	-47.3313*
34.7789	-1591.58	-2322.78	-2011.59	-142.882	-127.959	-139.41	77.9503	59.1231	18.0786	-198.112	-125.92	-158.849	-1.99296	-61.7068	8.60238	-77.905*	-9.78229*	-39.1709*
34.9192	-1587.58	-2306.67	-1999.3	-140.402	-126.772	-134.34	99.0736	79.4756	36.8926	-192.938	-117.598	-150.447	-2.22789	-60.4293	23.4779	-75.4425*	-7.60503*	-30.7013*
35.0596	-1583.28	-2290.82	-1986.24	-138.48	-127.427	-128.935	120.083	99.9811	57.5181	-188.333	-108.901	-141.548	-3.51292	-59.4101	36.8923	-72.2287*	-6.03345*	-22.5701*
35.1999	-1579.3	-2276.36	-1972.09	-137.02	-129.831	-123.667	140.876	120.392	79.5683	-184.34	-99.9958	-132.265	-5.96442	-58.8239	48.1306	-68.3464*	-5.14123*	-15.377*
35.3403	-1576.48	-2263.88	-1956.72	-135.821	-133.446	-119.074	161.337	140.7	102.595	-180.967	-91.1285	-122.902	-9.42869	-58.7958	56.5293	-63.8387*	-4.91948*	-9.63649*
35.4806	-1575.67	-2253.35	-1940.34	-134.658	-137.441	-115.625	181.344	161.153	126.225	-178.186	-82.6004	-113.919	-13.5498	-59.3544	61.6258	-58.7941*	-5.30305*	-5.7702*
35.6209	-1577.56	-2244.25	-1923.35	-133.378	-140.957	-113.58	200.814	182.177	150.252	-175.923	-74.7062	-105.848	-17.9121	-60.44	63.2741	-53.4259*	-6.24424*	-4.11173*
35.7613	-1582.43	-2235.92	-1906.32	-131.992	-143.369	-112.904	219.766	204.273	174.632	-174.031	-67.6656	-99.1709	-22.1781	-61.9636	61.6736	-48.108*	-7.74534*	-4.89944*
35.9016	-1590.03	-2227.77	-1889.75	-130.703	-144.438	-113.299	238.382	227.942	199.435	-172.274	-61.5822	-94.207	-26.1568	-63.8659	57.306	-43.3445*	-9.8149*	-8.24823*
36.0419	-1599.59	-2219.48	-1873.96	-129.824	-144.304	-114.324	257.032	253.63	224.791	-170.324	-56.4647	-91.0362	-29.7857	-66.1447	50.8423	-39.6735*	-12.3971*	-14.102*
36.1823	-1610.05	-2211.1	-1858.99	-129.634	-143.336	-115.565	276.236	281.679	250.87	-167.784	-52.302	-89.4901	-33.0493	-68.8446	43.0668	-37.5252*	-15.3323*	-22.1684*
36.3226	-1620.27	-2202.89	-1844.58	-130.232	-141.927	-116.783	296.577	312.3	277.888	-164.275	-49.1331	-89.208	-35.8832	-72.0077	34.8132	-37.0765*	-18.3562*	-31.8657*
36.463	-1629.12	-2195.15	-1830.3	-131.434	-140.306	-117.968	318.624	345.573	306.086	-159.532	-47.0562	-89.7411	-38.1174	-75.5945	26.8894	-38.1561*	-21.127*	-42.3333*
36.6033	-1635.72	-2188.07	-1815.7	-132.775	-138.439	-119.292	342.889	381.517	335.717	-153.474	-46.1806	-90.6716	-39.4652	-79.4047	19.9987	-40.2442*	-23.2741*	-52.5277*
36.7437	-1639.55	-2181.44	-1800.49	-133.61	-136.047	-120.972	369.845	420.181	367.046	-146.17	-46.5586	-91.698	-39.5481	-83.0258	14.6956	-42.5698*	-24.4737*	-61.416*
36.884	-1640.55	-2174.67	-1784.59	-133.302	-132.749	-123.107	399.961	461.722	400.368	-137.762	-48.1357	-92.6615	-37.9548	-85.8557	11.3785	-44.2812*	-24.5403*	-68.2182*
37.0243	-1639.07	-2166.93	-1768.08	-131.429	-128.262	-125.547	433.723	506.435	435.992	-128.412	-50.7408	-93.5118	-34.3546	-87.2239	10.2826	-44.6617*	-23.5001*	-72.5793*
37.1647	-1635.68	-2157.43	-1751.1	-127.903	-122.574	-127.85	471.632	554.74	474.209	-118.312	-54.1167	-94.2279	-28.6313	-86.5671	11.4758	-43.3333*	-21.5954*	-74.5932*
37.305	-1631.01	-2145.56	-1733.74	-123	-116.016	-129.377	514.166	607.121	515.287	-107.733	-57.9699	-94.7294	-20.9491	-83.5646	14.8744	-40.3563*	-19.1951*	-74.6819*
37.4453	-1625.61	-2131.12	-1716.01	-117.266	-109.225	-129.486	561.747	664.031	559.474	-97.075	-62.0113	-94.816	-11.7222	-78.1634	20.2814	-36.1679*	-16.6654*	-73.4116*
37.5857	-1619.91	-2114.39	-1697.78	-111.361	-102.993	-127.758	614.719	725.775	607.026	-86.8649	-65.9846	-94.1748	-1.52033	-70.5208	27.4265	-31.4017*	-14.293*	-71.3354*
37.726	-1614.31	-2095.99	-1678.82	-105.902	-98.0373	-124.139	673.332	792.418	658.254	-77.6621	-69.6838	-92.4629	9.06366	-60.9305	35.9915	-26.6858*	-12.287*	-68.9001*
37.8664	-1609.1	-2076.76	-1658.74	-101.313	-94.7799	-118.946	737.734	863.792	713.585	-69.9255	-72.9498	-89.4175	19.5567	-49.7374	45.627	-22.4837*	-10.7958*	-66.3942*
38.0067	-1604.53	-2057.42	-1637.11	-97.7263	-93.2276	-112.721	808.017	939.629	773.584	-63.9018	-75.6287	-84.9436	29.7125	-37.2367	55.9769	-19.0049*	-9.89282*	-63.9321*
38.147	-1600.78	-2038.3	-1613.57	-95.0133	-93.0096	-106.027	884.283	1019.77	838.921	-59.5497	-77.5042	-79.1479	39.535	-23.6068	66.7214	-16.2133*	-9.54504*	-61.4968*
38.2874	-1597.96	-2019.25	-1587.91	-92.9371	-93.5279	-99.2596	966.692	1104.35	910.31	-56.5252	-78.251	-72.299	49.1983	-8.93315	77.6313	-13.9302*	-9.61731*	-59.0507*
38.4277	-1596.12	-1999.75	-1560.15	-91.3495	-94.1449	-92.5587	1055.5	1193.91	988.42	-54.2499	-77.4455	-64.7331	58.9006	6.692	88.5947	-11.9827*	-9.94433*	-56.6751*
38.568	-1595.15	-1979.13	-1530.48	-90.3137	-94.3411	-85.8247	1151.1	1289.38	1073.8	-52.0529	-74.6416	-56.7484	68.7246	23.0631	99.5948	-10.3479*	-10.4333*	-54.6637*
38.7084	-1594.69	-1956.84	-1499.28	-90.0828	-93.8003	-78.8361	1254	1391.99	1166.87	-49.3276	-69.4738	-48.5282	78.5697	39.808	110.665	-9.23267*	-11.1218*	-53.516*
38.8487	-1594.09	-1932.55	-1466.94	-90.9411	-92.4147	-71.4243	1364.81	1503.12	1267.97	-45.6497	-61.7484	-40.1055	88.1873	56.4068	121.857	-9.04508*	-12.1594*	-53.826*
38.9891	-1592.42	-1906.11	-1433.79	-92.9844	-90.2415	-63.6229	1484.2	1624.19	1377.5	-40.8245	-51.5033	-31.3754	97.2997	72.2827	133.237	-10.2579*	-13.7435*	-56.097*
39.1294	-1588.51	-1877.44	-1400	-95.958	-87.4135	-55.7183	1612.79	1756.47	1496.04	-34.845	-39.0062	-22.1563	105.749	86.9425	144.901	-13.2124*	-16.0462*	-60.5376*
39.2698	-1581.04	-1846.39	-1365.53	-99.2423	-84.0078	-48.1885	1751.2	1901	1624.42	-27.7675	-24.6605	-12.2658	113.608	100.112	156.989	-17.9445*	-19.137*	-66.9135*
39.4101	-1568.61	-1812.58	-1330.15	-101.969	-79.9262	-41.5624	1900.05	2058.55	1763.67	-19.5665	-8.84837	-1.56871	121.211	111.813	169.675	-24.0976*	-22.9167*	-74.5198*
39.5504	-1549.88	-1775.34	-1293.46	-103.2	-74.8706	-36.2509	2060.03	2229.76	1914.96	-10.0258	8.19491	10.018	129.094	122.348	183.155	-30.9557*	-27.1014*	-82.2973*
39.6908	-1523.74	-1733.75	-1255	-102.124	-68.4429	-32.4083	2232	2415.32	2079.49	1.28031	26.393	22.5545	137.88	132.227	197.625	-37.5981*	-31.268*	-89.0566*
39.8311	-1489.49	-1686.82	-1214.25	-98.2223	-60.3046	-29.8647	2417.01	2616.07	2258.3	14.8782	45.7433	36.1125	148.136	142.058	213.256	-43.1418*	-34.9311*	-93.7403*
39.9714	-1446.87	-1633.68	-1170.7	-91.352	-50.3095	-28.1556	2616.31	2833.1	2452.27	31.1879	66.219	50.8007	160.228	152.435	230.149	-46.9816*	-37.6225*	-95.6479*
40.1118	-1395.98	-1573.69	-1123.88	-81.7297	-38.5593	-26.6521	2831.24	3067.73	2662.05	50.33	87.7132	66.793	174.228	163.864	248.29	-48.9138*	-38.9694*	-94.5622*
40.2521	-1337.13	-1506.42	-1073.24	-69.8012	-25.3993	-24.7547	3063.21	3321.49	2888.25	72.0472	110.037	84.3546	189.92	176.751	267.56	-49.0884*	-38.7687*	-90.7584*
40.3925	-1270.68	-1431.64	-1018.15	-56.0561	-11.3733	-22.0648	3313.59	3595.91	3131.53	95.7642	132.963	103.826	206.935	191.435	287.771	-47.8248*	-37.0427*	-84.8963*
40.5328	-1196.91	-1349.24	-957.811	-40.8554	2.88731	-18.4458	3583.66	3892.36	3392.79	120.75	156.28	125.54	224.926	208.226	308.712	-45.4115*	-34.0536*	-77.8264*
40.6731	-1115.95	-1259.14	-891.177	-24.3666	16.8431	-13.9605	3874.56	4211.99	3673.11	146.313	179.843	149.7	243.719	227.389	330.187	-41.9954*	-30.2426*	-70.3676*
40.8135	-1027.65	-1161.09	-817.033	-6.63436	30.2097	-8.73588	4187.35	4555.71	3973.84	171.969	203.63	176.298	263.403	249.099	352.057	-37.5821*	-26.0871*	-63.1194*
40.9538	-931.704	-1054.52	-734.077	12.2709	42.9992	-2.82569	4523.11	4924.31	4296.4	197.52	227.779	205.118	284.344	273.425	374.274	-32.1039*	-21.936*	-56.3649*
41.0941	-827.645	-938.536	-641.057	32.0932	55.4199	3.867	4883.01	5318.64	4642.29	223.075	252.594	235.818	307.12	300.323	396.943	-25.5072*	-17.9065*	-50.1013*
41.2345	-714.995	-812.053	-536.883	52.2957	67.7167	11.5759	5268.38	5739.83	5012.91	248.988	278.478	268.041	332.363	329.63	420.343	-17.843*	-13.8909*	-44.1717*
41.3748	-593.295	-674.031	-420.708	72.0976	80.0442	20.5863	5680.71	6189.39	5409.58	275.739	305.809	301.504	360.548	361.073	444.894	-9.34052*	-9.67225*	-38.4208*
41.5152	-462.104	-523.674	-291.955	90.6452	92.4053	31.1217	6121.57	6669.32	5833.59	303.768	334.851	336.052	391.849	394.312	471.064	-0.42502*	-5.0964*	-32.8345*
41.6555	-320.938	-360.479	-150.289	107.248	104.651	43.2483	6592.62	7182.05	6286.25	333.341	365.728	371.646	426.093	429.019	499.279	8.332471*	-0.20735*	-27.6286*
41.7958	-169.149	-184.178	4.47828	121.581	116.539	56.8412	7095.42	7730.18	6768.92	364.511	398.462	408.332	462.824	464.929	529.841	16.31638*	4.716662*	-23.2372*
41.9362	-5.82501	5.38592	172.499	133.772	127.827	71.6358	7631.43	8316.3	7283.05	397.184	433.027	446.189	501.456	501.862	562.901	22.98585*	9.237161*	-20.184*
42.0765	170.213	208.397	353.974	144.332	138.397	87.3363	8201.84	8942.67	7830.11	431.249	469.406	485.304	541.465	539.719	598.464	27.97962*	12.90717*	-18.8855*
42.2169	360.271	425.18	549.205	153.969	148.351	103.71	8807.6	9611.09	8411.47	466.72	507.665	525.79	582.536	578.459	636.43	31.17042*	15.44305*	-19.4648*
42.3572	565.582	656.24	758.592	163.372	158.048	120.634	9449.48	10322.9	9028.38	503.854	548.019	567.822	624.632	618.05	676.668	32.65618*	16.84765*	-21.6486*
42.4975	787.102	902.231	982.576	173.064	168	138.101	10128.2	11079.3	9681.97	543.19	590.831	611.641	667.948	658.413	719.082	32.71035*	17.4284*	-24.7904*
42.6379	1025.4	1163.84	1221.53	183.341	178.724	156.204	10844.6	11881.4	10373.3	585.501	636.531	657.529	712.792	699.433	763.641	31.69694*	17.71936*	-28.0197*
42.7782	1280.6	1441.61	1475.59	194.297	190.61	175.082	11599.9	12730.4	11103.3	631.663	685.527	705.765	759.417	741.036	810.377	29.94897*	18.36215*	-30.4546*
42.9186	1552.46	1735.84	1744.53	205.905	203.892	194.85	12395.4	13627.9	11872.9	682.52	738.149	756.606	807.884	783.279	859.361	27.66909*	19.97927*	-31.3922*
43.0589	1840.39	2046.37	2027.63	218.14	218.665	215.542	13232.6	14575.7	12683.2	738.791	794.682	810.338	858.025	826.39	910.668	24.93471*	23.04191*	-30.4444*
43.1992	2143.62	2372.53	2323.76	231.1	234.92	237.093	14113	15575.4	13535.2	801.028	855.397	867.328	909.509	870.766	964.339	21.80173*	27.74661*	-27.5869*
43.3396	2461.24	2713.07	2631.42	245.092	252.599	259.379	15038.1	16628.5	14429.8	869.584	920.572	928.031	961.981	916.91	1020.33	18.42336*	33.96685*	-23.0997*
43.4799	2792.28	3066.23	2948.91	260.643	271.685	282.318	16008.9	17735.9	15367.9	944.614	990.51	992.936	1015.22	965.33	1078.51	15.11151*	41.32337*	-17.4432*
43.6202	3135.65	3429.99	3274.58	278.422	292.293	305.957	17026	18898	16350	1026.13	1065.55	1062.49	1069.23	1016.43	1138.68	12.30787*	49.32533*	-11.1463*
43.7606	3490.02	3802.28	3606.85	299.07	314.687	330.501	18089.7	20114.9	17376.4	1114.09	1146.09	1137.11	1124.23	1070.41	1200.64	10.48529*	57.49633*	-4.73158*
43.9009	3853.74	4181.15	3944.24	323.009	339.194	356.245	19199.9	21386	18446.7	1208.57	1232.63	1217.2	1180.66	1127.34	1264.28	10.03566*	65.42715*	1.331291*
44.0413	4224.79	4564.74	4285.18	350.32	366.069	383.478	20356.4	22710.3	19560.6	1309.77	1325.74	1303.23	1239.1	1187.13	1329.59	11.18237*	72.76678*	6.650888*
44.1816	4600.83	4951.28	4627.89	380.712	395.415	412.386	21558.6	24087	20717	1418.09	1426.07	1395.73	1300.14	1249.74	1396.66	13.92401*	79.21216*	10.91863*
44.3219	4979.26	5338.86	4970.22	413.637	427.167	442.991	22805.6	25514.8	21915	1534	1534.24	1495.28	1364.23	1315.19	1465.67	18.00816*	84.51665*	13.90914*
44.4623	5357.43	5725.45	5309.66	448.477	461.149	475.181	24095.7	26992.3	23153.1	1657.92	1650.85	1602.45	1431.57	1383.65	1536.81	22.95967*	88.49215*	15.48184*
44.6026	5732.81	6108.84	5643.55	484.749	497.133	508.787	25426.6	28517.2	24429.2	1790.08	1776.36	1717.82	1502.08	1455.35	1610.27	28.18815*	90.9911*	15.55955*
44.743	6103.18	6486.76	5969.28	522.236	534.913	543.697	26795.3	30086.6	25740.5	1930.47	1911.12	1841.91	1575.41	1530.58	1686.23	33.13187*	91.88369*	14.10002*
44.8833	6466.79	6857.02	6284.67	561.013	574.354	579.955	28197.4	31696.2	27083.2	2078.98	2055.34	1975.28	1651.15	1609.59	1764.85	37.36718*	91.06067*	11.10357*
45.0236	6822.34	7217.67	6588.09	601.383	615.405	617.795	29627.6	33340.4	28452.2	2235.39	2209.13	2118.49	1729	1692.58	1846.25	40.65282*	88.46753*	6.650678*
45.164	7168.91	7567.16	6878.61	643.749	658.085	657.613	31079.8	35012.3	29841.7	2399.61	2372.66	2272.15	1808.89	1779.68	1930.56	42.91799*	84.13886*	0.932867*
45.3043	7505.91	7904.56	7155.93	688.456	702.467	699.874	32547	36704.2	31244.6	2571.69	2546.18	2436.89	1891.05	1870.89	2017.9	44.22108*	78.21825*	-5.74881*
45.4447	7832.97	8229.55	7420.24	735.683	748.666	745.035	34022	38407.4	32653.2	2751.97	2730.12	2613.32	1975.91	1966.14	2108.36	44.70262*	70.97836*	-13.0183*
45.585	8149.97	8542.44	7671.97	785.418	796.831	793.468	35497.2	40113.4	34059.3	2941.12	2925.04	2801.99	2063.98	2065.28	2202.07	44.52524*	62.8388*	-20.4745*
45.7253	8457	8843.95	7911.61	837.514	847.154	845.409	36965.1	41812.9	35454.2	3140.06	3131.55	3003.24	2155.71	2168.26	2299.25	43.77824*	54.36748*	-27.7301*
45.8657	8754.36	9135.02	8139.51	891.817	899.881	900.943	38417.8	43496.7	36829.2	3349.88	3350.19	3217.29	2251.41	2275.06	2400.22	42.38995*	46.25036*	-34.4124*
46.006	9042.47	9416.54	8355.88	948.306	955.303	960.074	39847	45155.2	38175.2	3571.69	3581.35	3444.17	2351.3	2385.77	2505.45	40.15075*	39.21135*	-40.1363*
46.1463	9321.81	9689.21	8560.93	1007.2	1013.74	1022.84	41243.7	46778.2	39483.2	3806.45	3825.21	3683.79	2455.53	2500.49	2615.45	36.87535*	33.89014*	-44.4981*
46.2867	9592.83	9953.45	8755.03	1068.98	1075.55	1089.41	42598.6	48355	40743.8	4054.86	4081.74	3935.87	2564.26	2619.28	2730.68	32.59906*	30.73279*	-47.1096*
46.427	9855.87	10209.6	8938.9	1134.43	1141.11	1160.15	43901.9	49874.2	41947.4	4317.25	4350.75	4199.97	2677.74	2742.13	2851.52	27.67818*	29.95859*	-47.6501*
46.5674	10111.1	10457.9	9113.59	1204.58	1210.88	1235.55	45143.9	51324.3	43084.7	4593.66	4632.04	4475.54	2796.31	2868.97	2978.28	22.73967*	31.58789*	-45.9286*
46.7077	10358.5	10698.8	9280.34	1280.58	1285.38	1316.25	46315.3	52693.9	44146.1	4883.97	4925.38	4762.02	2920.34	2999.8	3111.24	18.5053*	35.47433*	-41.9324*
46.848	10597.8	10932.4	9440.29	1363.49	1365.18	1402.89	47407.4	53972	45122.6	5187.95	5230.58	5058.93	3050.29	3134.71	3250.68	15.58504*	41.34638*	-35.8363*
46.9884	10828.2	11159.1	9594.18	1454.11	1450.84	1496.06	48412.2	55148.4	46005.9	5505.36	5547.46	5365.87	3186.57	3273.93	3396.84	14.32637*	48.88874*	-27.9717*
47.1287	11049	11378.6	9742.1	1552.87	1542.89	1596.23	49322.5	56214.1	46788.4	5835.86	5875.78	5682.41	3329.49	3417.7	3549.9	14.73788*	57.8451*	-18.7678*
47.2691	11258.9	11590.6	9883.47	1659.89	1641.86	1703.7	50131.7	57161.3	47463.7	6178.98	6215.13	6008	3479.08	3566.23	3709.95	16.49528*	68.07107*	-8.68049*
47.4094	11456.5	11794.4	10017.3	1775.18	1748.15	1818.66	50833.6	57982.9	48026.5	6533.94	6564.84	6341.9	3635.06	3719.59	3876.96	19.04482*	79.47069*	1.858797*
47.5497	11640.5	11988.8	10142.4	1898.71	1862.15	1941.23	51422.1	58672.8	48472.3	6899.64	6923.84	6683.08	3796.82	3877.63	4050.79	21.78182*	91.84917*	12.46105*
47.6901	11809.3	12172.3	10257.6	2030.51	1984.15	2071.47	51891.7	59225.1	48797.5	7274.65	7290.64	7030.28	3963.54	4040.13	4231.11	24.23105*	104.8003*	22.77232*
47.8304	11961.3	12343.3	10362	2170.66	2114.42	2209.49	52237.1	59634.8	48999.5	7657.24	7663.49	7381.96	4134.35	4206.8	4417.44	26.14121*	117.7181*	32.46917*
47.9707	12094.9	12499.7	10454.9	2319.34	2253.24	2355.44	52454.1	59897.1	49076.6	8045.44	8040.51	7736.47	4308.48	4377.48	4609.15	27.47576*	129.915*	41.27261*
48.1111	12208.7	12639.3	10535.3	2476.7	2400.86	2509.53	52539.8	60008.4	49027.9	8437.17	8419.87	8092.08	4485.33	4552.06	4805.53	28.35473*	140.7453*	48.95894*
48.2514	12301.3	12760.2	10602.4	2642.92	2557.55	2672.05	52492.8	59966.7	48853.8	8830.26	8799.82	8447.07	4664.4	4730.48	5005.91	28.98672*	149.6855*	55.35083*
48.3918	12371.6	12860.1	10654.8	2818.04	2723.64	2843.33	52314	59771.5	48556	9222.63	9178.75	8799.75	4845.35	4912.65	5209.7	29.5878*	156.3917*	60.30808*
48.5321	12418.8	12937.3	10691	3002	2899.46	3023.81	52005.9	59424.4	48137.1	9612.32	9555.06	9148.48	5027.83	5098.4	5416.48	30.27492*	160.7197*	63.74542*
48.6724	12442.2	12990	10709.1	3194.61	3085.35	3213.93	51572.7	58928.8	47601.5	9997.54	9927.14	9491.67	5211.61	5287.43	5625.94	30.95792*	162.677*	65.6686*
48.8128	12441.6	13016.6	10707.4	3395.64	3281.57	3414.08	51019.5	58289.8	46954.7	10376.7	10293.3	9827.71	5396.5	5479.25	5837.79	31.31175*	162.3403*	66.20207*
48.9531	12417	13015.9	10684.2	3604.86	3488.35	3624.58	50352	57513.8	46203.4	10748.1	10651.6	10155	5582.39	5673.26	6051.65	30.90339*	159.7986*	65.60352*
49.0934	12368.2	12986.7	10638.4	3822.19	3705.86	3845.63	49576.3	56608.4	45355.3	11110.2	11000.4	10472.1	5769.27	5868.81	6266.93	29.43304*	155.1356*	64.26112*
49.2338	12295.2	12927.8	10569.2	4047.79	3934.3	4077.32	48698.7	55581.6	44418.8	11461.6	11337.7	10777.3	5957.15	6065.33	6482.82	26.94161*	148.456*	62.65006*
49.3741	12197.9	12838.4	10476.4	4282.18	4173.91	4319.68	47726.3	54442.2	43402.5	11800.6	11662.1	11069.3	6146.11	6262.47	6698.47	23.85086*	139.9558*	61.25456*
49.5145	12075.9	12717.8	10359.9	4526.22	4425.02	4572.77	46666.9	53199.5	42315.1	12125.9	11972.2	11346.8	6336.25	6460.15	6913.16	20.82905*	129.9884*	60.4911*
49.6548	11928.5	12565.7	10219.8	4781	4687.96	4836.7	45528.7	51863.1	41165.4	12436.2	12267.2	11608.9	6527.79	6658.57	7126.52	18.58294*	119.0646*	60.63977*
49.7951	11755.1	12381.9	10055.9	5047.56	4962.98	5111.61	44321.1	50443.4	39962	12730.5	12546.1	11855.2	6721.03	6858	7338.52	17.67674*	107.7928*	61.79556*
49.9355	11554.9	12166.2	9867.87	5326.73	5250.17	5397.67	43053.5	48951.2	38713.3	13008	12808.5	12085.4	6916.36	7058.64	7549.4	18.43323*	96.80953*	63.8783*
50.0758	11327.5	11919	9655.19	5618.98	5549.36	5694.95	41735.5	47397.6	37427.5	13268.1	13053.8	12299.2	7114.14	7260.37	7759.48	20.91666*	86.7093*	66.71207*
50.2162	11073	11641.1	9417.58	5924.46	5860.09	6003.33	40376.4	45793.3	36112.6	13510.3	13281.9	12496.9	7314.61	7462.75	7969.08	24.96947*	77.95713*	70.12322*
50.3565	10791.8	11333.7	9155.29	6243.08	6181.71	6322.48	38984.2	44149.1	34776.1	13734.5	13492.7	12678.4	7517.81	7665.1	8178.33	30.2964*	70.80465*	73.98995*
50.4968	10485	10998.3	8869.21	6574.53	6513.48	6651.8	37566	42474.7	33425	13940.6	13686	12843.8	7723.57	7866.76	8387.15	36.57133*	65.27293*	78.23731*
50.6372	10153.6	10636.8	8560.89	6918.41	6854.66	6990.54	36127.8	40778.9	32066	14128.7	13862.2	12993.3	7931.54	8067.33	8595.27	43.5163*	61.24429*	82.81509*
50.7775	9799.02	10251.2	8232.28	7274.23	7204.62	7337.79	34674.8	39070	30705	14299	14021.6	13127	8141.26	8266.77	8802.3	50.93779*	58.62035*	87.66676*
50.9179	9422.69	9843.52	7885.55	7641.53	7562.75	7692.6	33211.9	37355	29347.2	14452.2	14165	13245.2	8352.18	8465.42	9007.94	58.73031*	57.42983*	92.67597*
51.0582	9025.94	9416.04	7522.89	8019.77	7928.4	8054.01	31743.9	35640.6	27997.1	14589.1	14293.2	13348.2	8563.7	8663.81	9212.08	66.85104*	57.79989*	97.60764*
51.1985	8610.13	8970.98	7146.38	8408.32	8300.75	8421.11	30275.7	33932.7	26658.2	14710.4	14407.2	13436.8	8775.29	8862.41	9414.89	75.26424*	59.829*	102.0885*
51.3389	8176.7	8510.7	6757.96	8806.34	8678.83	8793.02	28812.3	32236.5	25333.8	14817.5	14507.8	13511.5	8986.42	9061.51	9616.83	83.86278*	63.48231*	105.6679*
51.4792	7727.25	8037.71	6359.5	9212.82	9061.49	9168.97	27358.8	30557.2	24026.3	14911.5	14596	13573.2	9196.66	9261.09	9818.42	92.39557*	68.56384*	107.9521*
51.6195	7263.75	7554.76	5952.88	9626.6	9447.46	9548.14	25919.7	28899.3	22738.4	14993.8	14672.7	13622.8	9405.61	9460.88	10020.1	100.4511*	74.73267*	108.7473*
51.7599	6788.7	7064.71	5540.16	10046.5	9835.52	9929.63	24499.5	27267.2	21472.6	15065.7	14738.8	13661.5	9612.95	9660.42	10222	107.5302*	81.54518*	108.1453*
51.9002	6305.16	6570.46	5123.69	10471.2	10224.6	10312.4	23102	25665	20231.8	15128.6	14795.2	13690.2	9818.36	9859.27	10423.8	113.19*	88.53194*	106.5227*
52.0406	5816.7	6074.84	4706.04	10899.8	10613.8	10695.5	21730.5	24096.8	19018.9	15183.8	14843	13710.3	10021.5	10057.2	10624.8	117.1924*	95.287*	104.4576*
52.1809	5327.04	5580.61	4289.96	11331.1	11002.5	11077.7	20388.3	22566.2	17836.6	15232.3	14883.6	13723	10222	10254.1	10824	119.5713*	101.5358*	102.5781*
52.3212	4839.67	5090.49	3878.1	11764.4	11390.5	11458.2	19078.4	21076.4	16687.5	15275.3	14918.2	13729.5	10419.3	10450.1	11020.6	120.5894*	107.181*	101.3816*
52.4616	4357.5	4607.05	3472.78	12198.8	11777.1	11836.2	17803.4	19630.7	15573.4	15313.5	14947.8	13731.1	10613.2	10645.5	11214	120.6254*	112.3154*	101.1046*
52.6019	3882.71	4132.54	3075.8	12633.5	12162.1	12210.9	16566	18231.5	14495.7	15347.6	14973.4	13729.3	10803.3	10840.2	11403.8	120.0717*	117.172*	101.6934*
52.7423	3416.89	3668.77	2688.32	13067.4	12544.6	12581.4	15368.7	16881	13455.2	15377.9	14995.4	13725	10989.4	11033.7	11589.9	119.2879*	122.0143*	102.8726*
52.8826	2961.29	3216.98	2310.92	13499.4	12923.7	12946.7	14213.4	15580.7	12452.1	15404.7	15013.9	13719.3	11171.3	11225.5	11772.2	118.594*	127.0158*	104.2863*
53.0229	2517.1	2777.97	1943.81	13928.1	13298.3	13305.7	13101.8	14331.8	11486.7	15428	15028.8	13712.7	11348.9	11414.2	11950.6	118.2592*	132.1696*	105.6614*
53.1633	2085.59	2352.13	1587.05	14352.1	13667.4	13657.2	12034.6	13134.5	10559	15447.6	15039.9	13705.4	11521.8	11598.5	12124.5	118.4781*	137.2533*	106.9163*
53.3036	1668.09	1939.61	1240.71	14770.2	14029.8	14000.2	11012	11989.1	9669.22	15463.2	15046.8	13697.4	11689.7	11776.8	12293.1	119.3425*	141.8579*	108.1664*
53.444	1265.93	1540.43	904.932	15180.8	14384.6	14333.5	10033.4	10895.3	8817.67	15474.3	15049.3	13688.1	11852.2	11947.7	12455.2	120.8336*	145.4877*	109.6401*
53.5843	880.216	1154.64	579.919	15582.8	14731.2	14656.5	9097.75	9852.34	8004.51	15480.4	15047.4	13676.9	12008.6	12110	12609.6	122.8507*	147.7082*	111.5639*
53.7246	511.63	782.403	265.909	15974.8	15068.7	14968.7	8203.9	8859.28	7229.66	15481.2	15040.9	13662.9	12158.6	12262.7	12755.1	125.2631*	148.2894*	114.0595*
53.865	160.236	423.984	-36.8885	16355.6	15396.6	15269.8	7350.44	7914.8	6492.54	15476.4	15029.4	13645.1	12301.6	12405.3	12890.9	127.9621*	147.2756*	117.0672*
54.0053	-174.635	79.5727	-328.356	16724.1	15713.8	15559.3	6535.93	7017.38	5792.1	15465.6	15012	13622.5	12437	12537.2	13016.4	130.8894*	144.9513*	120.3293*
54.1457	-494.283	-250.901	-608.549	17078.8	16019.1	15837	5758.9	6165.42	5126.86	15448.8	14987.8	13594.1	12563.9	12657.9	13131.2	134.0391*	141.7206*	123.4674*
54.286	-800.401	-567.931	-877.736	17418.5	16311.3	16102.5	5018.01	5357.17	4495.17	15425.5	14955.3	13558.8	12681.5	12766.9	13235.2	137.4437*	137.9711*	126.1462*
54.4263	-1094.74	-872.478	-1136.34	17742	16589.2	16354.8	4312.06	4590.85	3895.41	15395.3	14913.1	13515.4	12788.7	12863.6	13328.2	141.138*	133.9783*	128.2441*
54.5667	-1378.78	-1165.86	-1384.79	18048.3	16851.5	16593	3640.04	3864.62	3326.15	15357.7	14860.1	13462.9	12884.3	12947.7	13409.4	145.1054*	129.8614*	129.9276*
54.707	-1653.42	-1449.51	-1623.31	18336.5	17097.1	16816.1	3001.11	3176.75	2786.23	15312.1	14795.5	13400.1	12967	13018.6	13477.9	149.2461*	125.5851*	131.5883*
54.8473	-1919	-1724.66	-1851.87	18605.9	17325.2	17022.8	2394.49	2525.57	2274.81	15258	14718.6	13326.1	13035.7	13075.8	13532.3	153.4025*	121.0174*	133.6826*
54.9877	-2175.37	-1992	-2070.12	18856	17534.8	17212	1819.42	1909.51	1791.23	15195.1	14629.4	13240.1	13089	13118.7	13571.2	157.4207*	116.0413*	136.5465*
55.128	-2422.36	-2251.49	-2277.54	19086.5	17725.2	17382.9	1275.04	1327.07	1334.85	15122.9	14527.7	13141.4	13125.6	13146.8	13593.5	161.2051*	110.685*	140.264*
55.2683	-2660.01	-2502.38	-2473.64	19296.7	17895.4	17535.1	760.407	776.851	904.922	15041	14413.8	13029.5	13144.3	13159.7	13598	164.7415*	105.2277*	144.6488*
55.4087	-2888.74	-2743.5	-2658.11	19486.2	18044.4	17667.9	274.67	257.521	500.503	14949	14287.6	12904.2	13143.9	13156.7	13584	168.11*	100.2307*	149.3466*
55.549	-3109.23	-2973.79	-2831.09	19654.3	18171	17780.9	-182.896	-232.205	120.453	14846.2	14148.8	12765.5	13123.3	13137.2	13550.7	171.5108*	96.43163*	153.9962*
55.6894	-3322.15	-3192.7	-2993.13	19800.1	18274.1	17873.2	-612.872	-693.683	-236.466	14731.8	13997.2	12613.8	13081.8	13100.5	13497.7	175.2734*	94.50182*	158.353*
55.8297	-3528.02	-3400.42	-3145.14	19922.6	18352.6	17943.6	-1015.8	-1128.4	-571.478	14604.7	13832.5	12449.2	13018.8	13045.8	13424.4	179.7888*	94.77567*	162.3263*
55.9701	-3727.1	-3597.79	-3288.18	20020.9	18405.8	17990.8	-1392.36	-1537.89	-885.686	14464.1	13654.4	12272.3	12934	12972.2	13330.1	185.3601*	97.11229*	165.9336*
56.1104	-3919.35	-3785.95	-3423.25	20094	18432.8	18013.4	-1743.45	-1923.65	-1180	14309.1	13462.9	12083.4	12827.2	12878.6	13214.2	192.061*	100.9646*	169.2012*
56.2507	-4104.48	-3965.96	-3551.19	20141.1	18433	18010.3	-2070.29	-2287.04	-1455.13	14138.8	13258.3	11882.9	12698.8	12763.9	13076.1	199.6845*	105.5984*	172.0572*
56.3911	-4282.05	-4138.46	-3672.6	20161.4	18406.3	17980.6	-2374.32	-2629.38	-1711.7	13952.9	13041.1	11671.3	12549.2	12627.1	12915.4	207.7905*	110.3369*	174.2695*
56.5314	-4451.69	-4303.51	-3787.83	20154.6	18352.5	17924.1	-2657.18	-2951.98	-1950.35	13751.2	12811.7	11448.9	12379.2	12467.6	12732.1	215.8217*	114.7286*	175.4542*
56.6717	-4613.22	-4460.69	-3897.11	20120.5	18271.5	17841	-2920.65	-3256.07	-2171.82	13534	12570.8	11216.5	12189.7	12285.2	12526.5	223.2448*	118.592*	175.1495*
56.8121	-4766.78	-4609.34	-4000.7	20058.6	18163.8	17731.8	-3166.47	-3542.67	-2376.98	13301.7	12318.5	10974.6	11981.8	12080.5	12299.3	229.6557*	121.944*	172.9341*
56.9524	-4912.77	-4748.91	-4099	19968.7	18029.8	17597.2	-3396.25	-3812.55	-2566.87	13054.8	12054.9	10724	11756.4	11854	12051.7	234.8235*	124.8545*	168.5528*
57.0928	-5051.67	-4879.25	-4192.62	19850.3	17870.2	17438	-3611.29	-4066.22	-2742.62	12793.8	11779.9	10465.7	11514.7	11606.9	11784.9	238.6778*	127.2822*	162.006*
57.2331	-5183.87	-5000.81	-4282.25	19702.7	17685.8	17254.7	-3812.56	-4304.12	-2905.46	12519.2	11493.7	10200.7	11257.7	11340.6	11500.3	241.2369*	128.971*	153.5785*
57.3734	-5309.46	-5114.59	-4368.43	19525.7	17477.7	17047.6	-4000.63	-4526.57	-3056.74	12231.5	11196.5	9930.19	10986.5	11056.6	11199.6	242.499*	129.4714*	143.7919*
57.5138	-5428.18	-5221.83	-4451.28	19319.2	17247.1	16817	-4175.84	-4733.85	-3197.79	11931.4	10888.9	9655.15	10702.3	10756.4	10884.1	242.3594*	128.275*	133.2768*
57.6541	-5539.45	-5323.68	-4530.43	19083.6	16995.1	16563.3	-4338.47	-4926.18	-3329.86	11620	10571.7	9376.58	10405.9	10441.5	10555.6	240.6102*	124.9875*	122.6015*
57.7944	-5642.47	-5420.89	-4605.06	18819.8	16722.8	16287.1	-4488.94	-5103.8	-3453.97	11298.4	10246.1	9095.27	10098.2	10113.6	10215.8	237.0288*	119.4608*	112.1362*
57.9348	-5736.5	-5513.76	-4674.12	18528.9	16431.1	15989.3	-4627.88	-5266.98	-3570.86	10968.1	9913.48	8811.88	9779.87	9774.32	9866.5	231.4938*	111.8448*	102.026*
58.0751	-5821.01	-5602.17	-4736.63	18212.3	16120.9	15671.5	-4756.13	-5416.05	-3680.99	10630.7	9575.2	8526.99	9451.55	9425.56	9509.41	224.0632*	102.5403*	92.28024*
58.2155	-5895.77	-5685.69	-4791.87	17871.5	15793	15335	-4874.49	-5551.37	-3784.63	10287.4	9232.65	8241.21	9113.87	9069.14	9146.23	214.9985*	92.07375*	82.92205*
58.3558	-5960.85	-5763.84	-4839.64	17507.9	15448.1	14981.7	-4983.56	-5673.44	-3881.96	9939.75	8887.12	7955.32	8767.63	8706.87	8778.44	204.7588*	80.94476*	74.12403*
58.4961	-6016.61	-5836.34	-4880.25	17122.9	15086.9	14612.7	-5083.66	-5782.92	-3973.11	9588.75	8539.83	7670.29	8413.86	8340.45	8407.45	193.9709*	69.49551*	66.25545*
58.6365	-6063.64	-5903.17	-4914.44	16717.5	14710	14229.3	-5174.86	-5880.74	-4058.22	9235.45	8191.91	7387.2	8053.87	7971.3	8034.59	183.3502*	57.83228*	59.811*
58.7768	-6102.75	-5964.63	-4943.15	16293.1	14318.2	13832.5	-5257.18	-5967.99	-4137.38	8880.81	7844.41	7107.13	7689.14	7600.54	7661.15	173.5555*	45.84992*	55.27303*
58.9172	-6134.92	-6021.13	-4967.34	15850.6	13912.3	13423	-5330.66	-6045.73	-4210.54	8525.82	7498.34	6830.94	7321.26	7229	7288.26	165.0351*	33.39461*	52.99446*
59.0575	-6161.16	-6073.12	-4987.8	15391.4	13492.9	13001.8	-5395.5	-6114.87	-4277.52	8171.43	7154.77	6559.22	6951.75	6857.39	6916.98	157.9638*	20.5101*	53.13608*
59.1978	-6182.49	-6121.01	-5005.11	14917	13061	12570	-5452.13	-6176.23	-4337.94	7818.59	6814.83	6292.3	6582.17	6486.52	6548.27	152.2988*	7.620347*	55.64074*
59.3382	-6199.93	-6165.21	-5019.72	14429.4	12617.3	12129.3	-5501.26	-6230.64	-4391.36	7468.18	6479.74	6030.3	6214.03	6117.35	6183.07	147.8924*	-4.48522*	60.24466*
59.4785	-6214.58	-6206.19	-5032.03	13930.6	12162.7	11681.2	-5543.88	-6279.01	-4437.3	7120.9	6150.61	5773.33	5848.89	5751.08	5822.32	144.5845*	-14.8727*	66.53369*
59.6189	-6227.52	-6244.55	-5042.56	13422.9	11698.3	11227.6	-5581.13	-6322.25	-4475.45	6777.25	5828.36	5521.52	5488.27	5389	5466.98	142.2537*	-22.7778*	74.01807*
59.7592	-6239.78	-6280.84	-5051.96	12908	11225.6	10770.3	-5614.15	-6361.24	-4505.7	6437.48	5513.52	5275.14	5133.7	5032.36	5118	140.8206*	-27.8569*	82.19818*
59.8995	-6252.17	-6315.48	-5061.03	12387.7	10746.1	10310.5	-5643.82	-6396.87	-4528.27	6101.74	5206.23	5034.48	4786.63	4682.34	4776.3	140.1961*	-30.2651*	90.61707*
60.0399	-6265.25	-6348.65	-5070.55	11863	10261.5	9849.42	-5670.76	-6430.01	-4543.76	5770.2	4906.32	4799.86	4448.43	4340	4442.71	140.2143*	-30.5611*	98.88785*
60.1802	-6279.29	-6380.27	-5081.15	11335.2	9773.65	9387.93	-5695.24	-6461.53	-4553.17	5443.14	4613.42	4571.47	4120.37	4006.3	4117.99	140.596*	-29.496*	106.693*
60.3205	-6294.22	-6409.99	-5093.17	10805.5	9284.57	8926.82	-5717.31	-6492.14	-4557.84	5120.94	4327.24	4349.32	3803.46	3682.08	3802.78	140.9576*	-27.7592*	113.772*
60.4609	-6309.72	-6437.37	-5106.65	10275.4	8796.2	8467.02	-5736.93	-6522.38	-4559.25	4804.07	4047.7	4133.16	3498.37	3368.13	3497.65	140.8794*	-25.7728*	119.8984*
60.6012	-6325.33	-6462.02	-5121.38	9746.41	8310.43	8009.75	-5754.15	-6552.6	-4558.77	4492.97	3775	3922.51	3205.48	3065.31	3203.05	140.0147*	-23.6157*	124.8443*
60.7416	-6340.53	-6483.86	-5137.05	9220.51	7829.08	7556.52	-5769.2	-6582.97	-4557.52	4188.1	3509.57	3716.79	2924.9	2774.59	2919.37	138.1765*	-21.1022*	128.3551*
60.8819	-6354.85	-6503.2	-5153.3	8699.69	7353.9	7109.05	-5782.46	-6613.38	-4556.26	3889.79	3251.94	3515.46	2656.64	2497.02	2647.04	135.3701*	-17.9713*	130.1652*
61.0222	-6367.82	-6520.6	-5169.73	8185.99	6886.51	6669.06	-5794.29	-6643.53	-4555.4	3598.32	3002.62	3318.14	2400.69	2233.6	2386.53	131.7771*	-14.1016*	130.065*
61.1626	-6378.98	-6536.63	-5185.93	7681.44	6428.46	6238.12	-5804.9	-6673.03	-4555.18	3313.94	2761.95	3124.61	2157.05	1985.07	2138.34	127.7106*	-9.66932*	127.9744*
61.3029	-6387.9	-6551.6	-5201.42	7187.89	5981.21	5817.52	-5814.21	-6701.46	-4555.78	3036.91	2529.95	2934.71	1925.75	1751.72	1902.94	123.5464*	-5.18442*	123.9743*
61.4433	-6394.29	-6565.53	-5215.85	6706.94	5546.16	5408.26	-5821.93	-6728.58	-4557.47	2767.59	2306.34	2748.23	1706.81	1533.35	1680.71	119.6364*	-1.39845*	118.292*
61.5836	-6398.01	-6578.08	-5228.98	6239.87	5124.66	5011.1	-5827.63	-6754.25	-4560.6	2506.39	2090.52	2564.72	1500.11	1329.34	1471.79	116.2167*	0.865221*	111.2609*
61.7239	-6399.08	-6588.73	-5240.85	5787.63	4717.97	4626.66	-5830.98	-6778.36	-4565.57	2253.7	1881.74	2383.49	1305.35	1138.77	1275.99	113.3374*	0.905933*	103.2672*
61.8643	-6397.74	-6596.95	-5251.75	5351	4327.28	4255.56	-5831.82	-6800.7	-4572.66	2009.81	1679.3	2203.65	1121.95	960.59	1092.74	110.8584*	-1.66396*	94.70049*
62.0046	-6394.39	-6602.47	-5262.16	4930.64	3953.57	3898.56	-5830.31	-6820.92	-4581.93	1774.84	1482.77	2024.21	949.198	793.876	921.26	108.5345*	-6.78137*	85.91723*
62.145	-6389.6	-6605.46	-5272.62	4527.15	3597.61	3556.62	-5826.95	-6838.55	-4593.1	1548.7	1292.05	1844.3	786.365	637.869	760.696	106.147*	-13.9201*	77.21086*
62.2853	-6384.1	-6606.56	-5283.59	4141.07	3259.93	3230.83	-5822.46	-6853.1	-4605.63	1331.12	1107.29	1663.3	632.867	491.983	610.24	103.5922*	-22.2391*	68.7967*
62.4256	-6378.64	-6606.79	-5295.38	3772.82	2940.83	2922.24	-5817.65	-6864.11	-4618.82	1121.62	928.63	1480.91	488.274	355.723	469.163	100.8811*	-30.8469*	60.83677*
62.566	-6373.99	-6607.38	-5308.14	3422.6	2640.4	2631.59	-5813.13	-6871.27	-4632	919.693	755.959	1297.14	352.248	228.562	336.795	98.07364*	-39.0728*	53.49244*
62.7063	-6370.78	-6609.4	-5321.89	3090.38	2358.44	2359.12	-5809.22	-6874.41	-4644.6	724.853	588.788	1112.05	224.468	109.86	212.477	95.19327*	-46.6283*	46.94273*
62.8466	-6369.48	-6613.56	-5336.6	2775.94	2094.49	2104.52	-5805.94	-6873.62	-4656.28	536.731	426.306	925.76	104.571	-1.17352	95.4951	92.1614*	-53.6044*	41.33643*
62.987	-6370.3	-6620.04	-5352.23	2478.91	1847.83	1867.03	-5803.07	-6869.21	-4666.97	355.059	267.575	738.387	-7.88239	-105.463	-14.9637	88.78256*	-60.3299*	36.71053*
63.1273	-6373.12	-6628.47	-5368.9	2198.87	1617.51	1645.61	-5800.4	-6861.74	-4676.85	179.585	111.759	550.142	-113.457	-204.028	-119.797	84.79787*	-67.1736*	32.92559*
63.2677	-6377.59	-6638.15	-5386.9	1935.31	1402.44	1439.08	-5797.9	-6851.94	-4686.24	9.97306	-41.6696	361.398	-212.874	-297.909	-219.945	79.97923*	-74.3644*	29.65475*
63.408	-6383.18	-6648.42	-5406.73	1687.65	1201.51	1246.28	-5795.76	-6840.67	-4695.52	-154.211	-192.823	172.754	-306.946	-388.009	-316.328	74.2152*	-81.8828*	26.43622*
63.5483	-6389.47	-6658.94	-5428.99	1455.14	1013.5	1066.14	-5794.24	-6828.87	-4704.99	-313.44	-341.401	-14.9313	-396.433	-474.907	-409.754	67.55793*	-89.4607*	22.76654*
63.6887	-6396.13	-6669.78	-5454.24	1236.9	837.169	897.72	-5793.56	-6817.39	-4714.77	-468.148	-486.796	-200.533	-481.891	-558.748	-500.808	60.21505*	-96.6789*	18.21004*
63.829	-6403.05	-6681.32	-5482.72	1031.94	671.215	740.079	-5793.61	-6806.85	-4724.82	-618.642	-628.226	-382.713	-563.618	-639.285	-589.78	52.49481*	-103.096*	12.50093*
63.9693	-6410.2	-6693.92	-5514.24	839.324	514.291	592.253	-5793.91	-6797.54	-4734.99	-765.009	-764.886	-560.038	-641.697	-716.055	-676.664	44.75065*	-108.351*	5.608131*
64.1097	-6417.58	-6707.7	-5548.09	658.212	365.051	453.173	-5793.57	-6789.47	-4745.01	-907.065	-896.079	-731.137	-716.1	-788.64	-761.216	37.34468*	-112.243*	-2.25943*
64.25	-6425.22	-6722.42	-5583.22	487.882	222.174	321.655	-5791.56	-6782.52	-4754.69	-1044.38	-1021.32	-894.829	-786.815	-856.917	-843.068	30.59949*	-114.777*	-10.7175*
64.3904	-6433.05	-6737.5	-5618.45	327.702	84.4143	196.416	-5786.95	-6776.48	-4763.92	-1176.38	-1140.34	-1050.17	-853.978	-921.18	-921.87	24.72918*	-116.179*	-19.3154*
64.5307	-6440.85	-6752.07	-5652.64	177.073	-49.3276	76.1591	-5779.1	-6771.17	-4772.66	-1302.54	-1253.06	-1196.47	-917.956	-982.118	-997.405	19.78308*	-116.853*	-27.6378*
64.671	-6448.22	-6765.24	-5684.88	35.3336	-179.909	-40.314	-5767.86	-6766.43	-4780.96	-1422.5	-1359.46	-1333.28	-979.372	-1040.69	-1069.63	15.63506*	-117.294*	-35.3683*
64.8114	-6454.65	-6776.26	-5714.49	-98.3735	-307.907	-153.996	-5753.56	-6762.17	-4788.8	-1536.1	-1459.52	-1460.42	-1039.01	-1097.9	-1138.64	12.02718*	-117.955*	-42.3066*
64.9517	-6459.68	-6784.73	-5741.01	-225.217	-433.681	-265.601	-5736.9	-6758.31	-4796.11	-1643.35	-1553.13	-1577.98	-1097.63	-1154.66	-1204.57	8.659507*	-119.118*	-48.3365*
65.0921	-6463.03	-6790.65	-5764.11	-346.691	-557.479	-375.568	-5718.77	-6754.79	-4802.83	-1744.33	-1640.19	-1686.31	-1155.79	-1211.53	-1267.59	5.283541*	-120.811*	-53.3625*
65.2324	-6464.64	-6794.3	-5783.52	-464.498	-679.502	-484.146	-5700	-6751.46	-4808.91	-1839.03	-1720.63	-1785.94	-1213.77	-1268.73	-1327.87	1.745397*	-122.817*	-57.2561*
65.3727	-6464.79	-6796.19	-5799.1	-580.348	-799.901	-591.52	-5681.2	-6747.95	-4814.37	-1927.2	-1794.57	-1877.62	-1271.63	-1326.14	-1385.67	-2.02428*	-124.749*	-59.8394*
65.5131	-6464.02	-6796.83	-5810.78	-695.754	-918.791	-697.894	-5662.64	-6743.65	-4819.22	-2008.4	-1862.29	-1962.13	-1329.28	-1383.44	-1441.3	-6.04111*	-126.177*	-60.9143*
65.6534	-6463.06	-6796.64	-5818.63	-811.892	-1036.28	-803.52	-5644.31	-6737.72	-4823.43	-2082.08	-1924.19	-2040.27	-1386.54	-1440.27	-1495.07	-10.3*	-126.745*	-60.3385*
65.7938	-6462.56	-6795.85	-5822.83	-929.523	-1152.51	-908.653	-5626.09	-6729.23	-4826.81	-2147.86	-1980.73	-2112.67	-1443.22	-1496.34	-1547.3	-14.8041*	-126.248*	-58.1237*
65.9341	-6462.79	-6794.37	-5823.61	-1048.99	-1267.57	-1013.49	-5607.93	-6717.36	-4829.06	-2205.65	-2032.37	-2179.8	-1499.14	-1551.59	-1598.23	-19.5747*	-124.645*	-54.5*
66.0744	-6463.65	-6791.95	-5821.31	-1170.3	-1381.5	-1118.14	-5589.97	-6701.52	-4829.89	-2255.81	-2079.51	-2241.96	-1554.17	-1606.12	-1648.01	-24.6328*	-122.044*	-49.899*
66.2148	-6464.64	-6788.29	-5816.4	-1293.21	-1494.18	-1222.59	-5572.56	-6681.47	-4829.11	-2299.12	-2122.52	-2299.42	-1608.22	-1660.19	-1696.64	-29.9742*	-118.672*	-44.8632*
66.3551	-6465.2	-6783.3	-5809.57	-1417.44	-1605.36	-1326.71	-5556.11	-6657.4	-4826.79	-2336.65	-2161.76	-2352.53	-1661.23	-1713.98	-1743.98	-35.5662*	-114.846*	-39.9339*
66.4955	-6464.89	-6777.08	-5801.67	-1542.73	-1714.71	-1430.24	-5540.91	-6629.89	-4823.31	-2369.59	-2197.57	-2401.74	-1713.08	-1767.43	-1789.86	-41.3645*	-110.917*	-35.5718*
66.6358	-6463.53	-6769.84	-5793.63	-1668.89	-1821.92	-1532.76	-5526.99	-6599.66	-4819.19	-2399.07	-2230.25	-2447.58	-1763.54	-1820.13	-1834.16	-47.3163*	-107.2*	-32.1392*
66.7761	-6461.24	-6761.77	-5786.25	-1795.64	-1926.74	-1633.81	-5514.06	-6567.39	-4815	-2426.01	-2260.07	-2490.59	-1812.37	-1871.35	-1876.88	-53.3527*	-103.897*	-29.9311*
66.9165	-6458.41	-6752.92	-5780.02	-1922.48	-2028.95	-1732.91	-5501.59	-6533.53	-4811.17	-2451.01	-2287.21	-2531.19	-1859.38	-1920.2	-1918.13	-59.382*	-101.05*	-29.2116*
67.0568	-6455.51	-6743.21	-5775.12	-2048.57	-2128.35	-1829.57	-5488.97	-6498.35	-4807.94	-2474.4	-2311.82	-2569.65	-1904.41	-1965.89	-1958.13	-65.2972*	-98.5814*	-30.2077*
67.1971	-6452.93	-6732.52	-5771.41	-2172.74	-2224.76	-1923.41	-5475.69	-6462.04	-4805.38	-2496.41	-2334.04	-2605.97	-1947.43	-2007.97	-1997.14	-71.013*	-96.3756*	-33.0482*
67.3375	-6450.76	-6720.76	-5768.54	-2293.65	-2317.94	-2014.12	-5461.45	-6424.76	-4803.44	-2517.36	-2354.06	-2639.97	-1988.48	-2046.45	-2035.43	-76.5227*	-94.3889*	-37.6858*
67.4778	-6448.68	-6707.97	-5766.03	-2409.94	-2407.6	-2101.48	-5446.25	-6386.77	-4802.01	-2537.77	-2372.12	-2671.39	-2027.67	-2081.74	-2073.26	-81.9244*	-92.7235*	-43.8648*
67.6182	-6446.04	-6694.41	-5763.45	-2520.42	-2493.39	-2185.31	-5430.37	-6348.5	-4801.01	-2558.42	-2388.52	-2700.02	-2065.21	-2114.54	-2110.76	-87.39*	-91.6595*	-51.1648*
67.7585	-6442.1	-6680.59	-5760.49	-2624.25	-2574.88	-2265.45	-5414.25	-6310.62	-4800.39	-2580.14	-2403.63	-2725.86	-2101.34	-2145.69	-2148	-93.1015*	-91.6222*	-59.1065*
67.8988	-6436.33	-6667.18	-5756.99	-2720.99	-2651.68	-2341.8	-5398.48	-6274.07	-4800.19	-2603.65	-2417.86	-2749.17	-2136.34	-2176.02	-2184.99	-99.1845*	-93.0665*	-67.2752*
68.0392	-6428.57	-6654.82	-5752.96	-2810.66	-2723.55	-2414.32	-5383.69	-6239.93	-4800.56	-2629.22	-2431.63	-2770.43	-2170.56	-2206.25	-2221.83	-105.656*	-96.3224*	-75.4128*
68.1795	-6419.18	-6644.05	-5748.52	-2893.59	-2790.4	-2483.06	-5370.48	-6209.31	-4801.72	-2656.58	-2445.34	-2790.23	-2204.39	-2236.84	-2258.8	-112.41*	-101.47*	-83.4468*
68.3199	-6408.92	-6635.27	-5743.89	-2970.36	-2852.26	-2548.15	-5359.31	-6183.1	-4803.77	-2684.93	-2459.35	-2809.21	-2238.26	-2268.05	-2296.31	-119.248*	-108.28*	-91.4441*
68.4602	-6398.77	-6628.75	-5739.4	-3041.6	-2909.35	-2609.81	-5350.45	-6161.82	-4806.68	-2713.2	-2473.96	-2827.81	-2272.6	-2299.93	-2334.86	-125.947*	-116.218*	-99.5077*
68.6005	-6389.64	-6624.6	-5735.48	-3107.91	-2962.07	-2668.34	-5343.99	-6145.66	-4810.22	-2740.39	-2489.44	-2846.28	-2307.74	-2332.43	-2374.84	-132.316*	-124.526*	-107.665*
68.7409	-6382.06	-6622.78	-5732.55	-3169.75	-3010.93	-2724.12	-5339.89	-6134.47	-4814.02	-2765.82	-2506.05	-2864.61	-2343.85	-2365.53	-2416.43	-138.244*	-132.365*	-115.799*
68.8812	-6376.07	-6623.04	-5730.97	-3227.45	-3056.5	-2777.63	-5338.08	-6127.92	-4817.71	-2789.25	-2524	-2882.66	-2380.87	-2399.27	-2459.47	-143.694*	-138.99*	-123.636*
69.0216	-6371.31	-6624.99	-5730.99	-3281.23	-3099.25	-2829.36	-5338.47	-6125.54	-4821.12	-2810.79	-2543.47	-2900.22	-2418.58	-2433.77	-2503.43	-148.642*	-143.889*	-130.799*
69.1619	-6367.34	-6628.17	-5732.78	-3331.26	-3139.52	-2879.69	-5340.95	-6126.93	-4824.38	-2830.83	-2564.53	-2917.13	-2456.58	-2469.19	-2547.45	-153.029*	-146.859*	-136.882*
69.3022	-6363.88	-6632.07	-5736.46	-3377.71	-3177.52	-2928.86	-5345.33	-6131.89	-4827.93	-2849.82	-2587.08	-2933.34	-2494.46	-2505.54	-2590.53	-156.748*	-147.977*	-141.529*
69.4426	-6361	-6636.13	-5742.06	-3420.79	-3213.45	-2976.83	-5351.36	-6140.44	-4832.38	-2868.16	-2610.95	-2948.83	-2531.88	-2542.61	-2631.75	-159.688*	-147.47*	-144.504*
69.5829	-6359.17	-6639.75	-5749.51	-3460.73	-3247.55	-3023.35	-5358.7	-6152.79	-4838.32	-2886.03	-2635.83	-2963.65	-2568.62	-2579.91	-2670.52	-161.766*	-145.571*	-145.745*
69.7232	-6359.02	-6642.33	-5758.51	-3497.73	-3280.07	-3067.98	-5367.03	-6169.16	-4846.11	-2903.48	-2661.34	-2977.86	-2604.65	-2616.76	-2706.53	-162.944*	-142.41*	-145.364*
69.8636	-6361.18	-6643.35	-5768.59	-3531.96	-3311.25	-3110.23	-5376.16	-6189.58	-4855.91	-2920.47	-2687.04	-2991.55	-2640.09	-2652.41	-2739.82	-163.251*	-138.006*	-143.581*
70.0039	-6365.97	-6642.43	-5779.11	-3563.55	-3341.25	-3149.58	-5386.02	-6213.81	-4867.74	-2937.07	-2712.54	-3004.81	-2675.15	-2686.21	-2770.62	-162.809*	-132.332*	-140.591*
70.1443	-6373.17	-6639.38	-5789.44	-3592.69	-3370.11	-3185.65	-5396.66	-6241.31	-4881.65	-2953.55	-2737.51	-3017.73	-2710.06	-2717.68	-2799.24	-161.808*	-125.391*	-136.461*
70.2846	-6382	-6634.31	-5799.03	-3619.66	-3397.79	-3218.22	-5408.26	-6271.22	-4897.8	-2970.45	-2761.72	-3030.37	-2744.95	-2746.53	-2825.99	-160.459*	-117.278*	-131.129*
70.4249	-6391.32	-6627.55	-5807.49	-3644.73	-3424.15	-3247.27	-5421.01	-6302.51	-4916.46	-2988.54	-2785.01	-3042.82	-2779.77	-2772.66	-2851.12	-158.942*	-108.239*	-124.54*
70.5653	-6399.94	-6619.68	-5814.58	-3668.16	-3448.96	-3272.89	-5435.09	-6334.24	-4937.96	-3008.68	-2807.21	-3055.14	-2814.17	-2796.1	-2874.8	-157.379*	-98.6885*	-116.801*
70.7056	-6407.05	-6611.46	-5820.16	-3690.18	-3471.91	-3295.34	-5450.66	-6365.78	-4962.63	-3031.59	-2828.18	-3067.43	-2847.59	-2816.93	-2897.21	-155.848*	-89.1583*	-108.264*
70.846	-6412.41	-6603.71	-5824.18	-3711.01	-3492.67	-3314.91	-5467.83	-6396.94	-4990.62	-3057.68	-2847.72	-3079.77	-2879.31	-2835.29	-2918.53	-154.421*	-80.1884*	-99.5005*
70.9863	-6416.48	-6597.22	-5826.6	-3730.92	-3510.92	-3331.94	-5486.79	-6427.96	-5021.94	-3086.9	-2865.64	-3092.16	-2908.65	-2851.3	-2939	-153.189*	-72.2437*	-91.1781*
71.1266	-6420.18	-6592.76	-5827.44	-3750.28	-3526.42	-3346.77	-5507.81	-6459.41	-5056.32	-3118.84	-2881.83	-3104.59	-2935.08	-2865.15	-2958.88	-152.259*	-65.6861*	-83.9134*
71.267	-6424.59	-6591.01	-5826.78	-3769.52	-3539.1	-3359.67	-5531.18	-6491.9	-5093.24	-3152.9	-2896.35	-3117.05	-2958.32	-2877.08	-2978.47	-151.739*	-60.7806*	-78.1704*
71.4073	-6430.54	-6592.55	-5824.82	-3789.05	-3549.09	-3370.84	-5557.09	-6525.79	-5131.96	-3188.46	-2909.48	-3129.63	-2978.44	-2887.43	-2998.09	-151.716*	-57.7005*	-74.2409*
71.5476	-6438.29	-6597.73	-5821.92	-3809.21	-3556.69	-3380.48	-5585.64	-6561.01	-5171.69	-3225.01	-2921.72	-3142.47	-2995.85	-2896.72	-3018.07	-152.231*	-56.524*	-72.2864*
71.688	-6447.54	-6606.65	-5818.55	-3830.24	-3562.31	-3388.8	-5616.79	-6597.08	-5211.69	-3262.08	-2933.69	-3155.84	-3011.18	-2905.59	-3038.67	-153.236*	-57.2285*	-72.403*
71.8283	-6457.65	-6619.25	-5815.27	-3852.24	-3566.43	-3396.09	-5650.36	-6633.25	-5251.46	-3299.33	-2946	-3169.97	-3025.08	-2914.76	-3060.07	-154.573*	-59.6936*	-74.6604*
71.9687	-6468.04	-6635.38	-5812.7	-3875.18	-3569.57	-3402.81	-5686.09	-6668.76	-5290.82	-3336.45	-2959.18	-3185.02	-3038	-2924.84	-3082.33	-155.969*	-63.7098*	-79.0781*
72.109	-6478.55	-6654.93	-5811.46	-3898.77	-3572.37	-3409.51	-5723.64	-6703.14	-5329.88	-3373.14	-2973.64	-3201.03	-3050.09	-2936.24	-3105.32	-157.095*	-68.9837*	-85.5481*
72.2493	-6489.53	-6677.79	-5812.1	-3922.46	-3575.48	-3416.85	-5762.62	-6736.36	-5368.87	-3409.13	-2989.65	-3217.86	-3061.22	-2949.13	-3128.76	-157.662*	-75.1435*	-93.7531*
72.3897	-6501.82	-6703.75	-5815.05	-3945.52	-3579.53	-3425.42	-5802.75	-6768.89	-5408.01	-3444.12	-3007.36	-3235.21	-3071.04	-2963.47	-3152.29	-157.52*	-81.776*	-103.153*
72.53	-6516.4	-6732.44	-5820.44	-3967.1	-3584.93	-3435.67	-5843.9	-6801.51	-5447.37	-3477.87	-3026.82	-3252.67	-3079.24	-2979.21	-3175.53	-156.696*	-88.4992*	-113.049*
72.6703	-6534.05	-6763.28	-5828.05	-3986.4	-3591.72	-3447.75	-5886.19	-6835	-5486.81	-3510.23	-3047.96	-3269.77	-3085.69	-2996.35	-3198.15	-155.337*	-95.0254*	-122.697*
72.8107	-6555.01	-6795.48	-5837.33	-4002.83	-3599.62	-3461.5	-5929.86	-6869.93	-5526.12	-3541.22	-3070.61	-3286.12	-3090.63	-3014.97	-3219.87	-153.617*	-101.17*	-131.407*
72.951	-6578.85	-6828.09	-5847.51	-4016.04	-3608.11	-3476.43	-5975.16	-6906.36	-5565.07	-3570.96	-3094.53	-3301.45	-3094.67	-3035.16	-3240.5	-151.653*	-106.799*	-138.624*
73.0914	-6604.44	-6860.16	-5857.85	-4025.97	-3616.63	-3491.93	-6022.09	-6943.87	-5603.61	-3599.64	-3119.45	-3315.65	-3098.68	-3056.94	-3259.96	-149.449*	-111.745*	-143.975*
73.2317	-6630.24	-6890.81	-5867.85	-4032.74	-3624.79	-3507.36	-6070.4	-6981.57	-5641.81	-3627.44	-3145.01	-3328.76	-3103.47	-3080.16	-3278.19	-146.874*	-115.726*	-147.302*
73.372	-6654.65	-6919.4	-5877.39	-4036.53	-3632.5	-3522.29	-6119.57	-7018.44	-5679.86	-3654.52	-3170.85	-3340.89	-3109.57	-3104.44	-3295.2	-143.721*	-118.344*	-148.659*
73.5124	-6676.37	-6945.52	-5886.64	-4037.56	-3639.85	-3536.59	-6168.92	-7053.65	-5717.99	-3680.94	-3196.57	-3352.19	-3116.94	-3129.14	-3311.01	-139.805*	-119.192*	-148.234*
73.6527	-6694.6	-6969.05	-5896.01	-4036.03	-3647.03	-3550.38	-6217.68	-7086.88	-5756.31	-3706.77	-3221.74	-3362.71	-3125	-3153.46	-3325.58	-135.062*	-118.002*	-146.229*
73.7931	-6709.15	-6990.08	-5905.91	-4032.22	-3654.18	-3563.94	-6265.2	-7118.31	-5794.81	-3732.01	-3245.91	-3372.42	-3132.85	-3176.56	-3338.78	-129.621*	-114.78*	-142.766*
73.9334	-6720.27	-7008.77	-5916.62	-4026.48	-3661.26	-3577.54	-6311.08	-7148.56	-5833.37	-3756.66	-3268.69	-3381.19	-3139.5	-3197.74	-3350.35	-123.81*	-109.893*	-137.896*
74.0737	-6728.46	-7025.23	-5928.17	-4019.28	-3668.06	-3591.31	-6355.2	-7178.46	-5871.76	-3780.74	-3289.85	-3388.86	-3144.17	-3216.53	-3360.09	-118.088*	-104.042*	-131.69*
74.2141	-6734.16	-7039.43	-5940.36	-4011.17	-3674.19	-3605.13	-6397.69	-7208.78	-5909.64	-3804.28	-3309.32	-3395.36	-3146.56	-3232.74	-3367.91	-112.944*	-98.0998*	-124.381*
74.3544	-6737.56	-7051.17	-5952.86	-4002.77	-3679.18	-3618.62	-6438.72	-7239.88	-5946.59	-3827.27	-3327.18	-3400.82	-3146.93	-3246.42	-3373.93	-108.796*	-92.8735*	-116.468*
74.4947	-6738.58	-7060.12	-5965.37	-3994.79	-3682.65	-3631.25	-6478.35	-7271.62	-5982.15	-3849.56	-3343.55	-3405.51	-3146.01	-3257.71	-3378.44	-105.939*	-88.9034*	-108.696*
74.6351	-6737.06	-7066.02	-5977.85	-3987.93	-3684.46	-3642.44	-6516.42	-7303.38	-6015.93	-3870.9	-3358.51	-3409.77	-3144.74	-3266.81	-3381.86	-104.517*	-86.3618*	-101.892*
74.7754	-6732.98	-7068.87	-5990.51	-3982.81	-3684.83	-3651.79	-6552.59	-7334.32	-6047.64	-3890.96	-3372.13	-3413.91	-3143.95	-3273.76	-3384.69	-104.523*	-85.0841*	-96.7653*
74.9158	-6726.71	-7069.05	-6003.76	-3979.84	-3684.38	-3659.2	-6586.43	-7363.59	-6077.09	-3909.37	-3384.5	-3418.11	-3144.12	-3278.41	-3387.4	-105.838*	-84.7232*	-93.7402*
75.0561	-6718.98	-7067.26	-6017.97	-3979.16	-3683.95	-3664.9	-6617.56	-7390.55	-6104.1	-3925.79	-3395.76	-3422.45	-3145.27	-3280.39	-3390.38	-108.278*	-84.9527*	-92.883*
75.1964	-6710.83	-7064.31	-6033.33	-3980.67	-3684.31	-3669.33	-6645.78	-7414.87	-6128.48	-3939.99	-3406.13	-3426.81	-3147.13	-3279.35	-3393.92	-111.648*	-85.6149*	-93.9311*
75.3368	-6703.34	-7060.89	-6049.64	-3984.07	-3685.89	-3673	-6671.22	-7436.46	-6150.1	-3951.92	-3415.83	-3430.93	-3149.23	-3275.12	-3398.3	-115.793*	-86.7578*	-96.4052*
75.4771	-6697.48	-7057.33	-6066.29	-3989.01	-3688.58	-3676.42	-6694.43	-7455.41	-6169.01	-3961.73	-3425.14	-3434.4	-3151.15	-3267.83	-3403.75	-120.611*	-88.5571*	-99.7629*
75.6175	-6693.85	-7053.57	-6082.33	-3995.03	-3691.71	-3679.91	-6716.19	-7471.83	-6185.43	-3969.72	-3434.32	-3436.81	-3152.66	-3257.96	-3410.48	-126.016*	-91.1485*	-103.531*
75.7578	-6692.6	-7049.16	-6096.66	-4001.62	-3694.24	-3683.57	-6737.2	-7485.77	-6199.78	-3976.34	-3443.57	-3437.84	-3153.72	-3246.2	-3418.52	-131.883*	-94.4456*	-107.384*
75.8981	-6693.47	-7043.5	-6108.26	-4008.29	-3695.06	-3687.27	-6757.79	-7497.08	-6212.64	-3981.98	-3452.95	-3437.36	-3154.49	-3233.36	-3427.66	-138.02*	-98.0522*	-111.158*
76.0385	-6695.78	-7035.97	-6116.43	-4014.55	-3693.36	-3690.68	-6777.8	-7505.42	-6224.6	-3986.93	-3462.34	-3435.42	-3155.22	-3220.26	-3437.46	-144.186*	-101.324*	-114.818*
76.1788	-6698.64	-7026.14	-6120.88	-4019.99	-3688.77	-3693.48	-6796.64	-7510.39	-6236.23	-3991.28	-3471.49	-3432.2	-3156.17	-3207.6	-3447.23	-150.119*	-103.534*	-118.376*
76.3191	-6701.06	-7013.91	-6121.69	-4024.36	-3681.42	-3695.38	-6813.51	-7511.64	-6247.88	-3994.9	-3480.1	-3427.98	-3157.45	-3195.96	-3456.27	-155.576*	-104.058*	-121.796*
76.4595	-6702.2	-6999.55	-6119.16	-4027.51	-3671.79	-3696.25	-6827.51	-7509.15	-6259.67	-3997.58	-3487.86	-3423.07	-3159.01	-3185.71	-3463.94	-160.347*	-102.538*	-124.928*
76.5998	-6701.49	-6983.67	-6113.65	-4029.45	-3660.48	-3696.06	-6837.91	-7503.27	-6271.55	-3999.11	-3494.53	-3417.67	-3160.64	-3177.14	-3469.87	-164.245*	-98.9631*	-127.489*
76.7402	-6698.71	-6967.03	-6105.43	-4030.27	-3648.12	-3694.87	-6844.26	-7494.61	-6283.33	-3999.28	-3500	-3411.9	-3162.09	-3170.41	-3473.98	-167.096*	-93.6316*	-129.101*
76.8805	-6694.01	-6950.42	-6094.64	-4030.06	-3635.18	-3692.83	-6846.55	-7483.96	-6294.86	-3998.01	-3504.35	-3405.8	-3163.2	-3165.65	-3476.5	-168.734*	-87.0041*	-129.373*
77.0208	-6687.77	-6934.45	-6081.42	-4028.9	-3621.95	-3690.1	-6845.17	-7472.23	-6306.08	-3995.25	-3507.82	-3399.41	-3163.9	-3162.99	-3477.91	-169.013*	-79.5148*	-128.003*
77.1612	-6680.41	-6919.47	-6065.97	-4026.8	-3608.57	-3686.88	-6840.72	-7460.37	-6316.95	-3991.08	-3510.6	-3392.84	-3164.27	-3162.54	-3478.73	-167.831*	-71.4429*	-124.882*
77.3015	-6672.19	-6905.66	-6048.72	-4023.71	-3595.13	-3683.27	-6833.76	-7449.3	-6327.46	-3985.68	-3512.77	-3386.2	-3164.5	-3164.4	-3479.37	-165.161*	-62.8797*	-120.152*
77.4419	-6663.21	-6893.03	-6030.31	-4019.54	-3581.74	-3679.24	-6824.67	-7439.68	-6337.58	-3979.26	-3514.16	-3379.67	-3164.87	-3168.67	-3479.98	-161.11*	-53.7996*	-114.175*
77.5822	-6653.41	-6881.69	-6011.51	-4014.21	-3568.72	-3674.59	-6813.63	-7431.88	-6347.24	-3972.02	-3514.53	-3373.41	-3165.64	-3175.34	-3480.49	-155.947*	-44.1931*	-107.421*
77.7225	-6642.74	-6871.85	-5993.16	-4007.7	-3556.51	-3669.09	-6800.84	-7425.97	-6356.17	-3964.1	-3513.63	-3367.55	-3167.02	-3184.21	-3480.78	-150.064*	-34.1923*	-100.364*
77.8629	-6631.31	-6863.94	-5975.94	-4000.12	-3545.74	-3662.56	-6786.67	-7421.75	-6363.96	-3955.56	-3511.42	-3362.18	-3169.13	-3194.91	-3480.84	-143.869*	-24.1356*	-93.4152*
78.0032	-6619.48	-6858.5	-5960.22	-3991.71	-3537.03	-3654.99	-6771.73	-7418.81	-6369.98	-3946.45	-3508.03	-3357.29	-3172.06	-3206.82	-3480.88	-137.654*	-14.5402*	-86.8734*
78.1436	-6607.87	-6856.01	-5946.08	-3982.86	-3530.91	-3646.58	-6756.85	-7416.52	-6373.6	-3936.85	-3503.86	-3352.73	-3175.78	-3219.23	-3481.45	-131.482*	-5.97807*	-80.8917*
78.2839	-6597.23	-6856.66	-5933.38	-3973.95	-3527.66	-3637.64	-6742.95	-7414.11	-6374.32	-3927.01	-3499.48	-3348.27	-3180.16	-3231.37	-3483.34	-125.17*	1.092061*	-75.4417*
78.4242	-6588.27	-6860.22	-5921.91	-3965.2	-3527.23	-3628.62	-6730.85	-7410.85	-6371.93	-3917.26	-3495.58	-3343.64	-3184.8	-3242.53	-3487.38	-118.372*	6.453886*	-70.3152*
78.5646	-6581.48	-6866.05	-5911.5	-3956.58	-3529.26	-3619.92	-6720.97	-7406.19	-6366.38	-3908.1	-3492.79	-3338.63	-3189.12	-3252.12	-3494.15	-110.704*	10.17236*	-65.192*
78.7049	-6576.92	-6873.17	-5902.05	-3947.84	-3533.15	-3611.77	-6713.23	-7399.84	-6357.82	-3900.03	-3491.54	-3333.14	-3192.4	-3259.69	-3503.7	-101.871*	12.53196*	-59.7593*
78.8452	-6574.25	-6880.37	-5893.54	-3938.7	-3538.18	-3604.22	-6707.08	-7391.73	-6346.54	-3893.47	-3491.88	-3327.22	-3194	-3265.03	-3515.45	-91.7897*	13.89047*	-53.8326*
78.9856	-6572.77	-6886.49	-5885.93	-3929	-3543.68	-3597.15	-6701.74	-7381.91	-6332.93	-3888.68	-3493.59	-3320.99	-3193.48	-3268.12	-3528.36	-80.6731*	14.50447*	-47.419*
79.1259	-6571.6	-6890.54	-5879.16	-3918.8	-3549.08	-3590.39	-6696.51	-7370.49	-6317.48	-3885.64	-3496.27	-3314.71	-3190.74	-3269.19	-3541.21	-69.0039*	14.43223*	-40.6984*
79.2663	-6569.89	-6891.83	-5873.13	-3908.42	-3554.02	-3583.83	-6690.91	-7357.64	-6300.77	-3884.09	-3499.58	-3308.66	-3185.95	-3268.63	-3552.9	-57.4*	13.57737*	-33.9429*
79.4066	-6567.06	-6890.03	-5867.77	-3898.32	-3558.27	-3577.39	-6684.75	-7343.52	-6283.4	-3883.62	-3503.34	-3303.18	-3179.51	-3266.88	-3562.62	-46.4035*	11.82009*	-27.434*
79.5469	-6562.93	-6885.07	-5862.99	-3889	-3561.73	-3571.11	-6677.94	-7328.33	-6265.97	-3883.67	-3507.55	-3298.61	-3171.92	-3264.32	-3569.96	-36.2868*	9.142325*	-21.4115*
79.6873	-6557.72	-6877.11	-5858.75	-3880.9	-3564.32	-3565.05	-6670.48	-7312.3	-6249.06	-3883.65	-3512.37	-3295.18	-3163.73	-3261.24	-3574.87	-26.9828*	5.69623*	-16.0377*
79.8276	-6551.92	-6866.42	-5854.96	-3874.32	-3566.06	-3559.32	-6662.32	-7295.75	-6233.1	-3882.97	-3517.94	-3293.13	-3155.39	-3257.78	-3577.53	-18.1877*	1.814426*	-11.3661*
79.968	-6546	-6853.33	-5851.52	-3869.39	-3567	-3554.06	-6653.35	-7279.23	-6218.4	-3881.13	-3524.18	-3292.6	-3147.21	-3254	-3578.15	-9.56762*	-2.03941*	-7.3487*
80.1083	-6540.18	-6838.11	-5848.26	-3866.01	-3567.25	-3549.41	-6643.39	-7263.63	-6205.09	-3877.74	-3530.7	-3293.57	-3139.31	-3249.94	-3576.84	-0.95064*	-5.37709*	-3.90637*
80.2486	-6534.27	-6821	-5844.93	-3863.94	-3566.91	-3545.44	-6632.2	-7250	-6193.29	-3872.59	-3536.74	-3295.81	-3131.74	-3245.76	-3573.54	7.565484*	-7.79836*	-1.02041*
80.389	-6527.68	-6802.17	-5841.29	-3862.81	-3566.07	-3542.16	-6619.68	-7239.22	-6183.08	-3865.56	-3541.39	-3298.91	-3124.63	-3241.7	-3568.09	15.59894*	-9.06701*	1.210856*
80.5293	-6519.69	-6781.83	-5837.11	-3862.25	-3564.75	-3539.55	-6605.95	-7231.71	-6174.56	-3856.6	-3543.82	-3302.34	-3118.31	-3238.1	-3560.39	22.5714*	-9.15107*	2.560688*
80.6697	-6509.7	-6760.33	-5832.3	-3861.96	-3562.94	-3537.58	-6591.51	-7227.43	-6167.82	-3845.77	-3543.43	-3305.58	-3113.27	-3235.26	-3550.51	27.90182*	-8.21276*	2.694301*
80.81	-6497.41	-6738.16	-5826.91	-3861.78	-3560.57	-3536.21	-6577.13	-7225.88	-6162.9	-3833.26	-3539.99	-3308.21	-3110.07	-3233.44	-3538.73	31.24014*	-6.53611*	1.228797*
80.9503	-6482.93	-6715.98	-5821.08	-3861.61	-3557.6	-3535.35	-6563.71	-7226.3	-6159.81	-3819.4	-3533.56	-3309.98	-3109.22	-3232.77	-3525.58	32.62891*	-4.43153*	-2.15855*
81.0907	-6466.61	-6694.45	-5815.01	-3861.39	-3553.99	-3534.79	-6552	-7227.81	-6158.49	-3804.66	-3524.56	-3310.83	-3110.92	-3233.32	-3511.74	32.50954*	-2.15993*	-7.61218*
81.231	-6448.98	-6674.12	-5808.89	-3860.96	-3549.72	-3534.15	-6542.44	-7229.61	-6158.75	-3789.54	-3513.62	-3310.91	-3114.99	-3235.01	-3498.02	31.55648*	0.104292*	-15.0182*
81.3714	-6430.58	-6655.3	-5802.87	-3860.05	-3544.81	-3532.97	-6535.09	-7231.04	-6160.16	-3774.56	-3501.47	-3310.48	-3120.8	-3237.7	-3485.17	30.41683*	2.271455*	-23.987*
81.5117	-6411.81	-6638.09	-5796.92	-3858.34	-3539.32	-3530.83	-6529.73	-7231.65	-6162.03	-3760.15	-3488.75	-3309.8	-3127.43	-3241.2	-3473.83	29.49905*	4.31573*	-33.9045*
81.652	-6392.88	-6622.38	-5790.82	-3855.56	-3533.37	-3527.54	-6525.92	-7231.08	-6163.58	-3746.65	-3475.83	-3308.99	-3133.93	-3245.27	-3464.37	28.89656*	6.246543*	-44.0263*
81.7924	-6373.86	-6607.84	-5784.23	-3851.58	-3527.13	-3523.15	-6523.15	-7228.96	-6164.12	-3734.31	-3462.89	-3307.99	-3139.52	-3249.71	-3456.95	28.42239*	8.068564*	-53.5795*
81.9327	-6354.65	-6593.99	-5776.8	-3846.42	-3520.68	-3517.97	-6520.93	-7224.81	-6163.17	-3723.33	-3449.94	-3306.62	-3143.73	-3254.32	-3451.63	27.70647*	9.738389*	-61.8488*
82.073	-6335.17	-6580.26	-5768.41	-3840.19	-3514.02	-3512.36	-6518.82	-7218.11	-6160.54	-3713.87	-3437.13	-3304.66	-3146.4	-3259.01	-3448.36	26.3498*	11.15799*	-68.2497*
82.2134	-6315.4	-6566.09	-5759.25	-3832.98	-3507.01	-3506.58	-6516.41	-7208.46	-6156.3	-3706.07	-3424.77	-3301.98	-3147.63	-3263.75	-3446.94	24.10095*	12.23634*	-72.3829*
82.3537	-6295.49	-6551.1	-5749.85	-3824.83	-3499.38	-3500.64	-6513.28	-7195.79	-6150.75	-3700	-3413.35	-3298.57	-3147.58	-3268.54	-3446.98	20.96558*	12.96734*	-74.0569*
82.4941	-6275.88	-6535.19	-5740.91	-3815.78	-3490.82	-3494.3	-6509	-7180.37	-6144.28	-3695.59	-3403.46	-3294.67	-3146.42	-3273.4	-3447.99	17.19603*	13.43994*	-73.2819*
82.6344	-6257.25	-6518.63	-5733.05	-3805.96	-3481.1	-3487.2	-6503.16	-7162.74	-6137.17	-3692.57	-3395.62	-3290.69	-3144.22	-3278.26	-3449.46	13.16169*	13.78935*	-70.2363*
82.7747	-6240.41	-6501.99	-5726.62	-3795.62	-3470.24	-3478.97	-6495.49	-7143.6	-6129.52	-3690.51	-3390.13	-3287.09	-3140.94	-3282.98	-3450.92	9.151379*	14.14747*	-65.2001*
82.9151	-6226.1	-6486	-5721.59	-3785.08	-3458.56	-3469.51	-6485.9	-7123.69	-6121.28	-3688.82	-3386.96	-3284.24	-3136.42	-3287.38	-3451.91	5.225632*	14.60682*	-58.4863*
83.0554	-6214.73	-6471.27	-5717.64	-3774.76	-3446.59	-3459.07	-6474.48	-7103.7	-6112.38	-3686.93	-3385.69	-3282.21	-3130.53	-3291.25	-3452.03	1.218621*	15.18596*	-50.4037*
83.1958	-6206.33	-6458.07	-5714.3	-3765.02	-3434.95	-3448.27	-6461.39	-7084.16	-6102.81	-3684.35	-3385.67	-3280.68	-3123.31	-3294.37	-3450.92	-3.13584*	15.80546*	-41.2388*
83.3361	-6200.64	-6446.29	-5711.14	-3756.22	-3424.18	-3437.9	-6446.8	-7065.43	-6092.71	-3680.74	-3386.14	-3279.08	-3115.11	-3296.56	-3448.26	-8.06591*	16.29735*	-31.2435*
83.4764	-6197.19	-6435.54	-5707.83	-3748.67	-3414.64	-3428.72	-6430.81	-7047.68	-6082.33	-3675.95	-3386.45	-3276.74	-3106.52	-3297.66	-3443.8	-13.6752*	16.43953*	-20.6538*
83.6168	-6195.53	-6425.35	-5704.21	-3742.58	-3406.44	-3421.27	-6413.51	-7031.07	-6071.99	-3670	-3386.12	-3273.1	-3098.25	-3297.59	-3437.34	-19.8875*	16.00884*	-9.73637*
83.7571	-6195.26	-6415.37	-5700.18	-3738	-3399.52	-3415.69	-6394.95	-7015.95	-6062.09	-3663.07	-3384.82	-3267.83	-3090.9	-3296.37	-3428.81	-26.4226*	14.85376*	1.189097*
83.8975	-6195.97	-6405.48	-5695.71	-3734.79	-3393.76	-3411.71	-6375.26	-7002.77	-6053.01	-3655.32	-3382.41	-3260.96	-3084.78	-3294.11	-3418.27	-32.8376*	12.93926*	11.76015*
84.0378	-6197.29	-6395.71	-5690.72	-3732.72	-3389.08	-3408.77	-6354.69	-6991.93	-6045.01	-3646.9	-3378.88	-3252.76	-3079.87	-3291.02	-3406.03	-38.6302*	10.3252*	21.57684*
84.1781	-6198.88	-6386.21	-5685.09	-3731.45	-3385.54	-3406.16	-6333.7	-6983.58	-6038.12	-3637.86	-3374.37	-3243.69	-3075.82	-3287.29	-3392.56	-43.3597*	7.118328*	30.19759*
84.3185	-6200.46	-6377.11	-5678.59	-3730.68	-3383.3	-3403.31	-6312.94	-6977.42	-6032.06	-3628.22	-3369.06	-3234.23	-3072.15	-3283.05	-3378.5	-46.7424*	3.439706*	37.17461*
84.4588	-6201.77	-6368.36	-5670.97	-3730.14	-3382.65	-3399.97	-6293.15	-6972.8	-6026.4	-3618.05	-3363.12	-3224.73	-3068.45	-3278.31	-3364.45	-48.6679*	-0.59792*	42.14905*
84.5991	-6202.49	-6359.71	-5661.89	-3729.6	-3383.84	-3396.29	-6274.92	-6968.82	-6020.63	-3607.51	-3356.66	-3215.46	-3064.49	-3273.04	-3350.93	-49.1462*	-4.91088*	44.9577*
84.7395	-6202.19	-6350.56	-5651.06	-3728.9	-3386.93	-3392.67	-6258.58	-6964.62	-6014.34	-3596.87	-3349.77	-3206.59	-3060.31	-3267.15	-3338.23	-48.2622*	-9.45568*	45.68576*
84.8798	-6200.28	-6340.12	-5638.31	-3727.88	-3391.7	-3389.52	-6244.06	-6959.55	-6007.13	-3586.44	-3342.65	-3198.29	-3056.09	-3260.57	-3326.47	-46.1788*	-14.2096*	44.62504*
85.0202	-6196.11	-6327.59	-5623.65	-3726.29	-3397.56	-3387.06	-6230.99	-6953.3	-5998.71	-3576.48	-3335.6	-3190.75	-3052.12	-3253.35	-3315.56	-43.1444*	-19.104*	42.16076*
85.1605	-6189.07	-6312.46	-5607.27	-3723.76	-3403.69	-3385.23	-6218.78	-6945.81	-5988.81	-3567.13	-3328.98	-3184.18	-3048.6	-3245.65	-3305.32	-39.4495*	-23.9338*	38.66446*
85.3008	-6178.73	-6294.76	-5589.49	-3719.86	-3409.21	-3383.77	-6206.84	-6937.18	-5977.2	-3558.37	-3323.08	-3178.75	-3045.62	-3237.71	-3295.56	-35.3525*	-28.3132*	34.43929*
85.4412	-6164.96	-6275.05	-5570.67	-3714.23	-3413.39	-3382.29	-6194.68	-6927.4	-5963.64	-3549.96	-3318.04	-3174.64	-3043.15	-3229.78	-3286.17	-31.0387*	-31.734*	29.69694*
85.5815	-6147.97	-6254.26	-5551.29	-3706.67	-3415.72	-3380.42	-6182.06	-6916.19	-5947.91	-3541.66	-3313.81	-3171.95	-3041.03	-3221.96	-3277.13	-26.6208*	-33.6968*	24.54061*
85.7219	-6128.3	-6233.52	-5531.93	-3697.21	-3415.96	-3377.89	-6168.95	-6903.05	-5929.88	-3533.27	-3310.14	-3170.66	-3039.08	-3214.24	-3268.42	-22.1542*	-33.8434*	18.97163*
85.8622	-6106.69	-6213.86	-5513.35	-3686.07	-3414.07	-3374.61	-6155.46	-6887.44	-5909.6	-3524.76	-3306.66	-3170.56	-3037.13	-3206.44	-3259.89	-17.6457*	-32.0534*	12.94*
86.0025	-6084	-6196.06	-5496.43	-3673.65	-3410.07	-3370.69	-6141.76	-6869.01	-5887.42	-3516.33	-3302.92	-3171.3	-3035.06	-3198.31	-3251.25	-13.0479*	-28.4867*	6.428525*
86.1429	-6061.11	-6180.59	-5481.96	-3660.41	-3404	-3366.38	-6127.95	-6847.89	-5863.9	-3508.27	-3298.59	-3172.46	-3032.9	-3189.63	-3242.06	-8.27753*	-23.5368*	-0.45921*
86.2832	-6038.84	-6167.6	-5470.5	-3646.82	-3395.82	-3362.01	-6114.08	-6824.67	-5839.72	-3500.85	-3293.54	-3173.59	-3030.79	-3180.21	-3231.87	-3.29844*	-17.6973*	-7.45484*
86.4235	-6017.88	-6157.09	-5462.21	-3633.32	-3385.52	-3357.86	-6100.06	-6800.36	-5815.53	-3494.16	-3287.87	-3174.3	-3028.95	-3170.05	-3220.27	1.779458*	-11.4092*	-14.1639*
86.5639	-5998.71	-6148.99	-5456.84	-3620.25	-3373.11	-3354.13	-6085.69	-6776.17	-5791.84	-3488.03	-3281.77	-3174.24	-3027.55	-3159.26	-3207.08	6.689813*	-4.96361*	-20.1659*
86.7042	-5981.63	-6143.17	-5453.83	-3607.87	-3358.76	-3350.93	-6070.68	-6753.26	-5769.02	-3482.15	-3275.45	-3173.16	-3026.66	-3148.07	-3192.36	11.11059*	1.515101*	-25.108*
86.8446	-5966.69	-6139.41	-5452.47	-3596.36	-3342.78	-3348.25	-6054.74	-6732.5	-5747.28	-3476.11	-3269.02	-3170.81	-3026.21	-3136.67	-3176.46	14.78667*	8.011938*	-28.7551*
86.9849	-5953.92	-6137.36	-5452.04	-3585.89	-3325.7	-3345.96	-6037.7	-6714.34	-5726.77	-3469.53	-3262.49	-3166.96	-3025.98	-3125.13	-3159.95	17.59947*	14.51509*	-31.0141*
87.1252	-5943.35	-6136.43	-5451.99	-3576.65	-3308.16	-3343.79	-6019.59	-6698.8	-5707.64	-3462.24	-3255.82	-3161.34	-3025.64	-3113.32	-3143.48	19.57621*	20.92831*	-31.9316*
87.2656	-5935.16	-6135.9	-5451.99	-3568.78	-3290.89	-3341.35	-6000.59	-6685.65	-5690.12	-3454.3	-3249.04	-3153.79	-3024.84	-3100.95	-3127.73	20.84747*	27.05246*	-31.6512*
87.4059	-5929.5	-6134.85	-5451.86	-3562.37	-3274.56	-3338.23	-5980.96	-6674.66	-5674.48	-3445.99	-3242.23	-3144.27	-3023.29	-3087.67	-3113.31	21.58318*	32.61889*	-30.337*
87.5463	-5926.45	-6132.33	-5451.53	-3557.43	-3259.75	-3334.04	-5960.97	-6665.73	-5661.04	-3437.71	-3235.64	-3132.98	-3020.81	-3073.26	-3100.65	21.93602*	37.33965*	-28.103*
87.6866	-5925.85	-6127.42	-5450.88	-3553.8	-3246.86	-3328.51	-5940.95	-6658.93	-5649.95	-3429.8	-3229.59	-3120.34	-3017.34	-3057.65	-3090.02	21.98311*	40.96592*	-24.9958*
87.8269	-5927.25	-6119.41	-5449.6	-3551.2	-3236.13	-3321.5	-5921.29	-6654.41	-5641.13	-3422.46	-3224.46	-3106.92	-3012.97	-3041.07	-3081.5	21.67857*	43.35502*	-21.0247*
87.9673	-5929.91	-6107.94	-5447.19	-3549.25	-3227.57	-3313.06	-5902.4	-6652.24	-5634.11	-3415.64	-3220.52	-3093.39	-3007.92	-3024	-3075	20.86512*	44.52865*	-16.2001*
88.1076	-5932.85	-6093.03	-5442.91	-3547.46	-3221.09	-3303.39	-5884.57	-6652.28	-5628.1	-3409.08	-3217.81	-3080.36	-3002.44	-3007.12	-3070.28	19.35884*	44.6875*	-10.5534*
88.2479	-5934.99	-6075.02	-5435.94	-3545.36	-3216.48	-3292.81	-5867.97	-6654.02	-5622.1	-3402.44	-3216.05	-3068.41	-2996.74	-2991.07	-3067.05	17.06099*	44.15436*	-4.14189*
88.3883	-5935.34	-6054.52	-5425.68	-3542.59	-3213.48	-3281.69	-5852.62	-6656.62	-5615.14	-3395.38	-3214.66	-3057.99	-2990.93	-2976.3	-3064.99	14.02601*	43.25854*	2.944364*
88.5286	-5933.11	-6032.22	-5411.97	-3538.91	-3211.77	-3270.27	-5838.48	-6659.03	-5606.58	-3387.76	-3212.84	-3049.35	-2984.96	-2962.92	-3063.82	10.46409*	42.22544*	10.57099*
88.669	-5927.95	-6008.85	-5395.24	-3534.15	-3210.98	-3258.64	-5825.47	-6660.17	-5596.2	-3379.69	-3209.78	-3042.58	-2978.59	-2950.82	-3063.27	6.732516*	41.13273*	18.55869*
88.8093	-5919.89	-5985.21	-5376.4	-3528.2	-3210.76	-3246.72	-5813.49	-6659.07	-5584.33	-3371.51	-3204.81	-3037.55	-2971.53	-2939.74	-3063.1	3.334946*	39.9365*	26.69699*
88.9496	-5909.32	-5962.13	-5356.6	-3520.92	-3210.75	-3234.38	-5802.53	-6655.04	-5571.67	-3363.7	-3197.57	-3034.05	-2963.57	-2929.48	-3063.16	0.880397*	38.54223*	34.77271*
89.09	-5896.79	-5940.44	-5336.97	-3512.21	-3210.7	-3221.6	-5792.71	-6647.69	-5559.02	-3356.72	-3188.08	-3031.77	-2954.69	-2919.96	-3063.28	-0.02887*	36.89156*	42.60187*
89.2303	-5882.86	-5920.89	-5318.34	-3502.11	-3210.46	-3208.47	-5784.24	-6636.95	-5547.07	-3350.89	-3176.66	-3030.32	-2945.14	-2911.28	-3063.25	1.050914*	35.0243*	50.03098*
89.3706	-5868.05	-5904.13	-5301.2	-3490.84	-3209.99	-3195.31	-5777.29	-6623.06	-5536.13	-3346.32	-3163.86	-3029.33	-2935.42	-2903.64	-3062.84	4.290344*	33.07808*	56.8944*
89.511	-5852.79	-5890.66	-5285.7	-3478.83	-3209.32	-3182.65	-5771.84	-6606.51	-5526.12	-3342.98	-3150.26	-3028.45	-2926.16	-2897.33	-3061.78	9.560355*	31.22565*	62.96766*
89.6513	-5837.44	-5880.75	-5271.82	-3466.66	-3208.42	-3171.12	-5767.58	-6587.93	-5516.61	-3340.65	-3136.32	-3027.39	-2917.97	-2892.58	-3059.83	16.47663*	29.5905*	67.96369*
89.7917	-5822.38	-5874.41	-5259.46	-3454.9	-3207.2	-3161.39	-5764	-6568.02	-5507.07	-3339.05	-3122.38	-3025.89	-2911.27	-2889.41	-3056.94	24.45976*	28.18478*	71.57935*
89.932	-5808.01	-5871.36	-5248.54	-3444.08	-3205.51	-3153.93	-5760.51	-6547.4	-5497.12	-3337.8	-3108.61	-3023.68	-2906.14	-2887.53	-3053.3	32.78936*	26.9028*	73.57053*
90.0724	-5794.86	-5871	-5239.09	-3434.6	-3203.18	-3148.88	-5756.57	-6526.59	-5486.67	-3336.53	-3095.18	-3020.43	-2902.3	-2886.41	-3049.37	40.68759*	25.58654*	73.82068*
90.2127	-5783.48	-5872.48	-5231.19	-3426.69	-3200.09	-3146.01	-5751.75	-6506.03	-5475.93	-3334.91	-3082.31	-3015.83	-2899.29	-2885.42	-3045.81	47.43932*	24.13335*	72.36302*
90.353	-5774.42	-5874.75	-5224.92	-3420.42	-3196.2	-3144.76	-5745.74	-6486.13	-5465.34	-3332.65	-3070.3	-3009.64	-2896.62	-2883.98	-3043.41	52.50037*	22.5714*	69.35421*
90.4934	-5768.06	-5876.73	-5220.27	-3415.76	-3191.57	-3144.41	-5738.48	-6467.22	-5455.3	-3329.52	-3059.47	-3001.72	-2894.03	-2881.73	-3042.85	55.55373*	21.05438*	65.0369*
90.6337	-5764.54	-5877.41	-5216.95	-3412.62	-3186.37	-3144.27	-5730.17	-6449.56	-5445.97	-3325.38	-3050.04	-2992.07	-2891.5	-2878.52	-3044.56	56.4936*	19.80071*	59.7084*
90.774	-5763.65	-5876	-5214.36	-3410.96	-3180.82	-3143.89	-5721.16	-6433.37	-5437.15	-3320.13	-3042.02	-2980.86	-2889.26	-2874.48	-3048.56	55.35896*	19.02836*	53.67843*
90.9144	-5764.86	-5871.9	-5211.66	-3410.8	-3175.13	-3143.09	-5711.81	-6418.78	-5428.2	-3313.76	-3035.14	-2968.48	-2887.6	-2869.88	-3054.48	52.2663*	18.91538*	47.21916*
91.0547	-5767.36	-5864.77	-5207.92	-3412.16	-3169.41	-3141.96	-5702.32	-6405.86	-5418.25	-3306.22	-3028.9	-2955.49	-2886.67	-2865.02	-3061.67	47.35842*	19.58569*	40.52656*
91.195	-5770.23	-5854.49	-5202.38	-3415.02	-3163.65	-3140.71	-5692.79	-6394.49	-5406.42	-3297.44	-3022.58	-2942.55	-2886.36	-2860.06	-3069.39	40.77253*	21.09745*	33.70908*
91.3354	-5772.59	-5841.07	-5194.66	-3419.16	-3157.76	-3139.5	-5683.31	-6384.39	-5392.12	-3287.31	-3015.4	-2930.2	-2886.21	-2854.9	-3076.99	32.64231*	23.43022*	26.82565*
91.4757	-5773.78	-5824.64	-5184.76	-3424.13	-3151.55	-3138.23	-5674.05	-6375.2	-5375.27	-3275.72	-3006.56	-2918.83	-2885.55	-2849.37	-3083.99	23.14347*	26.49092*	19.96285*
91.6161	-5773.37	-5805.41	-5172.95	-3429.16	-3144.77	-3136.54	-5665.21	-6366.53	-5356.34	-3262.61	-2995.46	-2908.52	-2883.61	-2843.29	-3090.1	12.5769*	30.146*	13.29304*
91.7564	-5771.18	-5783.75	-5159.65	-3433.21	-3137.12	-3133.77	-5657.08	-6357.97	-5336.29	-3248.12	-2981.68	-2899.13	-2879.84	-2836.64	-3095.14	1.458955*	34.23072*	7.076643*
91.8967	-5767.22	-5760.16	-5145.36	-3435.18	-3128.31	-3129.08	-5650.09	-6349.12	-5316.42	-3232.62	-2965.07	-2890.4	-2874.1	-2829.56	-3098.96	-9.46338*	38.50903*	1.640193*
92.0371	-5761.68	-5735.34	-5130.61	-3434.13	-3118.17	-3121.75	-5644.78	-6339.61	-5298.04	-3216.72	-2945.76	-2882.07	-2866.65	-2822.27	-3101.47	-19.3461*	42.70486*	-2.66743*
92.1774	-5754.82	-5710.07	-5115.87	-3429.63	-3106.75	-3111.49	-5641.58	-6329.18	-5282.09	-3201.11	-2924.19	-2874.11	-2858.05	-2815.06	-3102.57	-27.4375*	46.59376*	-5.56528*
92.3178	-5746.92	-5685.14	-5101.53	-3421.8	-3094.31	-3098.49	-5640.66	-6317.74	-5269.03	-3186.43	-2900.93	-2866.62	-2848.97	-2808.17	-3102.22	-33.2042*	50.02846*	-6.93642*
92.4581	-5738.3	-5661.31	-5087.98	-3411.19	-3081.25	-3083.39	-5641.89	-6305.35	-5258.84	-3173.21	-2876.66	-2859.83	-2840	-2801.82	-3100.36	-36.3927*	52.9099*	-6.86708*
92.5984	-5729.25	-5639.24	-5075.59	-3398.51	-3068	-3067.07	-5644.92	-6292.22	-5251.27	-3161.76	-2852.01	-2853.95	-2831.59	-2796.14	-3097.01	-37.0418*	55.15102*	-5.60623*
92.7388	-5720.14	-5619.43	-5064.79	-3384.47	-3054.94	-3050.42	-5649.36	-6278.66	-5246	-3152.19	-2827.55	-2849.09	-2823.94	-2791.14	-3092.31	-35.4527*	56.66278*	-3.47576*
92.8791	-5711.36	-5602.17	-5055.94	-3369.62	-3042.32	-3034.15	-5654.82	-6265	-5242.82	-3144.45	-2803.81	-2845.21	-2817.05	-2786.71	-3086.57	-32.1131*	57.36772*	-0.77615*
93.0195	-5703.38	-5587.59	-5049.33	-3354.28	-3030.3	-3018.67	-5661.06	-6251.61	-5241.71	-3138.37	-2781.27	-2842.12	-2810.77	-2782.76	-3080.2	-27.5846*	57.23035*	2.280393*
93.1598	-5696.67	-5575.64	-5045.12	-3338.62	-3018.9	-3004.09	-5667.88	-6238.9	-5242.75	-3133.78	-2760.41	-2839.51	-2805	-2779.22	-3073.7	-22.3879*	56.27574*	5.588375*
93.3001	-5691.61	-5566.21	-5043.29	-3322.68	-3008.12	-2990.29	-5675.19	-6227.21	-5246.05	-3130.49	-2741.64	-2837.13	-2799.77	-2776.09	-3067.55	-16.9303*	54.57038*	9.12511*
93.4405	-5680.41	-5551.55	-5036.06	-3301.89	-2993.96	-2973.76	-5670.94	-6207.03	-5243	-3124.16	-2725.54	-2829.64	-2792.11	-2768.81	-3058.46	-12.0786*	51.45012*	13.31621*
93.5808	-5644.84	-5513.31	-5006.95	-3267.79	-2967.5	-2945.25	-5641.5	-6160.76	-5216.73	-3104.45	-2698.76	-2809.83	-2772.68	-2749.73	-3036.42	-7.73101*	48.17415*	17.13662*
93.7211	-5598.07	-5464.22	-4967.86	-3227.19	-2935.15	-2910.92	-5600.74	-6102.36	-5180.07	-3078.63	-2666.88	-2784.39	-2747.81	-2725.23	-3008.42	-3.45737*	44.76576*	20.90548*
93.8615	-5546.73	-5410.7	-4924.67	-3183.84	-2900.35	-2874.17	-5555.26	-6038.9	-5139.18	-3050.33	-2633.03	-2756.64	-2720.77	-2698.49	-2978.02	0.82079*	41.26369*	24.71742*
94.0018	-5493.38	-5355.26	-4879.65	-3139.32	-2864.49	-2836.41	-5507.57	-5973.16	-5096.38	-3020.95	-2598.49	-2727.88	-2692.82	-2670.74	-2946.6	5.09732*	37.70166*	28.5817*
94.1422	-5439.18	-5298.99	-4833.82	-3094.37	-2828.22	-2798.31	-5458.75	-5906.4	-5052.69	-2991.12	-2563.83	-2698.69	-2664.52	-2642.53	-2914.8	9.351382*	34.10608*	32.48417*
94.2825	-5384.57	-5242.36	-4787.58	-3049.35	-2791.83	-2760.16	-5409.24	-5839.15	-5008.48	-2961.09	-2529.3	-2669.29	-2636.11	-2614.07	-2882.86	13.5592*	30.49642*	36.40353*
94.4228	-5329.6	-5185.38	-4740.93	-3004.33	-2755.37	-2722.02	-5359.03	-5771.46	-4963.73	-2930.85	-2494.91	-2639.7	-2607.6	-2585.39	-2850.8	17.69697*	26.8863*	40.3166*
94.5632	-5273.98	-5127.8	-4693.65	-2959.2	-2718.73	-2683.8	-5307.86	-5703.08	-4918.17	-2900.26	-2460.54	-2609.79	-2578.85	-2556.36	-2818.46	21.7426*	23.28458*	44.20086*
94.7035	-5217.25	-5069.15	-4645.3	-2913.72	-2681.67	-2645.25	-5255.24	-5633.52	-4871.32	-2869.06	-2425.97	-2579.31	-2549.62	-2526.74	-2785.6	25.67732*	19.69624*	48.03588*
94.8439	-5158.73	-5008.8	-4595.29	-2867.54	-2643.86	-2606.07	-5200.52	-5562.07	-4822.58	-2836.87	-2390.85	-2547.93	-2519.59	-2496.24	-2751.84	29.48732*	16.12312*	51.80423*
94.9842	-5097.58	-4945.93	-4542.88	-2820.17	-2604.87	-2565.8	-5142.88	-5487.85	-4771.15	-2803.23	-2354.79	-2515.25	-2488.33	-2464.43	-2716.75	33.16542*	12.56452*	55.49191*

## Sheet: RSS deact muts
blue data has been relocated to be represented with similar sample
Hours	T3A			TD3AD			TD3AD H345F			TD3AD R273Q			T3A
	T3A :1	T3A :2	T3A :3	T3A :1	T3A :2	T3A :3	T3A :1	T3A :2	T3A :3	T3A :1	T3A :2	T3A :3	T3A :1	T3A :2	T3A :3
0	102.015	100.605	97.3794	105.445	100.74	93.8151	102.101	102.046	95.8535	103.172	100.228	96.6	113.768505269878*	95.0567564256322*	91.1747383044896*
2	96.3953	95.1988	95.4474	97.6327	94.7035	92.3141	101.202	98.6267	96.8036	101.651	98.569	94.9531	94.4995329776245*	85.6667404760593*	87.8636002423346*
4	90.7381	89.92	94.2974	97.2494	93.0272	90.7259	97.1107	95.8705	95.7943	101.851	97.1127	95.1441	79.7465153161983*	84.963677910797*	81.8963356446539*
6													68.2614740822252*	70.4210732185429*	69.2875745072099*
8	83.6794	81.9019	82.2475	96.8146	93.5077	94.2819	93.1983	85.4518	86.0156	96.5828	92.8214	89.8423
24	56.9888	55.9872	56.6693	89.8572	87.2826	87.8239	59.4837	57.66	57.0091	77.9994	75.6291	74.4702	6.87922273089508*	10.6927891970025*	6.90215234933049*
48	23.9303	25.2792	25.2879	83.3079	78.6412	79.4591	26.6573	25.232	26.3252	57.9724	56.6529	55.0809
72	6.3168	8.8784	10.4842	77.5895	76.2026	76.283	0.6834	4.8931	6.3476	45.8708	43.4827	43.8986
96	2.5737	0.6278	4.2414	81.6463	75.3319	78.0537	-8.465	-6.365	-1.99	35.8885	33.7792	31.8423
120	-4.706	-1.64	1.9652	81.1342	78.6951	78.0259	-11.172	-12.278	-8.474	27.0414	25.9417	24.4272
144	-6.413	-2.344	-1.511	81.6321	78.2619	78.6722	-20.781	-14.509	-11.729	20.0442	17.79	15.6324
168	2.8241	-3.146	-3.368	80.5248	79.4964	80.0982	7.2468	5.3982	6.3404	18.1066	16.2914	16.672
192	3.0942	2.8522	-3.213	80.7998	83.1801	84.458	7.9326	6.0476	5.8586	14.8328	14.3063	13.6364
216	-1.14	0.1375	-2.96	77.9018	75.877	77.2861	5.9679	2.7241	6.4881	12.2434	11.0859	11.9169
0	100			100			100			100
2	74.4855			94.8859			84.1905			101.593
4	58.781			94.8598			80.9973			97.1043
10	24.8221			92.2519			73.3633			90.6999
24	5.76274			81.3554			54.256			69.2573
48	1.7135			75.144			31.8294			56.7696
72	0.93785			70.7885			28.4736			49.7929
96	1.26773			63.6526			29.4654			46.5371
0	113.769	95.0568	91.1747
2	94.4995	85.6667	87.8636
4	79.7465	84.9637	81.8963
6	68.2615	70.4211	69.2876
8
24	6.87922	10.6928	6.90215

## Sheet: MD ACE2
Blue represents excluded mutations for clarity
Time (ns)	wt	N51C–V343C	N51C–V343C + H345F	N51C–V343C + R273Q	N51C–V343C + T371W	I54C–V341C	A242C–S602C	N51C–V343C + A242C–S602C	I54C–V341C + A242C–S602C
0	1.79346	1.85991	2.06193	1.37074	1.6607	2.06905	1.8609	1.92753	2.25289
1	1.90335	1.92884	1.98781	1.56361	1.56496	2.12609	1.98916	2.00755	2.30171
2	1.82125	1.97118	1.94324	1.54274	1.48727	2.22991	1.88422	2.107	2.2198
3	1.82438	1.78278	2.08655	1.57264	1.46165	2.29649	2.07766	2.06339	2.21669
4	1.88147	1.69266	2.08548	1.55947	1.47827	2.20936	2.19831	1.89174	2.23704
5	1.92603	1.79788	2.2632	1.58404	1.67615	2.09197	2.08612	1.76744	2.36776
6	1.92722	1.86184	2.13008	1.5484	1.63264	2.14766	2.16733	1.93902	2.23482
7	2.02062	1.80869	2.36432	1.44776	1.41548	2.06012	2.02996	2.0299	2.15583
8	1.72757	1.87052	2.48726	1.4794	1.43318	2.0815	2.1296	2.06865	2.21636
9	1.64817	1.74457	2.23626	1.41624	1.56175	2.05284	2.22012	1.97746	2.08224
10	1.94568	1.77675	2.28522	1.41273	1.61297	2.09792	2.25304	1.87181	2.24787
11	1.59515	1.70954	2.1535	1.55829	1.6824	2.04436	2.2158	1.92664	2.17417
12	1.70202	1.68345	1.99784	1.45111	1.60734	1.93244	2.12656	1.92581	2.09781
13	1.66256	1.84112	2.11762	1.56073	1.73287	1.97557	2.31871	1.9824	2.14355
14	1.77205	1.67215	1.97571	1.41024	1.86572	2.1247	2.22895	1.96229	2.27508
15	1.82996	1.59308	1.93996	1.5158	1.85999	2.03952	2.11286	1.91091	2.23112
16	1.95038	1.65693	1.88745	1.53799	1.6718	2.21503	2.20985	1.94138	2.51388
17	1.95193	1.71417	1.78603	1.66436	1.5108	2.00693	2.23398	2.09563	2.33763
18	1.90496	1.57024	1.92317	1.53944	1.63114	1.94308	2.26097	2.22486	1.99687
19	1.6589	1.63226	2.07778	1.84774	1.75476	2.00952	2.15339	2.09406	1.98062
20	1.79186	1.66167	1.89804	1.78673	1.7308	1.88952	2.2889	1.95899	2.20552
21	1.73731	1.65609	1.86157	1.84712	1.79417	1.93005	2.23959	1.9757	2.38689
22	1.78126	1.63931	1.91126	1.9831	1.71244	2.01122	2.09607	2.04846	2.25819
23	1.97035	1.74938	1.87155	1.79555	1.63704	2.10102	1.99251	1.94302	2.36029
24	1.84277	1.73831	1.97007	1.77263	1.73001	2.11798	2.18976	1.83495	2.22534
25	1.80145	1.79474	2.01798	1.65185	1.71226	2.07516	2.2158	1.74713	2.21092
26	1.78404	1.80115	2.07664	1.76488	1.61592	2.06886	2.32205	1.84852	2.31102
27	1.79822	1.81827	2.10326	2.04642	1.62641	2.18371	2.38079	1.78632	2.38575
28	1.7416	1.76215	2.02276	1.92628	1.55315	2.09184	2.26498	1.79697	2.30224
29	1.74247	1.69441	1.96088	1.79388	1.64287	2.28235	2.22527	1.75017	2.29634
30	1.80992	1.84846	2.06487	1.82453	1.62985	2.25667	2.25911	1.80877	2.48385
31	1.9265	1.78397	1.99048	1.66447	1.50826	2.21802	2.31563	1.79829	2.34355
32	1.88055	1.89801	2.20787	1.71161	1.70306	2.24835	2.24321	1.91633	2.22292
33	1.81531	1.77999	2.14107	1.71129	1.76576	2.06456	2.07691	1.81835	2.1199
34	1.86804	1.81476	2.18495	1.74314	2.01495	2.02511	2.09897	1.73638	2.29607
35	1.92671	1.72305	2.07025	1.64574	2.00892	1.96129	1.97447	1.91754	2.17581
36	1.74529	1.71231	1.98092	1.46635	1.78566	2.03463	1.96599	1.90585	2.13234
37	1.93137	1.63296	1.996	1.62224	1.89325	1.87506	1.94422	1.89654	1.98138
38	1.89132	1.72624	1.85081	1.83802	1.75844	1.99266	1.97881	1.99881	2.18857
39	1.94547	1.88425	1.9241	1.71392	1.67168	1.95428	1.8981	2.03588	2.05656
40	1.98202	1.7119	1.79339	1.81572	1.75299	2.23144	1.91832	2.06653	2.05927
41	1.78764	1.83027	1.85714	1.76818	1.75052	2.15715	1.89902	1.76619	2.05278
42	1.72772	1.94801	1.74845	1.86977	1.90423	2.17927	1.89554	1.93356	1.8475
43	1.90068	1.89891	1.72382	1.64029	1.75363	2.30775	1.96748	1.94893	2.12817
44	1.85842	1.72467	1.93764	1.7059	1.93395	2.5109	1.95992	1.78956	2.10234
45	1.8827	1.82734	1.80911	1.76011	2.20265	2.27774	1.93657	2.08689	2.20641
46	1.88261	1.8184	1.74552	1.63912	2.04471	2.31922	1.96741	2.08174	2.24479
47	1.66581	1.80153	1.89142	1.51062	2.05337	2.28647	1.98651	1.99314	2.13687
48	1.71783	1.839	1.92423	1.6369	2.0342	2.43333	1.991	1.89767	1.97032
49	1.73161	1.85757	2.09116	1.68078	2.04275	2.51992	1.83533	2.10228	1.80402
50	1.93326	1.68883	1.92758	1.63488	1.90113	2.51832	1.80653	1.92828	1.94505
51	2.01606	1.45852	1.75584	1.54953	2.01574	2.51394	1.89847	2.284	1.76527
52	1.94052	1.60531	1.86228	1.65342	2.10921	2.43394	1.77411	2.15581	1.86383
53	1.92263	1.6279	1.96155	1.56832	2.11568	2.30059	1.9358	2.01652	2.12766
54	1.85016	1.54995	1.79892	1.47032	2.23471	2.3581	2.00437	1.94282	2.1413
55	1.83952	1.48601	1.88328	1.57157	2.04701	2.3312	2.06017	2.06024	2.08834
56	1.82218	1.63164	1.75067	1.45729	1.9057	2.36792	2.08785	2.12941	2.09433
57	1.89477	1.58605	1.80486	1.40111	1.77357	2.34278	1.80382	2.19038	2.21403
58	1.76617	1.55359	1.70713	1.35837	1.80402	2.39136	1.8739	2.12888	2.1186
59	1.94887	1.42191	1.51424	1.6767	2.04651	2.34842	2.14908	2.18286	2.22704
60	1.87339	1.48821	1.55776	1.74481	2.27154	2.19642	2.03295	2.12045	2.08586
61	1.99112	1.51559	1.5634	1.69744	2.15323	2.08784	1.91239	1.97967	2.13
62	2.16866	1.76411	1.58408	1.92826	2.17554	2.2216	1.92087	2.11073	2.36238
63	2.37717	1.7931	1.6657	1.60393	2.16251	2.52096	1.95377	1.97294	2.42258
64	2.31223	1.79162	1.72336	1.64712	1.99799	2.30329	1.79895	1.95843	2.33631
65	2.2544	1.80432	1.80747	1.53	2.08156	2.32858	1.7683	1.96645	2.32166
66	2.07778	1.69384	1.72635	1.53909	2.16861	2.24633	1.98329	1.928	2.34735
67	2.2566	1.91196	1.75702	1.36027	2.053	2.05878	1.84477	1.88882	2.31429
68	2.31771	1.91789	1.75087	1.60614	1.97164	2.33528	1.95699	1.87738	2.28073
69	2.42905	1.80144	1.81957	1.61509	1.84181	2.32884	2.04649	1.98615	2.18049
70	2.31447	1.70537	1.89018	1.61774	1.891	2.03754	2.07989	1.95471	2.31927
71	2.12566	2.006	1.69508	1.5998	1.87552	2.01336	1.97274	1.80275	2.39055
72	2.17088	1.89628	1.70996	1.60632	1.83444	2.01325	2.13373	1.84066	2.40716
73	2.12331	1.90525	1.4927	1.67378	1.80935	2.05688	1.90741	1.90364	2.25283
74	2.22137	2.0313	1.75785	1.5742	1.8815	2.02604	1.84572	1.90803	2.13013
75	2.05371	1.80623	1.77002	1.53096	1.94445	1.87889	1.80304	2.2445	2.24335
76	2.01859	1.73216	1.6577	1.74027	1.79941	2.00143	1.89762	2.049	2.16902
77	2.15176	1.96935	1.72377	1.55377	1.75449	1.94472	1.77929	2.18237	1.99207
78	2.28552	1.96271	1.91444	1.73644	1.89754	2.04149	1.91604	2.29373	2.01346
79	2.34642	1.96038	1.8278	1.74028	1.8272	2.12736	1.88659	2.19986	2.20843
80	2.2138	1.94462	1.675	1.70363	1.62497	2.14668	1.94656	2.37847	2.18475
81	2.35571	2.0755	1.80854	1.59419	1.63142	2.10688	2.00645	2.54151	2.37362
82	2.15094	2.00669	1.74524	1.4034	1.6892	2.33791	2.06463	2.43981	2.31042
83	2.07758	2.0638	1.75547	1.6178	1.59238	2.07472	2.31609	2.2993	2.36577
84	2.16733	2.02707	1.7052	1.52669	1.51569	2.11744	2.10511	2.1217	2.32156
85	2.21763	2.07682	1.65968	1.51693	1.48047	2.13454	2.08505	2.17806	2.23169
86	2.29219	2.02909	1.68821	1.60787	1.50578	2.12762	2.06757	2.14904	2.17833
87	2.29999	1.75823	1.51086	1.46928	1.59518	2.08913	2.05669	1.93989	1.98616
88	2.3112	1.81095	1.58557	1.59782	1.57267	2.17409	2.02219	2.14112	2.07629
89	2.28188	1.79802	1.55418	1.57817	1.59436	2.14717	2.10152	2.32411	2.12528
90	2.14419	1.83242	1.73144	1.52279	1.72259	2.09867	2.14838	2.32185	2.12183
91	2.08098	1.86253	1.6841	1.58656	1.78491	2.11585	2.13445	2.11758	1.9635
92	1.87252	1.94865	1.47288	1.45534	1.80496	1.98453	2.09493	2.10653	1.83822
93	2.02557	1.94607	1.61939	1.59507	1.66276	2.06073	2.08268	2.07696	2.01491
94	2.02796	1.91129	1.56871	1.72287	1.73819	2.22114	1.92635	2.06315	2.06909
95	1.93857	1.85344	1.62861	1.63024	1.9368	2.19053	1.88389	2.23973	1.96656
96	1.95093	1.76923	1.67052	1.55507	2.067	2.35375	1.98979	2.22628	1.88531
97	1.99739	1.69774	1.57495	1.52122	2.0719	2.19538	1.99767	2.13639	1.91194
98	2.08138	1.77036	1.86357	1.55954	1.98136	2.41603	2.02413	2.15156	1.98894
99	2.02731	1.58145	1.92334	1.54166	2.06619	2.41324	2.24016	2.38588	2.03312
100	2.10744	1.64043	1.84668	1.72829	1.8331	2.60585	1.95053	2.3789	2.07531
101	2.14312	1.49721	1.80536	1.6778	1.92777	2.63824	1.88506	2.54548	1.98488
102	2.04113	1.52152	1.68091	1.60156	2.04012	2.43503	1.70633	2.32737	2.15981
103	2.21189	1.47781	1.83882	1.58877	2.10023	2.15547	1.728	2.16111	2.05521
104	2.31067	1.55983	1.87732	1.68701	1.83102	2.27175	1.93422	2.02048	2.10523
105	2.1265	1.6907	1.89236	1.6161	1.74755	2.25105	2.01944	2.07082	1.98231
106	2.08665	1.73945	1.85787	1.52822	1.79037	2.20363	2.09625	2.00025	2.252
107	2.04167	1.80271	1.82961	1.75723	1.71722	2.16288	2.09161	2.07001	2.28578
108	2.05308	1.92202	1.86404	1.80377	1.56225	2.22299	2.19305	2.10473	2.23739
109	1.99749	1.83354	1.9616	1.84019	1.64677	2.27996	2.18414	2.30058	2.17464
110	2.08826	2.09962	1.99349	1.8968	1.58904	2.26633	2.26511	2.09494	2.18695
111	1.97487	2.03412	1.7882	1.85623	1.7107	2.06311	2.1493	2.15071	2.29341
112	2.01629	1.99822	1.77186	1.86815	1.71735	2.20131	2.00755	2.34047	2.32784
113	1.98898	2.00331	1.82675	1.96194	1.55872	2.18826	2.10259	2.34656	2.33771
114	2.09312	1.79362	1.85814	1.9599	1.53226	2.13693	2.17468	2.38711	2.39976
115	1.963	1.84863	1.94925	1.74288	1.63581	2.06674	2.17515	2.18048	2.49984
116	1.86135	1.66736	1.89109	1.90929	1.70811	1.99695	2.1523	2.27985	2.31061
117	1.80301	1.62795	1.78742	1.75576	1.70968	2.18725	2.01921	2.22511	2.25964
118	1.78737	1.65155	1.94002	1.81718	1.58382	2.319	1.87378	2.15883	2.2231
119	1.77464	1.68922	1.93037	1.87685	1.65348	2.53379	1.93911	2.09014	2.01099
120	1.80928	1.74697	1.76178	1.97736	1.59733	2.49229	1.90851	2.26165	2.0188
121	1.75456	1.83857	2.02367	1.91847	1.75342	2.56578	1.88563	2.20448	1.89929
122	1.79705	1.85635	1.80358	1.84957	1.67458	2.60942	2.02408	2.0176	1.9242
123	1.87278	1.86938	1.88844	1.86222	1.82542	2.58519	1.99977	2.01403	1.829
124	1.89158	2.07672	1.87711	1.94585	1.93746	2.56495	2.14247	2.07503	1.99296
125	2.01379	1.74838	2.01076	1.75491	1.86237	2.57993	2.14993	2.21108	2.08542
126	1.91878	1.94982	1.87464	1.75821	2.04961	2.63709	2.19951	2.16775	2.1211
127	1.91308	1.90074	2.04867	1.62312	1.98936	2.7198	2.00847	2.09658	2.04901
128	1.9231	1.87139	1.93362	1.78915	1.90246	2.72544	1.88675	2.14656	2.09225
129	1.97979	1.74699	1.95262	1.68579	1.92453	2.68446	1.97324	2.18086	2.10504
130	1.89871	1.80881	1.90621	1.70639	1.761	2.73421	2.13886	2.12977	2.02972
131	1.97785	1.75143	1.69026	1.77243	1.92168	2.97694	2.08202	1.9399	2.23352
132	1.93041	1.85758	1.77488	1.73765	1.7353	2.94348	2.22624	2.27365	2.12742
133	1.92805	1.74071	1.85799	1.74693	1.76676	2.87976	2.12469	2.42573	2.01076
134	1.80218	2.01011	1.7402	1.52803	1.70779	2.50075	2.21322	2.37089	1.88722
135	1.85167	1.70764	1.79131	1.5038	1.70624	2.47296	2.18052	2.49972	2.03105
136	1.93582	1.77988	1.80433	1.62786	1.55793	2.23074	2.20375	2.50154	2.06857
137	1.80821	1.84966	1.71164	1.53061	1.6245	2.0943	2.21415	2.34427	2.00748
138	1.74586	1.76232	1.60179	1.56434	1.55034	2.25635	2.12352	2.46481	2.09302
139	1.84589	1.73	1.63955	1.52231	1.52086	2.29066	1.99992	2.44366	2.17832
140	1.74455	1.79258	1.76406	1.54623	1.52805	2.25546	2.34417	2.4209	2.25289
141	1.73652	1.77409	1.72265	1.43306	1.67436	2.41382	2.20229	2.3481	2.20815
142	1.70688	1.71431	1.84032	1.43739	1.78948	2.52686	2.06659	2.33107	2.4225
143	1.70079	1.69456	1.77828	1.54969	1.74983	2.43961	2.22522	2.21717	2.3952
144	1.79765	1.81204	1.60574	1.65003	1.75662	2.41105	2.22274	2.21618	2.24416
145	1.80296	1.9256	1.49403	1.70641	1.80686	2.54419	2.27874	2.14617	2.1951
146	1.85258	1.84679	1.52905	1.45032	1.76009	2.64119	2.38869	2.09044	2.08889
147	1.78459	1.7941	1.73325	1.51713	1.6906	2.38818	2.17265	2.02767	2.199
148	1.79809	1.76023	1.58865	1.47614	1.672	2.3863	2.14812	2.19337	2.28261
149	1.85101	1.81239	1.50533	1.42089	1.73529	2.39927	2.15154	2.14796	2.53677
150	1.98788	1.95414	1.60966	1.2653	1.74816	2.47143	2.15156	2.05804	2.51474
151	1.86611	1.88697	1.59197	1.17525	1.82176	2.51754	1.79866	1.95012	2.59019
152	1.93179	1.81161	1.58447	1.22756	1.61536	2.47299	1.705	2.04824	2.6368
153	2.07052	1.59114	1.75065	1.36341	1.54688	2.4176	1.98352	2.04972	2.63933
154	1.96533	1.71683	1.77873	1.485	1.59643	2.55211	2.14822	2.0121	2.65825
155	1.91034	1.8701	1.82622	1.63853	1.73891	2.51466	2.13695	2.12108	2.73334
156	1.90108	1.92085	1.87714	1.52479	1.75328	2.37645	2.02319	2.19895	2.49751
157	2.14	1.63748	2.00718	1.48154	1.81132	2.14299	2.11385	2.06226	2.40483
158	2.02882	1.6586	1.83687	1.32163	1.99914	2.09224	2.23975	2.10856	2.18194
159	2.05466	1.78867	1.80048	1.48191	1.92056	2.2551	2.13711	2.11458	2.18802
160	1.89126	1.62449	1.91419	1.35389	1.99414	2.20785	1.90067	2.09233	2.384
161	2.08636	1.49949	1.89931	1.56566	2.0482	2.36748	1.95752	2.13018	2.15121
162	2.11159	1.57761	1.87208	1.53687	2.03031	2.40098	1.9937	2.1355	2.23463
163	2.13309	1.76743	1.89132	1.63655	2.06597	2.56672	2.13492	2.04962	2.29538
164	2.08735	1.69498	1.82236	1.7878	2.04927	2.50623	2.11953	1.95275	2.42855
165	2.05622	1.8339	1.91224	1.68656	2.03365	2.39841	2.09566	2.04621	2.48731
166	1.96145	1.90029	2.01161	1.56963	2.04286	2.24418	2.22435	2.01547	2.28544
167	2.07747	1.96706	1.88766	1.49612	1.97439	2.32689	2.28027	2.10057	2.26489
168	2.20112	1.92909	1.74376	1.39271	1.88923	2.45466	2.33254	2.06775	2.35786
169	2.20614	1.97396	1.78601	1.32847	1.87662	2.33967	2.22511	2.08227	2.23103
170	2.08426	1.83648	1.97823	1.47662	1.74463	2.46783	2.31577	1.8701	2.15204
171	2.15545	1.78516	1.97873	1.2736	1.84199	2.51862	2.37055	1.97414	2.26895
172	2.05089	1.78508	1.87719	1.32113	1.8692	2.38648	2.35062	2.09129	2.12276
173	1.97023	1.78699	1.85352	1.47677	2.09603	2.28546	2.19892	2.23529	2.12223
174	2.07719	1.64235	1.75914	1.39922	1.94379	2.37915	2.33107	2.09727	2.04238
175	1.94487	1.61474	1.8388	1.30094	2.04033	2.23216	2.23171	2.18764	2.20232
176	2.02033	1.79142	1.76402	1.34712	1.82004	2.28716	2.28064	2.2212	2.17565
177	2.0534	1.79592	1.69736	1.4322	1.9667	2.31467	2.28149	2.44901	2.24948
178	2.23749	1.70399	1.71511	1.41741	1.98127	2.26685	2.32617	2.09473	2.13884
179	2.15834	1.57255	1.75447	1.43976	2.05854	2.00413	2.23256	2.32477	2.21207
180	2.0803	1.61944	1.78571	1.41288	1.80464	2.05373	2.26742	2.33715	2.46058
181	2.03894	1.52143	1.70578	1.35156	2.02771	2.01705	2.19786	2.18945	2.39246
182	2.02178	1.71656	1.81482	1.38942	1.93188	2.02673	2.15825	2.31397	2.30308
183	1.9985	1.6991	1.83557	1.43253	1.98598	2.07101	2.19213	2.0967	2.33112
184	1.94658	1.66687	1.91954	1.44115	2.12794	2.02474	2.23429	2.09816	2.33874
185	2.00893	1.51112	1.84673	1.539	2.10996	2.05801	2.06471	2.05689	2.27963
186	2.02633	1.52494	1.69152	1.22166	2.02044	2.19081	2.27098	2.46991	2.32616
187	2.03081	1.62934	1.76055	1.38284	2.09425	2.07267	2.21481	2.20981	2.28691
188	1.96485	1.55298	1.80885	1.32544	2.01884	2.19342	2.1248	2.14576	2.17106
189	2.01116	1.51896	1.87402	1.28078	1.98989	2.11515	1.96821	1.91639	2.12741
190	1.97445	1.37035	1.66403	1.40623	1.88333	2.0879	2.22073	2.00218	2.23458
191	1.94487	1.45633	1.72876	1.35336	1.84797	2.15236	2.15989	1.91635	2.0656
192	1.87864	1.37976	1.82497	1.51281	1.90445	2.09993	2.14144	2.13251	2.14375
193	1.92575	1.46518	1.59966	1.7711	1.82743	2.01988	2.40452	2.27578	2.25275
194	1.96012	1.55516	1.57611	1.49133	1.82819	2.12713	2.33291	2.37591	2.40182
195	1.98794	1.51998	1.65454	1.55709	1.9414	2.09484	2.25749	2.42123	2.2471
196	2.01075	1.56189	1.75783	1.46549	1.80035	2.02619	2.10093	2.1747	2.11365
197	2.28096	1.58511	1.78045	1.57748	2.01969	2.09038	2.05525	2.30293	2.12059
198	2.19993	1.59345	1.70028	1.28599	1.95182	2.19947	2.31511	2.25782	2.32317
199	2.1729	1.48802	1.66455	1.25553	1.94853	2.03206	2.20624	2.16718	2.43146
200	2.20805	1.44465	1.63635	1.35912	2.06344	1.99649	2.23285	2.21031	2.24463
201	2.15999	1.41129	1.68503	1.40368	2.01789	2.01913	2.10799	2.13358	2.15768
202	2.00882	1.44968	1.84116	1.31974	1.88191	1.96418	1.96533	2.16598	2.21117
203	2.01246	1.41492	1.90136	1.25987	2.07168	2.1299	1.99027	2.18253	2.20034
204	1.95906	1.36496	1.89769	1.26052	2.2198	2.22042	2.11514	2.17579	2.33837
205	2.00133	1.40658	1.75934	1.34459	2.23675	2.17403	2.11881	2.17771	2.14365
206	1.91933	1.33854	1.77273	1.44015	2.24561	2.20672	2.15187	2.19554	2.26418
207	2.05146	1.36228	1.74785	1.38242	2.23574	2.306	2.11684	2.00707	2.37357
208	2.05076	1.48337	1.75947	1.38086	2.14778	2.33536	2.17181	2.17646	2.18039
209	1.99686	1.46602	1.71495	1.42625	2.22123	2.39929	1.97059	2.07072	2.05897
210	1.95856	1.3586	1.64932	1.50025	2.07748	2.27152	2.05247	1.73857	2.1145
211	2.05872	1.4173	1.97053	1.49204	2.05241	2.27917	2.07645	1.91295	2.08642
212	2.03557	1.47583	1.96732	1.43999	2.18539	2.30498	2.13305	1.99827	2.1099
213	2.05987	1.62429	2.05501	1.56316	2.12363	2.38422	2.24937	2.01635	1.97658
214	2.02645	1.56842	1.84516	1.59587	2.09361	2.37896	2.16033	1.86261	2.01421
215	1.99507	1.49698	1.89322	1.51911	2.00182	2.52848	2.19182	1.85722	2.25335
216	2.00002	1.70324	1.79945	1.46691	1.9567	2.45687	2.23671	1.99547	2.09436
217	2.03314	1.46937	1.79085	1.37176	2.15016	2.41233	2.34191	1.77215	2.16463
218	2.11672	1.63672	1.90703	1.28135	1.97452	2.12866	2.33831	2.09997	2.05035
219	2.27305	1.55083	1.90569	1.3986	2.10671	2.12186	2.3671	2.15305	1.83738
220	2.0806	1.6258	2.09028	1.31512	2.10551	2.08138	2.50184	2.06339	1.95248
221	2.15021	1.7016	2.1004	1.34852	2.09044	2.04364	2.51944	2.00016	1.91454
222	2.16231	1.55801	2.15695	1.25384	2.03587	2.13381	2.46428	2.13689	1.94404
223	2.07799	1.6765	1.97776	1.30722	2.0489	2.00232	2.58468	2.1227	2.09026
224	2.02215	1.58651	2.01392	1.3736	1.99477	2.04046	2.60517	1.96252	1.73963
225	1.98949	1.54098	1.99759	1.4821	1.98792	2.08895	2.46491	2.05489	1.79149
226	2.02642	1.42368	1.86504	1.35537	2.10616	2.09856	2.36262	2.23427	1.81906
227	2.2257	1.47203	1.9095	1.35651	2.0831	2.30609	2.42931	2.21093	1.88283
228	2.36245	1.52501	1.76875	1.26031	2.02943	2.25556	2.39676	2.01277	1.83432
229	2.20028	1.58239	1.7897	1.40307	1.9131	2.33001	2.39539	2.08103	1.79887
230	2.10048	1.51592	1.80519	1.55056	2.11541	2.26943	2.32028	2.16174	2.03041
231	2.03798	1.35711	1.78048	1.70684	2.23378	2.32185	2.47363	2.22802	2.18147
232	2.00612	1.42992	1.83538	1.46398	2.19217	2.27693	2.47486	2.47519	2.21543
233	1.97692	1.33026	1.77787	1.56919	2.22298	2.36985	2.42448	2.20475	2.00048
234	2.14478	1.34502	1.81069	1.53529	2.24089	2.06896	2.42925	2.55144	2.21664
235	1.95091	1.42032	1.78607	1.66376	2.23256	2.20141	2.4755	2.3035	2.21736
236	1.90469	1.41376	1.80438	1.45631	2.19479	2.28856	2.41933	2.25551	2.24161
237	2.06561	1.45336	1.78534	1.56028	2.28305	2.29027	2.39744	2.21606	2.3322
238	1.83263	1.50123	1.77932	1.57704	2.33138	2.243	2.19142	2.48067	2.21734
239	1.80423	1.47083	1.81702	1.72064	2.43094	2.26121	2.12514	2.22731	2.30168
240	1.84031	1.43172	1.88756	1.69141	2.39979	2.12544	2.03563	2.29662	2.10213
241	1.94299	1.61167	1.96316	1.69881	2.318	2.24802	2.12468	2.34951	2.07034
242	1.93655	1.55391	1.79497	1.51833	2.31116	2.2395	2.34214	2.30127	2.28109
243	2.05653	1.48656	1.85124	1.63315	2.19831	2.17031	2.42971	2.24865	2.31583
244	1.98453	1.51374	1.82016	1.57906	2.10544	2.19599	2.32575	2.04611	2.27431
245	2.05181	1.57141	1.8322	1.40869	2.2067	2.32694	2.38678	2.13274	2.13814
246	2.03807	1.63018	1.86396	1.67725	2.25606	2.226	2.40809	2.12029	2.2119
247	2.02003	1.60429	1.86136	1.66591	2.11481	2.22612	2.53301	2.00811	2.32471
248	1.95873	1.60568	1.95495	1.76888	2.26278	2.26663	2.51954	2.09003	2.26186
249	2.04063	1.50274	1.79754	1.74674	2.25842	2.19536	2.54859	2.02171	2.17497
250	2.12252	1.47809	1.88667	1.62094	2.18097	2.38259	2.70113	1.97096	2.30744
251	2.10127	1.44409	1.86158	1.70994	2.23905	2.5232	2.6577	2.03405	2.23131
252	2.13164	1.51067	1.81219	1.55961	2.11203	2.16776	2.64363	2.10636	2.26515
253	2.14451	1.5701	1.90358	1.62403	2.18955	2.22109	2.82936	2.18042	2.20356
254	2.07382	1.51642	1.87929	1.64092	2.18971	2.12931	2.8088	2.09213	2.13671
255	2.09962	1.5647	1.8408	1.65874	2.39578	2.17809	2.57604	2.28828	2.26984
256	2.17112	1.65729	1.66208	1.53634	2.08098	2.22339	2.65832	2.29208	2.19154
257	2.2744	1.54265	1.78831	1.48019	2.32918	2.22849	2.63958	2.0477	2.11373
258	2.39819	1.5227	1.88367	1.55594	2.23546	2.18101	2.87037	2.13985	2.04036
259	2.39629	1.6288	1.96304	1.50348	2.09519	2.14354	2.95374	2.14829	2.23286
260	2.42215	1.6043	1.82605	1.6337	2.19788	2.05915	2.90023	2.31878	2.36821
261	2.51122	1.56087	1.74283	1.62661	2.18142	1.99754	2.69812	2.31613	2.32862
262	2.52681	1.44266	1.51771	1.6311	2.26842	2.02888	2.71436	2.17611	2.39885
263	2.33113	1.45631	1.53769	1.67428	2.39639	1.93592	2.54463	2.17465	2.22452
264	2.28106	1.49672	1.64321	1.57534	2.21285	1.97735	2.50185	2.1952	2.09909
265	2.14514	1.54476	1.75464	1.53249	2.36033	2.06542	2.44678	2.22505	1.99212
266	2.26944	1.43711	1.80677	1.5158	2.29676	1.87687	2.27133	2.28913	2.22939
267	2.17483	1.45052	1.72004	1.57457	2.41594	1.82344	2.11411	2.22638	2.02261
268	2.09953	1.52984	1.81997	1.53539	2.35602	1.91575	2.1556	2.33581	2.10873
269	1.92408	1.46789	1.6898	1.61221	2.23277	2.00063	2.20109	2.28781	2.05979
270	1.90895	1.47571	1.67786	1.50027	2.28801	1.88249	2.35216	2.50405	2.10796
271	1.96916	1.50509	1.74652	1.3844	2.2625	1.80881	2.46312	2.3006	2.24162
272	2.04682	1.5254	1.56259	1.52702	2.32236	1.80936	2.50427	2.40938	2.28224
273	2.06503	1.6562	1.6944	1.62108	2.35703	1.78777	2.55507	2.34057	2.19018
274	2.01108	1.64552	1.59666	1.58437	2.36042	1.81856	2.52617	2.43376	1.98452
275	1.91872	1.53707	1.60605	1.61211	2.42609	1.96901	2.35453	2.44854	2.01176
276	1.93892	1.57162	1.51346	1.60854	2.43951	1.88577	2.54911	2.38713	2.12214
277	1.88152	1.52819	1.62201	1.73929	2.51525	1.97646	2.58225	2.18045	2.11133
278	1.95318	1.52708	1.75191	1.372	2.52699	1.98523	2.49957	2.22406	1.96271
279	1.98101	1.47305	1.82113	1.39978	2.67551	1.93601	2.51061	2.05821	2.0376
280	2.1454	1.72689	1.67866	1.35948	2.61124	1.90753	2.53952	2.05906	1.98137
281	2.01675	1.77727	1.62901	1.36372	2.59224	1.8764	2.45667	1.95084	2.00026
282	1.87209	1.63397	1.66763	1.56346	2.41343	1.96028	2.41684	1.96734	2.08377
283	1.9663	1.62542	1.65183	1.50596	2.41935	1.86452	2.72926	2.04134	1.88695
284	2.00726	1.62097	1.76302	1.39554	2.42003	1.83292	2.76294	2.06087	1.88482
285	2.00022	1.62494	1.87872	1.3646	2.25392	2.02104	2.62034	2.23361	1.90068
286	1.99635	1.41317	1.8689	1.27184	2.37088	2.11599	2.57736	2.14919	1.98968
287	2.13304	1.44376	1.85507	1.37009	2.278	1.99263	2.59511	1.96097	2.10288
288	2.13197	1.4139	1.88345	1.43567	2.02482	2.1255	2.44075	2.12477	1.93202
289	2.18728	1.35971	1.7288	1.42254	2.2115	2.10727	2.19557	2.01374	2.0146
290	2.23883	1.39778	1.68432	1.23011	2.36491	2.02643	2.291	2.09593	2.12045
291	2.15356	1.43983	1.72418	1.4657	2.41123	1.96333	2.30493	2.07025	2.1667
292	2.30874	1.422	1.75224	1.55107	2.24313	1.97813	2.60148	1.93597	2.26759
293	2.40887	1.40039	1.77452	1.52212	2.34641	1.97515	2.6802	2.12371	2.5623
294	2.28954	1.53851	1.78598	1.56065	2.35087	2.06048	2.67191	1.90249	2.45339
295	2.05416	1.51524	1.75009	1.36571	2.37964	2.09774	2.5289	1.9529	2.58319
296	2.03914	1.40127	1.79489	1.29407	2.16385	2.01689	2.46064	2.04567	2.68854
297	1.96437	1.5575	1.84615	1.25495	2.18074	2.08397	2.38003	1.97284	2.51798
298	2.10952	1.47201	1.78467	1.50707	2.27075	1.98982	2.21823	1.94937	2.77861
299	2.0244	1.30004	1.73008	1.43106	2.28619	1.84281	2.18306	2.11102	2.7283
300	1.86419	1.37925	1.77493	1.31012	2.02041	1.90186	2.36387	1.9844	2.76759
301	2.05253	1.42124	1.71548	1.28134	1.99779	1.89736	2.32259	2.03866	2.74775
302	2.05763	1.53253	1.71675	1.31117	1.95953	1.91347	2.3426	1.81482	2.61291
303	2.03782	1.39765	1.94654	1.44063	2.21964	1.97012	2.27067	1.91101	2.55919
304	2.0484	1.40341	2.0362	1.29422	2.19	1.97855	2.06618	1.86139	2.55893
305	2.36457	1.56082	1.99898	1.42354	2.09918	2.03952	2.33223	1.97225	2.75473
306	2.24171	1.61412	2.08242	1.4519	2.03097	2.05895	2.3132	1.95217	2.72904
307	2.22007	1.64992	1.98247	1.39835	2.06988	2.02348	2.1992	2.01434	2.57712
308	2.25728	1.41732	2.14953	1.39693	2.18905	2.27316	2.23523	2.11712	2.78781
309	2.22995	1.44358	1.98459	1.44744	2.04997	2.16747	2.26016	1.97151	2.57707
310	2.06272	1.58612	1.85059	1.37622	2.31205	2.18962	2.30276	1.98312	2.80186
311	2.15912	1.47324	1.80029	1.44568	2.22878	2.15075	2.35528	1.96019	2.53987
312	2.18735	1.43713	1.91699	1.34664	2.35726	2.06006	2.41722	2.04317	2.51869
313	2.0778	1.39639	1.75968	1.32364	2.33573	2.18199	2.3634	1.84348	2.45045
314	2.13102	1.42952	1.91273	1.37437	2.34693	2.21942	2.37812	1.89196	2.41846
315	1.92513	1.43198	1.86175	1.56582	2.35392	2.00852	2.40627	1.88431	2.53929
316	1.8857	1.36747	1.72734	1.55544	2.23517	2.1502	2.33728	1.85389	2.37103
317	1.8311	1.45479	1.74165	1.38368	2.23467	2.17688	2.22047	1.99663	2.20343
318	1.87447	1.47396	1.78329	1.44139	2.38619	2.25363	2.2437	2.1444	2.42177
319	2.01113	1.59408	1.69021	1.58251	2.47497	2.55902	2.20402	2.1263	2.46678
320	2.0633	1.60939	1.60183	1.4299	2.33525	2.54055	2.20893	2.14686	2.49938
321	2.0538	1.66831	1.8234	1.57266	2.26962	2.41642	2.2261	2.008	2.27689
322	1.95132	1.6359	1.84975	1.52008	2.23574	2.27769	2.11483	2.01224	2.2164
323	2.02364	1.71854	1.69209	1.64947	2.235	2.3201	1.9551	2.01858	2.22491
324	1.97405	1.78552	1.88795	1.44129	2.16204	2.09608	2.10663	2.12942	2.33072
325	1.90923	1.68354	1.7228	1.50383	2.26211	2.20214	2.16701	2.06136	2.29286
326	1.81509	1.53692	1.67643	1.42203	2.35463	2.22177	2.15851	1.89525	2.14676
327	1.82618	1.50848	1.78528	1.36875	2.33113	2.19906	2.05972	1.9445	2.10465
328	1.76798	1.47201	1.84345	1.32594	2.14305	2.36312	2.11574	1.9741	2.1543
329	1.81929	1.68286	1.66666	1.55907	2.27235	2.2852	2.03339	1.93753	2.32413
330	1.81478	1.78889	1.61607	1.65294	2.31725	2.27975	2.05285	2.07156	2.42542
331	1.76726	1.71984	1.50982	1.75042	2.40484	2.32714	2.08785	2.09977	2.35412
332	1.8568	1.64798	1.61406	1.63428	2.35087	2.28905	2.06008	2.2795	2.53202
333	1.76867	1.67123	1.66478	1.56865	2.34038	2.36285	2.16944	2.14828	2.31102
334	1.83211	1.79368	1.6186	1.40349	2.21729	2.39105	2.14481	2.14487	2.40204
335	1.79715	1.66117	1.63926	1.42886	2.33632	2.33818	1.86478	2.07639	2.18362
336	1.77882	1.843	1.65849	1.36523	2.25338	2.35027	1.97547	2.07538	2.30548
337	1.95944	1.7404	1.59167	1.45098	2.3436	2.44196	2.05235	2.11475	2.18464
338	1.86668	1.82148	1.59089	1.48132	2.33326	2.19019	1.93235	2.10512	2.19901
339	1.82974	1.75195	1.72939	1.44948	2.47117	2.11077	2.06523	1.89974	2.0785
340	1.72063	1.7491	1.80899	1.66746	2.31265	2.06725	1.99623	2.07494	2.03546
341	1.82272	1.66249	1.72892	1.78408	2.26714	2.16093	1.91779	1.95141	1.98803
342	1.90972	1.6872	1.71197	1.47234	2.34695	2.31459	2.11985	2.05347	2.08836
343	1.88098	1.62643	1.54905	1.32855	2.44542	2.39215	2.10001	1.9086	2.1556
344	1.77493	1.69785	1.52807	1.34619	2.30692	2.16778	2.04841	1.97895	2.13212
345	1.82469	1.73668	1.57621	1.27779	2.25505	2.17681	2.20995	2.05591	2.04947
346	1.86948	1.49717	1.50937	1.34081	2.28342	2.09531	2.18001	2.15937	1.8881
347	1.97589	1.48332	1.67134	1.31147	2.30524	2.2858	2.30983	2.18326	1.87787
348	1.94141	1.46009	1.61314	1.32557	2.37717	1.99541	2.16315	2.27396	1.75028
349	2.00282	1.52476	1.6284	1.35736	2.35046	2.17889	2.19451	2.36291	2.06817
350	2.08694	1.46123	1.68361	1.27429	2.33893	2.27854	2.32867	2.14738	2.13844
351	2.07901	1.57036	1.77693	1.35462	2.35265	2.34056	2.1716	2.32267	2.30121
352	2.00715	1.62768	1.69494	1.48079	2.41926	2.36969	2.2179	2.18636	2.14499
353	1.94685	1.80019	1.81795	1.36459	2.30569	2.28923	2.13944	2.28319	2.32821
354	2.0133	1.52691	1.74498	1.26939	2.43531	2.24221	2.12709	2.37638	2.30986
355	2.10529	1.63911	1.79853	1.23325	2.40035	2.35096	2.19015	2.16446	2.22567
356	2.05798	1.71073	1.6378	1.26965	2.43891	2.29447	2.03662	2.13838	2.26599
357	2.0508	1.76231	1.7337	1.23864	2.38004	2.33051	2.19865	2.1005	2.20745
358	2.23741	1.85768	1.84431	1.28556	2.51917	2.51665	2.33918	1.94755	1.97349
359	1.88156	1.65856	1.72664	1.28811	2.46636	2.4535	2.32335	1.98372	2.10139
360	1.91912	1.84203	1.56905	1.39347	2.39352	2.50922	2.21448	1.8698	2.18805
361	1.87489	1.8949	1.57662	1.38856	2.2556	2.37081	2.18462	1.99452	2.23231
362	1.95037	1.77378	1.60418	1.31564	2.27392	2.58764	2.38878	1.892	2.30233
363	1.97058	1.84374	1.53188	1.30825	2.17121	2.55099	2.35805	1.91624	2.36389
364	2.18398	1.83307	1.44012	1.3384	2.28356	2.53788	2.2686	1.97361	2.34884
365	2.0897	1.79134	1.6164	1.40675	2.13726	2.37708	2.10501	1.98789	2.43609
366	2.12212	1.73056	1.63592	1.36831	2.42905	2.33011	2.09696	1.98943	2.42959
367	1.9818	1.72643	1.45653	1.46001	2.71277	2.37948	2.32532	2.03182	2.35041
368	2.08404	1.69704	1.4636	1.49016	2.49403	2.37344	2.18246	2.06677	2.17146
369	1.95123	1.71903	1.4591	1.61535	2.56234	2.15107	2.21098	2.05547	2.21479
370	2.09862	1.61542	1.44779	1.51364	2.57091	2.06986	2.31431	2.19021	2.21777
371	2.03467	1.58661	1.5107	1.38998	2.51996	2.17646	2.23798	2.12038	2.10079
372	2.0245	1.61952	1.62765	1.43709	2.49379	2.38474	2.04929	1.95406	2.10172
373	2.11071	1.55385	1.55271	1.36265	2.5392	2.23963	2.12994	2.00011	2.2163
374	1.84556	1.74566	1.72252	1.52457	2.54896	2.28854	2.19195	2.06143	2.24949
375	2.04708	1.68216	1.64562	1.42155	2.43965	2.30743	2.35713	2.08452	2.25757
376	1.94648	1.59613	1.66031	1.33776	2.21764	2.31953	2.30773	1.95553	2.26454
377	1.88485	1.55236	1.69686	1.4364	2.31302	2.31443	2.11865	2.12136	2.35133
378	1.93144	1.57846	1.68682	1.38862	2.29764	2.1919	2.19951	2.02269	2.5574
379	2.08053	1.59598	1.64575	1.38725	2.27701	2.14975	2.33759	1.92477	2.34285
380	1.92483	1.84462	1.66746	1.4838	2.27267	2.23449	2.32487	1.9839	2.38423
381	2.01145	1.78936	1.67338	1.44287	2.43192	2.41064	2.34695	2.04764	2.29123
382	1.9674	1.74053	1.66517	1.30411	2.34255	2.44137	2.39031	1.86937	2.33556
383	2.04768	1.94744	1.57753	1.42342	2.36658	2.41839	2.16969	1.97128	2.4645
384	2.0268	1.79671	1.48368	1.43426	2.3968	2.35859	2.1256	1.98811	2.6084
385	2.05508	1.73398	1.71632	1.51617	2.61376	2.28459	2.33849	2.16995	2.66201
386	1.90253	1.85961	1.75886	1.41293	2.35236	2.36731	2.26739	2.16081	2.51529
387	1.98314	1.64416	1.7425	1.3707	2.46432	2.47268	2.48796	2.08813	2.48096
388	1.89342	1.71746	1.72006	1.38197	2.33893	2.49636	2.29082	2.04876	2.53759
389	1.99598	1.80727	1.66623	1.58282	2.28561	2.39286	2.28291	2.0108	2.36903
390	1.96996	1.79016	1.61195	1.60281	2.33172	2.38862	2.4674	1.90241	2.35866
391	1.9618	1.92387	1.77965	1.4239	2.27398	2.60325	2.45328	1.79297	2.48369
392	2.0803	1.73954	1.92571	1.59217	2.25041	2.61439	2.49103	1.91325	2.37685
393	2.11055	1.72359	1.99702	1.54149	2.37602	2.54499	2.37885	2.18313	2.49445
394	2.15974	1.68813	1.71137	1.51483	2.36603	2.60369	2.2573	2.19634	2.38001
395	2.03382	1.62766	1.6769	1.53981	2.43838	2.66754	2.31877	1.9392	2.43241
396	2.02346	1.83014	1.66619	1.47022	2.16538	2.60771	2.1739	1.76639	2.48042
397	2.04159	1.76332	1.66517	1.5699	2.13089	2.56513	2.22678	1.8847	2.38631
[truncated: 53 more rows]
