# Supplementary material for: Development of an ultrahigh affinity, trimeric ACE2 biologic as a universal SARS-CoV-2 antagonist
Source: Commun Biol. 2025 Oct 6;8:1428. doi: 10.1038/s42003-025-08819-w (PMC12501226; doi:10.1038/s42003-025-08819-w)
Supplement: Supplementary file 7 — Supplementary Data 4 [file 42003_2025_8819_MOESM7_ESM.xlsx]

## Sheet: SI Fig 2 - HPLC
HPLC with TSKgel UP-SW Aggregate column
Standards			ACE2 monomer			T0A			T1A			T3A			T5A			T18A			TD3AD R273Q Myc			TD3AD H345F Myc
time (min)	A280		time (min)	A280		time (min)	A280		time (min)	A280		time (min)	A280		time (min)	A280		time (min)	A280		time (min)	A280		time (min)	A280
0.005833	0.017643		0.00625	0.00906		0.002083	0.021935		0.00541667	0.0138283		0.00625	0.019073		0.005	-0.00334		0.00625	0.01049		0.002083	0.001431		0.005417	-0.00715
0.0125	0.020027		0.012917	0.011921		0.00875	0.021935		0.0120833	0.0195503		0.012917	0.020027		0.011667	-0.00525		0.012917	0.01049		0.00875	0.000954		0.012083	-0.00763
0.019167	0.020027		0.019583	0.013351		0.015417	0.021458		0.01875	0.0238419		0.019583	0.020027		0.018333	-0.00715		0.019583	0.011444		0.015417	0.000477		0.01875	-0.00906
0.025833	0.020027		0.02625	0.011444		0.022083	0.019073		0.0254167	0.0281334		0.02625	0.01955		0.025	-0.00763		0.02625	0.012398		0.022083	0		0.025417	-0.01049
0.0325	0.020027		0.032917	0.007629		0.02875	0.018597		0.0320833	0.0314713		0.032917	0.018597		0.031667	-0.00668		0.032917	0.015259		0.02875	-0.00048		0.032083	-0.01097
0.039167	0.01955		0.039583	0.003338		0.035417	0.020504		0.03875	0.0305176		0.039583	0.016212		0.038333	-0.00858		0.039583	0.01812		0.035417	0		0.03875	-0.0124
0.045833	0.018597		0.04625	0.001431		0.042083	0.022411		0.0454167	0.026226		0.04625	0.011921		0.045	-0.01097		0.04625	0.020504		0.042083	0.000477		0.045417	-0.01335
0.0525	0.017643		0.052917	0		0.04875	0.023365		0.0520833	0.0214577		0.052917	0.008106		0.051667	-0.01335		0.052917	0.01955		0.04875	0.000477		0.052083	-0.01287
0.059167	0.017166		0.059583	0		0.055417	0.022888		0.05875	0.017643		0.059583	0.005245		0.058333	-0.01478		0.059583	0.016689		0.055417	-0.00048		0.05875	-0.01097
0.065833	0.01812		0.06625	0.001431		0.062083	0.021458		0.0654167	0.0123978		0.06625	0.003815		0.065	-0.01431		0.06625	0.014782		0.062083	-0.00191		0.065417	-0.01001
0.0725	0.01812		0.072917	0.003338		0.06875	0.016212		0.0720833	0.00667572		0.072917	0.003338		0.071667	-0.01287		0.072917	0.011921		0.06875	-0.00381		0.072083	-0.01049
0.079167	0.017166		0.079583	0.004292		0.075417	0.010014		0.07875	0.00429153		0.079583	0.003815		0.078333	-0.00954		0.079583	0.008583		0.075417	-0.0062		0.07875	-0.01097
0.085833	0.016212		0.08625	0.002861		0.082083	0.003338		0.0854167	0.00619888		0.08625	0.004768		0.085	-0.0062		0.08625	0.006199		0.082083	-0.0062		0.085417	-0.01287
0.0925	0.016212		0.092917	0.003338		0.08875	-0.00095		0.0920833	0.00858307		0.092917	0.006676		0.091667	-0.00381		0.092917	0.005245		0.08875	-0.0062		0.092083	-0.01478
0.099167	0.016689		0.099583	0.005722		0.095417	-0.00143		0.09875	0.00572205		0.099583	0.008106		0.098333	-0.00286		0.099583	0.007629		0.095417	-0.0062		0.09875	-0.01478
0.105833	0.015736		0.10625	0.008583		0.102083	0.002861		0.105417	0.00190735		0.10625	0.008583		0.105	-0.00238		0.10625	0.011444		0.102083	-0.00572		0.105417	-0.0124
0.1125	0.015259		0.112917	0.010967		0.10875	0.01049		0.112083	0.000953674		0.112917	0.008583		0.111667	-0.00191		0.112917	0.015736		0.10875	-0.00381		0.112083	-0.00811
0.119167	0.015259		0.119583	0.012875		0.115417	0.01955		0.11875	0.00286102		0.119583	0.009537		0.118333	-0.00286		0.119583	0.020027		0.115417	-0.00238		0.11875	-0.00429
0.125833	0.014305		0.12625	0.015736		0.122083	0.029564		0.125417	0.00524521		0.12625	0.01049		0.125	-0.00238		0.12625	0.023365		0.122083	-0.00095		0.125417	-0.00095
0.1325	0.011444		0.132917	0.016689		0.12875	0.038147		0.132083	0.00858307		0.132917	0.011444		0.131667	-0.00143		0.132917	0.024796		0.12875	0.000477		0.132083	0.001431
0.139167	0.009537		0.139583	0.015736		0.135417	0.042439		0.13875	0.0157356		0.139583	0.011921		0.138333	0		0.139583	0.025749		0.135417	0.001907		0.13875	0.001907
0.145833	0.008583		0.14625	0.013828		0.142083	0.043869		0.145417	0.023365		0.14625	0.013828		0.145	0		0.14625	0.026226		0.142083	0.002861		0.145417	0.000477
0.1525	0.009537		0.152917	0.012875		0.14875	0.042439		0.152083	0.0267029		0.152917	0.017166		0.151667	-0.00048		0.152917	0.02718		0.14875	0.002384		0.152083	-0.00143
0.159167	0.012398		0.159583	0.013828		0.155417	0.03624		0.15875	0.0243187		0.159583	0.01955		0.158333	-0.00048		0.159583	0.028133		0.155417	0.002384		0.15875	-0.00191
0.165833	0.017643		0.16625	0.015259		0.162083	0.02718		0.165417	0.0190735		0.16625	0.020981		0.165	-0.00143		0.16625	0.029087		0.162083	0.002384		0.165417	-0.00143
0.1725	0.023365		0.172917	0.014305		0.16875	0.01812		0.172083	0.0143051		0.172917	0.021935		0.171667	-0.00286		0.172917	0.029564		0.16875	0.002384		0.172083	-0.00048
0.179167	0.029087		0.179583	0.012398		0.175417	0.013351		0.17875	0.0104904		0.179583	0.023365		0.178333	-0.00477		0.179583	0.029564		0.175417	0.001907		0.17875	0.001431
0.185833	0.034809		0.18625	0.011444		0.182083	0.010967		0.185417	0.00858307		0.18625	0.024796		0.185	-0.00477		0.18625	0.026703		0.182083	0.001907		0.185417	0.003815
0.1925	0.03767		0.192917	0.011444		0.18875	0.011444		0.192083	0.0109673		0.192917	0.024796		0.191667	-0.00238		0.192917	0.020981		0.18875	0.001907		0.192083	0.006199
0.199167	0.037193		0.199583	0.011921		0.195417	0.014782		0.19875	0.0181198		0.199583	0.024796		0.198333	0.000477		0.199583	0.015259		0.195417	0.001431		0.19875	0.008583
0.205833	0.035763		0.20625	0.012398		0.202083	0.01812		0.205417	0.0281334		0.20625	0.024796		0.205	0.002861		0.20625	0.013351		0.202083	0.001431		0.205417	0.009537
0.2125	0.034809		0.212917	0.014782		0.20875	0.01812		0.212083	0.0386238		0.212917	0.025272		0.211667	0.005245		0.212917	0.013828		0.20875	0.001431		0.212083	0.009537
0.219167	0.034332		0.219583	0.017643		0.215417	0.015259		0.21875	0.0448227		0.219583	0.024796		0.218333	0.006199		0.219583	0.014305		0.215417	0.001907		0.21875	0.008106
0.225833	0.032902		0.22625	0.019073		0.222083	0.011921		0.225417	0.0472069		0.22625	0.024319		0.225	0.004768		0.22625	0.015259		0.222083	0.000954		0.225417	0.005245
0.2325	0.030994		0.232917	0.018597		0.22875	0.010014		0.232083	0.0452995		0.232917	0.022888		0.231667	0		0.232917	0.017643		0.22875	0.000477		0.232083	0.000477
0.239167	0.029564		0.239583	0.018597		0.235417	0.007629		0.23875	0.041008		0.239583	0.021458		0.238333	-0.00572		0.239583	0.020504		0.235417	-0.00143		0.23875	-0.00429
0.245833	0.029087		0.24625	0.018597		0.242083	0.007629		0.245417	0.0371933		0.24625	0.020981		0.245	-0.00906		0.24625	0.022888		0.242083	-0.00381		0.245417	-0.00763
0.2525	0.028133		0.252917	0.01955		0.24875	0.00906		0.252083	0.0329018		0.252917	0.021458		0.251667	-0.01097		0.252917	0.023842		0.24875	-0.0062		0.252083	-0.00906
0.259167	0.025749		0.259583	0.020981		0.255417	0.010967		0.25875	0.0290871		0.259583	0.021935		0.258333	-0.01144		0.259583	0.023842		0.255417	-0.00715		0.25875	-0.00954
0.265833	0.022888		0.26625	0.022411		0.262083	0.008583		0.265417	0.0257492		0.26625	0.021458		0.265	-0.01144		0.26625	0.023365		0.262083	-0.00715		0.265417	-0.00954
0.2725	0.020504		0.272917	0.024796		0.26875	0.001431		0.272083	0.0247955		0.272917	0.020504		0.271667	-0.00858		0.272917	0.023365		0.26875	-0.0062		0.272083	-0.00906
0.279167	0.01812		0.279583	0.026226		0.275417	-0.00477		0.27875	0.0247955		0.279583	0.020027		0.278333	-0.00381		0.279583	0.023365		0.275417	-0.00429		0.27875	-0.00858
0.285833	0.015259		0.28625	0.027657		0.282083	-0.00763		0.285417	0.0224113		0.28625	0.019073		0.285	-0.00095		0.28625	0.024319		0.282083	-0.00286		0.285417	-0.00858
0.2925	0.012398		0.292917	0.02861		0.28875	-0.00858		0.292083	0.0185966		0.292917	0.017166		0.291667	0.000477		0.292917	0.024796		0.28875	-0.00238		0.292083	-0.00858
0.299167	0.011444		0.299583	0.029564		0.295417	-0.01049		0.29875	0.017643		0.299583	0.014305		0.298333	0.000477		0.299583	0.025272		0.295417	-0.00381		0.29875	-0.00906
0.305833	0.012398		0.30625	0.029564		0.302083	-0.01049		0.305417	0.023365		0.30625	0.011921		0.305	0.001907		0.30625	0.025272		0.302083	-0.00525		0.305417	-0.01001
0.3125	0.014305		0.312917	0.02861		0.30875	-0.0062		0.312083	0.0329018		0.312917	0.011921		0.311667	0.004292		0.312917	0.023842		0.30875	-0.00668		0.312083	-0.01097
0.319167	0.018597		0.319583	0.026703		0.315417	0		0.31875	0.041008		0.319583	0.013351		0.318333	0.005245		0.319583	0.022411		0.315417	-0.00811		0.31875	-0.01097
0.325833	0.024796		0.32625	0.023842		0.322083	0.006199		0.325417	0.04673		0.32625	0.015259		0.325	0.004292		0.32625	0.020981		0.322083	-0.01001		0.325417	-0.01144
0.3325	0.031948		0.332917	0.020504		0.32875	0.007153		0.332083	0.0500679		0.332917	0.017643		0.331667	0.003815		0.332917	0.01955		0.32875	-0.01049		0.332083	-0.0124
0.339167	0.037193		0.339583	0.016689		0.335417	0.003815		0.33875	0.0495911		0.339583	0.020027		0.338333	0.004292		0.339583	0.018597		0.335417	-0.00954		0.33875	-0.01335
0.345833	0.039577		0.34625	0.014782		0.342083	-0.00238		0.345417	0.0443459		0.34625	0.021935		0.345	0.003815		0.34625	0.01812		0.342083	-0.00763		0.345417	-0.01192
0.3525	0.040531		0.352917	0.015259		0.34875	-0.00954		0.352083	0.0371933		0.352917	0.023365		0.351667	0.001431		0.352917	0.01955		0.34875	-0.00525		0.352083	-0.00906
0.359167	0.040531		0.359583	0.017643		0.355417	-0.01431		0.35875	0.0309944		0.359583	0.024319		0.358333	-0.00143		0.359583	0.021935		0.355417	-0.00381		0.35875	-0.00668
0.365833	0.040054		0.36625	0.020981		0.362083	-0.01621		0.365417	0.0286102		0.36625	0.024796		0.365	-0.00334		0.36625	0.023365		0.362083	-0.00286		0.365417	-0.00525
0.3725	0.040054		0.372917	0.023842		0.36875	-0.01526		0.372083	0.0295639		0.372917	0.024796		0.371667	-0.00381		0.372917	0.023365		0.36875	-0.00238		0.372083	-0.00334
0.379167	0.039577		0.379583	0.026226		0.375417	-0.00954		0.37875	0.0329018		0.379583	0.025749		0.378333	-0.00477		0.379583	0.022411		0.375417	-0.00143		0.37875	-0.00143
0.385833	0.039577		0.38625	0.028133		0.382083	-0.00143		0.385417	0.035286		0.38625	0.026703		0.385	-0.00715		0.38625	0.021458		0.382083	-0.00095		0.385417	-0.00143
0.3925	0.039101		0.392917	0.030041		0.38875	0.005245		0.392083	0.0362396		0.392917	0.025749		0.391667	-0.01001		0.392917	0.020027		0.38875	-0.00095		0.392083	-0.00381
0.399167	0.036716		0.399583	0.030518		0.395417	0.006199		0.39875	0.0348091		0.399583	0.024319		0.398333	-0.01097		0.399583	0.01955		0.395417	-0.00095		0.39875	-0.00715
0.405833	0.031471		0.40625	0.02861		0.402083	0.003815		0.405417	0.0329018		0.40625	0.023365		0.405	-0.01049		0.40625	0.021458		0.402083	-0.00143		0.405417	-0.01001
0.4125	0.023365		0.412917	0.025749		0.40875	0.003815		0.412083	0.0319481		0.412917	0.023365		0.411667	-0.00954		0.412917	0.024319		0.40875	-0.00095		0.412083	-0.0124
0.419167	0.017166		0.419583	0.022888		0.415417	0.005245		0.41875	0.0333786		0.419583	0.023365		0.418333	-0.00811		0.419583	0.026703		0.415417	-0.00191		0.41875	-0.0124
0.425833	0.012875		0.42625	0.020504		0.422083	0.005722		0.425417	0.0343323		0.42625	0.023842		0.425	-0.00525		0.42625	0.02718		0.422083	-0.00429		0.425417	-0.0124
0.4325	0.010014		0.432917	0.017643		0.42875	0.006199		0.432083	0.0348091		0.432917	0.023842		0.431667	-0.00334		0.432917	0.02718		0.42875	-0.00668		0.432083	-0.01192
0.439167	0.00906		0.439583	0.016689		0.435417	0.008106		0.43875	0.0357628		0.439583	0.022888		0.438333	-0.00334		0.439583	0.025272		0.435417	-0.00763		0.43875	-0.01192
0.445833	0.010967		0.44625	0.018597		0.442083	0.00906		0.445417	0.0386238		0.44625	0.020981		0.445	-0.00429		0.44625	0.021458		0.442083	-0.00715		0.445417	-0.01192
0.4525	0.014305		0.452917	0.021458		0.44875	0.007629		0.452083	0.0405312		0.452917	0.018597		0.451667	-0.00715		0.452917	0.016689		0.44875	-0.00715		0.452083	-0.01335
0.459167	0.015736		0.459583	0.024796		0.455417	0.007153		0.45875	0.0405312		0.459583	0.01812		0.458333	-0.01049		0.459583	0.014305		0.455417	-0.00858		0.45875	-0.01621
0.465833	0.014782		0.46625	0.025749		0.462083	0.009537		0.465417	0.0405312		0.46625	0.01812		0.465	-0.01431		0.46625	0.016689		0.462083	-0.01049		0.465417	-0.0186
0.4725	0.011921		0.472917	0.024796		0.46875	0.011921		0.472083	0.0400543		0.472917	0.01955		0.471667	-0.01526		0.472917	0.020981		0.46875	-0.01335		0.472083	-0.0205
0.479167	0.00906		0.479583	0.021458		0.475417	0.012398		0.47875	0.0367165		0.479583	0.021458		0.478333	-0.01526		0.479583	0.024796		0.475417	-0.01574		0.47875	-0.02146
0.485833	0.005722		0.48625	0.016689		0.482083	0.010967		0.485417	0.0300407		0.48625	0.024319		0.485	-0.01669		0.48625	0.02718		0.482083	-0.01764		0.485417	-0.02193
0.4925	0.003815		0.492917	0.011921		0.48875	0.00906		0.492083	0.0247955		0.492917	0.027657		0.491667	-0.01955		0.492917	0.029087		0.48875	-0.01812		0.492083	-0.0205
0.499167	0.003815		0.499583	0.009537		0.495417	0.005722		0.49875	0.0224113		0.499583	0.030518		0.498333	-0.02193		0.499583	0.029564		0.495417	-0.01526		0.49875	-0.01955
0.505833	0.006199		0.50625	0.010014		0.502083	0.004768		0.505417	0.0214577		0.50625	0.033855		0.505	-0.02289		0.50625	0.028133		0.502083	-0.01049		0.505417	-0.01812
0.5125	0.00906		0.512917	0.012398		0.50875	0.007153		0.512083	0.020504		0.512917	0.034332		0.511667	-0.02337		0.512917	0.025749		0.50875	-0.00525		0.512083	-0.01669
0.519167	0.012398		0.519583	0.014782		0.515417	0.012398		0.51875	0.0200272		0.519583	0.032902		0.518333	-0.02289		0.519583	0.024796		0.515417	-0.00143		0.51875	-0.01526
0.525833	0.013828		0.52625	0.017643		0.522083	0.017166		0.525417	0.0209808		0.52625	0.030518		0.525	-0.0205		0.52625	0.025749		0.522083	0.001907		0.525417	-0.01335
0.5325	0.014782		0.532917	0.020504		0.52875	0.017643		0.532083	0.0190735		0.532917	0.026703		0.531667	-0.01812		0.532917	0.02718		0.52875	0.002861		0.532083	-0.01144
0.539167	0.014305		0.539583	0.021935		0.535417	0.014782		0.53875	0.0138283		0.539583	0.022411		0.538333	-0.01717		0.539583	0.029087		0.535417	0.001431		0.53875	-0.00954
0.545833	0.012875		0.54625	0.021935		0.542083	0.010967		0.545417	0.0104904		0.54625	0.01812		0.545	-0.01764		0.54625	0.030041		0.542083	-0.00238		0.545417	-0.00763
0.5525	0.011921		0.552917	0.021935		0.54875	0.008583		0.552083	0.0119209		0.552917	0.016689		0.551667	-0.01955		0.552917	0.029087		0.54875	-0.00572		0.552083	-0.00763
0.559167	0.010014		0.559583	0.022411		0.555417	0.010014		0.55875	0.017643		0.559583	0.01812		0.558333	-0.02289		0.559583	0.02718		0.555417	-0.00858		0.55875	-0.00811
0.565833	0.008583		0.56625	0.022888		0.562083	0.012398		0.565417	0.0209808		0.56625	0.020027		0.565	-0.02718		0.56625	0.025749		0.562083	-0.01049		0.565417	-0.00858
0.5725	0.007153		0.572917	0.023842		0.56875	0.017643		0.572083	0.0257492		0.572917	0.020981		0.571667	-0.02956		0.572917	0.023842		0.56875	-0.01287		0.572083	-0.01001
0.579167	0.006676		0.579583	0.025749		0.575417	0.025272		0.57875	0.0314713		0.579583	0.020981		0.578333	-0.02861		0.579583	0.021458		0.575417	-0.01383		0.57875	-0.01097
0.585833	0.008583		0.58625	0.027657		0.582083	0.032902		0.585417	0.0343323		0.58625	0.020981		0.585	-0.0267		0.58625	0.01955		0.582083	-0.01383		0.585417	-0.01144
0.5925	0.012398		0.592917	0.02861		0.58875	0.034809		0.592083	0.0329018		0.592917	0.01955		0.591667	-0.02432		0.592917	0.018597		0.58875	-0.01287		0.592083	-0.01097
0.599167	0.016689		0.599583	0.030041		0.595417	0.031471		0.59875	0.0276566		0.599583	0.016689		0.598333	-0.02098		0.599583	0.01812		0.595417	-0.01144		0.59875	-0.00954
0.605833	0.020981		0.60625	0.031471		0.602083	0.028133		0.605417	0.0238419		0.60625	0.016689		0.605	-0.01621		0.60625	0.017643		0.602083	-0.01001		0.605417	-0.00858
0.6125	0.023842		0.612917	0.031471		0.60875	0.025749		0.612083	0.0200272		0.612917	0.017643		0.611667	-0.01049		0.612917	0.01812		0.60875	-0.00811		0.612083	-0.00715
0.619167	0.024796		0.619583	0.030518		0.615417	0.022411		0.61875	0.0157356		0.619583	0.01955		0.618333	-0.00668		0.619583	0.019073		0.615417	-0.00715		0.61875	-0.00572
0.625833	0.023842		0.62625	0.02861		0.622083	0.01812		0.625417	0.0119209		0.62625	0.021458		0.625	-0.00477		0.62625	0.01812		0.622083	-0.00715		0.625417	-0.00525
0.6325	0.022411		0.632917	0.025749		0.62875	0.014305		0.632083	0.0128746		0.632917	0.023842		0.631667	-0.00477		0.632917	0.016689		0.62875	-0.00811		0.632083	-0.00572
0.639167	0.021935		0.639583	0.023842		0.635417	0.013351		0.63875	0.017643		0.639583	0.025749		0.638333	-0.00525		0.639583	0.015259		0.635417	-0.00906		0.63875	-0.00668
0.645833	0.021935		0.64625	0.023365		0.642083	0.011921		0.645417	0.023365		0.64625	0.024796		0.645	-0.00715		0.64625	0.013828		0.642083	-0.00954		0.645417	-0.00906
0.6525	0.022888		0.652917	0.024319		0.64875	0.009537		0.652083	0.0276566		0.652917	0.022411		0.651667	-0.00954		0.652917	0.012875		0.64875	-0.00906		0.652083	-0.0124
0.659167	0.025272		0.659583	0.026226		0.655417	0.006199		0.65875	0.0314713		0.659583	0.021458		0.658333	-0.01049		0.659583	0.013828		0.655417	-0.00763		0.65875	-0.01621
0.665833	0.027657		0.66625	0.02861		0.662083	0.001907		0.665417	0.0362396		0.66625	0.021935		0.665	-0.00954		0.66625	0.017166		0.662083	-0.00572		0.665417	-0.01907
0.6725	0.028133		0.672917	0.032425		0.66875	-0.00286		0.672083	0.0395775		0.672917	0.022411		0.671667	-0.00763		0.672917	0.021935		0.66875	-0.00477		0.672083	-0.02003
0.679167	0.02718		0.679583	0.03624		0.675417	-0.00763		0.67875	0.0414848		0.679583	0.020981		0.678333	-0.00668		0.679583	0.026703		0.675417	-0.00525		0.67875	-0.0205
0.685833	0.025272		0.68625	0.03767		0.682083	-0.0124		0.685417	0.0429153		0.68625	0.022411		0.685	-0.00572		0.68625	0.029564		0.682083	-0.00715		0.685417	-0.02098
0.6925	0.024796		0.692917	0.03767		0.68875	-0.01526		0.692083	0.0457764		0.692917	0.025749		0.691667	-0.00477		0.692917	0.031948		0.68875	-0.00906		0.692083	-0.0205
0.699167	0.024796		0.699583	0.036716		0.695417	-0.01526		0.69875	0.0491142		0.699583	0.029087		0.698333	-0.00525		0.699583	0.031471		0.695417	-0.01001		0.69875	-0.0186
0.705833	0.024319		0.70625	0.03624		0.702083	-0.01097		0.705417	0.0495911		0.70625	0.030041		0.705	-0.0062		0.70625	0.030041		0.702083	-0.01001		0.705417	-0.01621
0.7125	0.024319		0.712917	0.033855		0.70875	-0.00381		0.712083	0.0500679		0.712917	0.030041		0.711667	-0.00858		0.712917	0.027657		0.70875	-0.00906		0.712083	-0.01574
0.719167	0.024319		0.719583	0.029087		0.715417	0.002861		0.71875	0.0510216		0.719583	0.030994		0.718333	-0.01192		0.719583	0.025272		0.715417	-0.00715		0.71875	-0.01431
0.725833	0.024796		0.72625	0.024319		0.722083	0.009537		0.725417	0.0529289		0.72625	0.032902		0.725	-0.01621		0.72625	0.023365		0.722083	-0.00572		0.725417	-0.01287
0.7325	0.024796		0.732917	0.020981		0.72875	0.015736		0.732083	0.0514984		0.732917	0.032902		0.731667	-0.01955		0.732917	0.021458		0.72875	-0.00477		0.732083	-0.01144
0.739167	0.023365		0.739583	0.019073		0.735417	0.020981		0.73875	0.0481606		0.739583	0.030994		0.738333	-0.02146		0.739583	0.020981		0.735417	-0.00429		0.73875	-0.01097
0.745833	0.024319		0.74625	0.017166		0.742083	0.024319		0.745417	0.0452995		0.74625	0.028133		0.745	-0.02289		0.74625	0.021935		0.742083	-0.00381		0.745417	-0.01097
0.7525	0.026226		0.752917	0.015736		0.74875	0.024796		0.752083	0.0443459		0.752917	0.026703		0.751667	-0.02432		0.752917	0.024319		0.74875	-0.00429		0.752083	-0.00954
0.759167	0.02861		0.759583	0.014782		0.755417	0.023842		0.75875	0.0429153		0.759583	0.02718		0.758333	-0.02337		0.759583	0.026226		0.755417	-0.00572		0.75875	-0.00811
0.765833	0.030041		0.76625	0.016689		0.762083	0.021935		0.765417	0.0395775		0.76625	0.02718		0.765	-0.01955		0.76625	0.027657		0.762083	-0.0062		0.765417	-0.00715
0.7725	0.030041		0.772917	0.01955		0.76875	0.020504		0.772083	0.0386238		0.772917	0.028133		0.771667	-0.01383		0.772917	0.029564		0.76875	-0.00525		0.772083	-0.00715
0.779167	0.030041		0.779583	0.020981		0.775417	0.019073		0.77875	0.0405312		0.779583	0.029087		0.778333	-0.01049		0.779583	0.031471		0.775417	-0.00429		0.77875	-0.00715
0.785833	0.028133		0.78625	0.021935		0.782083	0.016689		0.785417	0.041008		0.78625	0.030518		0.785	-0.00954		0.78625	0.031948		0.782083	-0.00381		0.785417	-0.00906
0.7925	0.024796		0.792917	0.023365		0.78875	0.014782		0.792083	0.0376701		0.792917	0.031948		0.791667	-0.00715		0.792917	0.031948		0.78875	-0.00381		0.792083	-0.01144
0.799167	0.020027		0.799583	0.025272		0.795417	0.013828		0.79875	0.0333786		0.799583	0.031948		0.798333	-0.00429		0.799583	0.031948		0.795417	-0.00286		0.79875	-0.01431
0.805833	0.015736		0.80625	0.026226		0.802083	0.012875		0.805417	0.0309944		0.80625	0.030994		0.805	-0.00381		0.80625	0.032425		0.802083	-0.00286		0.805417	-0.01717
0.8125	0.012875		0.812917	0.026226		0.80875	0.011921		0.812083	0.0290871		0.812917	0.029564		0.811667	-0.00525		0.812917	0.032425		0.80875	-0.00334		0.812083	-0.01955
0.819167	0.011921		0.819583	0.026703		0.815417	0.009537		0.81875	0.0267029		0.819583	0.028133		0.818333	-0.0062		0.819583	0.032425		0.815417	-0.00429		0.81875	-0.02146
0.825833	0.011921		0.82625	0.029087		0.822083	0.008583		0.825417	0.0252724		0.82625	0.026703		0.825	-0.00429		0.82625	0.032902		0.822083	-0.00525		0.825417	-0.02146
0.8325	0.014305		0.832917	0.032425		0.82875	0.009537		0.832083	0.0257492		0.832917	0.025272		0.831667	-0.00286		0.832917	0.031948		0.82875	-0.00572		0.832083	-0.01955
0.839167	0.017643		0.839583	0.033855		0.835417	0.010014		0.83875	0.026226		0.839583	0.023365		0.838333	-0.00238		0.839583	0.030518		0.835417	-0.00477		0.83875	-0.01669
0.845833	0.021935		0.84625	0.032902		0.842083	0.010014		0.845417	0.0257492		0.84625	0.021935		0.845	-0.00238		0.84625	0.027657		0.842083	-0.00334		0.845417	-0.01335
0.8525	0.025272		0.852917	0.030518		0.84875	0.008106		0.852083	0.0271797		0.852917	0.019073		0.851667	-0.00381		0.852917	0.024319		0.84875	-0.00238		0.852083	-0.01049
0.859167	0.02861		0.859583	0.028133		0.855417	0.005722		0.85875	0.0305176		0.859583	0.014782		0.858333	-0.00572		0.859583	0.020504		0.855417	-0.00238		0.85875	-0.00858
0.865833	0.030994		0.86625	0.026226		0.862083	0.004292		0.865417	0.0348091		0.86625	0.012398		0.865	-0.00811		0.86625	0.018597		0.862083	-0.00334		0.865417	-0.00811
0.8725	0.031471		0.872917	0.023842		0.86875	0.004768		0.872083	0.0376701		0.872917	0.012875		0.871667	-0.00811		0.872917	0.020027		0.86875	-0.00334		0.872083	-0.00811
0.879167	0.032902		0.879583	0.021458		0.875417	0.007153		0.87875	0.0391006		0.879583	0.015259		0.878333	-0.00811		0.879583	0.022411		0.875417	-0.00286		0.87875	-0.00858
0.885833	0.035763		0.88625	0.020027		0.882083	0.010014		0.885417	0.0405312		0.88625	0.017166		0.885	-0.00763		0.88625	0.023842		0.882083	-0.00238		0.885417	-0.00811
0.8925	0.038624		0.892917	0.01955		0.88875	0.013828		0.892083	0.0405312		0.892917	0.020027		0.891667	-0.00572		0.892917	0.024796		0.88875	-0.00286		0.892083	-0.00715
0.899167	0.03767		0.899583	0.019073		0.895417	0.01812		0.89875	0.0414848		0.899583	0.023842		0.898333	-0.00238		0.899583	0.025749		0.895417	-0.00286		0.89875	-0.00572
0.905833	0.034332		0.90625	0.01812		0.902083	0.020504		0.905417	0.041008		0.90625	0.02718		0.905	0.000477		0.90625	0.02718		0.902083	-0.00286		0.905417	-0.00477
0.9125	0.030994		0.912917	0.018597		0.90875	0.021935		0.912083	0.0400543		0.912917	0.02861		0.911667	0.001907		0.912917	0.026226		0.90875	-0.00429		0.912083	-0.00525
0.919167	0.028133		0.919583	0.01955		0.915417	0.021458		0.91875	0.0391006		0.919583	0.029087		0.918333	0.003815		0.919583	0.023842		0.915417	-0.00715		0.91875	-0.00715
0.925833	0.025272		0.92625	0.020981		0.922083	0.022411		0.925417	0.0386238		0.92625	0.030041		0.925	0.003815		0.92625	0.024319		0.922083	-0.01001		0.925417	-0.01097
0.9325	0.021935		0.932917	0.023842		0.92875	0.024796		0.932083	0.0357628		0.932917	0.030518		0.931667	0.002384		0.932917	0.026703		0.92875	-0.01192		0.932083	-0.01478
0.939167	0.020981		0.939583	0.02718		0.935417	0.024796		0.93875	0.0305176		0.939583	0.030041		0.938333	-0.00143		0.939583	0.029087		0.935417	-0.01097		0.93875	-0.01812
0.945833	0.021458		0.94625	0.029087		0.942083	0.023365		0.945417	0.0257492		0.94625	0.028133		0.945	-0.0062		0.94625	0.030994		0.942083	-0.01049		0.945417	-0.02098
0.9525	0.022411		0.952917	0.030994		0.94875	0.020504		0.952083	0.0238419		0.952917	0.02718		0.951667	-0.01049		0.952917	0.031471		0.94875	-0.00954		0.952083	-0.02193
0.959167	0.022411		0.959583	0.032902		0.955417	0.01955		0.95875	0.0247955		0.959583	0.025749		0.958333	-0.01335		0.959583	0.032425		0.955417	-0.00906		0.95875	-0.02098
0.965833	0.022411		0.96625	0.03624		0.962083	0.01955		0.965417	0.0281334		0.96625	0.023365		0.965	-0.01431		0.96625	0.032425		0.962083	-0.00811		0.965417	-0.01955
0.9725	0.021935		0.972917	0.039101		0.96875	0.020504		0.972083	0.0290871		0.972917	0.020504		0.971667	-0.01335		0.972917	0.031948		0.96875	-0.00668		0.972083	-0.01812
0.979167	0.021935		0.979583	0.041962		0.975417	0.022888		0.97875	0.0276566		0.979583	0.019073		0.978333	-0.0124		0.979583	0.031948		0.975417	-0.00572		0.97875	-0.01764
0.985833	0.021458		0.98625	0.044823		0.982083	0.024319		0.985417	0.0257492		0.98625	0.018597		0.985	-0.01192		0.98625	0.032425		0.982083	-0.00572		0.985417	-0.01812
0.9925	0.020504		0.992917	0.047684		0.98875	0.024796		0.992083	0.0247955		0.992917	0.018597		0.991667	-0.01049		0.992917	0.031948		0.98875	-0.00525		0.992083	-0.02098
0.999167	0.019073		0.999583	0.049591		0.995417	0.022888		0.99875	0.0228882		0.999583	0.019073		0.998333	-0.01001		0.999583	0.029564		0.995417	-0.00477		0.99875	-0.02527
1.00583	0.016212		1.00625	0.048161		1.00208	0.020027		1.00542	0.0195503		1.00625	0.020504		1.005	-0.01144		1.00625	0.026226		1.00208	-0.00572		1.00542	-0.02861
1.0125	0.013351		1.01292	0.045776		1.00875	0.016212		1.01208	0.0209808		1.01292	0.023842		1.01167	-0.01526		1.01292	0.023842		1.00875	-0.00763		1.01208	-0.02956
1.01917	0.011444		1.01958	0.041008		1.01542	0.012875		1.01875	0.0286102		1.01958	0.02718		1.01833	-0.01764		1.01958	0.021458		1.01542	-0.00954		1.01875	-0.02909
1.02583	0.010967		1.02625	0.035286		1.02208	0.01049		1.02542	0.0371933		1.02625	0.029564		1.025	-0.01717		1.02625	0.01955		1.02208	-0.01049		1.02542	-0.02718
1.0325	0.011444		1.03292	0.029087		1.02875	0.010967		1.03208	0.0419617		1.03292	0.031471		1.03167	-0.01574		1.03292	0.017166		1.02875	-0.01001		1.03208	-0.02432
1.03917	0.012875		1.03958	0.024319		1.03542	0.01049		1.03875	0.043869		1.03958	0.033379		1.03833	-0.01669		1.03958	0.016212		1.03542	-0.00858		1.03875	-0.02146
1.04583	0.015259		1.04625	0.022411		1.04208	0.010014		1.04542	0.043869		1.04625	0.033379		1.045	-0.01812		1.04625	0.017166		1.04208	-0.00668		1.04542	-0.01955
1.0525	0.018597		1.05292	0.021458		1.04875	0.012398		1.05208	0.0414848		1.05292	0.032425		1.05167	-0.02003		1.05292	0.019073		1.04875	-0.00429		1.05208	-0.0186
1.05917	0.022411		1.05958	0.020981		1.05542	0.015736		1.05875	0.0371933		1.05958	0.031471		1.05833	-0.02193		1.05958	0.020504		1.05542	-0.00143		1.05875	-0.01812
1.06583	0.026226		1.06625	0.020981		1.06208	0.020027		1.06542	0.0314713		1.06625	0.029564		1.065	-0.02527		1.06625	0.020981		1.06208	0.000477		1.06542	-0.01907
1.0725	0.030041		1.07292	0.021458		1.06875	0.021458		1.07208	0.0252724		1.07292	0.027657		1.07167	-0.02909		1.07292	0.020981		1.06875	0		1.07208	-0.0205
1.07917	0.033855		1.07958	0.022411		1.07542	0.023842		1.07875	0.0209808		1.07958	0.025749		1.07833	-0.03052		1.07958	0.021935		1.07542	-0.00143		1.07875	-0.02193
1.08583	0.03624		1.08625	0.023842		1.08208	0.025749		1.08542	0.0200272		1.08625	0.024796		1.085	-0.02861		1.08625	0.023842		1.08208	-0.00381		1.08542	-0.02289
1.0925	0.03624		1.09292	0.024319		1.08875	0.021935		1.09208	0.0228882		1.09292	0.024319		1.09167	-0.02337		1.09292	0.025272		1.08875	-0.00477		1.09208	-0.02241
1.09917	0.03624		1.09958	0.024796		1.09542	0.012398		1.09875	0.0243187		1.09958	0.024796		1.09833	-0.01621		1.09958	0.025272		1.09542	-0.00572		1.09875	-0.02193
1.10583	0.03624		1.10625	0.024796		1.10208	0.003338		1.10542	0.0247955		1.10625	0.026226		1.105	-0.00954		1.10625	0.024319		1.10208	-0.00572		1.10542	-0.0205
1.1125	0.035286		1.11292	0.026226		1.10875	0.000477		1.11208	0.026226		1.11292	0.026703		1.11167	-0.00525		1.11292	0.023365		1.10875	-0.00525		1.11208	-0.01764
1.11917	0.032902		1.11958	0.027657		1.11542	0.000477		1.11875	0.0300407		1.11958	0.025749		1.11833	-0.00381		1.11958	0.020981		1.11542	-0.00429		1.11875	-0.01526
1.12583	0.030518		1.12625	0.02861		1.12208	0.000477		1.12542	0.0329018		1.12625	0.024319		1.125	-0.00381		1.12625	0.017166		1.12208	-0.00286		1.12542	-0.01383
1.1325	0.029087		1.13292	0.029087		1.12875	0.004768		1.13208	0.0309944		1.13292	0.022888		1.13167	-0.00381		1.13292	0.011921		1.12875	-0.00286		1.13208	-0.01287
1.13917	0.027657		1.13958	0.029564		1.13542	0.014305		1.13875	0.0286102		1.13958	0.021458		1.13833	-0.00381		1.13958	0.008583		1.13542	-0.00381		1.13875	-0.01287
1.14583	0.025749		1.14625	0.031471		1.14208	0.024319		1.14542	0.0286102		1.14625	0.01955		1.145	-0.00429		1.14625	0.007629		1.14208	-0.00525		1.14542	-0.01431
1.1525	0.024796		1.15292	0.032425		1.14875	0.029087		1.15208	0.0295639		1.15292	0.020504		1.15167	-0.00238		1.15292	0.008583		1.14875	-0.00668		1.15208	-0.01621
1.15917	0.024319		1.15958	0.031471		1.15542	0.030994		1.15875	0.0305176		1.15958	0.025272		1.15833	0.002384		1.15958	0.010014		1.15542	-0.00763		1.15875	-0.01764
1.16583	0.024319		1.16625	0.029087		1.16208	0.031948		1.16542	0.0309944		1.16625	0.030518		1.165	0.005245		1.16625	0.011921		1.16208	-0.00715		1.16542	-0.0186
1.1725	0.025272		1.17292	0.025749		1.16875	0.030041		1.17208	0.035286		1.17292	0.033379		1.17167	0.003815		1.17292	0.014305		1.16875	-0.0062		1.17208	-0.01907
1.17917	0.025749		1.17958	0.021935		1.17542	0.025749		1.17875	0.0424385		1.17958	0.034809		1.17833	0		1.17958	0.017166		1.17542	-0.00525		1.17875	-0.0186
1.18583	0.026226		1.18625	0.019073		1.18208	0.018597		1.18542	0.0476837		1.18625	0.037193		1.185	-0.0062		1.18625	0.021458		1.18208	-0.00429		1.18542	-0.01717
1.1925	0.02718		1.19292	0.017166		1.18875	0.011444		1.19208	0.0505447		1.19292	0.038624		1.19167	-0.01287		1.19292	0.025272		1.18875	-0.00286		1.19208	-0.01621
1.19917	0.028133		1.19958	0.017166		1.19542	0.004768		1.19875	0.0510216		1.19958	0.038147		1.19833	-0.01812		1.19958	0.02861		1.19542	-0.00191		1.19875	-0.01621
1.20583	0.030041		1.20625	0.01812		1.20208	0.000477		1.20542	0.0495911		1.20625	0.035763		1.205	-0.01955		1.20625	0.031948		1.20208	-0.00191		1.20542	-0.01621
1.2125	0.030994		1.21292	0.020504		1.20875	-0.00095		1.21208	0.0476837		1.21292	0.034332		1.21167	-0.0186		1.21292	0.033855		1.20875	-0.00238		1.21208	-0.01717
1.21917	0.029564		1.21958	0.024319		1.21542	-0.00095		1.21875	0.043869		1.21958	0.033855		1.21833	-0.01764		1.21958	0.034332		1.21542	-0.00238		1.21875	-0.01764
1.22583	0.027657		1.22625	0.027657		1.22208	0.000477		1.22542	0.0400543		1.22625	0.032425		1.225	-0.01621		1.22625	0.034809		1.22208	-0.00238		1.22542	-0.01717
1.2325	0.026226		1.23292	0.030041		1.22875	0.002861		1.23208	0.0362396		1.23292	0.030994		1.23167	-0.01526		1.23292	0.036716		1.22875	-0.00286		1.23208	-0.01574
1.23917	0.025272		1.23958	0.031948		1.23542	0.004292		1.23875	0.0338554		1.23958	0.029564		1.23833	-0.01621		1.23958	0.041008		1.23542	-0.00429		1.23875	-0.01431
1.24583	0.023842		1.24625	0.034332		1.24208	0.004768		1.24542	0.0319481		1.24625	0.029087		1.245	-0.01812		1.24625	0.044823		1.24208	-0.00525		1.24542	-0.01383
1.2525	0.022888		1.25292	0.037193		1.24875	0.006199		1.25208	0.0281334		1.25292	0.029087		1.25167	-0.0205		1.25292	0.048161		1.24875	-0.00572		1.25208	-0.01478
1.25917	0.023842		1.25958	0.038624		1.25542	0.01049		1.25875	0.0228882		1.25958	0.02861		1.25833	-0.02098		1.25958	0.049591		1.25542	-0.00715		1.25875	-0.01526
1.26583	0.024796		1.26625	0.038147		1.26208	0.015736		1.26542	0.0190735		1.26625	0.02861		1.265	-0.02098		1.26625	0.047684		1.26208	-0.00906		1.26542	-0.01526
1.2725	0.023842		1.27292	0.036716		1.26875	0.018597		1.27208	0.0195503		1.27292	0.029087		1.27167	-0.0205		1.27292	0.042439		1.26875	-0.01001		1.27208	-0.01526
1.27917	0.022411		1.27958	0.034332		1.27542	0.01955		1.27875	0.0238419		1.27958	0.029564		1.27833	-0.0186		1.27958	0.03624		1.27542	-0.01001		1.27875	-0.01526
1.28583	0.020981		1.28625	0.030041		1.28208	0.017643		1.28542	0.0281334		1.28625	0.030041		1.285	-0.01526		1.28625	0.030518		1.28208	-0.00858		1.28542	-0.01335
1.2925	0.020981		1.29292	0.026703		1.28875	0.015259		1.29208	0.0324249		1.29292	0.030994		1.29167	-0.01144		1.29292	0.027657		1.28875	-0.00763		1.29208	-0.01049
1.29917	0.020981		1.29958	0.025272		1.29542	0.012398		1.29875	0.0371933		1.29958	0.030994		1.29833	-0.00715		1.29958	0.02718		1.29542	-0.00668		1.29875	-0.00858
1.30583	0.020504		1.30625	0.025272		1.30208	0.010967		1.30542	0.0405312		1.30625	0.029087		1.305	-0.00238		1.30625	0.030518		1.30208	-0.00477		1.30542	-0.00858
1.3125	0.020027		1.31292	0.025749		1.30875	0.011444		1.31208	0.0395775		1.31292	0.025749		1.31167	0.002384		1.31292	0.035286		1.30875	-0.00381		1.31208	-0.01144
1.31917	0.020981		1.31958	0.02718		1.31542	0.013351		1.31875	0.0319481		1.31958	0.023842		1.31833	0.003815		1.31958	0.040054		1.31542	-0.00334		1.31875	-0.01478
1.32583	0.023365		1.32625	0.029564		1.32208	0.015736		1.32542	0.0219345		1.32625	0.022888		1.325	0.003338		1.32625	0.042915		1.32208	-0.00429		1.32542	-0.01812
1.3325	0.025272		1.33292	0.031471		1.32875	0.017643		1.33208	0.0133514		1.33292	0.022411		1.33167	0.001907		1.33292	0.043869		1.32875	-0.00572		1.33208	-0.02098
1.33917	0.024796		1.33958	0.032425		1.33542	0.020504		1.33875	0.00905991		1.33958	0.021458		1.33833	0.000477		1.33958	0.042439		1.33542	-0.00715		1.33875	-0.02384
1.34583	0.024796		1.34625	0.031471		1.34208	0.024796		1.34542	0.00953674		1.34625	0.021458		1.345	-0.00334		1.34625	0.039577		1.34208	-0.00906		1.34542	-0.02527
1.3525	0.024319		1.35292	0.031471		1.34875	0.029564		1.35208	0.0133514		1.35292	0.020981		1.35167	-0.00858		1.35292	0.03624		1.34875	-0.01192		1.35208	-0.02575
1.35917	0.023842		1.35958	0.032425		1.35542	0.033379		1.35875	0.0200272		1.35958	0.020981		1.35833	-0.01335		1.35958	0.035763		1.35542	-0.01431		1.35875	-0.02432
1.36583	0.023365		1.36625	0.033855		1.36208	0.034332		1.36542	0.0267029		1.36625	0.022411		1.365	-0.01574		1.36625	0.037193		1.36208	-0.01717		1.36542	-0.02289
1.3725	0.022888		1.37292	0.035286		1.36875	0.031471		1.37208	0.0300407		1.37292	0.024796		1.37167	-0.01764		1.37292	0.038624		1.36875	-0.01907		1.37208	-0.02193
1.37917	0.023842		1.37958	0.037193		1.37542	0.026226		1.37875	0.0295639		1.37958	0.02718		1.37833	-0.01907		1.37958	0.040531		1.37542	-0.0186		1.37875	-0.0205
1.38583	0.025272		1.38625	0.03767		1.38208	0.01955		1.38542	0.0252724		1.38625	0.029087		1.385	-0.01812		1.38625	0.042439		1.38208	-0.01621		1.38542	-0.01955
1.3925	0.026703		1.39292	0.035763		1.38875	0.012398		1.39208	0.0219345		1.39292	0.030518		1.39167	-0.01621		1.39292	0.043869		1.38875	-0.0124		1.39208	-0.01717
1.39917	0.027657		1.39958	0.032902		1.39542	0.006199		1.39875	0.020504		1.39958	0.030518		1.39833	-0.01574		1.39958	0.044346		1.39542	-0.00763		1.39875	-0.01383
1.40583	0.027657		1.40625	0.030994		1.40208	0.002384		1.40542	0.0200272		1.40625	0.029087		1.405	-0.01621		1.40625	0.042439		1.40208	-0.00381		1.40542	-0.01049
1.4125	0.027657		1.41292	0.029564		1.40875	0.001431		1.41208	0.0214577		1.41292	0.02718		1.41167	-0.01574		1.41292	0.041008		1.40875	-0.00191		1.41208	-0.00811
1.41917	0.027657		1.41958	0.02861		1.41542	0.002384		1.41875	0.0238419		1.41958	0.026226		1.41833	-0.01478		1.41958	0.040531		1.41542	-0.00238		1.41875	-0.00668
1.42583	0.026703		1.42625	0.029087		1.42208	0.003338		1.42542	0.026226		1.42625	0.026703		1.425	-0.01574		1.42625	0.039577		1.42208	-0.00429		1.42542	-0.00477
1.4325	0.024796		1.43292	0.030041		1.42875	0.004768		1.43208	0.026226		1.43292	0.02718		1.43167	-0.01669		1.43292	0.03767		1.42875	-0.00715		1.43208	-0.00477
1.43917	0.023365		1.43958	0.030041		1.43542	0.010014		1.43875	0.0252724		1.43958	0.027657		1.43833	-0.01526		1.43958	0.03624		1.43542	-0.00954		1.43875	-0.00668
1.44583	0.020981		1.44625	0.027657		1.44208	0.017166		1.44542	0.0271797		1.44625	0.027657		1.445	-0.01383		1.44625	0.036716		1.44208	-0.00954		1.44542	-0.01001
1.4525	0.019073		1.45292	0.023842		1.44875	0.021458		1.45208	0.0309944		1.45292	0.027657		1.45167	-0.01335		1.45292	0.038147		1.44875	-0.00811		1.45208	-0.01335
1.45917	0.018597		1.45958	0.020027		1.45542	0.020027		1.45875	0.0319481		1.45958	0.027657		1.45833	-0.01431		1.45958	0.038624		1.45542	-0.0062		1.45875	-0.01621
1.46583	0.019073		1.46625	0.016689		1.46208	0.015736		1.46542	0.0300407		1.46625	0.02861		1.465	-0.01478		1.46625	0.040531		1.46208	-0.00525		1.46542	-0.0186
1.4725	0.021458		1.47292	0.016689		1.46875	0.011921		1.47208	0.0271797		1.47292	0.030041		1.47167	-0.01526		1.47292	0.043392		1.46875	-0.00572		1.47208	-0.01907
1.47917	0.024796		1.47958	0.020504		1.47542	0.008106		1.47875	0.0257492		1.47958	0.030994		1.47833	-0.01383		1.47958	0.047684		1.47542	-0.00668		1.47875	-0.0186
1.48583	0.027657		1.48625	0.025749		1.48208	0.004292		1.48542	0.0247955		1.48625	0.031948		1.485	-0.01144		1.48625	0.050545		1.48208	-0.00811		1.48542	-0.01621
1.4925	0.029564		1.49292	0.030041		1.48875	0.003815		1.49208	0.0243187		1.49292	0.032425		1.49167	-0.00858		1.49292	0.052452		1.48875	-0.01097		1.49208	-0.01383
1.49917	0.030041		1.49958	0.032425		1.49542	0.007629		1.49875	0.0252724		1.49958	0.032902		1.49833	-0.0062		1.49958	0.053406		1.49542	-0.01287		1.49875	-0.01144
1.50583	0.030041		1.50625	0.033379		1.50208	0.012398		1.50542	0.0281334		1.50625	0.033379		1.505	-0.00477		1.50625	0.052452		1.50208	-0.01431		1.50542	-0.01049
1.5125	0.029087		1.51292	0.032902		1.50875	0.015736		1.51208	0.0309944		1.51292	0.034332		1.51167	-0.00429		1.51292	0.048161		1.50875	-0.01383		1.51208	-0.01001
1.51917	0.026226		1.51958	0.030994		1.51542	0.01812		1.51875	0.0324249		1.51958	0.035286		1.51833	-0.00572		1.51958	0.042439		1.51542	-0.01287		1.51875	-0.01049
1.52583	0.022411		1.52625	0.02861		1.52208	0.01955		1.52542	0.0319481		1.52625	0.035763		1.525	-0.00954		1.52625	0.038147		1.52208	-0.01192		1.52542	-0.01192
1.5325	0.018597		1.53292	0.027657		1.52875	0.018597		1.53208	0.0286102		1.53292	0.036716		1.53167	-0.01383		1.53292	0.035286		1.52875	-0.01144		1.53208	-0.01478
1.53917	0.016212		1.53958	0.030041		1.53542	0.017166		1.53875	0.0238419		1.53958	0.038147		1.53833	-0.01764		1.53958	0.033379		1.53542	-0.01049		1.53875	-0.01764
1.54583	0.013828		1.54625	0.034332		1.54208	0.017643		1.54542	0.0181198		1.54625	0.038624		1.545	-0.0186		1.54625	0.032902		1.54208	-0.00906		1.54542	-0.01955
1.5525	0.013351		1.55292	0.03767		1.54875	0.01955		1.55208	0.0123978		1.55292	0.03624		1.55167	-0.01717		1.55292	0.035286		1.54875	-0.00858		1.55208	-0.02003
1.55917	0.015736		1.55958	0.040054		1.55542	0.020504		1.55875	0.00953674		1.55958	0.034332		1.55833	-0.01431		1.55958	0.038147		1.55542	-0.00906		1.55875	-0.02146
1.56583	0.020504		1.56625	0.041485		1.56208	0.020504		1.56542	0.00905991		1.56625	0.032902		1.565	-0.01144		1.56625	0.039101		1.56208	-0.00954		1.56542	-0.02241
1.5725	0.025749		1.57292	0.042439		1.56875	0.020981		1.57208	0.0128746		1.57292	0.031948		1.57167	-0.00811		1.57292	0.038147		1.56875	-0.00906		1.57208	-0.02241
1.57917	0.029087		1.57958	0.041962		1.57542	0.020504		1.57875	0.0200272		1.57958	0.029087		1.57833	-0.00477		1.57958	0.038147		1.57542	-0.00954		1.57875	-0.02146
1.58583	0.030518		1.58625	0.041485		1.58208	0.015736		1.58542	0.0267029		1.58625	0.026226		1.585	-0.00238		1.58625	0.040531		1.58208	-0.01049		1.58542	-0.02003
1.5925	0.02861		1.59292	0.040054		1.58875	0.007153		1.59208	0.0309944		1.59292	0.025272		1.59167	-0.00381		1.59292	0.041962		1.58875	-0.01144		1.59208	-0.0186
1.59917	0.025272		1.59958	0.038624		1.59542	-0.00048		1.59875	0.0305176		1.59958	0.02718		1.59833	-0.00668		1.59958	0.041485		1.59542	-0.01144		1.59875	-0.01764
1.60583	0.021458		1.60625	0.036716		1.60208	-0.00286		1.60542	0.0271797		1.60625	0.02861		1.605	-0.00858		1.60625	0.040531		1.60208	-0.01049		1.60542	-0.01764
1.6125	0.01955		1.61292	0.034809		1.60875	0.000477		1.61208	0.0228882		1.61292	0.02861		1.61167	-0.01001		1.61292	0.040054		1.60875	-0.01001		1.61208	-0.01812
1.61917	0.020504		1.61958	0.034332		1.61542	0.011444		1.61875	0.0200272		1.61958	0.02861		1.61833	-0.01192		1.61958	0.038147		1.61542	-0.00954		1.61875	-0.01812
1.62583	0.023365		1.62625	0.033379		1.62208	0.02718		1.62542	0.0195503		1.62625	0.030518		1.625	-0.01574		1.62625	0.033855		1.62208	-0.00811		1.62542	-0.0186
1.6325	0.027657		1.63292	0.031948		1.62875	0.044823		1.63208	0.0219345		1.63292	0.034332		1.63167	-0.01907		1.63292	0.031471		1.62875	-0.00668		1.63208	-0.0186
1.63917	0.032902		1.63958	0.031471		1.63542	0.058651		1.63875	0.026226		1.63958	0.038147		1.63833	-0.0205		1.63958	0.030994		1.63542	-0.00572		1.63875	-0.0186
1.64583	0.038147		1.64625	0.034332		1.64208	0.066757		1.64542	0.0329018		1.64625	0.041008		1.645	-0.02098		1.64625	0.030994		1.64208	-0.00572		1.64542	-0.01955
1.6525	0.041485		1.65292	0.03624		1.64875	0.067711		1.65208	0.0391006		1.65292	0.041962		1.65167	-0.02146		1.65292	0.030994		1.64875	-0.00572		1.65208	-0.0205
1.65917	0.041485		1.65958	0.035763		1.65542	0.062943		1.65875	0.0429153		1.65958	0.042439		1.65833	-0.0205		1.65958	0.033855		1.65542	-0.0062		1.65875	-0.02193
1.66583	0.039101		1.66625	0.034332		1.66208	0.053883		1.66542	0.0443459		1.66625	0.041485		1.665	-0.01669		1.66625	0.039101		1.66208	-0.0062		1.66542	-0.02289
1.6725	0.03624		1.67292	0.033379		1.66875	0.043869		1.67208	0.0448227		1.67292	0.03767		1.67167	-0.01192		1.67292	0.043392		1.66875	-0.00668		1.67208	-0.02289
1.67917	0.031948		1.67958	0.033379		1.67542	0.037193		1.67875	0.0452995		1.67958	0.033379		1.67833	-0.00811		1.67958	0.044823		1.67542	-0.00763		1.67875	-0.02289
1.68583	0.026226		1.68625	0.032902		1.68208	0.032902		1.68542	0.043869		1.68625	0.031471		1.685	-0.00477		1.68625	0.044346		1.68208	-0.00811		1.68542	-0.02193
1.6925	0.020981		1.69292	0.033855		1.68875	0.030041		1.69208	0.0433922		1.69292	0.032902		1.69167	-0.00191		1.69292	0.044823		1.68875	-0.00858		1.69208	-0.02098
1.69917	0.017643		1.69958	0.035286		1.69542	0.026226		1.69875	0.0452995		1.69958	0.034809		1.69833	0		1.69958	0.0453		1.69542	-0.00906		1.69875	-0.0205
1.70583	0.017166		1.70625	0.03624		1.70208	0.022411		1.70542	0.04673		1.70625	0.036716		1.705	0		1.70625	0.044823		1.70208	-0.01097		1.70542	-0.02193
1.7125	0.017643		1.71292	0.035286		1.70875	0.020504		1.71208	0.04673		1.71292	0.038624		1.71167	-0.00048		1.71292	0.044346		1.70875	-0.01287		1.71208	-0.0248
1.71917	0.01955		1.71958	0.032425		1.71542	0.01955		1.71875	0.0462532		1.71958	0.039101		1.71833	-0.00143		1.71958	0.045776		1.71542	-0.01383		1.71875	-0.02623
1.72583	0.020981		1.72625	0.029087		1.72208	0.017643		1.72542	0.0457764		1.72625	0.037193		1.725	-0.00334		1.72625	0.047684		1.72208	-0.01383		1.72542	-0.02623
1.7325	0.022411		1.73292	0.024796		1.72875	0.013828		1.73208	0.0429153		1.73292	0.032902		1.73167	-0.00572		1.73292	0.047684		1.72875	-0.01287		1.73208	-0.0248
1.73917	0.020504		1.73958	0.021458		1.73542	0.010014		1.73875	0.0362396		1.73958	0.029087		1.73833	-0.00858		1.73958	0.0453		1.73542	-0.0124		1.73875	-0.02384
1.74583	0.017166		1.74625	0.021458		1.74208	0.010014		1.74542	0.0309944		1.74625	0.027657		1.745	-0.01049		1.74625	0.041962		1.74208	-0.01192		1.74542	-0.02289
1.7525	0.015259		1.75292	0.023842		1.74875	0.010014		1.75208	0.0286102		1.75292	0.026226		1.75167	-0.01097		1.75292	0.038624		1.74875	-0.01192		1.75208	-0.02146
1.75917	0.013828		1.75958	0.026226		1.75542	0.007629		1.75875	0.0290871		1.75958	0.025272		1.75833	-0.01001		1.75958	0.034809		1.75542	-0.01287		1.75875	-0.02098
1.76583	0.011444		1.76625	0.027657		1.76208	0.006199		1.76542	0.0309944		1.76625	0.024319		1.765	-0.01001		1.76625	0.031948		1.76208	-0.01478		1.76542	-0.02241
1.7725	0.00906		1.77292	0.029564		1.76875	0.006676		1.77208	0.0309944		1.77292	0.024796		1.77167	-0.01049		1.77292	0.031471		1.76875	-0.01764		1.77208	-0.0248
1.77917	0.008583		1.77958	0.030994		1.77542	0.008583		1.77875	0.0305176		1.77958	0.025749		1.77833	-0.01097		1.77958	0.031948		1.77542	-0.01955		1.77875	-0.02623
1.78583	0.008583		1.78625	0.032425		1.78208	0.008106		1.78542	0.0281334		1.78625	0.025749		1.785	-0.01144		1.78625	0.032425		1.78208	-0.0205		1.78542	-0.02527
1.7925	0.008583		1.79292	0.033379		1.78875	0.005722		1.79208	0.0257492		1.79292	0.025749		1.79167	-0.0124		1.79292	0.032425		1.78875	-0.0205		1.79208	-0.02337
1.79917	0.007629		1.79958	0.034809		1.79542	0.005245		1.79875	0.0214577		1.79958	0.025749		1.79833	-0.01287		1.79958	0.032425		1.79542	-0.01955		1.79875	-0.0205
1.80583	0.009537		1.80625	0.03624		1.80208	0.006199		1.80542	0.0171661		1.80625	0.02718		1.805	-0.01335		1.80625	0.032425		1.80208	-0.01764		1.80542	-0.01717
1.8125	0.014305		1.81292	0.038624		1.80875	0.008583		1.81208	0.0152588		1.81292	0.029087		1.81167	-0.01478		1.81292	0.031948		1.80875	-0.01431		1.81208	-0.01383
1.81917	0.01955		1.81958	0.040531		1.81542	0.010967		1.81875	0.0166893		1.81958	0.030518		1.81833	-0.01717		1.81958	0.030994		1.81542	-0.01049		1.81875	-0.01192
1.82583	0.023365		1.82625	0.041485		1.82208	0.013351		1.82542	0.0238419		1.82625	0.031471		1.825	-0.01907		1.82625	0.030041		1.82208	-0.00715		1.82542	-0.01335
1.8325	0.025749		1.83292	0.041008		1.82875	0.013828		1.83208	0.0329018		1.83292	0.031471		1.83167	-0.02003		1.83292	0.02861		1.82875	-0.00334		1.83208	-0.01621
1.83917	0.02718		1.83958	0.040054		1.83542	0.013828		1.83875	0.041008		1.83958	0.030518		1.83833	-0.02003		1.83958	0.026703		1.83542	-0.00048		1.83875	-0.0186
1.84583	0.026226		1.84625	0.039577		1.84208	0.015736		1.84542	0.0452995		1.84625	0.029564		1.845	-0.01955		1.84625	0.025749		1.84208	0.001431		1.84542	-0.02003
1.8525	0.023842		1.85292	0.038624		1.84875	0.015259		1.85208	0.0462532		1.85292	0.028133		1.85167	-0.01764		1.85292	0.026226		1.84875	0.000954		1.85208	-0.02098
1.85917	0.022888		1.85958	0.037193		1.85542	0.01049		1.85875	0.04673		1.85958	0.026703		1.85833	-0.01431		1.85958	0.027657		1.85542	0.000477		1.85875	-0.02098
1.86583	0.021935		1.86625	0.03624		1.86208	0.005245		1.86542	0.0462532		1.86625	0.025749		1.865	-0.01192		1.86625	0.030041		1.86208	-0.00095		1.86542	-0.02098
1.8725	0.020504		1.87292	0.036716		1.86875	0.004292		1.87208	0.0443459		1.87292	0.026226		1.87167	-0.01097		1.87292	0.031948		1.86875	-0.00334		1.87208	-0.02003
1.87917	0.017166		1.87958	0.038147		1.87542	0.004768		1.87875	0.0395775		1.87958	0.027657		1.87833	-0.01144		1.87958	0.033855		1.87542	-0.00668		1.87875	-0.01907
1.88583	0.015259		1.88625	0.039101		1.88208	0.003815		1.88542	0.0357628		1.88625	0.030518		1.885	-0.01287		1.88625	0.034332		1.88208	-0.00954		1.88542	-0.01955
1.8925	0.012875		1.89292	0.039101		1.88875	0.003815		1.89208	0.0348091		1.89292	0.034332		1.89167	-0.01478		1.89292	0.033379		1.88875	-0.01049		1.89208	-0.02146
1.89917	0.008583		1.89958	0.040531		1.89542	0.007153		1.89875	0.0329018		1.89958	0.038624		1.89833	-0.01574		1.89958	0.032902		1.89542	-0.01144		1.89875	-0.02432
1.90583	0.004292		1.90625	0.044346		1.90208	0.013828		1.90542	0.0290871		1.90625	0.041962		1.905	-0.01574		1.90625	0.032902		1.90208	-0.01335		1.90542	-0.02623
1.9125	0.003338		1.91292	0.048161		1.90875	0.019073		1.91208	0.0252724		1.91292	0.042439		1.91167	-0.01431		1.91292	0.033855		1.90875	-0.01383		1.91208	-0.02718
1.91917	0.005722		1.91958	0.051022		1.91542	0.022888		1.91875	0.023365		1.91958	0.040531		1.91833	-0.01478		1.91958	0.034332		1.91542	-0.01192		1.91875	-0.02766
1.92583	0.008106		1.92625	0.051498		1.92208	0.025272		1.92542	0.0243187		1.92625	0.03767		1.925	-0.01574		1.92625	0.035763		1.92208	-0.01001		1.92542	-0.02766
1.9325	0.00906		1.93292	0.050545		1.92875	0.024796		1.93208	0.0267029		1.93292	0.035286		1.93167	-0.01621		1.93292	0.03767		1.92875	-0.00906		1.93208	-0.02623
1.93917	0.01049		1.93958	0.048637		1.93542	0.023365		1.93875	0.0305176		1.93958	0.033855		1.93833	-0.01574		1.93958	0.039101		1.93542	-0.00858		1.93875	-0.02384
1.94583	0.012398		1.94625	0.045776		1.94208	0.020981		1.94542	0.0314713		1.94625	0.033855		1.945	-0.01574		1.94625	0.039101		1.94208	-0.00811		1.94542	-0.02146
1.9525	0.013828		1.95292	0.042439		1.94875	0.01955		1.95208	0.0286102		1.95292	0.035286		1.95167	-0.01574		1.95292	0.039101		1.94875	-0.00715		1.95208	-0.01955
1.95917	0.014305		1.95958	0.040054		1.95542	0.019073		1.95875	0.0238419		1.95958	0.036716		1.95833	-0.01383		1.95958	0.038624		1.95542	-0.00763		1.95875	-0.01907
1.96583	0.014782		1.96625	0.040054		1.96208	0.021458		1.96542	0.017643		1.96625	0.036716		1.965	-0.01144		1.96625	0.038147		1.96208	-0.00906		1.96542	-0.0186
1.9725	0.016689		1.97292	0.042915		1.96875	0.024319		1.97208	0.0100136		1.97292	0.035286		1.97167	-0.01049		1.97292	0.037193		1.96875	-0.01049		1.97208	-0.01812
1.97917	0.020027		1.97958	0.045776		1.97542	0.024319		1.97875	0.00429153		1.97958	0.034332		1.97833	-0.01001		1.97958	0.036716		1.97542	-0.01001		1.97875	-0.01621
1.98583	0.023842		1.98625	0.047207		1.98208	0.021458		1.98542	0.0038147		1.98625	0.032902		1.985	-0.00811		1.98625	0.03767		1.98208	-0.00858		1.98542	-0.01478
1.9925	0.026703		1.99292	0.048161		1.98875	0.01812		1.99208	0.00762939		1.99292	0.030041		1.99167	-0.00715		1.99292	0.039101		1.98875	-0.00763		1.99208	-0.01335
1.99917	0.028133		1.99958	0.050068		1.99542	0.014305		1.99875	0.0152588		1.99958	0.02861		1.99833	-0.00763		1.99958	0.041485		1.99542	-0.00763		1.99875	-0.01335
2.00583	0.026703		2.00625	0.050068		2.00208	0.010967		2.00542	0.023365		2.00625	0.029564		2.005	-0.00763		2.00625	0.044823		2.00208	-0.00811		2.00542	-0.01431
2.0125	0.024319		2.01292	0.048161		2.00875	0.010014		2.01208	0.0305176		2.01292	0.031948		2.01167	-0.00715		2.01292	0.047684		2.00875	-0.00906		2.01208	-0.01574
2.01917	0.021458		2.01958	0.0453		2.01542	0.012398		2.01875	0.0338554		2.01958	0.033379		2.01833	-0.00763		2.01958	0.048637		2.01542	-0.01144		2.01875	-0.01717
2.02583	0.018597		2.02625	0.042439		2.02208	0.017643		2.02542	0.0343323		2.02625	0.034332		2.025	-0.00954		2.02625	0.04673		2.02208	-0.01383		2.02542	-0.01812
2.0325	0.017643		2.03292	0.040054		2.02875	0.024796		2.03208	0.0338554		2.03292	0.03624		2.03167	-0.01049		2.03292	0.043392		2.02875	-0.01526		2.03208	-0.01907
2.03917	0.020027		2.03958	0.03767		2.03542	0.031948		2.03875	0.0338554		2.03958	0.038624		2.03833	-0.01049		2.03958	0.041485		2.03542	-0.01478		2.03875	-0.01955
2.04583	0.024796		2.04625	0.035763		2.04208	0.037193		2.04542	0.0324249		2.04625	0.039101		2.045	-0.01049		2.04625	0.040054		2.04208	-0.01335		2.04542	-0.0186
2.0525	0.030041		2.05292	0.034809		2.04875	0.039101		2.05208	0.0319481		2.05292	0.03767		2.05167	-0.01049		2.05292	0.039101		2.04875	-0.01097		2.05208	-0.01764
2.05917	0.033379		2.05958	0.034332		2.05542	0.038624		2.05875	0.0343323		2.05958	0.03624		2.05833	-0.01049		2.05958	0.039101		2.05542	-0.00715		2.05875	-0.01812
2.06583	0.034332		2.06625	0.035286		2.06208	0.035763		2.06542	0.0357628		2.06625	0.034809		2.065	-0.01144		2.06625	0.042439		2.06208	-0.00334		2.06542	-0.0205
2.0725	0.032902		2.07292	0.036716		2.06875	0.030041		2.07208	0.0357628		2.07292	0.033855		2.07167	-0.01383		2.07292	0.04673		2.06875	-0.00048		2.07208	-0.02432
2.07917	0.030518		2.07958	0.038624		2.07542	0.021458		2.07875	0.0329018		2.07958	0.033379		2.07833	-0.01574		2.07958	0.049114		2.07542	0		2.07875	-0.02766
2.08583	0.029087		2.08625	0.041008		2.08208	0.010967		2.08542	0.0314713		2.08625	0.032902		2.085	-0.01669		2.08625	0.051022		2.08208	-0.00048		2.08542	-0.03052
2.0925	0.026226		2.09292	0.042915		2.08875	-0.00048		2.09208	0.0329018		2.09292	0.032425		2.09167	-0.01669		2.09292	0.053406		2.08875	-0.00095		2.09208	-0.0329
2.09917	0.024319		2.09958	0.044823		2.09542	-0.00668		2.09875	0.0362396		2.09958	0.031948		2.09833	-0.01574		2.09958	0.056267		2.09542	-0.00286		2.09875	-0.03433
2.10583	0.023365		2.10625	0.045776		2.10208	-0.01001		2.10542	0.0405312		2.10625	0.032902		2.105	-0.01383		2.10625	0.05579		2.10208	-0.00572		2.10542	-0.03433
2.1125	0.022888		2.11292	0.0453		2.10875	-0.01049		2.11208	0.0452995		2.11292	0.032425		2.11167	-0.0124		2.11292	0.053883		2.10875	-0.00906		2.11208	-0.0329
2.11917	0.023842		2.11958	0.044346		2.11542	-0.00906		2.11875	0.0491142		2.11958	0.031948		2.11833	-0.01192		2.11958	0.051975		2.11542	-0.01097		2.11875	-0.03195
2.12583	0.023842		2.12625	0.043869		2.12208	-0.00715		2.12542	0.0486374		2.12625	0.031948		2.125	-0.0124		2.12625	0.050068		2.12208	-0.01144		2.12542	-0.03099
2.1325	0.024796		2.13292	0.043869		2.12875	-0.00286		2.13208	0.0424385		2.13292	0.033379		2.13167	-0.01287		2.13292	0.047207		2.12875	-0.01287		2.13208	-0.02956
2.13917	0.025272		2.13958	0.042915		2.13542	-0.00048		2.13875	0.0343323		2.13958	0.03624		2.13833	-0.01383		2.13958	0.0453		2.13542	-0.01335		2.13875	-0.02813
2.14583	0.024319		2.14625	0.042915		2.14208	0.000477		2.14542	0.0271797		2.14625	0.037193		2.145	-0.01621		2.14625	0.045776		2.14208	-0.01192		2.14542	-0.02623
2.1525	0.023842		2.15292	0.042439		2.14875	-0.00238		2.15208	0.023365		2.15292	0.038624		2.15167	-0.01812		2.15292	0.048161		2.14875	-0.00811		2.15208	-0.02337
2.15917	0.021458		2.15958	0.041962		2.15542	-0.00811		2.15875	0.0224113		2.15958	0.040531		2.15833	-0.01907		2.15958	0.050068		2.15542	-0.00477		2.15875	-0.02098
2.16583	0.018597		2.16625	0.040054		2.16208	-0.01144		2.16542	0.0267029		2.16625	0.041008		2.165	-0.0186		2.16625	0.050545		2.16208	-0.00286		2.16542	-0.01907
2.1725	0.016212		2.17292	0.03767		2.16875	-0.01478		2.17208	0.0348091		2.17292	0.039577		2.17167	-0.01907		2.17292	0.050545		2.16875	-0.00191		2.17208	-0.01764
2.17917	0.015259		2.17958	0.036716		2.17542	-0.01717		2.17875	0.041008		2.17958	0.036716		2.17833	-0.02003		2.17958	0.048161		2.17542	-0.00143		2.17875	-0.01574
2.18583	0.015736		2.18625	0.036716		2.18208	-0.02289		2.18542	0.0414848		2.18625	0.034332		2.185	-0.02146		2.18625	0.044346		2.18208	-0.00238		2.18542	-0.01335
2.1925	0.017643		2.19292	0.03767		2.18875	-0.02432		2.19208	0.0376701		2.19292	0.033855		2.19167	-0.02337		2.19292	0.041962		2.18875	-0.00334		2.19208	-0.0124
2.19917	0.020981		2.19958	0.039577		2.19542	-0.02003		2.19875	0.0367165		2.19958	0.033379		2.19833	-0.0267		2.19958	0.041485		2.19542	-0.00429		2.19875	-0.01192
2.20583	0.024796		2.20625	0.042439		2.20208	-0.01383		2.20542	0.0362396		2.20625	0.033379		2.205	-0.02909		2.20625	0.041962		2.20208	-0.00477		2.20542	-0.01049
2.2125	0.02718		2.21292	0.043869		2.20875	-0.01049		2.21208	0.0324249		2.21292	0.034332		2.21167	-0.02909		2.21292	0.041485		2.20875	-0.00525		2.21208	-0.00906
2.21917	0.030041		2.21958	0.043869		2.21542	-0.00906		2.21875	0.0286102		2.21958	0.035286		2.21833	-0.02766		2.21958	0.041485		2.21542	-0.00572		2.21875	-0.00906
2.22583	0.031471		2.22625	0.043869		2.22208	-0.00334		2.22542	0.0295639		2.22625	0.03767		2.225	-0.0248		2.22625	0.041962		2.22208	-0.00668		2.22542	-0.01001
2.2325	0.030518		2.23292	0.044346		2.22875	0.003338		2.23208	0.0348091		2.23292	0.039577		2.23167	-0.0205		2.23292	0.041962		2.22875	-0.00858		2.23208	-0.00954
2.23917	0.02718		2.23958	0.046253		2.23542	0.005245		2.23875	0.0371933		2.23958	0.041008		2.23833	-0.01574		2.23958	0.042439		2.23542	-0.01097		2.23875	-0.00858
2.24583	0.025272		2.24625	0.048161		2.24208	0.003815		2.24542	0.038147		2.24625	0.041008		2.245	-0.01287		2.24625	0.043869		2.24208	-0.01144		2.24542	-0.00763
2.2525	0.024796		2.25292	0.051022		2.24875	0.005245		2.25208	0.0395775		2.25292	0.041485		2.25167	-0.01192		2.25292	0.046253		2.24875	-0.01049		2.25208	-0.00858
2.25917	0.023365		2.25958	0.052929		2.25542	0.00906		2.25875	0.0395775		2.25958	0.041008		2.25833	-0.01144		2.25958	0.050068		2.25542	-0.00811		2.25875	-0.01049
2.26583	0.021935		2.26625	0.052929		2.26208	0.00906		2.26542	0.0362396		2.26625	0.039101		2.265	-0.0124		2.26625	0.053883		2.26208	-0.00668		2.26542	-0.0124
2.2725	0.022411		2.27292	0.051498		2.26875	0.004292		2.27208	0.0319481		2.27292	0.035286		2.27167	-0.01383		2.27292	0.05722		2.26875	-0.0062		2.27208	-0.01431
2.27917	0.023842		2.27958	0.049114		2.27542	0.002861		2.27875	0.0314713		2.27958	0.032425		2.27833	-0.01526		2.27958	0.058651		2.27542	-0.0062		2.27875	-0.01669
2.28583	0.024796		2.28625	0.047684		2.28208	0.005722		2.28542	0.0329018		2.28625	0.031471		2.285	-0.01621		2.28625	0.060081		2.28208	-0.0062		2.28542	-0.01812
2.2925	0.023365		2.29292	0.04673		2.28875	0.007153		2.29208	0.0333786		2.29292	0.032425		2.29167	-0.0186		2.29292	0.061989		2.28875	-0.00763		2.29208	-0.01764
2.29917	0.021458		2.29958	0.047207		2.29542	0.005245		2.29875	0.0329018		2.29958	0.035286		2.29833	-0.02193		2.29958	0.061989		2.29542	-0.01001		2.29875	-0.01621
2.30583	0.020027		2.30625	0.047684		2.30208	0.004768		2.30542	0.0324249		2.30625	0.038624		2.305	-0.02527		2.30625	0.060558		2.30208	-0.01097		2.30542	-0.01526
2.3125	0.018597		2.31292	0.048161		2.30875	0.007153		2.31208	0.0300407		2.31292	0.041962		2.31167	-0.02718		2.31292	0.057697		2.30875	-0.01049		2.31208	-0.01574
2.31917	0.016212		2.31958	0.048161		2.31542	0.006676		2.31875	0.0219345		2.31958	0.043392		2.31833	-0.02718		2.31958	0.054359		2.31542	-0.01001		2.31875	-0.01621
2.32583	0.014305		2.32625	0.046253		2.32208	0.002384		2.32542	0.0114441		2.32625	0.043392		2.325	-0.02623		2.32625	0.051975		2.32208	-0.01097		2.32542	-0.01669
2.3325	0.014305		2.33292	0.041962		2.32875	-0.00191		2.33208	0.00333786		2.33292	0.043869		2.33167	-0.0248		2.33292	0.051498		2.32875	-0.0124		2.33208	-0.01669
2.33917	0.016212		2.33958	0.038624		2.33542	-0.00286		2.33875	0.00143051		2.33958	0.043869		2.33833	-0.02241		2.33958	0.053883		2.33542	-0.01287		2.33875	-0.01621
2.34583	0.017643		2.34625	0.037193		2.34208	-0.00191		2.34542	0.00429153		2.34625	0.043392		2.345	-0.01812		2.34625	0.05579		2.34208	-0.01383		2.34542	-0.01526
2.3525	0.01812		2.35292	0.037193		2.34875	-0.00095		2.35208	0.00905991		2.35292	0.042439		2.35167	-0.01383		2.35292	0.057697		2.34875	-0.01621		2.35208	-0.01478
2.35917	0.01812		2.35958	0.037193		2.35542	0.000954		2.35875	0.014782		2.35958	0.042915		2.35833	-0.01192		2.35958	0.058651		2.35542	-0.01764		2.35875	-0.01478
2.36583	0.018597		2.36625	0.036716		2.36208	0.003338		2.36542	0.0181198		2.36625	0.044823		2.365	-0.01049		2.36625	0.05722		2.36208	-0.01764		2.36542	-0.01526
2.3725	0.01955		2.37292	0.03624		2.36875	0.006199		2.37208	0.0195503		2.37292	0.045776		2.37167	-0.00858		2.37292	0.053883		2.36875	-0.01669		2.37208	-0.01717
2.37917	0.020027		2.37958	0.036716		2.37542	0.007153		2.37875	0.0200272		2.37958	0.046253		2.37833	-0.00811		2.37958	0.051022		2.37542	-0.01574		2.37875	-0.0186
2.38583	0.020504		2.38625	0.036716		2.38208	0.004768		2.38542	0.020504		2.38625	0.046253		2.385	-0.01097		2.38625	0.051022		2.38208	-0.01383		2.38542	-0.01907
2.3925	0.020981		2.39292	0.036716		2.38875	0.001907		2.39208	0.0224113		2.39292	0.046253		2.39167	-0.01574		2.39292	0.052929		2.38875	-0.01144		2.39208	-0.01812
2.39917	0.021935		2.39958	0.036716		2.39542	-0.00048		2.39875	0.0238419		2.39958	0.0453		2.39833	-0.01955		2.39958	0.053883		2.39542	-0.00906		2.39875	-0.01621
2.40583	0.021458		2.40625	0.038624		2.40208	0.000477		2.40542	0.0271797		2.40625	0.042915		2.405	-0.02193		2.40625	0.054836		2.40208	-0.00811		2.40542	-0.01478
2.4125	0.020981		2.41292	0.043392		2.40875	0.001431		2.41208	0.0300407		2.41292	0.040531		2.41167	-0.02193		2.41292	0.054836		2.40875	-0.00763		2.41208	-0.01335
2.41917	0.022411		2.41958	0.049591		2.41542	0.002861		2.41875	0.0329018		2.41958	0.039101		2.41833	-0.0186		2.41958	0.053406		2.41542	-0.00954		2.41875	-0.01287
2.42583	0.023842		2.42625	0.053883		2.42208	0.007153		2.42542	0.0362396		2.42625	0.03767		2.425	-0.01335		2.42625	0.051498		2.42208	-0.01192		2.42542	-0.01383
2.4325	0.026226		2.43292	0.054359		2.42875	0.012875		2.43208	0.0386238		2.43292	0.03767		2.43167	-0.00668		2.43292	0.050545		2.42875	-0.01287		2.43208	-0.01526
2.43917	0.02861		2.43958	0.052452		2.43542	0.016689		2.43875	0.0405312		2.43958	0.039577		2.43833	-0.00286		2.43958	0.051498		2.43542	-0.01335		2.43875	-0.01764
2.44583	0.032425		2.44625	0.050068		2.44208	0.016212		2.44542	0.043869		2.44625	0.042439		2.445	-0.00143		2.44625	0.053883		2.44208	-0.0124		2.44542	-0.01955
2.4525	0.034332		2.45292	0.046253		2.44875	0.012875		2.45208	0.0505447		2.45292	0.044346		2.45167	-0.00191		2.45292	0.05722		2.44875	-0.01097		2.45208	-0.02003
2.45917	0.034332		2.45958	0.041962		2.45542	0.01049		2.45875	0.0562668		2.45958	0.043869		2.45833	-0.00381		2.45958	0.061035		2.45542	-0.00858		2.45875	-0.02098
2.46583	0.032425		2.46625	0.039101		2.46208	0.00906		2.46542	0.0567436		2.46625	0.042439		2.465	-0.00668		2.46625	0.061989		2.46208	-0.0062		2.46542	-0.02193
2.4725	0.030518		2.47292	0.039577		2.46875	0.008106		2.47208	0.0524521		2.47292	0.041485		2.47167	-0.01049		2.47292	0.061512		2.46875	-0.00525		2.47208	-0.02289
2.47917	0.029087		2.47958	0.042439		2.47542	0.006676		2.47875	0.0472069		2.47958	0.040054		2.47833	-0.01335		2.47958	0.060081		2.47542	-0.00668		2.47875	-0.02432
2.48583	0.02861		2.48625	0.044823		2.48208	0.008106		2.48542	0.0391006		2.48625	0.03767		2.485	-0.01621		2.48625	0.058651		2.48208	-0.00858		2.48542	-0.02718
2.4925	0.030041		2.49292	0.043392		2.48875	0.013351		2.49208	0.0276566		2.49292	0.035286		2.49167	-0.01812		2.49292	0.05722		2.48875	-0.01049		2.49208	-0.03004
2.49917	0.033379		2.49958	0.039577		2.49542	0.020981		2.49875	0.0166893		2.49958	0.034809		2.49833	-0.02098		2.49958	0.054359		2.49542	-0.01049		2.49875	-0.03195
2.50583	0.03767		2.50625	0.035763		2.50208	0.026703		2.50542	0.00715256		2.50625	0.034809		2.505	-0.02289		2.50625	0.050068		2.50208	-0.00954		2.50542	-0.03338
2.5125	0.039101		2.51292	0.032902		2.50875	0.029087		2.51208	0.000953674		2.51292	0.034332		2.51167	-0.02384		2.51292	0.046253		2.50875	-0.00763		2.51208	-0.03433
2.51917	0.038624		2.51958	0.031471		2.51542	0.029087		2.51875	0.000476837		2.51958	0.033379		2.51833	-0.02241		2.51958	0.043869		2.51542	-0.0062		2.51875	-0.03338
2.52583	0.03624		2.52625	0.031471		2.52208	0.02861		2.52542	0.00762939		2.52625	0.031948		2.525	-0.01907		2.52625	0.042439		2.52208	-0.00334		2.52542	-0.03147
2.5325	0.033379		2.53292	0.033379		2.52875	0.024796		2.53208	0.0200272		2.53292	0.032425		2.53167	-0.01574		2.53292	0.040054		2.52875	-0.00095		2.53208	-0.02909
2.53917	0.029087		2.53958	0.03767		2.53542	0.020504		2.53875	0.0300407		2.53958	0.032425		2.53833	-0.01192		2.53958	0.037193		2.53542	-0.00048		2.53875	-0.02718
2.54583	0.023842		2.54625	0.041008		2.54208	0.015259		2.54542	0.0386238		2.54625	0.033379		2.545	-0.01049		2.54625	0.03624		2.54208	-0.00143		2.54542	-0.02432
2.5525	0.019073		2.55292	0.041962		2.54875	0.012398		2.55208	0.0457764		2.55292	0.033855		2.55167	-0.01097		2.55292	0.037193		2.54875	-0.00191		2.55208	-0.02241
2.55917	0.015736		2.55958	0.040531		2.55542	0.011444		2.55875	0.0495911		2.55958	0.034332		2.55833	-0.01287		2.55958	0.039101		2.55542	-0.00095		2.55875	-0.02098
2.56583	0.012875		2.56625	0.039577		2.56208	0.012398		2.56542	0.0491142		2.56625	0.034809		2.565	-0.01431		2.56625	0.040054		2.56208	-0.00095		2.56542	-0.01907
2.5725	0.009537		2.57292	0.041485		2.56875	0.015259		2.57208	0.0443459		2.57292	0.035286		2.57167	-0.01621		2.57292	0.041485		2.56875	-0.00095		2.57208	-0.01717
2.57917	0.007629		2.57958	0.044346		2.57542	0.01812		2.57875	0.0405312		2.57958	0.035286		2.57833	-0.01764		2.57958	0.042915		2.57542	-0.00095		2.57875	-0.01764
2.58583	0.007629		2.58625	0.046253		2.58208	0.021458		2.58542	0.0376701		2.58625	0.034809		2.585	-0.01812		2.58625	0.044823		2.58208	0		2.58542	-0.0205
2.5925	0.00906		2.59292	0.047207		2.58875	0.024319		2.59208	0.0367165		2.59292	0.035286		2.59167	-0.01764		2.59292	0.0453		2.58875	0		2.59208	-0.02384
2.59917	0.01049		2.59958	0.048161		2.59542	0.026226		2.59875	0.0357628		2.59958	0.036716		2.59833	-0.01717		2.59958	0.043869		2.59542	0		2.59875	-0.0267
2.60583	0.011921		2.60625	0.048161		2.60208	0.027657		2.60542	0.0343323		2.60625	0.038147		2.605	-0.01717		2.60625	0.043392		2.60208	0.000954		2.60542	-0.03004
2.6125	0.013828		2.61292	0.0453		2.60875	0.028133		2.61208	0.0324249		2.61292	0.038147		2.61167	-0.01812		2.61292	0.043392		2.60875	0.003338		2.61208	-0.03338
2.61917	0.017166		2.61958	0.040531		2.61542	0.027657		2.61875	0.0319481		2.61958	0.038624		2.61833	-0.01907		2.61958	0.044346		2.61542	0.004292		2.61875	-0.03481
2.62583	0.021458		2.62625	0.036716		2.62208	0.025749		2.62542	0.0338554		2.62625	0.040531		2.625	-0.01907		2.62625	0.044823		2.62208	0.003338		2.62542	-0.03433
2.6325	0.024796		2.63292	0.035763		2.62875	0.023365		2.63208	0.0348091		2.63292	0.043392		2.63167	-0.01812		2.63292	0.044346		2.62875	0.001431		2.63208	-0.03147
2.63917	0.027657		2.63958	0.036716		2.63542	0.021458		2.63875	0.0309944		2.63958	0.043869		2.63833	-0.01669		2.63958	0.043392		2.63542	0		2.63875	-0.02861
2.64583	0.029564		2.64625	0.038147		2.64208	0.01812		2.64542	0.0267029		2.64625	0.043869		2.645	-0.01478		2.64625	0.041008		2.64208	-0.00238		2.64542	-0.02623
2.6525	0.031948		2.65292	0.039577		2.64875	0.011921		2.65208	0.0252724		2.65292	0.044823		2.65167	-0.01431		2.65292	0.03767		2.64875	-0.00525		2.65208	-0.02527
2.65917	0.031948		2.65958	0.041962		2.65542	0.007153		2.65875	0.0257492		2.65958	0.045776		2.65833	-0.01383		2.65958	0.033855		2.65542	-0.00763		2.65875	-0.0248
2.66583	0.030041		2.66625	0.044823		2.66208	0.005722		2.66542	0.0267029		2.66625	0.046253		2.665	-0.01478		2.66625	0.031471		2.66208	-0.00858		2.66542	-0.02337
2.6725	0.02861		2.67292	0.047684		2.66875	0.00906		2.67208	0.0281334		2.67292	0.0453		2.67167	-0.01812		2.67292	0.031471		2.66875	-0.00763		2.67208	-0.02384
2.67917	0.02861		2.67958	0.050068		2.67542	0.012398		2.67875	0.0324249		2.67958	0.044823		2.67833	-0.02193		2.67958	0.034332		2.67542	-0.00668		2.67875	-0.02623
2.68583	0.029087		2.68625	0.053406		2.68208	0.016212		2.68542	0.0357628		2.68625	0.044346		2.685	-0.02432		2.68625	0.038624		2.68208	-0.00525		2.68542	-0.02813
2.6925	0.027657		2.69292	0.056744		2.68875	0.021458		2.69208	0.0357628		2.69292	0.044823		2.69167	-0.02432		2.69292	0.043392		2.68875	-0.00525		2.69208	-0.02813
2.69917	0.02718		2.69958	0.059128		2.69542	0.026703		2.69875	0.0343323		2.69958	0.044823		2.69833	-0.02193		2.69958	0.047207		2.69542	-0.00572		2.69875	-0.02718
2.70583	0.02718		2.70625	0.060558		2.70208	0.028133		2.70542	0.0324249		2.70625	0.044823		2.705	-0.01764		2.70625	0.050545		2.70208	-0.00525		2.70542	-0.0267
2.7125	0.026703		2.71292	0.060081		2.70875	0.026226		2.71208	0.0300407		2.71292	0.044823		2.71167	-0.01144		2.71292	0.051022		2.70875	-0.00477		2.71208	-0.02527
2.71917	0.024796		2.71958	0.060081		2.71542	0.023842		2.71875	0.0286102		2.71958	0.0453		2.71833	-0.00715		2.71958	0.049591		2.71542	-0.00477		2.71875	-0.02289
2.72583	0.022411		2.72625	0.058174		2.72208	0.022888		2.72542	0.0281334		2.72625	0.046253		2.725	-0.00715		2.72625	0.047684		2.72208	-0.00668		2.72542	-0.0205
2.7325	0.019073		2.73292	0.056267		2.72875	0.021935		2.73208	0.0276566		2.73292	0.04673		2.73167	-0.00954		2.73292	0.04673		2.72875	-0.00858		2.73208	-0.0186
2.73917	0.016689		2.73958	0.055313		2.73542	0.020981		2.73875	0.0252724		2.73958	0.04673		2.73833	-0.01431		2.73958	0.0453		2.73542	-0.00906		2.73875	-0.0186
2.74583	0.016689		2.74625	0.056744		2.74208	0.021458		2.74542	0.0200272		2.74625	0.044823		2.745	-0.01907		2.74625	0.043392		2.74208	-0.00954		2.74542	-0.01907
2.7525	0.019073		2.75292	0.060081		2.74875	0.021935		2.75208	0.0157356		2.75292	0.041962		2.75167	-0.0248		2.75292	0.042439		2.74875	-0.00954		2.75208	-0.02098
2.75917	0.022888		2.75958	0.061035		2.75542	0.019073		2.75875	0.0133514		2.75958	0.039101		2.75833	-0.02956		2.75958	0.042915		2.75542	-0.00811		2.75875	-0.02241
2.76583	0.026703		2.76625	0.061035		2.76208	0.013351		2.76542	0.0119209		2.76625	0.03624		2.765	-0.03195		2.76625	0.044823		2.76208	-0.00477		2.76542	-0.02384
2.7725	0.029087		2.77292	0.059605		2.76875	0.007153		2.77208	0.00953674		2.77292	0.034332		2.77167	-0.03386		2.77292	0.046253		2.76875	-0.00143		2.77208	-0.02575
2.77917	0.02718		2.77958	0.058174		2.77542	0.004292		2.77875	0.00572205		2.77958	0.033855		2.77833	-0.03433		2.77958	0.048637		2.77542	0		2.77875	-0.02718
2.78583	0.021935		2.78625	0.054359		2.78208	0.006676		2.78542	0.00476837		2.78625	0.034809		2.785	-0.03386		2.78625	0.052929		2.78208	-0.00048		2.78542	-0.02766
2.7925	0.016212		2.79292	0.050068		2.78875	0.012398		2.79208	0.00905991		2.79292	0.036716		2.79167	-0.03099		2.79292	0.05579		2.78875	-0.00238		2.79208	-0.02718
2.79917	0.010014		2.79958	0.047207		2.79542	0.021458		2.79875	0.0157356		2.79958	0.038624		2.79833	-0.02718		2.79958	0.055313		2.79542	-0.00668		2.79875	-0.0267
2.80583	0.004768		2.80625	0.046253		2.80208	0.030994		2.80542	0.0200272		2.80625	0.040054		2.805	-0.02289		2.80625	0.054359		2.80208	-0.01097		2.80542	-0.0267
2.8125	0.001907		2.81292	0.048637		2.80875	0.036716		2.81208	0.0219345		2.81292	0.041008		2.81167	-0.01812		2.81292	0.056267		2.80875	-0.01431		2.81208	-0.02623
2.81917	0.003815		2.81958	0.051498		2.81542	0.034332		2.81875	0.0228882		2.81958	0.040054		2.81833	-0.01478		2.81958	0.058174		2.81542	-0.01526		2.81875	-0.02623
2.82583	0.00906		2.82625	0.053406		2.82208	0.026226		2.82542	0.0238419		2.82625	0.039101		2.825	-0.01335		2.82625	0.057697		2.82208	-0.01526		2.82542	-0.0267
2.8325	0.014305		2.83292	0.054836		2.82875	0.016689		2.83208	0.0214577		2.83292	0.038147		2.83167	-0.01383		2.83292	0.05722		2.82875	-0.01335		2.83208	-0.02813
2.83917	0.019073		2.83958	0.05579		2.83542	0.010014		2.83875	0.0171661		2.83958	0.038624		2.83833	-0.01478		2.83958	0.057697		2.83542	-0.01097		2.83875	-0.03004
2.84583	0.022888		2.84625	0.05579		2.84208	0.006676		2.84542	0.0171661		2.84625	0.039577		2.845	-0.01669		2.84625	0.05722		2.84208	-0.00858		2.84542	-0.03052
2.8525	0.026226		2.85292	0.053406		2.84875	0.004768		2.85208	0.020504		2.85292	0.039577		2.85167	-0.01955		2.85292	0.054359		2.84875	-0.0062		2.85208	-0.02956
2.85917	0.026226		2.85958	0.049591		2.85542	0.004768		2.85875	0.0252724		2.85958	0.040531		2.85833	-0.02337		2.85958	0.050068		2.85542	-0.00429		2.85875	-0.02909
2.86583	0.023842		2.86625	0.04673		2.86208	0.005722		2.86542	0.0281334		2.86625	0.041008		2.865	-0.02623		2.86625	0.049114		2.86208	-0.00238		2.86542	-0.02813
2.8725	0.020504		2.87292	0.044346		2.86875	0.006199		2.87208	0.0300407		2.87292	0.042915		2.87167	-0.0267		2.87292	0.051022		2.86875	-0.00095		2.87208	-0.0267
2.87917	0.017643		2.87958	0.041962		2.87542	0.005722		2.87875	0.0324249		2.87958	0.044823		2.87833	-0.0267		2.87958	0.053883		2.87542	0.000477		2.87875	-0.02432
2.88583	0.017166		2.88625	0.039101		2.88208	0.003815		2.88542	0.0343323		2.88625	0.04673		2.885	-0.02623		2.88625	0.05579		2.88208	0.001907		2.88542	-0.02289
2.8925	0.01955		2.89292	0.03624		2.88875	0.000954		2.89208	0.0367165		2.89292	0.048161		2.89167	-0.02384		2.89292	0.057697		2.88875	0.004292		2.89208	-0.02146
2.89917	0.023365		2.89958	0.034809		2.89542	-0.00238		2.89875	0.038147		2.89958	0.050068		2.89833	-0.02098		2.89958	0.060081		2.89542	0.006199		2.89875	-0.01907
2.90583	0.026226		2.90625	0.034809		2.90208	-0.00572		2.90542	0.0395775		2.90625	0.052452		2.905	-0.01955		2.90625	0.061989		2.90208	0.007153		2.90542	-0.01669
2.9125	0.02718		2.91292	0.03624		2.90875	-0.00906		2.91208	0.041008		2.91292	0.052929		2.91167	-0.02098		2.91292	0.062943		2.90875	0.007153		2.91208	-0.01574
2.91917	0.027657		2.91958	0.038147		2.91542	-0.01335		2.91875	0.038147		2.91958	0.051498		2.91833	-0.02193		2.91958	0.062943		2.91542	0.006676		2.91875	-0.01478
2.92583	0.026226		2.92625	0.041485		2.92208	-0.01621		2.92542	0.0290871		2.92625	0.049591		2.925	-0.02241		2.92625	0.061989		2.92208	0.006676		2.92542	-0.01478
2.9325	0.021935		2.93292	0.0453		2.92875	-0.01574		2.93208	0.0200272		2.93292	0.047684		2.93167	-0.02241		2.93292	0.060558		2.92875	0.006199		2.93208	-0.01574
2.93917	0.017643		2.93958	0.049591		2.93542	-0.01192		2.93875	0.0166893		2.93958	0.046253		2.93833	-0.02289		2.93958	0.057697		2.93542	0.005245		2.93875	-0.0186
2.94583	0.016212		2.94625	0.052929		2.94208	-0.00525		2.94542	0.0171661		2.94625	0.043392		2.945	-0.02241		2.94625	0.054836		2.94208	0.003815		2.94542	-0.02146
2.9525	0.017643		2.95292	0.054359		2.94875	0.001431		2.95208	0.0190735		2.95292	0.040054		2.95167	-0.01955		2.95292	0.054359		2.94875	0.002384		2.95208	-0.02432
2.95917	0.019073		2.95958	0.055313		2.95542	0.008583		2.95875	0.0219345		2.95958	0.038624		2.95833	-0.0186		2.95958	0.056267		2.95542	0.001431		2.95875	-0.0267
2.96583	0.020981		2.96625	0.05722		2.96208	0.016689		2.96542	0.0300407		2.96625	0.039101		2.965	-0.01955		2.96625	0.059605		2.96208	-0.00048		2.96542	-0.02909
2.9725	0.024319		2.97292	0.059605		2.96875	0.026703		2.97208	0.038147		2.97292	0.040531		2.97167	-0.02146		2.97292	0.062943		2.96875	-0.00238		2.97208	-0.02956
2.97917	0.02861		2.97958	0.061035		2.97542	0.034332		2.97875	0.0405312		2.97958	0.041962		2.97833	-0.02098		2.97958	0.06628		2.97542	-0.00334		2.97875	-0.02956
2.98583	0.029564		2.98625	0.059605		2.98208	0.037193		2.98542	0.0386238		2.98625	0.0453		2.985	-0.0186		2.98625	0.067234		2.98208	-0.00238		2.98542	-0.02956
2.9925	0.026703		2.99292	0.055313		2.98875	0.036716		2.99208	0.0324249		2.99292	0.049591		2.99167	-0.01669		2.99292	0.065804		2.98875	-0.00048		2.99208	-0.02766
2.99917	0.023842		2.99958	0.051022		2.99542	0.034809		2.99875	0.0267029		2.99958	0.051975		2.99833	-0.01478		2.99958	0.062943		2.99542	0.001431		2.99875	-0.02384
3.00583	0.022888		3.00625	0.048161		3.00208	0.030994		3.00542	0.0209808		3.00625	0.051498		3.005	-0.01097		3.00625	0.059605		3.00208	0.003338		3.00542	-0.02003
3.0125	0.020981		3.01292	0.0453		3.00875	0.025749		3.01208	0.0185966		3.01292	0.050068		3.01167	-0.0062		3.01292	0.05722		3.00875	0.004768		3.01208	-0.01764
3.01917	0.017643		3.01958	0.043869		3.01542	0.022888		3.01875	0.0195503		3.01958	0.049591		3.01833	-0.00381		3.01958	0.054836		3.01542	0.004292		3.01875	-0.01621
3.02583	0.013828		3.02625	0.043869		3.02208	0.021458		3.02542	0.0209808		3.02625	0.049114		3.025	-0.00334		3.02625	0.054359		3.02208	0.002384		3.02542	-0.01574
3.0325	0.011921		3.03292	0.045776		3.02875	0.022888		3.03208	0.0243187		3.03292	0.04673		3.03167	-0.00238		3.03292	0.054359		3.02875	0.000477		3.03208	-0.01621
3.03917	0.011921		3.03958	0.047684		3.03542	0.024796		3.03875	0.0281334		3.03958	0.0453		3.03833	0.000954		3.03958	0.054359		3.03542	-0.00048		3.03875	-0.01669
3.04583	0.010967		3.04625	0.048161		3.04208	0.027657		3.04542	0.0314713		3.04625	0.04673		3.045	0.003815		3.04625	0.053406		3.04208	0		3.04542	-0.01764
3.0525	0.009537		3.05292	0.04673		3.04875	0.026226		3.05208	0.0333786		3.05292	0.048637		3.05167	0.005722		3.05292	0.053883		3.04875	0		3.05208	-0.0186
3.05917	0.00906		3.05958	0.043392		3.05542	0.020504		3.05875	0.0333786		3.05958	0.049114		3.05833	0.007629		3.05958	0.053883		3.05542	-0.00048		3.05875	-0.0186
3.06583	0.01049		3.06625	0.041008		3.06208	0.014305		3.06542	0.0314713		3.06625	0.048161		3.065	0.009537		3.06625	0.053883		3.06208	-0.00048		3.06542	-0.01764
3.0725	0.011921		3.07292	0.040054		3.06875	0.010014		3.07208	0.0286102		3.07292	0.048637		3.07167	0.010014		3.07292	0.053406		3.06875	-0.00048		3.07208	-0.01669
3.07917	0.011921		3.07958	0.039577		3.07542	0.007153		3.07875	0.026226		3.07958	0.051022		3.07833	0.006199		3.07958	0.054836		3.07542	-0.00095		3.07875	-0.01812
3.08583	0.011444		3.08625	0.039577		3.08208	0.004292		3.08542	0.0243187		3.08625	0.052929		3.085	0.000477		3.08625	0.056744		3.08208	-0.00143		3.08542	-0.0205
3.0925	0.011444		3.09292	0.040531		3.08875	0.004768		3.09208	0.020504		3.09292	0.051975		3.09167	-0.00668		3.09292	0.05722		3.08875	-0.00191		3.09208	-0.02193
3.09917	0.011444		3.09958	0.041962		3.09542	0.010014		3.09875	0.0143051		3.09958	0.051498		3.09833	-0.01383		3.09958	0.05722		3.09542	-0.00095		3.09875	-0.02337
3.10583	0.011444		3.10625	0.042915		3.10208	0.015259		3.10542	0.00858307		3.10625	0.052452		3.105	-0.01907		3.10625	0.058651		3.10208	0.000477		3.10542	-0.02527
3.1125	0.013351		3.11292	0.044346		3.10875	0.01812		3.11208	0.00572205		3.11292	0.052452		3.11167	-0.02384		3.11292	0.059605		3.10875	0.000954		3.11208	-0.02718
3.11917	0.017166		3.11958	0.046253		3.11542	0.020027		3.11875	0.00715256		3.11958	0.051498		3.11833	-0.02766		3.11958	0.059128		3.11542	0		3.11875	-0.02766
3.12583	0.020981		3.12625	0.047684		3.12208	0.022888		3.12542	0.00762939		3.12625	0.049591		3.125	-0.02956		3.12625	0.058651		3.12208	-0.00048		3.12542	-0.02766
3.1325	0.024319		3.13292	0.049114		3.12875	0.023842		3.13208	0.00905991		3.13292	0.049591		3.13167	-0.02956		3.13292	0.060081		3.12875	-0.00095		3.13208	-0.02813
3.13917	0.02861		3.13958	0.051975		3.13542	0.022411		3.13875	0.0143051		3.13958	0.051022		3.13833	-0.02813		3.13958	0.063419		3.13542	-0.00143		3.13875	-0.03004
3.14583	0.030994		3.14625	0.05579		3.14208	0.019073		3.14542	0.0228882		3.14625	0.052929		3.145	-0.02575		3.14625	0.065804		3.14208	-0.00238		3.14542	-0.03099
3.1525	0.030994		3.15292	0.059605		3.14875	0.014782		3.15208	0.0324249		3.15292	0.054359		3.15167	-0.02146		3.15292	0.065327		3.14875	-0.00334		3.15208	-0.03052
3.15917	0.028133		3.15958	0.061035		3.15542	0.009537		3.15875	0.0391006		3.15958	0.056267		3.15833	-0.01669		3.15958	0.064373		3.15542	-0.00381		3.15875	-0.03004
3.16583	0.025272		3.16625	0.060081		3.16208	0.005722		3.16542	0.043869		3.16625	0.056744		3.165	-0.0124		3.16625	0.062943		3.16208	-0.00477		3.16542	-0.02909
3.1725	0.023842		3.17292	0.058651		3.16875	0.007629		3.17208	0.0462532		3.17292	0.056744		3.17167	-0.01049		3.17292	0.061989		3.16875	-0.00477		3.17208	-0.02813
3.17917	0.022888		3.17958	0.05579		3.17542	0.017643		3.17875	0.04673		3.17958	0.055313		3.17833	-0.00954		3.17958	0.061035		3.17542	-0.00429		3.17875	-0.02718
3.18583	0.022888		3.18625	0.052929		3.18208	0.028133		3.18542	0.0419617		3.18625	0.053883		3.185	-0.00906		3.18625	0.060081		3.18208	-0.00286		3.18542	-0.02527
3.1925	0.025749		3.19292	0.050068		3.18875	0.033379		3.19208	0.0333786		3.19292	0.051975		3.19167	-0.01097		3.19292	0.060558		3.18875	-0.00191		3.19208	-0.02337
3.19917	0.030041		3.19958	0.049591		3.19542	0.034332		3.19875	0.0243187		3.19958	0.050068		3.19833	-0.01431		3.19958	0.061035		3.19542	-0.00191		3.19875	-0.02146
3.20583	0.032902		3.20625	0.051975		3.20208	0.034809		3.20542	0.0157356		3.20625	0.051022		3.205	-0.01669		3.20625	0.061035		3.20208	-0.00143		3.20542	-0.01907
3.2125	0.034332		3.21292	0.054836		3.20875	0.034809		3.21208	0.0104904		3.21292	0.053406		3.21167	-0.01669		3.21292	0.059128		3.20875	-0.00095		3.21208	-0.01621
3.21917	0.035286		3.21958	0.056744		3.21542	0.029087		3.21875	0.00810623		3.21958	0.05579		3.21833	-0.01574		3.21958	0.05722		3.21542	-0.00143		3.21875	-0.01335
3.22583	0.037193		3.22625	0.058651		3.22208	0.022411		3.22542	0.0100136		3.22625	0.05722		3.225	-0.01621		3.22625	0.055313		3.22208	-0.00238		3.22542	-0.01335
3.2325	0.037193		3.23292	0.058651		3.22875	0.020504		3.23208	0.0133514		3.23292	0.058174		3.23167	-0.01669		3.23292	0.054359		3.22875	-0.00334		3.23208	-0.01478
3.23917	0.03624		3.23958	0.057697		3.23542	0.023842		3.23875	0.0162125		3.23958	0.059605		3.23833	-0.01526		3.23958	0.053883		3.23542	-0.00286		3.23875	-0.01621
3.24583	0.035286		3.24625	0.056267		3.24208	0.027657		3.24542	0.0209808		3.24625	0.057697		3.245	-0.01335		3.24625	0.054836		3.24208	-0.00381		3.24542	-0.01764
3.2525	0.032902		3.25292	0.055313		3.24875	0.027657		3.25208	0.0286102		3.25292	0.052929		3.25167	-0.0124		3.25292	0.056744		3.24875	-0.0062		3.25208	-0.02003
3.25917	0.028133		3.25958	0.055313		3.25542	0.026703		3.25875	0.0362396		3.25958	0.047207		3.25833	-0.0124		3.25958	0.058174		3.25542	-0.00906		3.25875	-0.02289
3.26583	0.021458		3.26625	0.054836		3.26208	0.025749		3.26542	0.0405312		3.26625	0.043869		3.265	-0.01287		3.26625	0.059605		3.26208	-0.01001		3.26542	-0.02337
3.2725	0.015259		3.27292	0.05579		3.26875	0.025272		3.27208	0.041008		3.27292	0.042915		3.27167	-0.01478		3.27292	0.060558		3.26875	-0.01097		3.27208	-0.02146
3.27917	0.01049		3.27958	0.05722		3.27542	0.023842		3.27875	0.0405312		3.27958	0.042915		3.27833	-0.01717		3.27958	0.061035		3.27542	-0.01192		3.27875	-0.02003
3.28583	0.007629		3.28625	0.058651		3.28208	0.01955		3.28542	0.038147		3.28625	0.044346		3.285	-0.0186		3.28625	0.061989		3.28208	-0.01287		3.28542	-0.02003
3.2925	0.006676		3.29292	0.059128		3.28875	0.015259		3.29208	0.0329018		3.29292	0.045776		3.29167	-0.01907		3.29292	0.061989		3.28875	-0.0124		3.29208	-0.0205
3.29917	0.008583		3.29958	0.058174		3.29542	0.012398		3.29875	0.0276566		3.29958	0.047684		3.29833	-0.0186		3.29958	0.061989		3.29542	-0.01144		3.29875	-0.01955
3.30583	0.012875		3.30625	0.056744		3.30208	0.012875		3.30542	0.0252724		3.30625	0.047684		3.305	-0.01621		3.30625	0.062466		3.30208	-0.01049		3.30542	-0.0186
3.3125	0.017643		3.31292	0.055313		3.30875	0.013351		3.31208	0.0238419		3.31292	0.0453		3.31167	-0.01383		3.31292	0.064373		3.30875	-0.00906		3.31208	-0.0186
3.31917	0.021458		3.31958	0.055313		3.31542	0.013828		3.31875	0.0219345		3.31958	0.041485		3.31833	-0.01144		3.31958	0.06485		3.31542	-0.00811		3.31875	-0.01907
3.32583	0.023365		3.32625	0.055313		3.32208	0.017166		3.32542	0.020504		3.32625	0.038147		3.325	-0.01049		3.32625	0.062943		3.32208	-0.00668		3.32542	-0.01907
3.3325	0.025749		3.33292	0.055313		3.32875	0.021458		3.33208	0.0200272		3.33292	0.036716		3.33167	-0.00906		3.33292	0.058174		3.32875	-0.0062		3.33208	-0.01812
3.33917	0.02718		3.33958	0.05579		3.33542	0.022888		3.33875	0.0195503		3.33958	0.036716		3.33833	-0.00811		3.33958	0.053883		3.33542	-0.0062		3.33875	-0.01764
3.34583	0.028133		3.34625	0.05722		3.34208	0.020504		3.34542	0.0157356		3.34625	0.038147		3.345	-0.01001		3.34625	0.051022		3.34208	-0.00715		3.34542	-0.0186
3.3525	0.029564		3.35292	0.058174		3.34875	0.017643		3.35208	0.0128746		3.35292	0.040531		3.35167	-0.01144		3.35292	0.049114		3.34875	-0.00763		3.35208	-0.0205
3.35917	0.031948		3.35958	0.056267		3.35542	0.015259		3.35875	0.0138283		3.35958	0.042915		3.35833	-0.01192		3.35958	0.048637		3.35542	-0.00763		3.35875	-0.02241
3.36583	0.035286		3.36625	0.054836		3.36208	0.010967		3.36542	0.017643		3.36625	0.046253		3.365	-0.01144		3.36625	0.050545		3.36208	-0.00572		3.36542	-0.02432
3.3725	0.03767		3.37292	0.055313		3.36875	0.006199		3.37208	0.0238419		3.37292	0.047684		3.37167	-0.0124		3.37292	0.054359		3.36875	-0.00381		3.37208	-0.02527
3.37917	0.039577		3.37958	0.055313		3.37542	0.004768		3.37875	0.0309944		3.37958	0.047207		3.37833	-0.01335		3.37958	0.056267		3.37542	-0.00143		3.37875	-0.02432
3.38583	0.040054		3.38625	0.053883		3.38208	0.008106		3.38542	0.0391006		3.38625	0.044823		3.385	-0.01335		3.38625	0.057697		3.38208	0		3.38542	-0.02337
3.3925	0.038147		3.39292	0.051498		3.38875	0.013351		3.39208	0.0452995		3.39292	0.042439		3.39167	-0.01383		3.39292	0.05722		3.38875	0.001431		3.39208	-0.02146
3.39917	0.035286		3.39958	0.049591		3.39542	0.01812		3.39875	0.0476837		3.39958	0.042439		3.39833	-0.01287		3.39958	0.05722		3.39542	0.000954		3.39875	-0.01907
3.40583	0.032425		3.40625	0.047207		3.40208	0.021935		3.40542	0.0462532		3.40625	0.043869		3.405	-0.0124		3.40625	0.05722		3.40208	-0.00095		3.40542	-0.01669
3.4125	0.030994		3.41292	0.044823		3.40875	0.025272		3.41208	0.0400543		3.41292	0.046253		3.41167	-0.01144		3.41292	0.057697		3.40875	-0.00238		3.41208	-0.01526
3.41917	0.030041		3.41958	0.043869		3.41542	0.027657		3.41875	0.0324249		3.41958	0.048637		3.41833	-0.01097		3.41958	0.05722		3.41542	-0.00381		3.41875	-0.01574
3.42583	0.029564		3.42625	0.0453		3.42208	0.026226		3.42542	0.0257492		3.42625	0.051022		3.425	-0.01049		3.42625	0.054836		3.42208	-0.00429		3.42542	-0.01717
3.4325	0.029564		3.43292	0.048161		3.42875	0.021458		3.43208	0.0238419		3.43292	0.053406		3.43167	-0.01097		3.43292	0.052452		3.42875	-0.00477		3.43208	-0.01907
3.43917	0.029564		3.43958	0.051975		3.43542	0.015259		3.43875	0.0238419		3.43958	0.053883		3.43833	-0.0124		3.43958	0.051498		3.43542	-0.00429		3.43875	-0.02146
3.44583	0.029087		3.44625	0.056267		3.44208	0.008583		3.44542	0.0238419		3.44625	0.051498		3.445	-0.01383		3.44625	0.051498		3.44208	-0.00429		3.44542	-0.02384
3.4525	0.02718		3.45292	0.060081		3.44875	0.000954		3.45208	0.0243187		3.45292	0.048161		3.45167	-0.01431		3.45292	0.051975		3.44875	-0.00381		3.45208	-0.02575
3.45917	0.023842		3.45958	0.061989		3.45542	-0.00381		3.45875	0.026226		3.45958	0.046253		3.45833	-0.01478		3.45958	0.053406		3.45542	-0.00334		3.45875	-0.02718
3.46583	0.021458		3.46625	0.061989		3.46208	-0.00143		3.46542	0.0295639		3.46625	0.0453		3.465	-0.01478		3.46625	0.054359		3.46208	-0.00334		3.46542	-0.02861
3.4725	0.020504		3.47292	0.060558		3.46875	0.007153		3.47208	0.0333786		3.47292	0.044346		3.47167	-0.01574		3.47292	0.056267		3.46875	-0.00381		3.47208	-0.02909
3.47917	0.020981		3.47958	0.059128		3.47542	0.01812		3.47875	0.0362396		3.47958	0.044346		3.47833	-0.01669		3.47958	0.057697		3.47542	-0.00429		3.47875	-0.02909
3.48583	0.020027		3.48625	0.058651		3.48208	0.02861		3.48542	0.038147		3.48625	0.045776		3.485	-0.01621		3.48625	0.059605		3.48208	-0.00525		3.48542	-0.02766
3.4925	0.019073		3.49292	0.058174		3.48875	0.037193		3.49208	0.0414848		3.49292	0.047207		3.49167	-0.01621		3.49292	0.061989		3.48875	-0.0062		3.49208	-0.02623
3.49917	0.018597		3.49958	0.058174		3.49542	0.042439		3.49875	0.0457764		3.49958	0.048637		3.49833	-0.01574		3.49958	0.064373		3.49542	-0.00715		3.49875	-0.0248
3.50583	0.01812		3.50625	0.059128		3.50208	0.039101		3.50542	0.0462532		3.50625	0.049591		3.505	-0.01526		3.50625	0.066757		3.50208	-0.00763		3.50542	-0.02384
3.5125	0.01812		3.51292	0.059605		3.50875	0.030041		3.51208	0.0448227		3.51292	0.051022		3.51167	-0.01478		3.51292	0.068188		3.50875	-0.00715		3.51208	-0.02384
3.51917	0.01812		3.51958	0.059128		3.51542	0.019073		3.51875	0.0414848		3.51958	0.050545		3.51833	-0.01431		3.51958	0.069141		3.51542	-0.00668		3.51875	-0.02337
3.52583	0.01955		3.52625	0.05722		3.52208	0.010967		3.52542	0.0376701		3.52625	0.048637		3.525	-0.01574		3.52625	0.067234		3.52208	-0.00668		3.52542	-0.02384
3.5325	0.022888		3.53292	0.055313		3.52875	0.004768		3.53208	0.0324249		3.53292	0.04673		3.53167	-0.01431		3.53292	0.063419		3.52875	-0.00668		3.53208	-0.02384
3.53917	0.024796		3.53958	0.053883		3.53542	0.001907		3.53875	0.0286102		3.53958	0.047207		3.53833	-0.01287		3.53958	0.059605		3.53542	-0.00668		3.53875	-0.02337
3.54583	0.025272		3.54625	0.052452		3.54208	0.001907		3.54542	0.0276566		3.54625	0.049591		3.545	-0.01144		3.54625	0.057697		3.54208	-0.00668		3.54542	-0.02337
3.5525	0.023842		3.55292	0.050068		3.54875	0.003815		3.55208	0.0295639		3.55292	0.051975		3.55167	-0.01049		3.55292	0.056267		3.54875	-0.00572		3.55208	-0.02384
3.55917	0.022411		3.55958	0.047684		3.55542	0.006676		3.55875	0.0348091		3.55958	0.055313		3.55833	-0.00954		3.55958	0.053883		3.55542	-0.00525		3.55875	-0.0248
3.56583	0.020981		3.56625	0.046253		3.56208	0.010014		3.56542	0.0419617		3.56625	0.059605		3.565	-0.00763		3.56625	0.052929		3.56208	-0.00477		3.56542	-0.02527
3.5725	0.019073		3.57292	0.046253		3.56875	0.014782		3.57208	0.0491142		3.57292	0.062943		3.57167	-0.00858		3.57292	0.052929		3.56875	-0.00572		3.57208	-0.02718
3.57917	0.01812		3.57958	0.047207		3.57542	0.020504		3.57875	0.0514984		3.57958	0.063896		3.57833	-0.01144		3.57958	0.053883		3.57542	-0.0062		3.57875	-0.02956
3.58583	0.018597		3.58625	0.048161		3.58208	0.025749		3.58542	0.0505447		3.58625	0.063896		3.585	-0.01478		3.58625	0.052929		3.58208	-0.0062		3.58542	-0.03147
3.5925	0.019073		3.59292	0.049591		3.58875	0.030518		3.59208	0.0472069		3.59292	0.063419		3.59167	-0.01717		3.59292	0.051975		3.58875	-0.00668		3.59208	-0.03242
3.59917	0.01812		3.59958	0.052452		3.59542	0.034332		3.59875	0.0424385		3.59958	0.061035		3.59833	-0.01907		3.59958	0.052929		3.59542	-0.00668		3.59875	-0.03195
3.60583	0.016689		3.60625	0.054359		3.60208	0.03624		3.60542	0.0395775		3.60625	0.056267		3.605	-0.02146		3.60625	0.054836		3.60208	-0.00525		3.60542	-0.03195
3.6125	0.016212		3.61292	0.054359		3.60875	0.034809		3.61208	0.0391006		3.61292	0.051975		3.61167	-0.02289		3.61292	0.05579		3.60875	-0.00238		3.61208	-0.03147
3.61917	0.015736		3.61958	0.053406		3.61542	0.030518		3.61875	0.0391006		3.61958	0.049114		3.61833	-0.02337		3.61958	0.056744		3.61542	0.001907		3.61875	-0.03052
3.62583	0.017166		3.62625	0.051975		3.62208	0.025272		3.62542	0.0376701		3.62625	0.0453		3.625	-0.02193		3.62625	0.058174		3.62208	0.004768		3.62542	-0.02909
3.6325	0.018597		3.63292	0.051498		3.62875	0.020981		3.63208	0.0371933		3.63292	0.041962		3.63167	-0.02003		3.63292	0.059128		3.62875	0.005245		3.63208	-0.02813
3.63917	0.020027		3.63958	0.051022		3.63542	0.019073		3.63875	0.0391006		3.63958	0.041962		3.63833	-0.01812		3.63958	0.057697		3.63542	0.003338		3.63875	-0.02861
3.64583	0.021458		3.64625	0.051022		3.64208	0.016212		3.64542	0.0395775		3.64625	0.046253		3.645	-0.01669		3.64625	0.055313		3.64208	0.001907		3.64542	-0.03004
3.6525	0.021935		3.65292	0.051498		3.64875	0.013351		3.65208	0.0391006		3.65292	0.050545		3.65167	-0.01526		3.65292	0.053406		3.64875	0.000477		3.65208	-0.03147
3.65917	0.021458		3.65958	0.051975		3.65542	0.011921		3.65875	0.0405312		3.65958	0.053406		3.65833	-0.01574		3.65958	0.051498		3.65542	-0.00143		3.65875	-0.03099
3.66583	0.01955		3.66625	0.052452		3.66208	0.014305		3.66542	0.0443459		3.66625	0.054836		3.665	-0.01764		3.66625	0.050545		3.66208	-0.00381		3.66542	-0.02861
3.6725	0.01812		3.67292	0.052929		3.66875	0.017643		3.67208	0.0476837		3.67292	0.056267		3.67167	-0.0186		3.67292	0.051022		3.66875	-0.00477		3.67208	-0.02575
3.67917	0.017643		3.67958	0.05579		3.67542	0.018597		3.67875	0.04673		3.67958	0.056744		3.67833	-0.01812		3.67958	0.051975		3.67542	-0.00381		3.67875	-0.02337
3.68583	0.017643		3.68625	0.058651		3.68208	0.01812		3.68542	0.0424385		3.68625	0.055313		3.685	-0.01717		3.68625	0.051975		3.68208	-0.00238		3.68542	-0.02098
3.6925	0.016689		3.69292	0.059605		3.68875	0.017643		3.69208	0.0386238		3.69292	0.054359		3.69167	-0.01717		3.69292	0.052452		3.68875	-0.00238		3.69208	-0.01907
3.69917	0.016212		3.69958	0.059605		3.69542	0.018597		3.69875	0.035286		3.69958	0.054836		3.69833	-0.01764		3.69958	0.054359		3.69542	-0.00429		3.69875	-0.02003
3.70583	0.015736		3.70625	0.060081		3.70208	0.018597		3.70542	0.0324249		3.70625	0.056267		3.705	-0.01717		3.70625	0.05722		3.70208	-0.00668		3.70542	-0.02241
3.7125	0.013828		3.71292	0.060558		3.70875	0.018597		3.71208	0.0309944		3.71292	0.056267		3.71167	-0.01574		3.71292	0.059128		3.70875	-0.00858		3.71208	-0.02527
3.71917	0.012398		3.71958	0.060081		3.71542	0.021458		3.71875	0.0309944		3.71958	0.054836		3.71833	-0.01526		3.71958	0.059605		3.71542	-0.00954		3.71875	-0.0267
3.72583	0.011444		3.72625	0.058651		3.72208	0.027657		3.72542	0.0300407		3.72625	0.052929		3.725	-0.01574		3.72625	0.060081		3.72208	-0.01049		3.72542	-0.02766
3.7325	0.011444		3.73292	0.058174		3.72875	0.033855		3.73208	0.026226		3.73292	0.051498		3.73167	-0.01621		3.73292	0.061035		3.72875	-0.01049		3.73208	-0.02861
3.73917	0.010967		3.73958	0.05722		3.73542	0.035286		3.73875	0.0214577		3.73958	0.051975		3.73833	-0.01526		3.73958	0.061989		3.73542	-0.01001		3.73875	-0.02861
3.74583	0.01049		3.74625	0.05722		3.74208	0.033379		3.74542	0.0166893		3.74625	0.052452		3.745	-0.01431		3.74625	0.061512		3.74208	-0.00811		3.74542	-0.02813
3.7525	0.010014		3.75292	0.056744		3.74875	0.030518		3.75208	0.0119209		3.75292	0.053406		3.75167	-0.01383		3.75292	0.061989		3.74875	-0.00525		3.75208	-0.0267
3.75917	0.01049		3.75958	0.05579		3.75542	0.026226		3.75875	0.00762939		3.75958	0.054836		3.75833	-0.01431		3.75958	0.063896		3.75542	-0.00286		3.75875	-0.02432
3.76583	0.011444		3.76625	0.053883		3.76208	0.021935		3.76542	0.00572205		3.76625	0.057697		3.765	-0.01621		3.76625	0.065804		3.76208	-0.00191		3.76542	-0.02193
3.7725	0.011921		3.77292	0.051022		3.76875	0.018597		3.77208	0.00858307		3.77292	0.060081		3.77167	-0.0205		3.77292	0.067234		3.76875	-0.00238		3.77208	-0.01955
3.77917	0.013351		3.77958	0.048637		3.77542	0.01812		3.77875	0.0143051		3.77958	0.061035		3.77833	-0.02527		3.77958	0.067711		3.77542	-0.00238		3.77875	-0.01812
3.78583	0.015736		3.78625	0.047207		3.78208	0.017643		3.78542	0.0185966		3.78625	0.060558		3.785	-0.02861		3.78625	0.067711		3.78208	-0.00191		3.78542	-0.01764
3.7925	0.01955		3.79292	0.046253		3.78875	0.017166		3.79208	0.0195503		3.79292	0.061989		3.79167	-0.03147		3.79292	0.065804		3.78875	-0.00238		3.79208	-0.01907
3.79917	0.021935		3.79958	0.045776		3.79542	0.019073		3.79875	0.0195503		3.79958	0.064373		3.79833	-0.03242		3.79958	0.062943		3.79542	-0.00429		3.79875	-0.02146
3.80583	0.022888		3.80625	0.046253		3.80208	0.020981		3.80542	0.0200272		3.80625	0.06628		3.805	-0.03195		3.80625	0.060558		3.80208	-0.00525		3.80542	-0.02432
3.8125	0.022888		3.81292	0.048161		3.80875	0.021458		3.81208	0.0190735		3.81292	0.06485		3.81167	-0.02718		3.81292	0.060081		3.80875	-0.00429		3.81208	-0.02527
3.81917	0.021458		3.81958	0.051022		3.81542	0.020981		3.81875	0.0143051		3.81958	0.061035		3.81833	-0.01955		3.81958	0.061035		3.81542	-0.00191		3.81875	-0.02575
3.82583	0.020504		3.82625	0.052929		3.82208	0.020027		3.82542	0.00905991		3.82625	0.056744		3.825	-0.01335		3.82625	0.062466		3.82208	-0.00143		3.82542	-0.0267
3.8325	0.019073		3.83292	0.051975		3.82875	0.01955		3.83208	0.00572205		3.83292	0.051975		3.83167	-0.01144		3.83292	0.063896		3.82875	-0.00143		3.83208	-0.02766
3.83917	0.018597		3.83958	0.050545		3.83542	0.016212		3.83875	0.00810623		3.83958	0.048637		3.83833	-0.01144		3.83958	0.06485		3.83542	-0.00191		3.83875	-0.02766
3.84583	0.018597		3.84625	0.049114		3.84208	0.011921		3.84542	0.014782		3.84625	0.045776		3.845	-0.01049		3.84625	0.06485		3.84208	-0.00191		3.84542	-0.02718
3.8525	0.020504		3.85292	0.049114		3.84875	0.008583		3.85208	0.0224113		3.85292	0.044823		3.85167	-0.01097		3.85292	0.064373		3.84875	-0.00286		3.85208	-0.02718
3.85917	0.023365		3.85958	0.049591		3.85542	0.00906		3.85875	0.0314713		3.85958	0.04673		3.85833	-0.01192		3.85958	0.061989		3.85542	-0.00334		3.85875	-0.02766
3.86583	0.025749		3.86625	0.052452		3.86208	0.012875		3.86542	0.041008		3.86625	0.051498		3.865	-0.01097		3.86625	0.059605		3.86208	-0.00334		3.86542	-0.02718
3.8725	0.026703		3.87292	0.05579		3.86875	0.017166		3.87208	0.0500679		3.87292	0.055313		3.87167	-0.00715		3.87292	0.059128		3.86875	-0.00381		3.87208	-0.02575
3.87917	0.026226		3.87958	0.059605		3.87542	0.021935		3.87875	0.0548363		3.87958	0.056267		3.87833	-0.00286		3.87958	0.060081		3.87542	-0.00381		3.87875	-0.02432
3.88583	0.024796		3.88625	0.062943		3.88208	0.02861		3.88542	0.0534058		3.88625	0.05579		3.885	-0.00048		3.88625	0.061512		3.88208	-0.00429		3.88542	-0.02384
3.8925	0.023365		3.89292	0.064373		3.88875	0.034332		3.89208	0.0448227		3.89292	0.053883		3.89167	0.000954		3.89292	0.061989		3.88875	-0.00429		3.89208	-0.02337
3.89917	0.021935		3.89958	0.06485		3.89542	0.035286		3.89875	0.0348091		3.89958	0.051498		3.89833	0.002384		3.89958	0.062466		3.89542	-0.00429		3.89875	-0.02289
3.90583	0.020981		3.90625	0.063419		3.90208	0.031948		3.90542	0.0257492		3.90625	0.049114		3.905	0.002861		3.90625	0.062466		3.90208	-0.00429		3.90542	-0.02289
3.9125	0.021935		3.91292	0.061035		3.90875	0.028133		3.91208	0.0200272		3.91292	0.048637		3.91167	0.000477		3.91292	0.061989		3.90875	-0.00381		3.91208	-0.02384
3.91917	0.024796		3.91958	0.057697		3.91542	0.025749		3.91875	0.0171661		3.91958	0.050068		3.91833	-0.00381		3.91958	0.062943		3.91542	-0.00286		3.91875	-0.02527
3.92583	0.027657		3.92625	0.054359		3.92208	0.021935		3.92542	0.014782		3.92625	0.052929		3.925	-0.00858		3.92625	0.065327		3.92208	-0.00238		3.92542	-0.02766
3.9325	0.02861		3.93292	0.051022		3.92875	0.020027		3.93208	0.0157356		3.93292	0.056744		3.93167	-0.01335		3.93292	0.067234		3.92875	-0.00191		3.93208	-0.02956
3.93917	0.02718		3.93958	0.047684		3.93542	0.023365		3.93875	0.0195503		3.93958	0.059128		3.93833	-0.0186		3.93958	0.067234		3.93542	-0.00191		3.93875	-0.02956
3.94583	0.024319		3.94625	0.045776		3.94208	0.030518		3.94542	0.0267029		3.94625	0.059605		3.945	-0.02432		3.94625	0.067711		3.94208	-0.00191		3.94542	-0.02813
3.9525	0.020504		3.95292	0.046253		3.94875	0.035286		3.95208	0.0309944		3.95292	0.058174		3.95167	-0.02623		3.95292	0.068665		3.94875	-0.00095		3.95208	-0.02623
3.95917	0.016212		3.95958	0.049591		3.95542	0.037193		3.95875	0.0309944		3.95958	0.056267		3.95833	-0.02432		3.95958	0.069141		3.95542	0.000954		3.95875	-0.02527
3.96583	0.013828		3.96625	0.053883		3.96208	0.039101		3.96542	0.0314713		3.96625	0.053883		3.965	-0.01955		3.96625	0.068665		3.96208	0.002384		3.96542	-0.02384
3.9725	0.015259		3.97292	0.05722		3.96875	0.040054		3.97208	0.0348091		3.97292	0.051498		3.97167	-0.01574		3.97292	0.068665		3.96875	0.003815		3.97208	-0.02289
3.97917	0.01812		3.97958	0.059605		3.97542	0.036716		3.97875	0.0400543		3.97958	0.050068		3.97833	-0.01287		3.97958	0.069141		3.97542	0.003338		3.97875	-0.02337
3.98583	0.020504		3.98625	0.061035		3.98208	0.02861		3.98542	0.043869		3.98625	0.050068		3.985	-0.01097		3.98625	0.068188		3.98208	0.002384		3.98542	-0.0267
3.9925	0.021458		3.99292	0.062943		3.98875	0.022411		3.99208	0.0462532		3.99292	0.048637		3.99167	-0.00954		3.99292	0.065327		3.98875	0.000477		3.99208	-0.03052
3.99917	0.021935		3.99958	0.063419		3.99542	0.018597		3.99875	0.0486374		3.99958	0.04673		3.99833	-0.00668		3.99958	0.060558		3.99542	-0.00191		3.99875	-0.0329
4.00583	0.021935		4.00625	0.063896		4.00208	0.014782		4.00542	0.0505447		4.00625	0.046253		4.005	-0.00429		4.00625	0.055313		4.00208	-0.00381		4.00542	-0.03624
4.0125	0.01955		4.01292	0.06485		4.00875	0.00906		4.01208	0.0505447		4.01292	0.048161		4.01167	-0.00381		4.01292	0.051022		4.00875	-0.0062		4.01208	-0.03862
4.01917	0.015259		4.01958	0.065327		4.01542	0.005245		4.01875	0.0472069		4.01958	0.051022		4.01833	-0.00477		4.01958	0.049114		4.01542	-0.00668		4.01875	-0.0391
4.02583	0.011921		4.02625	0.065327		4.02208	0.007153		4.02542	0.043869		4.02625	0.053883		4.025	-0.00572		4.02625	0.049114		4.02208	-0.0062		4.02542	-0.03815
4.0325	0.011444		4.03292	0.063896		4.02875	0.010014		4.03208	0.0419617		4.03292	0.056267		4.03167	-0.00668		4.03292	0.050545		4.02875	-0.00525		4.03208	-0.03624
4.03917	0.012875		4.03958	0.061512		4.03542	0.010967		4.03875	0.0424385		4.03958	0.058651		4.03833	-0.00906		4.03958	0.052929		4.03542	-0.00525		4.03875	-0.03386
4.04583	0.013828		4.04625	0.059605		4.04208	0.010967		4.04542	0.0405312		4.04625	0.059128		4.045	-0.01192		4.04625	0.05579		4.04208	-0.00572		4.04542	-0.03099
4.0525	0.014782		4.05292	0.058651		4.04875	0.012398		4.05208	0.0348091		4.05292	0.058174		4.05167	-0.01287		4.05292	0.058174		4.04875	-0.0062		4.05208	-0.02813
4.05917	0.017643		4.05958	0.060081		4.05542	0.015736		4.05875	0.0295639		4.05958	0.056267		4.05833	-0.01192		4.05958	0.058651		4.05542	-0.00715		4.05875	-0.02718
4.06583	0.021458		4.06625	0.061512		4.06208	0.017166		4.06542	0.026226		4.06625	0.05579		4.065	-0.01192		4.06625	0.057697		4.06208	-0.00906		4.06542	-0.02623
4.0725	0.022888		4.07292	0.063419		4.06875	0.016689		4.07208	0.0252724		4.07292	0.056744		4.07167	-0.01621		4.07292	0.057697		4.06875	-0.01001		4.07208	-0.02527
4.07917	0.021935		4.07958	0.065327		4.07542	0.015736		4.07875	0.0267029		4.07958	0.057697		4.07833	-0.02289		4.07958	0.059128		4.07542	-0.00906		4.07875	-0.0248
4.08583	0.020027		4.08625	0.066757		4.08208	0.015259		4.08542	0.0329018		4.08625	0.059128		4.085	-0.02909		4.08625	0.061035		4.08208	-0.00763		4.08542	-0.02432
4.0925	0.019073		4.09292	0.067234		4.08875	0.014782		4.09208	0.0448227		4.09292	0.060081		4.09167	-0.03481		4.09292	0.061989		4.08875	-0.00715		4.09208	-0.02384
4.09917	0.019073		4.09958	0.066757		4.09542	0.012398		4.09875	0.0562668		4.09958	0.059128		4.09833	-0.0391		4.09958	0.061989		4.09542	-0.0062		4.09875	-0.02384
4.10583	0.01812		4.10625	0.06485		4.10208	0.009537		4.10542	0.0619888		4.10625	0.056744		4.105	-0.03958		4.10625	0.061035		4.10208	-0.00525		4.10542	-0.02527
4.1125	0.018597		4.11292	0.062943		4.10875	0.006676		4.11208	0.0610352		4.11292	0.054836		4.11167	-0.03433		4.11292	0.060081		4.10875	-0.00429		4.11208	-0.0267
4.11917	0.01955		4.11958	0.061035		4.11542	0.004292		4.11875	0.0576973		4.11958	0.053883		4.11833	-0.02527		4.11958	0.058174		4.11542	-0.00286		4.11875	-0.02718
4.12583	0.021458		4.12625	0.059128		4.12208	0.004292		4.12542	0.0543594		4.12625	0.052929		4.125	-0.01717		4.12625	0.056267		4.12208	-0.00191		4.12542	-0.02766
4.1325	0.023365		4.13292	0.05722		4.12875	0.008106		4.13208	0.0495911		4.13292	0.052452		4.13167	-0.01144		4.13292	0.054359		4.12875	-0.00095		4.13208	-0.02813
4.13917	0.024796		4.13958	0.056744		4.13542	0.013351		4.13875	0.0457764		4.13958	0.052452		4.13833	-0.00763		4.13958	0.051975		4.13542	-0.00095		4.13875	-0.02861
4.14583	0.02718		4.14625	0.056744		4.14208	0.018597		4.14542	0.043869		4.14625	0.052929		4.145	-0.00572		4.14625	0.050545		4.14208	-0.00095		4.14542	-0.02861
4.1525	0.028133		4.15292	0.057697		4.14875	0.025272		4.15208	0.0457764		4.15292	0.053883		4.15167	-0.00715		4.15292	0.049591		4.14875	-0.00143		4.15208	-0.02813
4.15917	0.029087		4.15958	0.059128		4.15542	0.033379		4.15875	0.0486374		4.15958	0.055313		4.15833	-0.01192		4.15958	0.049591		4.15542	-0.00238		4.15875	-0.02766
4.16583	0.02861		4.16625	0.060558		4.16208	0.040054		4.16542	0.0510216		4.16625	0.058651		4.165	-0.01621		4.16625	0.049114		4.16208	-0.00381		4.16542	-0.02909
4.1725	0.026703		4.17292	0.059605		4.16875	0.042439		4.17208	0.0491142		4.17292	0.063419		4.17167	-0.0186		4.17292	0.050545		4.16875	-0.00477		4.17208	-0.03052
4.17917	0.024796		4.17958	0.05722		4.17542	0.040531		4.17875	0.0443459		4.17958	0.068188		4.17833	-0.0186		4.17958	0.053406		4.17542	-0.00477		4.17875	-0.03147
4.18583	0.023842		4.18625	0.056267		4.18208	0.037193		4.18542	0.0414848		4.18625	0.074387		4.185	-0.0186		4.18625	0.056267		4.18208	-0.00477		4.18542	-0.03147
4.1925	0.024319		4.19292	0.05579		4.18875	0.035286		4.19208	0.0405312		4.19292	0.082493		4.19167	-0.02003		4.19292	0.058651		4.18875	-0.00477		4.19208	-0.03195
4.19917	0.023842		4.19958	0.05579		4.19542	0.033379		4.19875	0.0400543		4.19958	0.088692		4.19833	-0.0205		4.19958	0.060558		4.19542	-0.00429		4.19875	-0.0329
4.20583	0.023365		4.20625	0.056267		4.20208	0.029087		4.20542	0.038147		4.20625	0.089169		4.205	-0.0205		4.20625	0.061035		4.20208	-0.00381		4.20542	-0.03386
4.2125	0.024319		4.21292	0.058174		4.20875	0.021935		4.21208	0.0362396		4.21292	0.086784		4.21167	-0.01955		4.21292	0.061512		4.20875	-0.00286		4.21208	-0.03433
4.21917	0.025272		4.21958	0.060081		4.21542	0.019073		4.21875	0.0324249		4.21958	0.084877		4.21833	-0.01955		4.21958	0.062466		4.21542	-0.00238		4.21875	-0.03481
4.22583	0.024796		4.22625	0.059605		4.22208	0.020504		4.22542	0.026226		4.22625	0.080585		4.225	-0.02098		4.22625	0.06485		4.22208	-0.00381		4.22542	-0.03481
4.2325	0.023365		4.23292	0.056267		4.22875	0.024319		4.23208	0.0219345		4.23292	0.072956		4.23167	-0.02146		4.23292	0.066757		4.22875	-0.00525		4.23208	-0.03433
4.23917	0.023842		4.23958	0.051975		4.23542	0.024796		4.23875	0.0214577		4.23958	0.063896		4.23833	-0.02146		4.23958	0.067711		4.23542	-0.00668		4.23875	-0.03338
4.24583	0.024319		4.24625	0.04673		4.24208	0.023365		4.24542	0.0247955		4.24625	0.058651		4.245	-0.0205		4.24625	0.068665		4.24208	-0.00668		4.24542	-0.03099
4.2525	0.022888		4.25292	0.042915		4.24875	0.023842		4.25208	0.0314713		4.25292	0.056744		4.25167	-0.01907		4.25292	0.070095		4.24875	-0.00668		4.25208	-0.02766
4.25917	0.022411		4.25958	0.041008		4.25542	0.025749		4.25875	0.0429153		4.25958	0.055313		4.25833	-0.01669		4.25958	0.070572		4.25542	-0.0062		4.25875	-0.0248
4.26583	0.021935		4.26625	0.041008		4.26208	0.027657		4.26542	0.0557899		4.26625	0.054836		4.265	-0.01287		4.26625	0.067711		4.26208	-0.00381		4.26542	-0.02384
4.2725	0.022888		4.27292	0.043392		4.26875	0.029087		4.27208	0.0634193		4.27292	0.056744		4.27167	-0.00858		4.27292	0.063896		4.26875	-0.00095		4.27208	-0.02337
4.27917	0.022411		4.27958	0.047207		4.27542	0.032425		4.27875	0.0638962		4.27958	0.059605		4.27833	-0.00429		4.27958	0.061035		4.27542	0.001431		4.27875	-0.02337
4.28583	0.023365		4.28625	0.051022		4.28208	0.03767		4.28542	0.0619888		4.28625	0.061035		4.285	-0.00143		4.28625	0.059128		4.28208	0.002384		4.28542	-0.02337
4.2925	0.024796		4.29292	0.053406		4.28875	0.041485		4.29208	0.0605583		4.29292	0.060558		4.29167	-0.00048		4.29292	0.058651		4.28875	0.002384		4.29208	-0.02432
4.29917	0.026226		4.29958	0.054836		4.29542	0.043392		4.29875	0.0576973		4.29958	0.060558		4.29833	0		4.29958	0.060081		4.29542	0.002384		4.29875	-0.02527
4.30583	0.026226		4.30625	0.056744		4.30208	0.042915		4.30542	0.0534058		4.30625	0.061512		4.305	-0.00048		4.30625	0.064373		4.30208	0.001431		4.30542	-0.02575
4.3125	0.02718		4.31292	0.05722		4.30875	0.040054		4.31208	0.0491142		4.31292	0.061035		4.31167	-0.00286		4.31292	0.069618		4.30875	0.000477		4.31208	-0.02718
4.31917	0.029087		4.31958	0.056744		4.31542	0.035286		4.31875	0.0472069		4.31958	0.058651		4.31833	-0.00572		4.31958	0.07391		4.31542	-0.00095		4.31875	-0.02909
4.32583	0.029564		4.32625	0.05579		4.32208	0.030994		4.32542	0.04673		4.32625	0.056744		4.325	-0.00906		4.32625	0.076771		4.32208	-0.00238		4.32542	-0.03052
4.3325	0.029087		4.33292	0.05579		4.32875	0.029087		4.33208	0.0457764		4.33292	0.05579		4.33167	-0.01287		4.33292	0.077724		4.32875	-0.00238		4.33208	-0.03099
4.33917	0.029087		4.33958	0.056744		4.33542	0.02861		4.33875	0.0443459		4.33958	0.053883		4.33833	-0.01669		4.33958	0.076294		4.33542	-0.00095		4.33875	-0.03195
4.34583	0.030041		4.34625	0.05722		4.34208	0.024796		4.34542	0.0443459		4.34625	0.051975		4.345	-0.02098		4.34625	0.072956		4.34208	0.000954		4.34542	-0.03386
4.3525	0.029564		4.35292	0.055313		4.34875	0.016689		4.35208	0.043869		4.35292	0.051022		4.35167	-0.02384		4.35292	0.069618		4.34875	0.002384		4.35208	-0.03529
4.35917	0.025749		4.35958	0.052452		4.35542	0.009537		4.35875	0.0429153		4.35958	0.051498		4.35833	-0.0248		4.35958	0.065804		4.35542	0.003338		4.35875	-0.03576
4.36583	0.021935		4.36625	0.048637		4.36208	0.005722		4.36542	0.0419617		4.36625	0.052452		4.365	-0.02575		4.36625	0.061989		4.36208	0.002861		4.36542	-0.03529
4.3725	0.020981		4.37292	0.044823		4.36875	0.005722		4.37208	0.0424385		4.37292	0.051975		4.37167	-0.02718		4.37292	0.058651		4.36875	0.002384		4.37208	-0.03481
4.37917	0.020981		4.37958	0.042439		4.37542	0.006676		4.37875	0.0452995		4.37958	0.051498		4.37833	-0.02909		4.37958	0.058174		4.37542	0.001431		4.37875	-0.03433
4.38583	0.020504		4.38625	0.041008		4.38208	0.01049		4.38542	0.0495911		4.38625	0.050545		4.385	-0.02909		4.38625	0.060081		4.38208	0		4.38542	-0.03242
4.3925	0.01955		4.39292	0.041962		4.38875	0.018597		4.39208	0.0524521		4.39292	0.051022		4.39167	-0.02813		4.39292	0.061989		4.38875	-0.00143		4.39208	-0.03004
4.39917	0.020504		4.39958	0.043869		4.39542	0.026226		4.39875	0.0534058		4.39958	0.052452		4.39833	-0.02718		4.39958	0.064373		4.39542	-0.00191		4.39875	-0.02909
4.40583	0.022411		4.40625	0.04673		4.40208	0.029564		4.40542	0.0538826		4.40625	0.054836		4.405	-0.0267		4.40625	0.067711		4.40208	-0.00143		4.40542	-0.02956
4.4125	0.023365		4.41292	0.048161		4.40875	0.028133		4.41208	0.0548363		4.41292	0.056744		4.41167	-0.02623		4.41292	0.071526		4.40875	-0.00143		4.41208	-0.02956
4.41917	0.023365		4.41958	0.049114		4.41542	0.025749		4.41875	0.0557899		4.41958	0.058651		4.41833	-0.02575		4.41958	0.073433		4.41542	-0.00095		4.41875	-0.03004
4.42583	0.021935		4.42625	0.050545		4.42208	0.022411		4.42542	0.0548363		4.42625	0.061035		4.425	-0.02718		4.42625	0.072956		4.42208	0		4.42542	-0.03052
4.4325	0.020027		4.43292	0.053406		4.42875	0.017166		4.43208	0.0514984		4.43292	0.062943		4.43167	-0.03004		4.43292	0.072956		4.42875	0.000954		4.43208	-0.03195
4.43917	0.01812		4.43958	0.056744		4.43542	0.014782		4.43875	0.0472069		4.43958	0.063419		4.43833	-0.03242		4.43958	0.072479		4.43542	0.001431		4.43875	-0.03242
4.44583	0.016212		4.44625	0.060558		4.44208	0.01812		4.44542	0.0419617		4.44625	0.063896		4.445	-0.03338		4.44625	0.071526		4.44208	0.001907		4.44542	-0.0329
4.4525	0.015259		4.45292	0.062943		4.44875	0.021935		4.45208	0.0357628		4.45292	0.065327		4.45167	-0.0329		4.45292	0.071049		4.44875	0.002861		4.45208	-0.0329
4.45917	0.014782		4.45958	0.064373		4.45542	0.021935		4.45875	0.0290871		4.45958	0.067234		4.45833	-0.03099		4.45958	0.069618		4.45542	0.002384		4.45875	-0.03338
4.46583	0.014305		4.46625	0.062466		4.46208	0.01812		4.46542	0.0267029		4.46625	0.067711		4.465	-0.02623		4.46625	0.067234		4.46208	0.000477		4.46542	-0.03338
4.4725	0.014305		4.47292	0.059605		4.46875	0.016689		4.47208	0.0290871		4.47292	0.06628		4.47167	-0.02193		4.47292	0.063896		4.46875	-0.00191		4.47208	-0.03338
4.47917	0.014305		4.47958	0.05722		4.47542	0.01812		4.47875	0.0333786		4.47958	0.063896		4.47833	-0.0186		4.47958	0.060558		4.47542	-0.00477		4.47875	-0.03195
4.48583	0.015259		4.48625	0.05722		4.48208	0.015736		4.48542	0.0391006		4.48625	0.061512		4.485	-0.01621		4.48625	0.059605		4.48208	-0.0062		4.48542	-0.02956
4.4925	0.014782		4.49292	0.059605		4.48875	0.011921		4.49208	0.043869		4.49292	0.058651		4.49167	-0.01431		4.49292	0.059128		4.48875	-0.00763		4.49208	-0.02766
4.49917	0.012398		4.49958	0.063419		4.49542	0.011444		4.49875	0.0476837		4.49958	0.05722		4.49833	-0.0124		4.49958	0.059605		4.49542	-0.00858		4.49875	-0.0267
4.50583	0.009537		4.50625	0.067234		4.50208	0.016689		4.50542	0.0495911		4.50625	0.056267		4.505	-0.01144		4.50625	0.060558		4.50208	-0.00811		4.50542	-0.02623
4.5125	0.00906		4.51292	0.071049		4.50875	0.023365		4.51208	0.0510216		4.51292	0.05579		4.51167	-0.01192		4.51292	0.062466		4.50875	-0.00763		4.51208	-0.02575
4.51917	0.01049		4.51958	0.074387		4.51542	0.02861		4.51875	0.0524521		4.51958	0.05579		4.51833	-0.01192		4.51958	0.06485		4.51542	-0.00668		4.51875	-0.02718
4.52583	0.011444		4.52625	0.076294		4.52208	0.032425		4.52542	0.0529289		4.52625	0.05579		4.525	-0.01335		4.52625	0.066757		4.52208	-0.00668		4.52542	-0.02956
4.5325	0.012398		4.53292	0.075817		4.52875	0.037193		4.53208	0.0514984		4.53292	0.056267		4.53167	-0.01431		4.53292	0.067234		4.52875	-0.0062		4.53208	-0.03099
4.53917	0.014305		4.53958	0.07534		4.53542	0.041962		4.53875	0.0500679		4.53958	0.056267		4.53833	-0.01478		4.53958	0.067234		4.53542	-0.00572		4.53875	-0.03099
4.54583	0.017166		4.54625	0.074863		4.54208	0.0453		4.54542	0.0495911		4.54625	0.054836		4.545	-0.01574		4.54625	0.067711		4.54208	-0.00477		4.54542	-0.02956
4.5525	0.019073		4.55292	0.074387		4.54875	0.044346		4.55208	0.0476837		4.55292	0.054359		4.55167	-0.01717		4.55292	0.068188		4.54875	-0.00286		4.55208	-0.02766
4.55917	0.018597		4.55958	0.071526		4.55542	0.040531		4.55875	0.0448227		4.55958	0.056267		4.55833	-0.01812		4.55958	0.068665		4.55542	0.000477		4.55875	-0.0267
4.56583	0.017643		4.56625	0.067234		4.56208	0.039101		4.56542	0.0433922		4.56625	0.058651		4.565	-0.01717		4.56625	0.067234		4.56208	0.003338		4.56542	-0.0267
4.5725	0.017166		4.57292	0.063896		4.56875	0.041008		4.57208	0.0443459		4.57292	0.062466		4.57167	-0.01526		4.57292	0.067234		4.56875	0.004768		4.57208	-0.02766
4.57917	0.017166		4.57958	0.061035		4.57542	0.042915		4.57875	0.0452995		4.57958	0.065804		4.57833	-0.01335		4.57958	0.068665		4.57542	0.005722		4.57875	-0.02813
4.58583	0.017166		4.58625	0.060081		4.58208	0.043392		4.58542	0.0457764		4.58625	0.068665		4.585	-0.01144		4.58625	0.069618		4.58208	0.005722		4.58542	-0.02813
4.5925	0.017166		4.59292	0.059128		4.58875	0.042439		4.59208	0.0457764		4.59292	0.071526		4.59167	-0.00858		4.59292	0.070095		4.58875	0.004768		4.59208	-0.02718
4.59917	0.017643		4.59958	0.059128		4.59542	0.041962		4.59875	0.0476837		4.59958	0.072479		4.59833	-0.00668		4.59958	0.070095		4.59542	0.002861		4.59875	-0.02718
4.60583	0.017643		4.60625	0.061512		4.60208	0.040054		4.60542	0.0491142		4.60625	0.072956		4.605	-0.00763		4.60625	0.070572		4.60208	0.000954		4.60542	-0.02766
4.6125	0.016689		4.61292	0.063419		4.60875	0.036716		4.61208	0.0462532		4.61292	0.071526		4.61167	-0.01144		4.61292	0.069141		4.60875	0		4.61208	-0.02861
4.61917	0.015259		4.61958	0.063896		4.61542	0.031471		4.61875	0.0400543		4.61958	0.070572		4.61833	-0.01574		4.61958	0.06628		4.61542	-0.00095		4.61875	-0.03099
4.62583	0.012875		4.62625	0.061512		4.62208	0.02718		4.62542	0.0333786		4.62625	0.069141		4.625	-0.02146		4.62625	0.064373		4.62208	-0.00286		4.62542	-0.03386
4.6325	0.01049		4.63292	0.060081		4.62875	0.024796		4.63208	0.0324249		4.63292	0.067234		4.63167	-0.02575		4.63292	0.063896		4.62875	-0.00429		4.63208	-0.03672
4.63917	0.008583		4.63958	0.059128		4.63542	0.023842		4.63875	0.035286		4.63958	0.065327		4.63833	-0.02813		4.63958	0.062943		4.63542	-0.00381		4.63875	-0.03719
4.64583	0.00906		4.64625	0.057697		4.64208	0.020981		4.64542	0.0395775		4.64625	0.063419		4.645	-0.02766		4.64625	0.061035		4.64208	-0.00334		4.64542	-0.03672
4.6525	0.011444		4.65292	0.056744		4.64875	0.016689		4.65208	0.0424385		4.65292	0.060558		4.65167	-0.02623		4.65292	0.060081		4.64875	-0.00286		4.65208	-0.03576
4.65917	0.013351		4.65958	0.05579		4.65542	0.011921		4.65875	0.0457764		4.65958	0.05722		4.65833	-0.0248		4.65958	0.061989		4.65542	-0.00238		4.65875	-0.03481
4.66583	0.013828		4.66625	0.054836		4.66208	0.008106		4.66542	0.0495911		4.66625	0.05579		4.665	-0.02241		4.66625	0.063896		4.66208	-0.00143		4.66542	-0.03386
4.6725	0.014782		4.67292	0.053406		4.66875	0.005245		4.67208	0.0505447		4.67292	0.055313		4.67167	-0.0205		4.67292	0.064373		4.66875	-0.00143		4.67208	-0.0329
4.67917	0.014782		4.67958	0.051022		4.67542	0.002861		4.67875	0.0462532		4.67958	0.053883		4.67833	-0.0205		4.67958	0.063419		4.67542	-0.00238		4.67875	-0.0329
4.68583	0.013828		4.68625	0.048161		4.68208	0.003815		4.68542	0.0405312		4.68625	0.051975		4.685	-0.02193		4.68625	0.062466		4.68208	-0.00334		4.68542	-0.03338
4.6925	0.012398		4.69292	0.046253		4.68875	0.004768		4.69208	0.0376701		4.69292	0.051498		4.69167	-0.0248		4.69292	0.061512		4.68875	-0.00334		4.69208	-0.03242
4.69917	0.012398		4.69958	0.047207		4.69542	0.007153		4.69875	0.0391006		4.69958	0.052452		4.69833	-0.02813		4.69958	0.059128		4.69542	-0.00334		4.69875	-0.03099
4.70583	0.015259		4.70625	0.050068		4.70208	0.010014		4.70542	0.0400543		4.70625	0.053883		4.705	-0.03147		4.70625	0.05579		4.70208	-0.00429		4.70542	-0.03052
4.7125	0.01812		4.71292	0.052452		4.70875	0.014305		4.71208	0.0405312		4.71292	0.05579		4.71167	-0.03195		4.71292	0.055313		4.70875	-0.00477		4.71208	-0.03147
4.71917	0.020027		4.71958	0.055313		4.71542	0.020027		4.71875	0.0419617		4.71958	0.058174		4.71833	-0.02956		4.71958	0.05722		4.71542	-0.00381		4.71875	-0.03386
4.72583	0.020981		4.72625	0.058174		4.72208	0.025749		4.72542	0.0462532		4.72625	0.061512		4.725	-0.02623		4.72625	0.058651		4.72208	-0.00334		4.72542	-0.03576
4.7325	0.021935		4.73292	0.061035		4.72875	0.030518		4.73208	0.0514984		4.73292	0.064373		4.73167	-0.02146		4.73292	0.059128		4.72875	-0.00477		4.73208	-0.03672
4.73917	0.021935		4.73958	0.062943		4.73542	0.032902		4.73875	0.0543594		4.73958	0.06485		4.73833	-0.01574		4.73958	0.060081		4.73542	-0.00668		4.73875	-0.03767
4.74583	0.021458		4.74625	0.063419		4.74208	0.030994		4.74542	0.0562668		4.74625	0.063419		4.745	-0.00954		4.74625	0.061035		4.74208	-0.00715		4.74542	-0.03767
4.7525	0.01955		4.75292	0.062943		4.74875	0.026226		4.75208	0.0562668		4.75292	0.061512		4.75167	-0.00668		4.75292	0.062466		4.74875	-0.00715		4.75208	-0.03624
4.75917	0.018597		4.75958	0.062466		4.75542	0.020027		4.75875	0.0553131		4.75958	0.060558		4.75833	-0.0062		4.75958	0.063419		4.75542	-0.00811		4.75875	-0.03386
4.76583	0.017166		4.76625	0.063419		4.76208	0.015259		4.76542	0.0510216		4.76625	0.059605		4.765	-0.00715		4.76625	0.065327		4.76208	-0.00858		4.76542	-0.03147
4.7725	0.016212		4.77292	0.063896		4.76875	0.011921		4.77208	0.0462532		4.77292	0.058174		4.77167	-0.00715		4.77292	0.068665		4.76875	-0.0062		4.77208	-0.03052
4.77917	0.014782		4.77958	0.062466		4.77542	0.011921		4.77875	0.0433922		4.77958	0.057697		4.77833	-0.00668		4.77958	0.072479		4.77542	-0.00381		4.77875	-0.03099
4.78583	0.014782		4.78625	0.060081		4.78208	0.015259		4.78542	0.0424385		4.78625	0.058651		4.785	-0.00763		4.78625	0.074387		4.78208	-0.00238		4.78542	-0.03242
4.7925	0.018597		4.79292	0.061512		4.78875	0.019073		4.79208	0.041008		4.79292	0.060558		4.79167	-0.01097		4.79292	0.074863		4.78875	-0.00334		4.79208	-0.03433
4.79917	0.023842		4.79958	0.065804		4.79542	0.023365		4.79875	0.0371933		4.79958	0.061989		4.79833	-0.01335		4.79958	0.074387		4.79542	-0.00429		4.79875	-0.03624
4.80583	0.027657		4.80625	0.069618		4.80208	0.025272		4.80542	0.0343323		4.80625	0.064373		4.805	-0.01431		4.80625	0.074387		4.80208	-0.00525		4.80542	-0.03815
4.8125	0.02861		4.81292	0.072002		4.80875	0.029087		4.81208	0.0333786		4.81292	0.068665		4.81167	-0.01526		4.81292	0.074863		4.80875	-0.0062		4.81208	-0.04053
4.81917	0.02718		4.81958	0.073433		4.81542	0.033379		4.81875	0.0338554		4.81958	0.072479		4.81833	-0.01574		4.81958	0.074387		4.81542	-0.00668		4.81875	-0.04053
4.82583	0.025749		4.82625	0.075817		4.82208	0.035763		4.82542	0.0343323		4.82625	0.074387		4.825	-0.01526		4.82625	0.07534		4.82208	-0.0062		4.82542	-0.03958
4.8325	0.021935		4.83292	0.076294		4.82875	0.037193		4.83208	0.0376701		4.83292	0.074863		4.83167	-0.01144		4.83292	0.078201		4.82875	-0.00525		4.83208	-0.03815
4.83917	0.017166		4.83958	0.074387		4.83542	0.03624		4.83875	0.0433922		4.83958	0.073433		4.83833	-0.00668		4.83958	0.081539		4.83542	-0.00381		4.83875	-0.03624
4.84583	0.013351		4.84625	0.070095		4.84208	0.035286		4.84542	0.0510216		4.84625	0.071049		4.845	-0.00334		4.84625	0.083447		4.84208	-0.00286		4.84542	-0.03338
4.8525	0.014305		4.85292	0.066757		4.84875	0.033379		4.85208	0.0576973		4.85292	0.068188		4.85167	-0.00286		4.85292	0.083923		4.84875	-0.00143		4.85208	-0.03052
4.85917	0.016689		4.85958	0.063896		4.85542	0.029087		4.85875	0.0638962		4.85958	0.066757		4.85833	-0.00477		4.85958	0.083447		4.85542	-0.00095		4.85875	-0.02861
4.86583	0.018597		4.86625	0.062466		4.86208	0.024319		4.86542	0.0681877		4.86625	0.067234		4.865	-0.00811		4.86625	0.082493		4.86208	0		4.86542	-0.02813
4.8725	0.01955		4.87292	0.061989		4.86875	0.019073		4.87208	0.0700951		4.87292	0.068188		4.87167	-0.01383		4.87292	0.080109		4.86875	0.001431		4.87208	-0.02766
4.87917	0.01812		4.87958	0.061035		4.87542	0.015736		4.87875	0.0734329		4.87958	0.068665		4.87833	-0.01764		4.87958	0.077724		4.87542	0.001431		4.87875	-0.02718
4.88583	0.014305		4.88625	0.059605		4.88208	0.013351		4.88542	0.0748634		4.88625	0.069141		4.885	-0.01764		4.88625	0.076294		4.88208	-0.00095		4.88542	-0.02718
4.8925	0.008583		4.89292	0.058174		4.88875	0.011444		4.89208	0.0724792		4.89292	0.070095		4.89167	-0.01526		4.89292	0.074863		4.88875	-0.00381		4.89208	-0.02766
4.89917	0.003815		4.89958	0.057697		4.89542	0.010014		4.89875	0.0662804		4.89958	0.070095		4.89833	-0.01335		4.89958	0.07391		4.89542	-0.0062		4.89875	-0.02766
4.90583	0.000954		4.90625	0.058174		4.90208	0.010967		4.90542	0.0591278		4.90625	0.068665		4.905	-0.0124		4.90625	0.07391		4.90208	-0.00858		4.90542	-0.02623
4.9125	-0.00048		4.91292	0.058174		4.90875	0.015259		4.91208	0.0529289		4.91292	0.067234		4.91167	-0.01097		4.91292	0.074863		4.90875	-0.01049		4.91208	-0.02527
4.91917	0.000954		4.91958	0.058651		4.91542	0.018597		4.91875	0.0457764		4.91958	0.066757		4.91833	-0.01049		4.91958	0.074863		4.91542	-0.0124		4.91875	-0.02575
4.92583	0.006199		4.92625	0.060081		4.92208	0.020027		4.92542	0.0386238		4.92625	0.06628		4.925	-0.0124		4.92625	0.074387		4.92208	-0.0124		4.92542	-0.02861
4.9325	0.015259		4.93292	0.064373		4.92875	0.020981		4.93208	0.0343323		4.93292	0.064373		4.93167	-0.01574		4.93292	0.074387		4.92875	-0.01192		4.93208	-0.03099
4.93917	0.024319		4.93958	0.067711		4.93542	0.024319		4.93875	0.0343323		4.93958	0.061989		4.93833	-0.01526		4.93958	0.075817		4.93542	-0.01192		4.93875	-0.03386
4.94583	0.031471		4.94625	0.069141		4.94208	0.027657		4.94542	0.0371933		4.94625	0.059605		4.945	-0.0124		4.94625	0.077248		4.94208	-0.01097		4.94542	-0.03529
4.9525	0.035763		4.95292	0.069618		4.94875	0.026703		4.95208	0.0395775		4.95292	0.059128		4.95167	-0.00858		4.95292	0.078678		4.94875	-0.00858		4.95208	-0.03529
4.95917	0.03767		4.95958	0.071049		4.95542	0.023842		4.95875	0.041008		4.95958	0.058174		4.95833	-0.00668		4.95958	0.079632		4.95542	-0.00477		4.95875	-0.03242
4.96583	0.036716		4.96625	0.073433		4.96208	0.022411		4.96542	0.0405312		4.96625	0.058174		4.965	-0.00477		4.96625	0.079632		4.96208	-0.00048		4.96542	-0.02861
4.9725	0.032902		4.97292	0.074387		4.96875	0.020981		4.97208	0.0395775		4.97292	0.059128		4.97167	-0.00477		4.97292	0.079632		4.96875	0.003815		4.97208	-0.02527
4.97917	0.026703		4.97958	0.074863		4.97542	0.017166		4.97875	0.0371933		4.97958	0.060558		4.97833	-0.00763		4.97958	0.078201		4.97542	0.007153		4.97875	-0.02337
4.98583	0.021458		4.98625	0.075817		4.98208	0.013828		4.98542	0.0329018		4.98625	0.060558		4.985	-0.0124		4.98625	0.07534		4.98208	0.010014		4.98542	-0.02241
4.9925	0.018597		4.99292	0.075817		4.98875	0.014782		4.99208	0.0290871		4.99292	0.058174		4.99167	-0.01621		4.99292	0.072002		4.98875	0.012398		4.99208	-0.02241
4.99917	0.017166		4.99958	0.073433		4.99542	0.01955		4.99875	0.0281334		4.99958	0.058174		4.99833	-0.01717		4.99958	0.070095		4.99542	0.011921		4.99875	-0.02337
5.00583	0.015736		5.00625	0.069618		5.00208	0.022888		5.00542	0.0319481		5.00625	0.059128		5.005	-0.01669		5.00625	0.070572		5.00208	0.008583		5.00542	-0.02432
5.0125	0.015259		5.01292	0.065327		5.00875	0.024796		5.01208	0.0376701		5.01292	0.060081		5.01167	-0.01621		5.01292	0.071049		5.00875	0.004292		5.01208	-0.0248
5.01917	0.015259		5.01958	0.061989		5.01542	0.026703		5.01875	0.0429153		5.01958	0.059605		5.01833	-0.01526		5.01958	0.072002		5.01542	0.000954		5.01875	-0.0248
5.02583	0.014782		5.02625	0.059128		5.02208	0.02861		5.02542	0.0462532		5.02625	0.059605		5.025	-0.01335		5.02625	0.072956		5.02208	-0.00286		5.02542	-0.02623
5.0325	0.012875		5.03292	0.057697		5.02875	0.030518		5.03208	0.0481606		5.03292	0.061035		5.03167	-0.01192		5.03292	0.074387		5.02875	-0.00572		5.03208	-0.02766
5.03917	0.011444		5.03958	0.058651		5.03542	0.031948		5.03875	0.04673		5.03958	0.059605		5.03833	-0.01335		5.03958	0.076294		5.03542	-0.00763		5.03875	-0.02956
5.04583	0.011444		5.04625	0.061035		5.04208	0.033855		5.04542	0.0376701		5.04625	0.055313		5.045	-0.01621		5.04625	0.077248		5.04208	-0.00715		5.04542	-0.03052
5.0525	0.012875		5.05292	0.063419		5.04875	0.03624		5.05208	0.0267029		5.05292	0.050068		5.05167	-0.01717		5.05292	0.076771		5.04875	-0.00525		5.05208	-0.02956
5.05917	0.014782		5.05958	0.064373		5.05542	0.040531		5.05875	0.0200272		5.05958	0.04673		5.05833	-0.01621		5.05958	0.074863		5.05542	-0.00429		5.05875	-0.02813
5.06583	0.015736		5.06625	0.065327		5.06208	0.0453		5.06542	0.0200272		5.06625	0.046253		5.065	-0.01383		5.06625	0.074863		5.06208	-0.00477		5.06542	-0.02718
5.0725	0.017166		5.07292	0.067234		5.06875	0.048161		5.07208	0.0209808		5.07292	0.04673		5.07167	-0.01097		5.07292	0.07534		5.06875	-0.0062		5.07208	-0.0267
5.07917	0.01812		5.07958	0.069141		5.07542	0.049591		5.07875	0.0238419		5.07958	0.049591		5.07833	-0.0062		5.07958	0.07391		5.07542	-0.00763		5.07875	-0.02813
5.08583	0.019073		5.08625	0.070095		5.08208	0.051022		5.08542	0.0300407		5.08625	0.053406		5.085	-0.00143		5.08625	0.071049		5.08208	-0.00811		5.08542	-0.03052
5.0925	0.01955		5.09292	0.070095		5.08875	0.053406		5.09208	0.0367165		5.09292	0.057697		5.09167	0.001907		5.09292	0.069141		5.08875	-0.00811		5.09208	-0.03386
5.09917	0.019073		5.09958	0.070572		5.09542	0.054359		5.09875	0.0395775		5.09958	0.061035		5.09833	0.004768		5.09958	0.069618		5.09542	-0.00811		5.09875	-0.03672
5.10583	0.01955		5.10625	0.072479		5.10208	0.054836		5.10542	0.0391006		5.10625	0.062943		5.105	0.005245		5.10625	0.072002		5.10208	-0.00763		5.10542	-0.0391
5.1125	0.020981		5.11292	0.073433		5.10875	0.054836		5.11208	0.0400543		5.11292	0.063419		5.11167	0.002861		5.11292	0.073433		5.10875	-0.00572		5.11208	-0.03958
5.11917	0.021458		5.11958	0.07391		5.11542	0.052929		5.11875	0.0424385		5.11958	0.062943		5.11833	-0.00191		5.11958	0.07391		5.11542	-0.00381		5.11875	-0.03767
5.12583	0.020504		5.12625	0.07391		5.12208	0.047684		5.12542	0.0472069		5.12625	0.063419		5.125	-0.00811		5.12625	0.074387		5.12208	-0.00286		5.12542	-0.03433
5.1325	0.020027		5.13292	0.07391		5.12875	0.038624		5.13208	0.0524521		5.13292	0.063896		5.13167	-0.01287		5.13292	0.07391		5.12875	-0.00334		5.13208	-0.03242
5.13917	0.020504		5.13958	0.072956		5.13542	0.028133		5.13875	0.0543594		5.13958	0.064373		5.13833	-0.01526		5.13958	0.072956		5.13542	-0.00429		5.13875	-0.03099
5.14583	0.020027		5.14625	0.070095		5.14208	0.01812		5.14542	0.0529289		5.14625	0.064373		5.145	-0.01478		5.14625	0.070572		5.14208	-0.00572		5.14542	-0.03099
5.1525	0.019073		5.15292	0.067234		5.14875	0.012875		5.15208	0.0500679		5.15292	0.064373		5.15167	-0.01287		5.15292	0.067711		5.14875	-0.00715		5.15208	-0.03147
5.15917	0.019073		5.15958	0.066757		5.15542	0.012398		5.15875	0.0491142		5.15958	0.064373		5.15833	-0.01001		5.15958	0.065327		5.15542	-0.00954		5.15875	-0.03242
5.16583	0.020504		5.16625	0.068188		5.16208	0.014305		5.16542	0.0486374		5.16625	0.063419		5.165	-0.00763		5.16625	0.065327		5.16208	-0.01192		5.16542	-0.03338
5.1725	0.023365		5.17292	0.069141		5.16875	0.019073		5.17208	0.0457764		5.17292	0.061989		5.17167	-0.00668		5.17292	0.067234		5.16875	-0.0124		5.17208	-0.03338
5.17917	0.025749		5.17958	0.069618		5.17542	0.024796		5.17875	0.0443459		5.17958	0.061512		5.17833	-0.00763		5.17958	0.068665		5.17542	-0.01144		5.17875	-0.03242
5.18583	0.029087		5.18625	0.070572		5.18208	0.030994		5.18542	0.0448227		5.18625	0.060558		5.185	-0.01097		5.18625	0.069141		5.18208	-0.00954		5.18542	-0.03052
5.1925	0.032425		5.19292	0.071526		5.18875	0.033379		5.19208	0.0472069		5.19292	0.058651		5.19167	-0.01526		5.19292	0.069618		5.18875	-0.00715		5.19208	-0.02861
5.19917	0.034809		5.19958	0.071526		5.19542	0.033855		5.19875	0.0481606		5.19958	0.055313		5.19833	-0.01764		5.19958	0.069618		5.19542	-0.00429		5.19875	-0.02766
5.20583	0.034809		5.20625	0.069618		5.20208	0.03624		5.20542	0.0491142		5.20625	0.053883		5.205	-0.01764		5.20625	0.068188		5.20208	-0.00143		5.20542	-0.0267
5.2125	0.032425		5.21292	0.068188		5.20875	0.040531		5.21208	0.0505447		5.21292	0.054359		5.21167	-0.01669		5.21292	0.066757		5.20875	-0.00048		5.21208	-0.0267
5.21917	0.02861		5.21958	0.068665		5.21542	0.04673		5.21875	0.0529289		5.21958	0.05579		5.21833	-0.01621		5.21958	0.065804		5.21542	-0.00095		5.21875	-0.02766
5.22583	0.023842		5.22625	0.069618		5.22208	0.052452		5.22542	0.0581741		5.22625	0.05722		5.225	-0.01478		5.22625	0.065327		5.22208	-0.00238		5.22542	-0.02909
5.2325	0.01955		5.23292	0.070095		5.22875	0.058174		5.23208	0.0634193		5.23292	0.059605		5.23167	-0.01287		5.23292	0.064373		5.22875	-0.00477		5.23208	-0.03147
5.23917	0.014782		5.23958	0.068665		5.23542	0.058651		5.23875	0.0662804		5.23958	0.063419		5.23833	-0.01192		5.23958	0.063419		5.23542	-0.00668		5.23875	-0.03386
5.24583	0.010967		5.24625	0.069141		5.24208	0.052929		5.24542	0.0648499		5.24625	0.06628		5.245	-0.0124		5.24625	0.061989		5.24208	-0.00715		5.24542	-0.03624
5.2525	0.009537		5.25292	0.070095		5.24875	0.041962		5.25208	0.064373		5.25292	0.067234		5.25167	-0.01287		5.25292	0.061989		5.24875	-0.00763		5.25208	-0.03767
5.25917	0.010014		5.25958	0.071526		5.25542	0.030518		5.25875	0.0686646		5.25958	0.06628		5.25833	-0.01335		5.25958	0.062943		5.25542	-0.00715		5.25875	-0.0391
5.26583	0.010967		5.26625	0.071526		5.26208	0.020504		5.26542	0.0739098		5.26625	0.063896		5.265	-0.01335		5.26625	0.063896		5.26208	-0.00763		5.26542	-0.0391
5.2725	0.011444		5.27292	0.071526		5.26875	0.011921		5.27208	0.0801086		5.27292	0.062943		5.27167	-0.01335		5.27292	0.064373		5.26875	-0.00763		5.27208	-0.03719
5.27917	0.011444		5.27958	0.071526		5.27542	0.01049		5.27875	0.0858307		5.27958	0.062466		5.27833	-0.01287		5.27958	0.064373		5.27542	-0.00858		5.27875	-0.03433
5.28583	0.012398		5.28625	0.070572		5.28208	0.015736		5.28542	0.0910759		5.28625	0.061512		5.285	-0.01144		5.28625	0.06628		5.28208	-0.01001		5.28542	-0.03195
5.2925	0.011921		5.29292	0.067711		5.28875	0.02718		5.29208	0.0934601		5.29292	0.060081		5.29167	-0.01049		5.29292	0.067711		5.28875	-0.01097		5.29208	-0.03052
5.29917	0.010967		5.29958	0.065327		5.29542	0.03767		5.29875	0.0905991		5.29958	0.059605		5.29833	-0.01049		5.29958	0.070095		5.29542	-0.01144		5.29875	-0.03052
5.30583	0.01049		5.30625	0.064373		5.30208	0.043392		5.30542	0.0810623		5.30625	0.060081		5.305	-0.01144		5.30625	0.072002		5.30208	-0.01144		5.30542	-0.03195
5.3125	0.011921		5.31292	0.063896		5.30875	0.04673		5.31208	0.0667572		5.31292	0.059605		5.31167	-0.01287		5.31292	0.074863		5.30875	-0.01097		5.31208	-0.03433
5.31917	0.016212		5.31958	0.062943		5.31542	0.049114		5.31875	0.0524521		5.31958	0.057697		5.31833	-0.01383		5.31958	0.077724		5.31542	-0.00954		5.31875	-0.03624
5.32583	0.020027		5.32625	0.061989		5.32208	0.051022		5.32542	0.0443459		5.32625	0.05579		5.325	-0.01383		5.32625	0.078678		5.32208	-0.00811		5.32542	-0.03719
5.3325	0.023365		5.33292	0.063896		5.32875	0.048637		5.33208	0.0424385		5.33292	0.054836		5.33167	-0.01383		5.33292	0.078201		5.32875	-0.00811		5.33208	-0.03672
5.33917	0.024319		5.33958	0.066757		5.33542	0.043392		5.33875	0.0448227		5.33958	0.054836		5.33833	-0.01526		5.33958	0.075817		5.33542	-0.00763		5.33875	-0.03433
5.34583	0.023365		5.34625	0.070095		5.34208	0.03767		5.34542	0.0500679		5.34625	0.055313		5.345	-0.01669		5.34625	0.07391		5.34208	-0.0062		5.34542	-0.03052
5.3525	0.020981		5.35292	0.073433		5.34875	0.033379		5.35208	0.0538826		5.35292	0.05579		5.35167	-0.01812		5.35292	0.071049		5.34875	-0.00477		5.35208	-0.02623
5.35917	0.016212		5.35958	0.077248		5.35542	0.030041		5.35875	0.0567436		5.35958	0.05579		5.35833	-0.01907		5.35958	0.068665		5.35542	-0.00429		5.35875	-0.02337
5.36583	0.01049		5.36625	0.080585		5.36208	0.026703		5.36542	0.0557899		5.36625	0.056744		5.365	-0.02003		5.36625	0.066757		5.36208	-0.00525		5.36542	-0.02289
5.3725	0.005722		5.37292	0.081539		5.36875	0.023365		5.37208	0.0519753		5.37292	0.058651		5.37167	-0.0205		5.37292	0.065804		5.36875	-0.00715		5.37208	-0.02384
5.37917	0.003815		5.37958	0.079632		5.37542	0.021935		5.37875	0.0486374		5.37958	0.059605		5.37833	-0.01907		5.37958	0.065327		5.37542	-0.00906		5.37875	-0.02575
5.38583	0.004292		5.38625	0.07534		5.38208	0.023842		5.38542	0.0491142		5.38625	0.060558		5.385	-0.01764		5.38625	0.064373		5.38208	-0.01097		5.38542	-0.02861
5.3925	0.005245		5.39292	0.071049		5.38875	0.027657		5.39208	0.0543594		5.39292	0.061989		5.39167	-0.01669		5.39292	0.062466		5.38875	-0.0124		5.39208	-0.03052
5.39917	0.004768		5.39958	0.067711		5.39542	0.030518		5.39875	0.0576973		5.39958	0.065804		5.39833	-0.01717		5.39958	0.059605		5.39542	-0.01287		5.39875	-0.03052
5.40583	0.005245		5.40625	0.06628		5.40208	0.030518		5.40542	0.0576973		5.40625	0.069141		5.405	-0.01907		5.40625	0.056267		5.40208	-0.01287		5.40542	-0.02909
5.4125	0.006199		5.41292	0.06628		5.40875	0.029087		5.41208	0.0553131		5.41292	0.072956		5.41167	-0.02146		5.41292	0.054359		5.40875	-0.01097		5.41208	-0.02766
5.41917	0.007153		5.41958	0.068188		5.41542	0.028133		5.41875	0.0538826		5.41958	0.075817		5.41833	-0.02289		5.41958	0.053406		5.41542	-0.00954		5.41875	-0.02575
5.42583	0.007153		5.42625	0.071049		5.42208	0.02861		5.42542	0.0514984		5.42625	0.077248		5.425	-0.02193		5.42625	0.052452		5.42208	-0.00858		5.42542	-0.02432
5.4325	0.008583		5.43292	0.074387		5.42875	0.030994		5.43208	0.0462532		5.43292	0.078678		5.43167	-0.01812		5.43292	0.052929		5.42875	-0.00954		5.43208	-0.02384
5.43917	0.011444		5.43958	0.076294		5.43542	0.033379		5.43875	0.0433922		5.43958	0.078201		5.43833	-0.0124		5.43958	0.05579		5.43542	-0.01049		5.43875	-0.02384
5.44583	0.014305		5.44625	0.075817		5.44208	0.036716		5.44542	0.0424385		5.44625	0.076294		5.445	-0.0062		5.44625	0.059128		5.44208	-0.01144		5.44542	-0.02432
5.4525	0.016212		5.45292	0.072956		5.44875	0.038624		5.45208	0.0424385		5.45292	0.072479		5.45167	-0.00095		5.45292	0.060081		5.44875	-0.01049		5.45208	-0.02432
5.45917	0.017166		5.45958	0.069141		5.45542	0.038147		5.45875	0.0405312		5.45958	0.068665		5.45833	0.000954		5.45958	0.060081		5.45542	-0.00811		5.45875	-0.02384
5.46583	0.017643		5.46625	0.065327		5.46208	0.033855		5.46542	0.0362396		5.46625	0.065327		5.465	-0.00048		5.46625	0.062466		5.46208	-0.0062		5.46542	-0.0248
5.4725	0.016212		5.47292	0.062943		5.46875	0.029087		5.47208	0.0348091		5.47292	0.062943		5.47167	-0.00429		5.47292	0.067234		5.46875	-0.00477		5.47208	-0.02766
5.47917	0.014305		5.47958	0.061989		5.47542	0.025749		5.47875	0.0386238		5.47958	0.060558		5.47833	-0.00763		5.47958	0.072002		5.47542	-0.00381		5.47875	-0.03052
5.48583	0.013351		5.48625	0.062943		5.48208	0.023842		5.48542	0.0472069		5.48625	0.05722		5.485	-0.01144		5.48625	0.07534		5.48208	-0.00286		5.48542	-0.03338
5.4925	0.011921		5.49292	0.065804		5.48875	0.024319		5.49208	0.0567436		5.49292	0.055313		5.49167	-0.01478		5.49292	0.077248		5.48875	-0.00238		5.49208	-0.03529
5.49917	0.01049		5.49958	0.068665		5.49542	0.028133		5.49875	0.0619888		5.49958	0.054359		5.49833	-0.01717		5.49958	0.078201		5.49542	-0.00238		5.49875	-0.03672
5.50583	0.00906		5.50625	0.070572		5.50208	0.033379		5.50542	0.0653267		5.50625	0.053883		5.505	-0.0186		5.50625	0.076294		5.50208	-0.00191		5.50542	-0.03719
5.5125	0.009537		5.51292	0.070572		5.50875	0.036716		5.51208	0.0696182		5.51292	0.054359		5.51167	-0.02098		5.51292	0.073433		5.50875	0.000477		5.51208	-0.03576
5.51917	0.00906		5.51958	0.068665		5.51542	0.035763		5.51875	0.0724792		5.51958	0.054836		5.51833	-0.02289		5.51958	0.071049		5.51542	0.002861		5.51875	-0.03386
5.52583	0.007629		5.52625	0.06628		5.52208	0.035763		5.52542	0.0720024		5.52625	0.056744		5.525	-0.02146		5.52625	0.070572		5.52208	0.005245		5.52542	-0.03242
5.5325	0.00906		5.53292	0.064373		5.52875	0.03767		5.53208	0.0691414		5.53292	0.059605		5.53167	-0.0186		5.53292	0.068665		5.52875	0.007153		5.53208	-0.03099
5.53917	0.015259		5.53958	0.06485		5.53542	0.041962		5.53875	0.067234		5.53958	0.062466		5.53833	-0.01669		5.53958	0.066757		5.53542	0.007629		5.53875	-0.02909
5.54583	0.021935		5.54625	0.067234		5.54208	0.048161		5.54542	0.0667572		5.54625	0.065327		5.545	-0.01431		5.54625	0.065327		5.54208	0.007629		5.54542	-0.02766
5.5525	0.025749		5.55292	0.069618		5.54875	0.054836		5.55208	0.0610352		5.55292	0.066757		5.55167	-0.01001		5.55292	0.064373		5.54875	0.006676		5.55208	-0.02766
5.55917	0.02861		5.55958	0.070572		5.55542	0.061035		5.55875	0.0557899		5.55958	0.06628		5.55833	-0.00572		5.55958	0.062943		5.55542	0.006199		5.55875	-0.02813
5.56583	0.031948		5.56625	0.070572		5.56208	0.063419		5.56542	0.0534058		5.56625	0.065804		5.565	-0.00525		5.56625	0.061035		5.56208	0.005245		5.56542	-0.02813
5.5725	0.032425		5.57292	0.070572		5.56875	0.061512		5.57208	0.0548363		5.57292	0.06485		5.57167	-0.00572		5.57292	0.059605		5.56875	0.003815		5.57208	-0.02813
5.57917	0.028133		5.57958	0.071049		5.57542	0.05579		5.57875	0.0567436		5.57958	0.064373		5.57833	-0.00381		5.57958	0.060081		5.57542	0.001431		5.57875	-0.02813
5.58583	0.023365		5.58625	0.070095		5.58208	0.04673		5.58542	0.0581741		5.58625	0.063419		5.585	-0.00095		5.58625	0.061512		5.58208	-0.00095		5.58542	-0.02718
5.5925	0.020504		5.59292	0.069141		5.58875	0.038147		5.59208	0.0629425		5.59292	0.063896		5.59167	-0.00048		5.59292	0.061989		5.58875	-0.00286		5.59208	-0.02527
5.59917	0.020027		5.59958	0.069141		5.59542	0.033855		5.59875	0.064373		5.59958	0.06628		5.59833	-0.00286		5.59958	0.060558		5.59542	-0.00429		5.59875	-0.02432
5.60583	0.017643		5.60625	0.071049		5.60208	0.032425		5.60542	0.0600815		5.60625	0.068665		5.605	-0.00381		5.60625	0.059605		5.60208	-0.00572		5.60542	-0.02527
5.6125	0.013351		5.61292	0.073433		5.60875	0.031948		5.61208	0.0538826		5.61292	0.071049		5.61167	-0.00334		5.61292	0.061035		5.60875	-0.00668		5.61208	-0.02813
5.61917	0.008583		5.61958	0.074863		5.61542	0.031948		5.61875	0.0514984		5.61958	0.072956		5.61833	-0.00286		5.61958	0.063419		5.61542	-0.0062		5.61875	-0.03195
5.62583	0.004292		5.62625	0.077248		5.62208	0.034332		5.62542	0.0519753		5.62625	0.07391		5.625	-0.00286		5.62625	0.06628		5.62208	-0.0062		5.62542	-0.03481
5.6325	0.001431		5.63292	0.079155		5.62875	0.040531		5.63208	0.0510216		5.63292	0.07391		5.63167	-0.00286		5.63292	0.068665		5.62875	-0.0062		5.63208	-0.03719
5.63917	-0.00048		5.63958	0.079632		5.63542	0.04673		5.63875	0.0514984		5.63958	0.072956		5.63833	-0.00238		5.63958	0.072479		5.63542	-0.00668		5.63875	-0.03862
5.64583	-0.00095		5.64625	0.075817		5.64208	0.051975		5.64542	0.0548363		5.64625	0.072956		5.645	-0.00191		5.64625	0.077248		5.64208	-0.0062		5.64542	-0.03767
5.6525	-0.00191		5.65292	0.071049		5.64875	0.056267		5.65208	0.0576973		5.65292	0.07391		5.65167	-0.00191		5.65292	0.080585		5.64875	-0.00477		5.65208	-0.03481
5.65917	-0.00095		5.65958	0.066757		5.65542	0.060081		5.65875	0.0576973		5.65958	0.07534		5.65833	-0.00191		5.65958	0.082493		5.65542	-0.00334		5.65875	-0.03147
5.66583	0.001431		5.66625	0.063419		5.66208	0.059605		5.66542	0.0548363		5.66625	0.078201		5.665	-0.00191		5.66625	0.083923		5.66208	-0.00238		5.66542	-0.02909
5.6725	0.003338		5.67292	0.061512		5.66875	0.054836		5.67208	0.0519753		5.67292	0.081062		5.67167	-0.00238		5.67292	0.0844		5.66875	-0.00191		5.67208	-0.0267
5.67917	0.004292		5.67958	0.061035		5.67542	0.049114		5.67875	0.0486374		5.67958	0.083447		5.67833	-0.00143		5.67958	0.083923		5.67542	-0.00191		5.67875	-0.0248
5.68583	0.005722		5.68625	0.063896		5.68208	0.0453		5.68542	0.0457764		5.68625	0.0844		5.685	-0.00048		5.68625	0.082016		5.68208	-0.00191		5.68542	-0.02384
5.6925	0.008583		5.69292	0.067234		5.68875	0.043392		5.69208	0.0433922		5.69292	0.084877		5.69167	0		5.69292	0.079632		5.68875	-0.00286		5.69208	-0.02384
5.69917	0.011444		5.69958	0.068188		5.69542	0.042915		5.69875	0.0429153		5.69958	0.083923		5.69833	-0.00048		5.69958	0.076771		5.69542	-0.00334		5.69875	-0.0248
5.70583	0.014782		5.70625	0.066757		5.70208	0.044346		5.70542	0.043869		5.70625	0.081539		5.705	-0.00191		5.70625	0.072956		5.70208	-0.00334		5.70542	-0.02623
5.7125	0.01812		5.71292	0.063896		5.70875	0.0453		5.71208	0.04673		5.71292	0.078678		5.71167	-0.00334		5.71292	0.069141		5.70875	-0.00238		5.71208	-0.02766
5.71917	0.020027		5.71958	0.061512		5.71542	0.044346		5.71875	0.0510216		5.71958	0.077248		5.71833	-0.00429		5.71958	0.066757		5.71542	-0.00191		5.71875	-0.02909
5.72583	0.019073		5.72625	0.059605		5.72208	0.041962		5.72542	0.0553131		5.72625	0.076294		5.725	-0.00525		5.72625	0.066757		5.72208	-0.00238		5.72542	-0.02956
5.7325	0.016212		5.73292	0.059605		5.72875	0.041962		5.73208	0.0572205		5.73292	0.07534		5.73167	-0.00477		5.73292	0.068665		5.72875	-0.00286		5.73208	-0.02813
5.73917	0.013828		5.73958	0.061035		5.73542	0.042439		5.73875	0.0576973		5.73958	0.074387		5.73833	-0.00238		5.73958	0.071526		5.73542	-0.00381		5.73875	-0.02718
5.74583	0.009537		5.74625	0.063419		5.74208	0.040531		5.74542	0.0591278		5.74625	0.07391		5.745	0.000477		5.74625	0.074387		5.74208	-0.00381		5.74542	-0.02766
5.7525	0.004768		5.75292	0.065804		5.74875	0.038147		5.75208	0.0591278		5.75292	0.07391		5.75167	0.002861		5.75292	0.077724		5.74875	-0.00381		5.75208	-0.02813
5.75917	0.002384		5.75958	0.068665		5.75542	0.03767		5.75875	0.058651		5.75958	0.072956		5.75833	0.004768		5.75958	0.080109		5.75542	-0.00334		5.75875	-0.02813
5.76583	0.004292		5.76625	0.072002		5.76208	0.039577		5.76542	0.0548363		5.76625	0.071049		5.765	0.005722		5.76625	0.080109		5.76208	-0.00286		5.76542	-0.02861
5.7725	0.008583		5.77292	0.07391		5.76875	0.040531		5.77208	0.0524521		5.77292	0.066757		5.77167	0.004768		5.77292	0.077724		5.76875	-0.00238		5.77208	-0.02909
5.77917	0.012875		5.77958	0.07534		5.77542	0.040054		5.77875	0.0524521		5.77958	0.063419		5.77833	0.001907		5.77958	0.07534		5.77542	-0.00286		5.77875	-0.02909
5.78583	0.016212		5.78625	0.078201		5.78208	0.041485		5.78542	0.0553131		5.78625	0.061035		5.785	-0.00048		5.78625	0.074863		5.78208	-0.00429		5.78542	-0.0267
5.7925	0.018597		5.79292	0.081539		5.78875	0.044346		5.79208	0.0581741		5.79292	0.061989		5.79167	-0.00095		5.79292	0.074863		5.78875	-0.00572		5.79208	-0.02384
5.79917	0.020504		5.79958	0.083923		5.79542	0.044823		5.79875	0.0581741		5.79958	0.063419		5.79833	-0.00143		5.79958	0.074863		5.79542	-0.00668		5.79875	-0.02146
5.80583	0.021458		5.80625	0.083923		5.80208	0.041485		5.80542	0.0572205		5.80625	0.06485		5.805	-0.00238		5.80625	0.07534		5.80208	-0.00715		5.80542	-0.02003
5.8125	0.020027		5.81292	0.081539		5.80875	0.037193		5.81208	0.0557899		5.81292	0.06628		5.81167	-0.00238		5.81292	0.07534		5.80875	-0.00811		5.81208	-0.01955
5.81917	0.018597		5.81958	0.078678		5.81542	0.034332		5.81875	0.0529289		5.81958	0.066757		5.81833	-0.00048		5.81958	0.07534		5.81542	-0.00811		5.81875	-0.02003
5.82583	0.017643		5.82625	0.07534		5.82208	0.033379		5.82542	0.0486374		5.82625	0.065327		5.825	0.002861		5.82625	0.074387		5.82208	-0.00811		5.82542	-0.02241
5.8325	0.017643		5.83292	0.072479		5.82875	0.031948		5.83208	0.043869		5.83292	0.061989		5.83167	0.005722		5.83292	0.072956		5.82875	-0.00763		5.83208	-0.02623
5.83917	0.016689		5.83958	0.070572		5.83542	0.032425		5.83875	0.0433922		5.83958	0.059128		5.83833	0.008106		5.83958	0.071049		5.83542	-0.00715		5.83875	-0.02909
5.84583	0.013351		5.84625	0.070572		5.84208	0.034809		5.84542	0.04673		5.84625	0.058174		5.845	0.01049		5.84625	0.070572		5.84208	-0.00715		5.84542	-0.03147
5.8525	0.01049		5.85292	0.071526		5.84875	0.035286		5.85208	0.0514984		5.85292	0.059128		5.85167	0.013351		5.85292	0.071526		5.84875	-0.00763		5.85208	-0.03242
5.85917	0.00906		5.85958	0.073433		5.85542	0.032902		5.85875	0.0534058		5.85958	0.061989		5.85833	0.014782		5.85958	0.072479		5.85542	-0.00811		5.85875	-0.03195
5.86583	0.00906		5.86625	0.07391		5.86208	0.029564		5.86542	0.0510216		5.86625	0.06628		5.865	0.013828		5.86625	0.073433		5.86208	-0.00954		5.86542	-0.03052
5.8725	0.008106		5.87292	0.072479		5.86875	0.031948		5.87208	0.04673		5.87292	0.068665		5.87167	0.013351		5.87292	0.074863		5.86875	-0.01049		5.87208	-0.02766
5.87917	0.007153		5.87958	0.070095		5.87542	0.035286		5.87875	0.0452995		5.87958	0.069618		5.87833	0.012398		5.87958	0.076294		5.87542	-0.01097		5.87875	-0.0248
5.88583	0.007629		5.88625	0.069618		5.88208	0.03767		5.88542	0.04673		5.88625	0.070095		5.885	0.010014		5.88625	0.077248		5.88208	-0.01097		5.88542	-0.02384
5.8925	0.008583		5.89292	0.070095		5.88875	0.039577		5.89208	0.0486374		5.89292	0.070095		5.89167	0.006676		5.89292	0.077724		5.88875	-0.01049		5.89208	-0.02432
5.89917	0.009537		5.89958	0.071526		5.89542	0.043869		5.89875	0.0505447		5.89958	0.071049		5.89833	0.002861		5.89958	0.078201		5.89542	-0.00906		5.89875	-0.02575
5.90583	0.008106		5.90625	0.072956		5.90208	0.048637		5.90542	0.0553131		5.90625	0.071049		5.905	0		5.90625	0.078201		5.90208	-0.00763		5.90542	-0.02766
5.9125	0.006199		5.91292	0.075817		5.90875	0.049114		5.91208	0.0605583		5.91292	0.070095		5.91167	-0.00238		5.91292	0.079155		5.90875	-0.00763		5.91208	-0.03099
5.91917	0.006199		5.91958	0.078678		5.91542	0.045776		5.91875	0.0634193		5.91958	0.068665		5.91833	-0.00381		5.91958	0.081062		5.91542	-0.00858		5.91875	-0.0329
5.92583	0.008106		5.92625	0.080109		5.92208	0.041008		5.92542	0.0600815		5.92625	0.067234		5.925	-0.00334		5.92625	0.083923		5.92208	-0.01049		5.92542	-0.03338
5.9325	0.00906		5.93292	0.078201		5.92875	0.03767		5.93208	0.0553131		5.93292	0.06628		5.93167	-0.00095		5.93292	0.086308		5.92875	-0.01097		5.93208	-0.0329
5.93917	0.008106		5.93958	0.075817		5.93542	0.035286		5.93875	0.0510216		5.93958	0.065804		5.93833	0		5.93958	0.088215		5.93542	-0.01097		5.93875	-0.03242
5.94583	0.006676		5.94625	0.07391		5.94208	0.035286		5.94542	0.0486374		5.94625	0.065327		5.945	0		5.94625	0.088692		5.94208	-0.01144		5.94542	-0.03195
5.9525	0.005722		5.95292	0.07391		5.94875	0.037193		5.95208	0.0457764		5.95292	0.06485		5.95167	-0.00191		5.95292	0.086308		5.94875	-0.01192		5.95208	-0.03099
5.95917	0.005245		5.95958	0.074387		5.95542	0.041008		5.95875	0.0443459		5.95958	0.06485		5.95833	-0.00334		5.95958	0.08297		5.95542	-0.01144		5.95875	-0.03052
5.96583	0.005245		5.96625	0.07534		5.96208	0.046253		5.96542	0.04673		5.96625	0.063896		5.965	-0.00572		5.96625	0.079632		5.96208	-0.00954		5.96542	-0.03099
5.9725	0.004768		5.97292	0.077724		5.96875	0.049591		5.97208	0.0500679		5.97292	0.063419		5.97167	-0.00858		5.97292	0.076294		5.96875	-0.00811		5.97208	-0.03147
5.97917	0.004292		5.97958	0.080585		5.97542	0.051498		5.97875	0.0553131		5.97958	0.063419		5.97833	-0.01001		5.97958	0.072956		5.97542	-0.00763		5.97875	-0.03004
5.98583	0.004768		5.98625	0.08297		5.98208	0.050068		5.98542	0.0596046		5.98625	0.06485		5.985	-0.00906		5.98625	0.071526		5.98208	-0.00715		5.98542	-0.02766
5.9925	0.005722		5.99292	0.0844		5.98875	0.046253		5.99208	0.0624657		5.99292	0.068188		5.99167	-0.00715		5.99292	0.072956		5.98875	-0.00668		5.99208	-0.02575
5.99917	0.006199		5.99958	0.084877		5.99542	0.042439		5.99875	0.0624657		5.99958	0.072002		5.99833	-0.00525		5.99958	0.075817		5.99542	-0.00715		5.99875	-0.02384
6.00583	0.005722		6.00625	0.0844		6.00208	0.040054		6.00542	0.0591278		6.00625	0.074863		6.005	-0.00381		6.00625	0.077724		6.00208	-0.00811		6.00542	-0.02241
6.0125	0.005245		6.01292	0.083447		6.00875	0.040531		6.01208	0.0543594		6.01292	0.07534		6.01167	-0.00381		6.01292	0.078678		6.00875	-0.00954		6.01208	-0.02146
6.01917	0.006676		6.01958	0.083447		6.01542	0.039577		6.01875	0.0486374		6.01958	0.073433		6.01833	-0.00429		6.01958	0.078678		6.01542	-0.01049		6.01875	-0.02098
6.02583	0.00906		6.02625	0.08297		6.02208	0.038147		6.02542	0.0443459		6.02625	0.070572		6.025	-0.00572		6.02625	0.077724		6.02208	-0.01192		6.02542	-0.02146
6.0325	0.012875		6.03292	0.082016		6.02875	0.035763		6.03208	0.0429153		6.03292	0.067234		6.03167	-0.00763		6.03292	0.07534		6.02875	-0.01431		6.03208	-0.02146
6.03917	0.016212		6.03958	0.080585		6.03542	0.035763		6.03875	0.0433922		6.03958	0.065804		6.03833	-0.00858		6.03958	0.072479		6.03542	-0.01621		6.03875	-0.0205
6.04583	0.018597		6.04625	0.080585		6.04208	0.03624		6.04542	0.0472069		6.04625	0.066757		6.045	-0.00906		6.04625	0.071049		6.04208	-0.01574		6.04542	-0.01907
6.0525	0.019073		6.05292	0.081062		6.04875	0.03624		6.05208	0.0548363		6.05292	0.069141		6.05167	-0.00954		6.05292	0.070095		6.04875	-0.01383		6.05208	-0.01764
6.05917	0.01812		6.05958	0.080585		6.05542	0.034332		6.05875	0.0638962		6.05958	0.072002		6.05833	-0.01001		6.05958	0.070572		6.05542	-0.01144		6.05875	-0.01669
6.06583	0.01812		6.06625	0.079632		6.06208	0.034332		6.06542	0.0691414		6.06625	0.073433		6.065	-0.00954		6.06625	0.072479		6.06208	-0.00906		6.06542	-0.01717
6.0725	0.019073		6.07292	0.078678		6.06875	0.037193		6.07208	0.0691414		6.07292	0.072479		6.07167	-0.00858		6.07292	0.074863		6.06875	-0.0062		6.07208	-0.01907
6.07917	0.021935		6.07958	0.077248		6.07542	0.040531		6.07875	0.0705719		6.07958	0.070572		6.07833	-0.00715		6.07958	0.077724		6.07542	-0.00381		6.07875	-0.02193
6.08583	0.024319		6.08625	0.074863		6.08208	0.041485		6.08542	0.0705719		6.08625	0.067711		6.085	-0.00572		6.08625	0.078678		6.08208	-0.00286		6.08542	-0.02527
6.0925	0.02718		6.09292	0.072002		6.08875	0.043869		6.09208	0.0677109		6.09292	0.065327		6.09167	-0.00525		6.09292	0.078678		6.08875	-0.00429		6.09208	-0.02861
6.09917	0.030518		6.09958	0.070572		6.09542	0.049114		6.09875	0.0600815		6.09958	0.062466		6.09833	-0.00572		6.09958	0.078678		6.09542	-0.0062		6.09875	-0.03147
6.10583	0.032902		6.10625	0.069618		6.10208	0.052929		6.10542	0.0519753		6.10625	0.060558		6.105	-0.00763		6.10625	0.076771		6.10208	-0.00811		6.10542	-0.0329
6.1125	0.032425		6.11292	0.067711		6.10875	0.052452		6.11208	0.04673		6.11292	0.060081		6.11167	-0.00954		6.11292	0.074387		6.10875	-0.00858		6.11208	-0.0329
6.11917	0.029564		6.11958	0.067711		6.11542	0.048161		6.11875	0.0414848		6.11958	0.061035		6.11833	-0.01097		6.11958	0.070572		6.11542	-0.00763		6.11875	-0.03147
6.12583	0.025749		6.12625	0.068665		6.12208	0.045776		6.12542	0.0376701		6.12625	0.061989		6.125	-0.01144		6.12625	0.069141		6.12208	-0.00668		6.12542	-0.03004
6.1325	0.023365		6.13292	0.069618		6.12875	0.042439		6.13208	0.0362396		6.13292	0.063419		6.13167	-0.01097		6.13292	0.069141		6.12875	-0.0062		6.13208	-0.02861
6.13917	0.021458		6.13958	0.071049		6.13542	0.03624		6.13875	0.0395775		6.13958	0.065327		6.13833	-0.01049		6.13958	0.071049		6.13542	-0.00429		6.13875	-0.02813
6.14583	0.020027		6.14625	0.072479		6.14208	0.026226		6.14542	0.0495911		6.14625	0.068665		6.145	-0.00811		6.14625	0.07391		6.14208	-0.00334		6.14542	-0.02909
6.1525	0.020027		6.15292	0.07534		6.14875	0.019073		6.15208	0.0610352		6.15292	0.071049		6.15167	-0.00525		6.15292	0.076294		6.14875	-0.00334		6.15208	-0.03052
6.15917	0.020981		6.15958	0.077724		6.15542	0.013351		6.15875	0.0691414		6.15958	0.072002		6.15833	-0.00334		6.15958	0.077248		6.15542	-0.00477		6.15875	-0.03147
6.16583	0.024796		6.16625	0.080109		6.16208	0.009537		6.16542	0.0729561		6.16625	0.072002		6.165	-0.00238		6.16625	0.077724		6.16208	-0.00572		6.16542	-0.03099
6.1725	0.029087		6.17292	0.081062		6.16875	0.008106		6.17208	0.0729561		6.17292	0.072002		6.17167	-0.00238		6.17292	0.076294		6.16875	-0.00668		6.17208	-0.03004
6.17917	0.031948		6.17958	0.081539		6.17542	0.011444		6.17875	0.0710487		6.17958	0.072002		6.17833	-0.00238		6.17958	0.074387		6.17542	-0.00715		6.17875	-0.02861
6.18583	0.032425		6.18625	0.081062		6.18208	0.01955		6.18542	0.0677109		6.18625	0.072479		6.185	-0.00334		6.18625	0.071049		6.18208	-0.00763		6.18542	-0.02718
6.1925	0.030994		6.19292	0.081062		6.18875	0.027657		6.19208	0.0653267		6.19292	0.073433		6.19167	-0.00477		6.19292	0.069141		6.18875	-0.00715		6.19208	-0.02623
6.19917	0.02861		6.19958	0.081539		6.19542	0.037193		6.19875	0.0658035		6.19958	0.075817		6.19833	-0.00763		6.19958	0.069618		6.19542	-0.0062		6.19875	-0.02718
6.20583	0.023842		6.20625	0.08297		6.20208	0.045776		6.20542	0.0691414		6.20625	0.078201		6.205	-0.00906		6.20625	0.070095		6.20208	-0.0062		6.20542	-0.02909
6.2125	0.018597		6.21292	0.083447		6.20875	0.053406		6.21208	0.0748634		6.21292	0.078678		6.21167	-0.01049		6.21292	0.070572		6.20875	-0.00668		6.21208	-0.03004
6.21917	0.014305		6.21958	0.083447		6.21542	0.059128		6.21875	0.0805855		6.21958	0.077724		6.21833	-0.01097		6.21958	0.070095		6.21542	-0.00763		6.21875	-0.03147
6.22583	0.012875		6.22625	0.082493		6.22208	0.06485		6.22542	0.082016		6.22625	0.076294		6.225	-0.01097		6.22625	0.070095		6.22208	-0.00763		6.22542	-0.03195
6.2325	0.012875		6.23292	0.080585		6.22875	0.068665		6.23208	0.0782013		6.23292	0.07534		6.23167	-0.00811		6.23292	0.068665		6.22875	-0.00668		6.23208	-0.03099
6.23917	0.011444		6.23958	0.077248		6.23542	0.069618		6.23875	0.0696182		6.23958	0.074387		6.23833	-0.00477		6.23958	0.068188		6.23542	-0.00429		6.23875	-0.02956
6.24583	0.00906		6.24625	0.073433		6.24208	0.067711		6.24542	0.0600815		6.24625	0.073433		6.245	-0.00095		6.24625	0.070095		6.24208	-0.00191		6.24542	-0.02813
6.2525	0.007629		6.25292	0.072002		6.24875	0.06485		6.25208	0.0519753		6.25292	0.071526		6.25167	0.001907		6.25292	0.07391		6.24875	-0.00048		6.25208	-0.02766
6.25917	0.007153		6.25958	0.072002		6.25542	0.059605		6.25875	0.0443459		6.25958	0.069618		6.25833	0.003815		6.25958	0.076294		6.25542	0.000954		6.25875	-0.0267
6.26583	0.006199		6.26625	0.072002		6.26208	0.050545		6.26542	0.0400543		6.26625	0.069141		6.265	0.005245		6.26625	0.078678		6.26208	0.001431		6.26542	-0.02623
6.2725	0.005245		6.27292	0.071049		6.26875	0.040054		6.27208	0.038147		6.27292	0.069141		6.27167	0.005245		6.27292	0.08297		6.26875	0		6.27208	-0.02718
6.27917	0.005245		6.27958	0.071049		6.27542	0.029564		6.27875	0.0405312		6.27958	0.066757		6.27833	0.004292		6.27958	0.087261		6.27542	-0.00286		6.27875	-0.02956
6.28583	0.005722		6.28625	0.072002		6.28208	0.020027		6.28542	0.0433922		6.28625	0.063419		6.285	0.004292		6.28625	0.087261		6.28208	-0.00429		6.28542	-0.03242
6.2925	0.005245		6.29292	0.074387		6.28875	0.013828		6.29208	0.0457764		6.29292	0.061989		6.29167	0.005245		6.29292	0.083923		6.28875	-0.00525		6.29208	-0.03481
6.29917	0.003338		6.29958	0.076771		6.29542	0.012875		6.29875	0.0476837		6.29958	0.063896		6.29833	0.007629		6.29958	0.082016		6.29542	-0.00525		6.29875	-0.03624
6.30583	0		6.30625	0.080109		6.30208	0.016689		6.30542	0.0486374		6.30625	0.065804		6.305	0.00906		6.30625	0.082493		6.30208	-0.00572		6.30542	-0.03719
6.3125	-0.00286		6.31292	0.083447		6.30875	0.022888		6.31208	0.0500679		6.31292	0.06628		6.31167	0.00906		6.31292	0.08297		6.30875	-0.00525		6.31208	-0.03719
6.31917	-0.00381		6.31958	0.086784		6.31542	0.030518		6.31875	0.0505447		6.31958	0.066757		6.31833	0.00906		6.31958	0.082016		6.31542	-0.00429		6.31875	-0.03624
6.32583	-0.00429		6.32625	0.090599		6.32208	0.03624		6.32542	0.0529289		6.32625	0.068665		6.325	0.008583		6.32625	0.081062		6.32208	-0.00429		6.32542	-0.03529
6.3325	-0.00381		6.33292	0.09203		6.32875	0.03624		6.33208	0.0553131		6.33292	0.069618		6.33167	0.010014		6.33292	0.081539		6.32875	-0.00477		6.33208	-0.03433
6.33917	-0.00286		6.33958	0.091076		6.33542	0.032425		6.33875	0.0605583		6.33958	0.068665		6.33833	0.011444		6.33958	0.08297		6.33542	-0.00477		6.33875	-0.03433
6.34583	-0.00095		6.34625	0.090122		6.34208	0.030041		6.34542	0.067234		6.34625	0.067234		6.345	0.01049		6.34625	0.082493		6.34208	-0.00381		6.34542	-0.03386
6.3525	0.000954		6.35292	0.090599		6.34875	0.031471		6.35208	0.0739098		6.35292	0.067234		6.35167	0.008583		6.35292	0.081062		6.34875	-0.00334		6.35208	-0.0329
6.35917	0.000954		6.35958	0.091076		6.35542	0.034809		6.35875	0.0810623		6.35958	0.068188		6.35833	0.004292		6.35958	0.080109		6.35542	-0.00191		6.35875	-0.03195
6.36583	0.001907		6.36625	0.088215		6.36208	0.041008		6.36542	0.0853539		6.36625	0.068188		6.365	0		6.36625	0.080585		6.36208	-0.00048		6.36542	-0.03147
6.3725	0.003815		6.37292	0.083923		6.36875	0.049591		6.37208	0.0863075		6.37292	0.068188		6.37167	-0.00477		6.37292	0.081062		6.36875	0.001431		6.37208	-0.03147
6.37917	0.006676		6.37958	0.080585		6.37542	0.057697		6.37875	0.0815392		6.37958	0.067711		6.37833	-0.00906		6.37958	0.082493		6.37542	0.002861		6.37875	-0.03099
6.38583	0.008583		6.38625	0.077724		6.38208	0.059605		6.38542	0.0762939		6.38625	0.06628		6.385	-0.01192		6.38625	0.083447		6.38208	0.003338		6.38542	-0.02956
6.3925	0.00906		6.39292	0.074387		6.38875	0.05722		6.39208	0.0710487		6.39292	0.06485		6.39167	-0.0124		6.39292	0.0844		6.38875	0.003338		6.39208	-0.02956
6.39917	0.010967		6.39958	0.072002		6.39542	0.054359		6.39875	0.0677109		6.39958	0.065804		6.39833	-0.01097		6.39958	0.0844		6.39542	0.003338		6.39875	-0.02956
6.40583	0.013351		6.40625	0.070572		6.40208	0.048637		6.40542	0.0638962		6.40625	0.069141		6.405	-0.01049		6.40625	0.08297		6.40208	0.004292		6.40542	-0.02909
6.4125	0.016212		6.41292	0.069618		6.40875	0.041485		6.41208	0.0619888		6.41292	0.073433		6.41167	-0.01287		6.41292	0.080585		6.40875	0.004292		6.41208	-0.02766
6.41917	0.016212		6.41958	0.067234		6.41542	0.035763		6.41875	0.0624657		6.41958	0.077248		6.41833	-0.01621		6.41958	0.076294		6.41542	0.002861		6.41875	-0.0267
6.42583	0.015259		6.42625	0.064373		6.42208	0.03624		6.42542	0.0638962		6.42625	0.079632		6.425	-0.01907		6.42625	0.071526		6.42208	0		6.42542	-0.02718
6.4325	0.016212		6.43292	0.061989		6.42875	0.041962		6.43208	0.0653267		6.43292	0.081539		6.43167	-0.02193		6.43292	0.068188		6.42875	-0.00381		6.43208	-0.0267
6.43917	0.018597		6.43958	0.059605		6.43542	0.046253		6.43875	0.0681877		6.43958	0.081539		6.43833	-0.02337		6.43958	0.068188		6.43542	-0.00715		6.43875	-0.02527
6.44583	0.020981		6.44625	0.059605		6.44208	0.049591		6.44542	0.0729561		6.44625	0.079632		6.445	-0.02337		6.44625	0.069618		6.44208	-0.01097		6.44542	-0.02384
6.4525	0.021935		6.45292	0.061035		6.44875	0.053406		6.45208	0.0772476		6.45292	0.075817		6.45167	-0.02193		6.45292	0.071526		6.44875	-0.01478		6.45208	-0.02432
6.45917	0.022888		6.45958	0.065327		6.45542	0.058651		6.45875	0.0782013		6.45958	0.072479		6.45833	-0.01907		6.45958	0.074863		6.45542	-0.01669		6.45875	-0.0248
6.46583	0.023842		6.46625	0.070572		6.46208	0.059605		6.46542	0.0767708		6.46625	0.070572		6.465	-0.01431		6.46625	0.078678		6.46208	-0.01669		6.46542	-0.0248
6.4725	0.022411		6.47292	0.074863		6.46875	0.053406		6.47208	0.0753403		6.47292	0.069141		6.47167	-0.00954		6.47292	0.080585		6.46875	-0.01526		6.47208	-0.02384
6.47917	0.017166		6.47958	0.079155		6.47542	0.0453		6.47875	0.0705719		6.47958	0.067234		6.47833	-0.0062		6.47958	0.078201		6.47542	-0.01431		6.47875	-0.02337
6.48583	0.00906		6.48625	0.082493		6.48208	0.039577		6.48542	0.0629425		6.48625	0.06628		6.485	-0.00477		6.48625	0.07534		6.48208	-0.01335		6.48542	-0.02337
6.4925	0.001431		6.49292	0.085831		6.48875	0.034809		6.49208	0.0534058		6.49292	0.068188		6.49167	-0.00381		6.49292	0.072956		6.48875	-0.01287		6.49208	-0.02289
6.49917	-0.00286		6.49958	0.087261		6.49542	0.029087		6.49875	0.0452995		6.49958	0.071049		6.49833	-0.00429		6.49958	0.072002		6.49542	-0.01144		6.49875	-0.02193
6.50583	-0.00477		6.50625	0.087261		6.50208	0.024319		6.50542	0.0400543		6.50625	0.072479		6.505	-0.00525		6.50625	0.071049		6.50208	-0.01001		6.50542	-0.02193
6.5125	-0.00238		6.51292	0.087261		6.50875	0.025749		6.51208	0.0367165		6.51292	0.072479		6.51167	-0.0062		6.51292	0.071049		6.50875	-0.00954		6.51208	-0.02289
6.51917	0.001431		6.51958	0.085354		6.51542	0.030041		6.51875	0.0362396		6.51958	0.073433		6.51833	-0.00763		6.51958	0.072479		6.51542	-0.00811		6.51875	-0.02432
6.52583	0.006676		6.52625	0.082493		6.52208	0.034809		6.52542	0.0391006		6.52625	0.074387		6.525	-0.00811		6.52625	0.074387		6.52208	-0.00668		6.52542	-0.02527
6.5325	0.01049		6.53292	0.078678		6.52875	0.037193		6.53208	0.043869		6.53292	0.074387		6.53167	-0.01001		6.53292	0.076771		6.52875	-0.0062		6.53208	-0.02623
6.53917	0.012875		6.53958	0.07534		6.53542	0.041962		6.53875	0.04673		6.53958	0.075817		6.53833	-0.01144		6.53958	0.077724		6.53542	-0.0062		6.53875	-0.02623
6.54583	0.014782		6.54625	0.073433		6.54208	0.048637		6.54542	0.04673		6.54625	0.078678		6.545	-0.01478		6.54625	0.076771		6.54208	-0.0062		6.54542	-0.02623
6.5525	0.015736		6.55292	0.072002		6.54875	0.053883		6.55208	0.0452995		6.55292	0.08297		6.55167	-0.01812		6.55292	0.074387		6.54875	-0.00429		6.55208	-0.02575
6.55917	0.01955		6.55958	0.071049		6.55542	0.056744		6.55875	0.0424385		6.55958	0.086784		6.55833	-0.01955		6.55958	0.072479		6.55542	-0.00238		6.55875	-0.02432
6.56583	0.025749		6.56625	0.071049		6.56208	0.058651		6.56542	0.0400543		6.56625	0.090122		6.565	-0.0186		6.56625	0.071526		6.56208	-0.00191		6.56542	-0.02289
6.5725	0.031948		6.57292	0.071526		6.56875	0.061512		6.57208	0.0391006		6.57292	0.090122		6.57167	-0.01621		6.57292	0.070572		6.56875	-0.00238		6.57208	-0.02098
6.57917	0.035763		6.57958	0.072002		6.57542	0.062466		6.57875	0.0400543		6.57958	0.087261		6.57833	-0.0124		6.57958	0.068665		6.57542	-0.00334		6.57875	-0.0205
6.58583	0.035763		6.58625	0.072956		6.58208	0.060558		6.58542	0.0433922		6.58625	0.08297		6.585	-0.00668		6.58625	0.067234		6.58208	-0.00477		6.58542	-0.02146
6.5925	0.032425		6.59292	0.073433		6.58875	0.059128		6.59208	0.0491142		6.59292	0.078201		6.59167	-0.00191		6.59292	0.068665		6.58875	-0.00715		6.59208	-0.02241
6.59917	0.027657		6.59958	0.07391		6.59542	0.05722		6.59875	0.0572205		6.59958	0.07391		6.59833	0.000477		6.59958	0.073433		6.59542	-0.00954		6.59875	-0.0248
6.60583	0.021935		6.60625	0.073433		6.60208	0.054836		6.60542	0.0662804		6.60625	0.069618		6.605	-0.00143		6.60625	0.078201		6.60208	-0.01097		6.60542	-0.02813
6.6125	0.016689		6.61292	0.072479		6.60875	0.051975		6.61208	0.0753403		6.61292	0.068665		6.61167	-0.00429		6.61292	0.081062		6.60875	-0.01097		6.61208	-0.03052
6.61917	0.012398		6.61958	0.071049		6.61542	0.048637		6.61875	0.082016		6.61958	0.070572		6.61833	-0.00858		6.61958	0.082016		6.61542	-0.01001		6.61875	-0.03052
6.62583	0.010967		6.62625	0.070572		6.62208	0.043392		6.62542	0.0853539		6.62625	0.07391		6.625	-0.01287		6.62625	0.081062		6.62208	-0.00954		6.62542	-0.03004
6.6325	0.010014		6.63292	0.070095		6.62875	0.035286		6.63208	0.0829697		6.63292	0.076294		6.63167	-0.01717		6.63292	0.078678		6.62875	-0.00906		6.63208	-0.02956
6.63917	0.008583		6.63958	0.069618		6.63542	0.030041		6.63875	0.0762939		6.63958	0.078678		6.63833	-0.01955		6.63958	0.074863		6.63542	-0.00858		6.63875	-0.02956
6.64583	0.007153		6.64625	0.070095		6.64208	0.029564		6.64542	0.0691414		6.64625	0.082016		6.645	-0.01812		6.64625	0.072002		6.64208	-0.00811		6.64542	-0.02861
6.6525	0.005722		6.65292	0.071526		6.64875	0.031948		6.65208	0.0629425		6.65292	0.083447		6.65167	-0.01478		6.65292	0.072479		6.64875	-0.00811		6.65208	-0.02813
6.65917	0.005245		6.65958	0.072002		6.65542	0.032425		6.65875	0.058651		6.65958	0.08297		6.65833	-0.01001		6.65958	0.076294		6.65542	-0.00811		6.65875	-0.02909
6.66583	0.004768		6.66625	0.072002		6.66208	0.031471		6.66542	0.0576973		6.66625	0.080585		6.665	-0.00525		6.66625	0.081062		6.66208	-0.00811		6.66542	-0.02956
6.6725	0.005245		6.67292	0.072479		6.66875	0.030518		6.67208	0.058651		6.67292	0.079155		6.67167	-0.00191		6.67292	0.083447		6.66875	-0.00858		6.67208	-0.02909
6.67917	0.005722		6.67958	0.07391		6.67542	0.02718		6.67875	0.0600815		6.67958	0.078678		6.67833	0		6.67958	0.083923		6.67542	-0.01001		6.67875	-0.02718
6.68583	0.006199		6.68625	0.07391		6.68208	0.022411		6.68542	0.0600815		6.68625	0.079155		6.685	-0.00048		6.68625	0.082493		6.68208	-0.01097		6.68542	-0.02623
6.6925	0.006676		6.69292	0.072479		6.68875	0.01812		6.69208	0.0596046		6.69292	0.081539		6.69167	-0.00191		6.69292	0.080109		6.68875	-0.00954		6.69208	-0.02718
6.69917	0.007629		6.69958	0.071526		6.69542	0.021458		6.69875	0.0610352		6.69958	0.084877		6.69833	-0.00381		6.69958	0.078201		6.69542	-0.00668		6.69875	-0.03004
6.70583	0.00906		6.70625	0.071526		6.70208	0.031471		6.70542	0.0638962		6.70625	0.088692		6.705	-0.00525		6.70625	0.077724		6.70208	-0.00477		6.70542	-0.03242
6.7125	0.011444		6.71292	0.072002		6.70875	0.042439		6.71208	0.0667572		6.71292	0.091076		6.71167	-0.00572		6.71292	0.080109		6.70875	-0.00381		6.71208	-0.03433
6.71917	0.014305		6.71958	0.072479		6.71542	0.051975		6.71875	0.067234		6.71958	0.092506		6.71833	-0.0062		6.71958	0.083447		6.71542	-0.00286		6.71875	-0.03576
6.72583	0.015259		6.72625	0.074387		6.72208	0.058174		6.72542	0.0662804		6.72625	0.09203		6.725	-0.00715		6.72625	0.086308		6.72208	-0.00191		6.72542	-0.03672
6.7325	0.013828		6.73292	0.077724		6.72875	0.061035		6.73208	0.0634193		6.73292	0.088215		6.73167	-0.00858		6.73292	0.087738		6.72875	-0.00286		6.73208	-0.03481
6.73917	0.011921		6.73958	0.080109		6.73542	0.059128		6.73875	0.0591278		6.73958	0.083447		6.73833	-0.01001		6.73958	0.087738		6.73542	-0.00525		6.73875	-0.03195
6.74583	0.010014		6.74625	0.080109		6.74208	0.056267		6.74542	0.0553131		6.74625	0.079632		6.745	-0.0124		6.74625	0.086308		6.74208	-0.00668		6.74542	-0.03004
6.7525	0.007629		6.75292	0.078678		6.74875	0.056744		6.75208	0.0538826		6.75292	0.077724		6.75167	-0.01431		6.75292	0.08297		6.74875	-0.00668		6.75208	-0.02861
6.75917	0.004292		6.75958	0.078678		6.75542	0.061035		6.75875	0.0553131		6.75958	0.076771		6.75833	-0.01526		6.75958	0.079632		6.75542	-0.0062		6.75875	-0.02718
6.76583	0.002384		6.76625	0.079632		6.76208	0.06485		6.76542	0.0576973		6.76625	0.076294		6.765	-0.01478		6.76625	0.078678		6.76208	-0.0062		6.76542	-0.0248
6.7725	0.002861		6.77292	0.079632		6.76875	0.067234		6.77208	0.0624657		6.77292	0.076771		6.77167	-0.01431		6.77292	0.079155		6.76875	-0.00572		6.77208	-0.02384
6.77917	0.002384		6.77958	0.077724		6.77542	0.068188		6.77875	0.0691414		6.77958	0.078201		6.77833	-0.01383		6.77958	0.079155		6.77542	-0.00477		6.77875	-0.02289
6.78583	0.001907		6.78625	0.076771		6.78208	0.070095		6.78542	0.0748634		6.78625	0.079155		6.785	-0.01192		6.78625	0.078201		6.78208	-0.00429		6.78542	-0.02193
6.7925	0.001907		6.79292	0.076294		6.78875	0.069141		6.79208	0.0767708		6.79292	0.078201		6.79167	-0.00906		6.79292	0.077724		6.78875	-0.00525		6.79208	-0.02193
6.79917	0.002384		6.79958	0.07391		6.79542	0.06485		6.79875	0.0753403		6.79958	0.07534		6.79833	-0.00763		6.79958	0.076771		6.79542	-0.00668		6.79875	-0.02289
6.80583	0.001907		6.80625	0.070095		6.80208	0.060558		6.80542	0.0743866		6.80625	0.072956		6.805	-0.00715		6.80625	0.074863		6.80208	-0.00763		6.80542	-0.02527
6.8125	0.001431		6.81292	0.067711		6.80875	0.056267		6.81208	0.0739098		6.81292	0.072002		6.81167	-0.00858		6.81292	0.073433		6.80875	-0.00811		6.81208	-0.02766
6.81917	0.002384		6.81958	0.068665		6.81542	0.050545		6.81875	0.0743866		6.81958	0.070572		6.81833	-0.01097		6.81958	0.074387		6.81542	-0.00906		6.81875	-0.03099
6.82583	0.004292		6.82625	0.071049		6.82208	0.041962		6.82542	0.0739098		6.82625	0.069141		6.825	-0.01431		6.82625	0.078201		6.82208	-0.00858		6.82542	-0.03338
6.8325	0.006199		6.83292	0.072479		6.82875	0.03624		6.83208	0.0710487		6.83292	0.069618		6.83167	-0.01669		6.83292	0.08297		6.82875	-0.00715		6.83208	-0.03386
6.83917	0.007153		6.83958	0.073433		6.83542	0.033379		6.83875	0.0700951		6.83958	0.070572		6.83833	-0.01764		6.83958	0.087261		6.83542	-0.00525		6.83875	-0.0329
6.84583	0.008106		6.84625	0.07391		6.84208	0.032425		6.84542	0.0700951		6.84625	0.069618		6.845	-0.01621		6.84625	0.090122		6.84208	-0.00429		6.84542	-0.03338
6.8525	0.008106		6.85292	0.07391		6.84875	0.032902		6.85208	0.0691414		6.85292	0.06628		6.85167	-0.01287		6.85292	0.091553		6.84875	-0.00381		6.85208	-0.03386
6.85917	0.005722		6.85958	0.07391		6.85542	0.035763		6.85875	0.0653267		6.85958	0.062943		6.85833	-0.01097		6.85958	0.09203		6.85542	-0.00334		6.85875	-0.03242
6.86583	0.000477		6.86625	0.072002		6.86208	0.042439		6.86542	0.0619888		6.86625	0.060558		6.865	-0.00954		6.86625	0.091553		6.86208	-0.00286		6.86542	-0.03147
6.8725	-0.00477		6.87292	0.071526		6.86875	0.047207		6.87208	0.0629425		6.87292	0.059605		6.87167	-0.01001		6.87292	0.091076		6.86875	-0.00238		6.87208	-0.0329
6.87917	-0.00668		6.87958	0.070572		6.87542	0.051022		6.87875	0.0667572		6.87958	0.061512		6.87833	-0.01144		6.87958	0.091076		6.87542	-0.00238		6.87875	-0.03529
6.88583	-0.00525		6.88625	0.070572		6.88208	0.056744		6.88542	0.0696182		6.88625	0.06628		6.885	-0.01335		6.88625	0.09203		6.88208	-0.00381		6.88542	-0.03624
6.8925	-0.00191		6.89292	0.071526		6.88875	0.065327		6.89208	0.0720024		6.89292	0.07391		6.89167	-0.01431		6.89292	0.092983		6.88875	-0.00668		6.89208	-0.03529
6.89917	0.003338		6.89958	0.072479		6.89542	0.072479		6.89875	0.0758171		6.89958	0.081539		6.89833	-0.01383		6.89958	0.092506		6.89542	-0.01001		6.89875	-0.03433
6.90583	0.009537		6.90625	0.072479		6.90208	0.072956		6.90542	0.0810623		6.90625	0.086784		6.905	-0.01335		6.90625	0.091076		6.90208	-0.0124		6.90542	-0.03433
6.9125	0.013828		6.91292	0.071526		6.90875	0.068665		6.91208	0.0858307		6.91292	0.088692		6.91167	-0.01144		6.91292	0.090599		6.90875	-0.01431		6.91208	-0.03338
6.91917	0.015736		6.91958	0.071049		6.91542	0.062466		6.91875	0.087738		6.91958	0.086308		6.91833	-0.00858		6.91958	0.091076		6.91542	-0.01526		6.91875	-0.03242
6.92583	0.015736		6.92625	0.072956		6.92208	0.056267		6.92542	0.087738		6.92625	0.082493		6.925	-0.00525		6.92625	0.090599		6.92208	-0.01383		6.92542	-0.03195
6.9325	0.014782		6.93292	0.074863		6.92875	0.049114		6.93208	0.0863075		6.93292	0.078201		6.93167	-0.00143		6.93292	0.089645		6.92875	-0.0124		6.93208	-0.03147
6.93917	0.013351		6.93958	0.077248		6.93542	0.042915		6.93875	0.0839233		6.93958	0.075817		6.93833	0.001431		6.93958	0.088692		6.93542	-0.01097		6.93875	-0.03004
6.94583	0.011921		6.94625	0.080109		6.94208	0.041485		6.94542	0.0805855		6.94625	0.073433		6.945	0.001907		6.94625	0.088692		6.94208	-0.01001		6.94542	-0.02813
6.9525	0.01049		6.95292	0.082493		6.94875	0.044823		6.95208	0.0762939		6.95292	0.072479		6.95167	0.000477		6.95292	0.088692		6.94875	-0.00906		6.95208	-0.02623
6.95917	0.008583		6.95958	0.08297		6.95542	0.047207		6.95875	0.0729561		6.95958	0.071526		6.95833	-0.00381		6.95958	0.088692		6.95542	-0.00954		6.95875	-0.0248
6.96583	0.007629		6.96625	0.082016		6.96208	0.047207		6.96542	0.0715256		6.96625	0.071526		6.965	-0.00954		6.96625	0.088215		6.96208	-0.01001		6.96542	-0.02432
6.9725	0.008106		6.97292	0.080585		6.96875	0.048161		6.97208	0.0715256		6.97292	0.071049		6.97167	-0.01478		6.97292	0.087738		6.96875	-0.00906		6.97208	-0.02527
6.97917	0.008106		6.97958	0.080109		6.97542	0.050068		6.97875	0.0724792		6.97958	0.069618		6.97833	-0.01574		6.97958	0.086784		6.97542	-0.00763		6.97875	-0.0267
6.98583	0.008106		6.98625	0.079632		6.98208	0.048637		6.98542	0.0767708		6.98625	0.069141		6.985	-0.0124		6.98625	0.084877		6.98208	-0.00668		6.98542	-0.02861
6.9925	0.00906		6.99292	0.079155		6.98875	0.044823		6.99208	0.0805855		6.99292	0.070095		6.99167	-0.00668		6.99292	0.08297		6.98875	-0.0062		6.99208	-0.03004
6.99917	0.010967		6.99958	0.078678		6.99542	0.042439		6.99875	0.0824928		6.99958	0.07391		6.99833	-0.00095		6.99958	0.081062		6.99542	-0.00572		6.99875	-0.03004
7.00583	0.012875		7.00625	0.078678		7.00208	0.043392		7.00542	0.082016		7.00625	0.079155		7.005	0.003338		7.00625	0.080109		7.00208	-0.00381		7.00542	-0.03004
7.0125	0.013351		7.01292	0.077724		7.00875	0.042915		7.01208	0.0824928		7.01292	0.083447		7.01167	0.005722		7.01292	0.080109		7.00875	-0.00191		7.01208	-0.03052
7.01917	0.013351		7.01958	0.074863		7.01542	0.039101		7.01875	0.0844002		7.01958	0.088215		7.01833	0.003815		7.01958	0.080585		7.01542	-0.00095		7.01875	-0.03147
7.02583	0.014305		7.02625	0.070572		7.02208	0.036716		7.02542	0.0834465		7.02625	0.092506		7.025	0.000954		7.02625	0.082493		7.02208	0.000477		7.02542	-0.03242
7.0325	0.015259		7.03292	0.067711		7.02875	0.039101		7.03208	0.0810623		7.03292	0.095367		7.03167	-0.00095		7.03292	0.084877		7.02875	0.002384		7.03208	-0.0329
7.03917	0.016689		7.03958	0.065327		7.03542	0.043869		7.03875	0.0782013		7.03958	0.094414		7.03833	-0.00143		7.03958	0.087261		7.03542	0.002861		7.03875	-0.03386
7.04583	0.016212		7.04625	0.062943		7.04208	0.047207		7.04542	0.0782013		7.04625	0.090122		7.045	-0.00143		7.04625	0.089169		7.04208	0.001431		7.04542	-0.03433
7.0525	0.014305		7.05292	0.061989		7.04875	0.050068		7.05208	0.0786781		7.05292	0.084877		7.05167	-0.00191		7.05292	0.091076		7.04875	-0.00143		7.05208	-0.03338
7.05917	0.012398		7.05958	0.062943		7.05542	0.053406		7.05875	0.0782013		7.05958	0.080585		7.05833	-0.00191		7.05958	0.092506		7.05542	-0.00334		7.05875	-0.03195
7.06583	0.011921		7.06625	0.06628		7.06208	0.058651		7.06542	0.0777245		7.06625	0.077248		7.065	-0.00286		7.06625	0.092506		7.06208	-0.00429		7.06542	-0.03004
7.0725	0.012875		7.07292	0.069618		7.06875	0.061989		7.07208	0.0796318		7.07292	0.074863		7.07167	-0.00572		7.07292	0.092506		7.06875	-0.00525		7.07208	-0.02909
7.07917	0.013351		7.07958	0.072479		7.07542	0.063419		7.07875	0.0839233		7.07958	0.07391		7.07833	-0.00906		7.07958	0.09203		7.07542	-0.00715		7.07875	-0.02956
7.08583	0.013828		7.08625	0.07391		7.08208	0.061512		7.08542	0.087738		7.08625	0.07391		7.085	-0.01192		7.08625	0.09203		7.08208	-0.00858		7.08542	-0.03052
7.0925	0.013351		7.09292	0.07534		7.08875	0.058174		7.09208	0.0896454		7.09292	0.07534		7.09167	-0.01192		7.09292	0.090599		7.08875	-0.00906		7.09208	-0.03099
7.09917	0.013351		7.09958	0.075817		7.09542	0.056744		7.09875	0.0886917		7.09958	0.076294		7.09833	-0.01049		7.09958	0.090122		7.09542	-0.01001		7.09875	-0.03099
7.10583	0.013351		7.10625	0.07534		7.10208	0.05579		7.10542	0.0867844		7.10625	0.076294		7.105	-0.00811		7.10625	0.090599		7.10208	-0.0124		7.10542	-0.03099
7.1125	0.011921		7.11292	0.074387		7.10875	0.052929		7.11208	0.0815392		7.11292	0.075817		7.11167	-0.00525		7.11292	0.090599		7.10875	-0.01335		7.11208	-0.03099
7.11917	0.009537		7.11958	0.074863		7.11542	0.048161		7.11875	0.0772476		7.11958	0.076294		7.11833	-0.00143		7.11958	0.092506		7.11542	-0.01192		7.11875	-0.03052
7.12583	0.007153		7.12625	0.075817		7.12208	0.044346		7.12542	0.0734329		7.12625	0.077724		7.125	0.001907		7.12625	0.093937		7.12208	-0.00811		7.12542	-0.02909
7.1325	0.006199		7.13292	0.076771		7.12875	0.043869		7.13208	0.0720024		7.13292	0.080585		7.13167	0.003815		7.13292	0.096798		7.12875	-0.00429		7.13208	-0.02813
7.13917	0.008106		7.13958	0.077724		7.13542	0.0453		7.13875	0.0729561		7.13958	0.08297		7.13833	0.004768		7.13958	0.098228		7.13542	-0.00095		7.13875	-0.02813
7.14583	0.01049		7.14625	0.078678		7.14208	0.045776		7.14542	0.0758171		7.14625	0.085354		7.145	0.005245		7.14625	0.096798		7.14208	0.000954		7.14542	-0.02909
7.1525	0.012398		7.15292	0.080585		7.14875	0.044823		7.15208	0.079155		7.15292	0.086784		7.15167	0.004292		7.15292	0.095367		7.14875	0.000954		7.15208	-0.03004
7.15917	0.013351		7.15958	0.082016		7.15542	0.045776		7.15875	0.079155		7.15958	0.088215		7.15833	0.000954		7.15958	0.09346		7.15542	-0.00095		7.15875	-0.03004
7.16583	0.016689		7.16625	0.083923		7.16208	0.051022		7.16542	0.0758171		7.16625	0.087738		7.165	-0.00525		7.16625	0.09203		7.16208	-0.00525		7.16542	-0.03052
7.1725	0.022411		7.17292	0.085354		7.16875	0.05579		7.17208	0.0729561		7.17292	0.086308		7.17167	-0.01097		7.17292	0.090599		7.16875	-0.00954		7.17208	-0.03099
7.17917	0.02718		7.17958	0.085831		7.17542	0.055313		7.17875	0.0686646		7.17958	0.085354		7.17833	-0.01621		7.17958	0.090122		7.17542	-0.0124		7.17875	-0.03052
7.18583	0.033379		7.18625	0.086308		7.18208	0.052929		7.18542	0.0629425		7.18625	0.0844		7.185	-0.0205		7.18625	0.091076		7.18208	-0.01383		7.18542	-0.02909
7.1925	0.041962		7.19292	0.086784		7.18875	0.052929		7.19208	0.0576973		7.19292	0.083447		7.19167	-0.02432		7.19292	0.09203		7.18875	-0.01383		7.19208	-0.02861
7.19917	0.053406		7.19958	0.086308		7.19542	0.056744		7.19875	0.0572205		7.19958	0.08297		7.19833	-0.02623		7.19958	0.091076		7.19542	-0.01192		7.19875	-0.02956
7.20583	0.06628		7.20625	0.085831		7.20208	0.061512		7.20542	0.0596046		7.20625	0.08297		7.205	-0.02623		7.20625	0.090122		7.20208	-0.00954		7.20542	-0.03147
7.2125	0.081062		7.21292	0.083923		7.20875	0.065804		7.21208	0.0581741		7.21292	0.081539		7.21167	-0.02432		7.21292	0.090122		7.20875	-0.00763		7.21208	-0.03338
7.21917	0.100613		7.21958	0.082016		7.21542	0.069141		7.21875	0.0553131		7.21958	0.078201		7.21833	-0.02098		7.21958	0.091076		7.21542	-0.00668		7.21875	-0.03529
7.22583	0.124931		7.22625	0.081062		7.22208	0.070572		7.22542	0.0553131		7.22625	0.074863		7.225	-0.01764		7.22625	0.09203		7.22208	-0.00525		7.22542	-0.03862
7.2325	0.154495		7.23292	0.080585		7.22875	0.068188		7.23208	0.058651		7.23292	0.072479		7.23167	-0.01478		7.23292	0.09203		7.22875	-0.00477		7.23208	-0.04148
7.23917	0.187874		7.23958	0.081062		7.23542	0.062943		7.23875	0.0634193		7.23958	0.071049		7.23833	-0.01144		7.23958	0.09203		7.23542	-0.00429		7.23875	-0.04244
7.24583	0.225067		7.24625	0.082016		7.24208	0.054836		7.24542	0.0691414		7.24625	0.070095		7.245	-0.00906		7.24625	0.090599		7.24208	-0.00429		7.24542	-0.04148
7.2525	0.263214		7.25292	0.084877		7.24875	0.047207		7.25208	0.0758171		7.25292	0.070095		7.25167	-0.00811		7.25292	0.088692		7.24875	-0.00381		7.25208	-0.04005
7.25917	0.302792		7.25958	0.088215		7.25542	0.040531		7.25875	0.0815392		7.25958	0.071526		7.25833	-0.00906		7.25958	0.086784		7.25542	-0.00286		7.25875	-0.03767
7.26583	0.342369		7.26625	0.091076		7.26208	0.039101		7.26542	0.0863075		7.26625	0.073433		7.265	-0.01144		7.26625	0.087261		7.26208	-0.00143		7.26542	-0.03529
7.2725	0.381947		7.27292	0.092506		7.26875	0.041008		7.27208	0.0896454		7.27292	0.074387		7.27167	-0.01192		7.27292	0.090122		7.26875	-0.00095		7.27208	-0.03242
7.27917	0.419617		7.27958	0.093937		7.27542	0.043869		7.27875	0.0905991		7.27958	0.07534		7.27833	-0.01049		7.27958	0.09346		7.27542	-0.00191		7.27875	-0.03052
7.28583	0.457287		7.28625	0.093937		7.28208	0.045776		7.28542	0.0886917		7.28625	0.076771		7.285	-0.01049		7.28625	0.095844		7.28208	-0.00191		7.28542	-0.03004
7.2925	0.49448		7.29292	0.09346		7.28875	0.04673		7.29208	0.0872612		7.29292	0.077724		7.29167	-0.01049		7.29292	0.097275		7.28875	-0.00143		7.29208	-0.03099
7.29917	0.528336		7.29958	0.092506		7.29542	0.047207		7.29875	0.087738		7.29958	0.078678		7.29833	-0.01144		7.29958	0.097275		7.29542	-0.00143		7.29875	-0.0329
7.30583	0.558853		7.30625	0.090599		7.30208	0.047207		7.30542	0.0872612		7.30625	0.079155		7.305	-0.01287		7.30625	0.09346		7.30208	-0.00238		7.30542	-0.03529
7.3125	0.58794		7.31292	0.089645		7.30875	0.047684		7.31208	0.0867844		7.31292	0.080109		7.31167	-0.01335		7.31292	0.089169		7.30875	-0.00334		7.31208	-0.03767
7.31917	0.617027		7.31958	0.089645		7.31542	0.047684		7.31875	0.0896454		7.31958	0.081062		7.31833	-0.0124		7.31958	0.085354		7.31542	-0.00429		7.31875	-0.04053
7.32583	0.64373		7.32625	0.090599		7.32208	0.048637		7.32542	0.0972748		7.32625	0.08297		7.325	-0.01049		7.32625	0.083923		7.32208	-0.00525		7.32542	-0.04292
7.3325	0.668049		7.33292	0.091076		7.32875	0.053883		7.33208	0.106812		7.33292	0.084877		7.33167	-0.00715		7.33292	0.083923		7.32875	-0.00715		7.33208	-0.04482
7.33917	0.691414		7.33958	0.090599		7.33542	0.061989		7.33875	0.113964		7.33958	0.086784		7.33833	-0.00381		7.33958	0.084877		7.33542	-0.00858		7.33875	-0.04435
7.34583	0.715733		7.34625	0.089645		7.34208	0.068665		7.34542	0.118256		7.34625	0.088692		7.345	-0.00048		7.34625	0.086784		7.34208	-0.01049		7.34542	-0.04196
7.3525	0.740051		7.35292	0.088692		7.34875	0.072002		7.35208	0.119686		7.35292	0.089645		7.35167	0.000477		7.35292	0.088215		7.34875	-0.01192		7.35208	-0.03815
7.35917	0.763893		7.35958	0.088692		7.35542	0.072002		7.35875	0.118732		7.35958	0.089645		7.35833	0		7.35958	0.089645		7.35542	-0.01144		7.35875	-0.03481
7.36583	0.788212		7.36625	0.088692		7.36208	0.069618		7.36542	0.117779		7.36625	0.088215		7.365	-0.00048		7.36625	0.088692		7.36208	-0.01001		7.36542	-0.03195
7.3725	0.8111		7.37292	0.089169		7.36875	0.06628		7.37208	0.116825		7.37292	0.085831		7.37167	-0.00095		7.37292	0.087261		7.36875	-0.00858		7.37208	-0.02956
7.37917	0.831127		7.37958	0.089169		7.37542	0.063419		7.37875	0.118732		7.37958	0.083447		7.37833	-0.00191		7.37958	0.087261		7.37542	-0.00668		7.37875	-0.0267
7.38583	0.84734		7.38625	0.089645		7.38208	0.062943		7.38542	0.126362		7.38625	0.082016		7.385	-0.00286		7.38625	0.088215		7.38208	-0.00525		7.38542	-0.02623
7.3925	0.859737		7.39292	0.089645		7.38875	0.064373		7.39208	0.141144		7.39292	0.080109		7.39167	-0.00238		7.39292	0.089645		7.38875	-0.00381		7.39208	-0.02813
7.39917	0.869751		7.39958	0.089169		7.39542	0.066757		7.39875	0.158787		7.39958	0.078201		7.39833	-0.00191		7.39958	0.091553		7.39542	-0.00334		7.39875	-0.03052
7.40583	0.878334		7.40625	0.087738		7.40208	0.069618		7.40542	0.173092		7.40625	0.076771		7.405	-0.00095		7.40625	0.094414		7.40208	-0.00477		7.40542	-0.0329
7.4125	0.888824		7.41292	0.086784		7.40875	0.070572		7.41208	0.18549		7.41292	0.07534		7.41167	0		7.41292	0.097275		7.40875	-0.00572		7.41208	-0.03624
7.41917	0.902176		7.41958	0.086784		7.41542	0.070572		7.41875	0.19455		7.41958	0.07534		7.41833	0.001431		7.41958	0.098705		7.41542	-0.00715		7.41875	-0.04005
7.42583	0.917435		7.42625	0.086784		7.42208	0.070095		7.42542	0.200272		7.42625	0.075817		7.425	0.002861		7.42625	0.099182		7.42208	-0.00906		7.42542	-0.04387
7.4325	0.935555		7.43292	0.085354		7.42875	0.072002		7.43208	0.200272		7.43292	0.076294		7.43167	0.002384		7.43292	0.098705		7.42875	-0.00954		7.43208	-0.04578
7.43917	0.954628		7.43958	0.082016		7.43542	0.073433		7.43875	0.199795		7.43958	0.080109		7.43833	0		7.43958	0.096321		7.43542	-0.00906		7.43875	-0.04721
7.44583	0.974178		7.44625	0.079155		7.44208	0.074863		7.44542	0.201702		7.44625	0.0844		7.445	-0.00429		7.44625	0.09346		7.44208	-0.00811		7.44542	-0.04673
7.4525	0.991821		7.45292	0.077724		7.44875	0.079155		7.45208	0.206947		7.45292	0.087261		7.45167	-0.00858		7.45292	0.091553		7.44875	-0.00715		7.45208	-0.04578
7.45917	1.00994		7.45958	0.078201		7.45542	0.0844		7.45875	0.214577		7.45958	0.086308		7.45833	-0.0124		7.45958	0.091076		7.45542	-0.0062		7.45875	-0.04387
7.46583	1.03045		7.46625	0.079632		7.46208	0.088692		7.46542	0.224113		7.46625	0.083447		7.465	-0.01383		7.46625	0.091076		7.46208	-0.00477		7.46542	-0.04244
7.4725	1.05095		7.47292	0.08297		7.46875	0.091553		7.47208	0.233173		7.47292	0.079155		7.47167	-0.01335		7.47292	0.091076		7.46875	-0.00334		7.47208	-0.04148
7.47917	1.07241		7.47958	0.087738		7.47542	0.094891		7.47875	0.239372		7.47958	0.073433		7.47833	-0.01192		7.47958	0.09203		7.47542	-0.00238		7.47875	-0.04053
7.48583	1.09482		7.48625	0.092983		7.48208	0.099182		7.48542	0.244141		7.48625	0.06628		7.485	-0.01001		7.48625	0.094414		7.48208	-0.00143		7.48542	-0.04005
7.4925	1.11961		7.49292	0.097275		7.48875	0.103474		7.49208	0.248432		7.49292	0.060558		7.49167	-0.00763		7.49292	0.097275		7.48875	-0.00095		7.49208	-0.0391
7.49917	1.14632		7.49958	0.101089		7.49542	0.107288		7.49875	0.255585		7.49958	0.057697		7.49833	-0.00525		7.49958	0.098705		7.49542	-0.00191		7.49875	-0.03862
7.50583	1.1735		7.50625	0.102997		7.50208	0.111103		7.50542	0.266552		7.50625	0.059128		7.505	-0.00477		7.50625	0.099659		7.50208	-0.00477		7.50542	-0.0391
7.5125	1.20258		7.51292	0.103474		7.50875	0.116825		7.51208	0.282288		7.51292	0.063419		7.51167	-0.0062		7.51292	0.101089		7.50875	-0.00763		7.51208	-0.03862
7.51917	1.2331		7.51958	0.10252		7.51542	0.123501		7.51875	0.300884		7.51958	0.069141		7.51833	-0.0062		7.51958	0.102997		7.51542	-0.01049		7.51875	-0.03672
7.52583	1.26362		7.52625	0.101089		7.52208	0.130177		7.52542	0.319481		7.52625	0.074387		7.525	-0.00525		7.52625	0.105858		7.52208	-0.01192		7.52542	-0.03481
7.5325	1.29461		7.53292	0.099659		7.52875	0.13113		7.53208	0.33474		7.53292	0.079155		7.53167	-0.00525		7.53292	0.108242		7.52875	-0.01192		7.53208	-0.03433
7.53917	1.32608		7.53958	0.099182		7.53542	0.128746		7.53875	0.345707		7.53958	0.083923		7.53833	-0.00715		7.53958	0.109673		7.53542	-0.00954		7.53875	-0.03386
7.54583	1.35803		7.54625	0.099659		7.54208	0.126839		7.54542	0.350475		7.54625	0.087738		7.545	-0.00954		7.54625	0.110149		7.54208	-0.0062		7.54542	-0.03338
7.5525	1.39046		7.55292	0.101566		7.54875	0.125885		7.55208	0.353813		7.55292	0.088692		7.55167	-0.01001		7.55292	0.111103		7.54875	-0.00429		7.55208	-0.03386
7.55917	1.42336		7.55958	0.103474		7.55542	0.126839		7.55875	0.356674		7.55958	0.088215		7.55833	-0.00858		7.55958	0.110149		7.55542	-0.00429		7.55875	-0.03481
7.56583	1.45769		7.56625	0.104904		7.56208	0.129223		7.56542	0.360489		7.56625	0.086308		7.565	-0.00763		7.56625	0.108242		7.56208	-0.00572		7.56542	-0.03576
7.5725	1.49488		7.57292	0.105858		7.56875	0.137806		7.57208	0.366211		7.57292	0.0844		7.57167	-0.00572		7.57292	0.104904		7.56875	-0.00715		7.57208	-0.03624
7.57917	1.53446		7.57958	0.105381		7.57542	0.148773		7.57875	0.373363		7.57958	0.08297		7.57833	-0.00238		7.57958	0.102043		7.57542	-0.00811		7.57875	-0.03672
7.58583	1.5769		7.58625	0.103951		7.58208	0.157356		7.58542	0.381947		7.58625	0.081539		7.585	0.002861		7.58625	0.100136		7.58208	-0.00858		7.58542	-0.03624
7.5925	1.62029		7.59292	0.101566		7.58875	0.161171		7.59208	0.388622		7.59292	0.081539		7.59167	0.005722		7.59292	0.098705		7.58875	-0.0062		7.59208	-0.03576
7.59917	1.66702		7.59958	0.099182		7.59542	0.164509		7.59875	0.395775		7.59958	0.082493		7.59833	0.005245		7.59958	0.100136		7.59542	-0.00286		7.59875	-0.03624
7.60583	1.71614		7.60625	0.098228		7.60208	0.168324		7.60542	0.404835		7.60625	0.084877		7.605	0.002384		7.60625	0.10252		7.60208	0		7.60542	-0.03529
7.6125	1.76764		7.61292	0.097275		7.60875	0.171185		7.61208	0.415802		7.61292	0.087738		7.61167	0		7.61292	0.105858		7.60875	0.000477		7.61208	-0.03338
7.61917	1.82056		7.61958	0.096321		7.61542	0.175953		7.61875	0.427246		7.61958	0.089645		7.61833	-0.00286		7.61958	0.107765		7.61542	-0.00095		7.61875	-0.03099
7.62583	1.87397		7.62625	0.094891		7.62208	0.182152		7.62542	0.440121		7.62625	0.089645		7.625	-0.00811		7.62625	0.107288		7.62208	-0.00238		7.62542	-0.02956
7.6325	1.92833		7.63292	0.093937		7.62875	0.192642		7.63208	0.454903		7.63292	0.087261		7.63167	-0.0124		7.63292	0.105381		7.62875	-0.00381		7.63208	-0.02909
7.63917	1.98269		7.63958	0.092983		7.63542	0.20504		7.63875	0.468731		7.63958	0.084877		7.63833	-0.01431		7.63958	0.100613		7.63542	-0.00525		7.63875	-0.02813
7.64583	2.03848		7.64625	0.090599		7.64208	0.216961		7.64542	0.479221		7.64625	0.08297		7.645	-0.01431		7.64625	0.094891		7.64208	-0.00763		7.64542	-0.02909
7.6525	2.0957		7.65292	0.087738		7.64875	0.227928		7.65208	0.486374		7.65292	0.08297		7.65167	-0.01287		7.65292	0.089169		7.64875	-0.00858		7.65208	-0.03147
7.65917	2.15292		7.65958	0.086784		7.65542	0.240326		7.65875	0.493526		7.65958	0.0844		7.65833	-0.01001		7.65958	0.085831		7.65542	-0.00763		7.65875	-0.03529
7.66583	2.21109		7.66625	0.086784		7.66208	0.253201		7.66542	0.500202		7.66625	0.086308		7.665	-0.00715		7.66625	0.084877		7.66208	-0.00715		7.66542	-0.0391
7.6725	2.27165		7.67292	0.087738		7.66875	0.262737		7.67208	0.505447		7.67292	0.088692		7.67167	-0.00381		7.67292	0.087261		7.66875	-0.00715		7.67208	-0.04148
7.67917	2.3346		7.67958	0.089645		7.67542	0.26989		7.67875	0.510693		7.67958	0.090599		7.67833	-0.00143		7.67958	0.091553		7.67542	-0.00715		7.67875	-0.04339
7.68583	2.39849		7.68625	0.092506		7.68208	0.276566		7.68542	0.519276		7.68625	0.091076		7.685	0		7.68625	0.096798		7.68208	-0.00477		7.68542	-0.04435
7.6925	2.46239		7.69292	0.095367		7.68875	0.283718		7.69208	0.531197		7.69292	0.088692		7.69167	-0.00095		7.69292	0.101566		7.68875	-0.00238		7.69208	-0.0453
7.69917	2.52628		7.69958	0.097752		7.69542	0.28944		7.69875	0.544071		7.69958	0.085354		7.69833	-0.00334		7.69958	0.105381		7.69542	-0.00095		7.69875	-0.0453
7.70583	2.59066		7.70625	0.100136		7.70208	0.292778		7.70542	0.557899		7.70625	0.08297		7.705	-0.00525		7.70625	0.107288		7.70208	-0.00048		7.70542	-0.0453
7.7125	2.65503		7.71292	0.102043		7.70875	0.297546		7.71208	0.571728		7.71292	0.080585		7.71167	-0.00668		7.71292	0.106335		7.70875	-0.00095		7.71208	-0.04578
7.71917	2.72036		7.71958	0.103951		7.71542	0.306129		7.71875	0.585079		7.71958	0.078201		7.71833	-0.0062		7.71958	0.10252		7.71542	-0.00286		7.71875	-0.04625
7.72583	2.78759		7.72625	0.104427		7.72208	0.314236		7.72542	0.597		7.72625	0.077248		7.725	-0.00334		7.72625	0.096798		7.72208	-0.0062		7.72542	-0.04578
7.7325	2.85721		7.73292	0.104904		7.72875	0.320435		7.73208	0.609398		7.73292	0.077724		7.73167	0.000954		7.73292	0.091076		7.72875	-0.00954		7.73208	-0.04435
7.73917	2.9273		7.73958	0.104427		7.73542	0.324726		7.73875	0.622272		7.73958	0.078201		7.73833	0.004292		7.73958	0.086784		7.73542	-0.01192		7.73875	-0.04196
7.74583	2.99883		7.74625	0.103474		7.74208	0.331402		7.74542	0.637531		7.74625	0.080109		7.745	0.005245		7.74625	0.084877		7.74208	-0.01287		7.74542	-0.03958
7.7525	3.07035		7.75292	0.10252		7.74875	0.339508		7.75208	0.654221		7.75292	0.08297		7.75167	0.005722		7.75292	0.086308		7.74875	-0.01335		7.75208	-0.03624
7.75917	3.13997		7.75958	0.102043		7.75542	0.346661		7.75875	0.671864		7.75958	0.085831		7.75833	0.006199		7.75958	0.089645		7.75542	-0.01287		7.75875	-0.03481
7.76583	3.20721		7.76625	0.101566		7.76208	0.356674		7.76542	0.689983		7.76625	0.088215		7.765	0.005245		7.76625	0.09346		7.76208	-0.01192		7.76542	-0.03481
7.7725	3.27301		7.77292	0.101089		7.76875	0.369072		7.77208	0.705242		7.77292	0.090599		7.77167	0.002861		7.77292	0.097752		7.76875	-0.01049		7.77208	-0.03529
7.77917	3.33977		7.77958	0.101089		7.77542	0.383377		7.77875	0.716686		7.77958	0.09346		7.77833	0.001431		7.77958	0.100613		7.77542	-0.00858		7.77875	-0.03624
7.78583	3.41177		7.78625	0.101566		7.78208	0.394821		7.78542	0.724316		7.78625	0.094891		7.785	0.001431		7.78625	0.101566		7.78208	-0.00668		7.78542	-0.03672
7.7925	3.49045		7.79292	0.103474		7.78875	0.401974		7.79208	0.730038		7.79292	0.09346		7.79167	0.002384		7.79292	0.101089		7.78875	-0.00525		7.79208	-0.0391
7.79917	3.57199		7.79958	0.106812		7.79542	0.407696		7.79875	0.735283		7.79958	0.091076		7.79833	0.002861		7.79958	0.100613		7.79542	-0.00429		7.79875	-0.04101
7.80583	3.6478		7.80625	0.109673		7.80208	0.409126		7.80542	0.741482		7.80625	0.089645		7.805	0.003815		7.80625	0.099182		7.80208	-0.00238		7.80542	-0.04244
7.8125	3.71504		7.81292	0.112057		7.80875	0.409126		7.81208	0.747681		7.81292	0.089645		7.81167	0.005245		7.81292	0.097275		7.80875	-0.00143		7.81208	-0.04339
7.81917	3.77464		7.81958	0.114918		7.81542	0.41008		7.81875	0.75388		7.81958	0.088692		7.81833	0.007629		7.81958	0.095367		7.81542	-0.00238		7.81875	-0.04387
7.82583	3.82614		7.82625	0.118256		7.82208	0.414848		7.82542	0.759602		7.82625	0.087738		7.825	0.01049		7.82625	0.095844		7.82208	-0.00525		7.82542	-0.04292
7.8325	3.86906		7.83292	0.120163		7.82875	0.425339		7.83208	0.766754		7.83292	0.087261		7.83167	0.014305		7.83292	0.096798		7.82875	-0.00811		7.83208	-0.04148
7.83917	3.9072		7.83958	0.119686		7.83542	0.438213		7.83875	0.775337		7.83958	0.088692		7.83833	0.017166		7.83958	0.096798		7.83542	-0.00906		7.83875	-0.0391
7.84583	3.95012		7.84625	0.119209		7.84208	0.452518		7.84542	0.785351		7.84625	0.089645		7.845	0.019073		7.84625	0.094891		7.84208	-0.01001		7.84542	-0.03672
7.8525	4.00114		7.85292	0.119686		7.84875	0.467777		7.85208	0.796318		7.85292	0.089645		7.85167	0.020981		7.85292	0.092506		7.84875	-0.01001		7.85208	-0.03624
7.85917	4.05645		7.85958	0.121117		7.85542	0.481606		7.85875	0.810146		7.85958	0.089645		7.85833	0.022411		7.85958	0.090599		7.85542	-0.00858		7.85875	-0.03672
7.86583	4.11081		7.86625	0.123024		7.86208	0.492573		7.86542	0.827312		7.86625	0.090122		7.865	0.023842		7.86625	0.088692		7.86208	-0.00715		7.86542	-0.03815
7.8725	4.16422		7.87292	0.125408		7.86875	0.500202		7.87208	0.844955		7.87292	0.089169		7.87167	0.023842		7.87292	0.086308		7.86875	-0.00715		7.87208	-0.03958
7.87917	4.21715		7.87958	0.128746		7.87542	0.504494		7.87875	0.857353		7.87958	0.086784		7.87833	0.022411		7.87958	0.085831		7.87542	-0.00811		7.87875	-0.04053
7.88583	4.27008		7.88625	0.132084		7.88208	0.506878		7.88542	0.862598		7.88625	0.0844		7.885	0.021458		7.88625	0.088692		7.88208	-0.00954		7.88542	-0.04196
7.8925	4.32301		7.89292	0.133038		7.88875	0.508785		7.89208	0.865459		7.89292	0.082493		7.89167	0.021458		7.89292	0.094414		7.88875	-0.01192		7.89208	-0.04244
7.89917	4.37641		7.89958	0.13113		7.89542	0.51403		7.89875	0.867367		7.89958	0.081062		7.89833	0.022411		7.89958	0.101089		7.89542	-0.01383		7.89875	-0.04244
7.90583	4.42982		7.90625	0.127316		7.90208	0.520229		7.90542	0.870705		7.90625	0.079632		7.905	0.023842		7.90625	0.106812		7.90208	-0.01526		7.90542	-0.04196
7.9125	4.48322		7.91292	0.123024		7.90875	0.525475		7.91208	0.876904		7.91292	0.080585		7.91167	0.025749		7.91292	0.11158		7.90875	-0.01526		7.91208	-0.04053
7.91917	4.53615		7.91958	0.120163		7.91542	0.53072		7.91875	0.886917		7.91958	0.083447		7.91833	0.029087		7.91958	0.115395		7.91542	-0.01478		7.91875	-0.03815
7.92583	4.58622		7.92625	0.119686		7.92208	0.539303		7.92542	0.899792		7.92625	0.086784		7.925	0.032425		7.92625	0.118256		7.92208	-0.01287		7.92542	-0.03481
7.9325	4.63152		7.93292	0.122547		7.92875	0.551224		7.93208	0.914097		7.93292	0.089645		7.93167	0.036716		7.93292	0.118256		7.92875	-0.01001		7.93208	-0.03147
7.93917	4.67443		7.93958	0.128269		7.93542	0.562668		7.93875	0.928879		7.93958	0.09203		7.93833	0.040054		7.93958	0.116348		7.93542	-0.00668		7.93875	-0.03004
7.94583	4.71687		7.94625	0.133991		7.94208	0.576019		7.94542	0.941277		7.94625	0.09203		7.945	0.043392		7.94625	0.113487		7.94208	-0.00477		7.94542	-0.02956
7.9525	4.75788		7.95292	0.139236		7.94875	0.591755		7.95208	0.948429		7.95292	0.091076		7.95167	0.047684		7.95292	0.109673		7.94875	-0.00334		7.95208	-0.03052
7.95917	4.79698		7.95958	0.143528		7.95542	0.606537		7.95875	0.954151		7.95958	0.090122		7.95833	0.051498		7.95958	0.105381		7.95542	-0.00429		7.95875	-0.03195
7.96583	4.83418		7.96625	0.14782		7.96208	0.618458		7.96542	0.96035		7.96625	0.089169		7.965	0.05579		7.96625	0.102043		7.96208	-0.00525		7.96542	-0.03386
7.9725	4.87089		7.97292	0.150681		7.96875	0.626087		7.97208	0.971317		7.97292	0.088692		7.97167	0.059128		7.97292	0.101089		7.96875	-0.0062		7.97208	-0.03529
7.97917	4.90665		7.97958	0.152111		7.97542	0.630856		7.97875	0.983238		7.97958	0.087738		7.97833	0.063896		7.97958	0.101566		7.97542	-0.00572		7.97875	-0.03576
7.98583	4.94099		7.98625	0.153542		7.98208	0.631332		7.98542	0.996113		7.98625	0.089169		7.985	0.068665		7.98625	0.10252		7.98208	-0.00381		7.98542	-0.03624
7.9925	4.97436		7.99292	0.155449		7.98875	0.630856		7.99208	1.00851		7.99292	0.091553		7.99167	0.07391		7.99292	0.103474		7.98875	-0.00143		7.99208	-0.03719
7.99917	5.00631		7.99958	0.155926		7.99542	0.634193		7.99875	1.01805		7.99958	0.092506		7.99833	0.077724		7.99958	0.105858		7.99542	0.001907		7.99875	-0.0391
8.00583	5.03683		8.00625	0.153065		8.00208	0.641346		8.00542	1.02377		8.00625	0.09346		8.005	0.081539		8.00625	0.108719		8.00208	0.004768		8.00542	-0.04101
8.0125	5.06687		8.01292	0.14925		8.00875	0.649452		8.01208	1.0252		8.01292	0.093937		8.01167	0.084877		8.01292	0.110626		8.00875	0.006199		8.01208	-0.04148
8.01917	5.09739		8.01958	0.145435		8.01542	0.658512		8.01875	1.02758		8.01958	0.095844		8.01833	0.085831		8.01958	0.112057		8.01542	0.004768		8.01875	-0.04101
8.02583	5.126		8.02625	0.142097		8.02208	0.669956		8.02542	1.0314		8.02625	0.097275		8.025	0.084877		8.02625	0.115395		8.02208	0.002384		8.02542	-0.03958
8.0325	5.15366		8.03292	0.139236		8.02875	0.683784		8.03208	1.03807		8.03292	0.098228		8.03167	0.08297		8.03292	0.119686		8.02875	0.000954		8.03208	-0.03862
8.03917	5.17988		8.03958	0.136852		8.03542	0.695229		8.03875	1.04713		8.03958	0.099182		8.03833	0.082493		8.03958	0.122547		8.03542	0.000477		8.03875	-0.03767
8.04583	5.20515		8.04625	0.136375		8.04208	0.701904		8.04542	1.06001		8.04625	0.098705		8.045	0.083447		8.04625	0.123024		8.04208	-0.00048		8.04542	-0.03624
8.0525	5.22947		8.05292	0.13876		8.04875	0.706673		8.05208	1.07193		8.05292	0.097752		8.05167	0.084877		8.05292	0.12207		8.04875	-0.00095		8.05208	-0.03481
8.05917	5.25331		8.05958	0.142097		8.05542	0.712872		8.05875	1.07908		8.05958	0.096321		8.05833	0.087738		8.05958	0.12064		8.05542	0		8.05875	-0.03386
8.06583	5.27954		8.06625	0.144005		8.06208	0.718594		8.06542	1.08337		8.06625	0.095844		8.065	0.09346		8.06625	0.118256		8.06208	0.003338		8.06542	-0.03433
8.0725	5.30767		8.07292	0.144482		8.06875	0.721931		8.07208	1.09005		8.07292	0.094891		8.07167	0.101089		8.07292	0.115395		8.06875	0.006676		8.07208	-0.03481
8.07917	5.33915		8.07958	0.146389		8.07542	0.7267		8.07875	1.10149		8.07958	0.093937		8.07833	0.109196		8.07958	0.11301		8.07542	0.008583		8.07875	-0.03529
8.08583	5.37395		8.08625	0.14925		8.08208	0.734806		8.08542	1.11389		8.08625	0.095367		8.085	0.116825		8.08625	0.112057		8.08208	0.010014		8.08542	-0.03576
8.0925	5.41067		8.09292	0.149727		8.08875	0.743866		8.09208	1.12486		8.09292	0.098228		8.09167	0.124454		8.09292	0.113487		8.08875	0.011444		8.09208	-0.03672
8.09917	5.44739		8.09958	0.14925		8.09542	0.750065		8.09875	1.13297		8.09958	0.100136		8.09833	0.1297		8.09958	0.116348		8.09542	0.012398		8.09875	-0.03767
8.10583	5.48458		8.10625	0.150204		8.10208	0.753403		8.10542	1.13821		8.10625	0.100136		8.105	0.133514		8.10625	0.118256		8.10208	0.010967		8.10542	-0.0391
8.1125	5.52463		8.11292	0.153542		8.10875	0.757694		8.11208	1.13869		8.11292	0.099182		8.11167	0.136375		8.11292	0.119209		8.10875	0.008106		8.11208	-0.04053
8.11917	5.56898		8.11958	0.155926		8.11542	0.762463		8.11875	1.13678		8.11958	0.098228		8.11833	0.14019		8.11958	0.119209		8.11542	0.007153		8.11875	-0.04196
8.12583	5.61571		8.12625	0.156403		8.12208	0.767708		8.12542	1.13249		8.12625	0.097752		8.125	0.145435		8.12625	0.119209		8.12208	0.007629		8.12542	-0.04292
8.1325	5.66721		8.13292	0.156403		8.12875	0.771523		8.13208	1.1301		8.13292	0.098228		8.13167	0.150204		8.13292	0.117302		8.12875	0.008583		8.13208	-0.04387
8.13917	5.72538		8.13958	0.156403		8.13542	0.775814		8.13875	1.12963		8.13958	0.100613		8.13833	0.155926		8.13958	0.114441		8.13542	0.00906		8.13875	-0.04435
8.14583	5.79071		8.14625	0.154495		8.14208	0.779629		8.14542	1.13153		8.14625	0.103474		8.145	0.162601		8.14625	0.11158		8.14208	0.009537		8.14542	-0.04339
8.1525	5.86176		8.15292	0.151157		8.14875	0.778675		8.15208	1.13583		8.15292	0.107765		8.15167	0.169277		8.15292	0.110149		8.14875	0.011921		8.15208	-0.04148
8.15917	5.93567		8.15958	0.148773		8.15542	0.774384		8.15875	1.13869		8.15958	0.11158		8.15833	0.172138		8.15958	0.110626		8.15542	0.014782		8.15875	-0.04005
8.16583	6.01387		8.16625	0.148296		8.16208	0.767231		8.16542	1.13869		8.16625	0.113964		8.165	0.173092		8.16625	0.112057		8.16208	0.017166		8.16542	-0.03862
8.1725	6.09589		8.17292	0.147343		8.16875	0.761509		8.17208	1.13869		8.17292	0.113487		8.17167	0.172615		8.17292	0.113487		8.16875	0.018597		8.17208	-0.03767
8.17917	6.18076		8.17958	0.14782		8.17542	0.759125		8.17875	1.13964		8.17958	0.111103		8.17833	0.172615		8.17958	0.113964		8.17542	0.020504		8.17875	-0.03719
8.18583	6.26469		8.18625	0.14925		8.18208	0.761032		8.18542	1.14346		8.18625	0.106812		8.185	0.173092		8.18625	0.112534		8.18208	0.023842		8.18542	-0.03719
8.1925	6.34813		8.19292	0.151157		8.18875	0.767708		8.19208	1.14202		8.19292	0.101566		8.19167	0.174522		8.19292	0.11158		8.18875	0.02718		8.19208	-0.03719
8.19917	6.43015		8.19958	0.151634		8.19542	0.773907		8.19875	1.13535		8.19958	0.097275		8.19833	0.180721		8.19958	0.109673		8.19542	0.028133		8.19875	-0.03719
8.20583	6.51169		8.20625	0.151634		8.20208	0.777721		8.20542	1.12724		8.20625	0.094414		8.205	0.188828		8.20625	0.107288		8.20208	0.02861		8.20542	-0.03719
8.2125	6.58989		8.21292	0.153065		8.20875	0.777721		8.21208	1.12152		8.21292	0.092506		8.21167	0.198364		8.21292	0.106335		8.20875	0.029564		8.21208	-0.03672
8.21917	6.66189		8.21958	0.154495		8.21542	0.775337		8.21875	1.11914		8.21958	0.09203		8.21833	0.206947		8.21958	0.106812		8.21542	0.031471		8.21875	-0.03576
8.22583	6.72722		8.22625	0.154972		8.22208	0.768185		8.22542	1.11389		8.22625	0.092506		8.225	0.21553		8.22625	0.109673		8.22208	0.032902		8.22542	-0.03386
8.2325	6.78778		8.23292	0.153542		8.22875	0.758648		8.23208	1.10865		8.23292	0.094891		8.23167	0.223637		8.23292	0.113964		8.22875	0.034332		8.23208	-0.0329
8.23917	6.84404		8.23958	0.152111		8.23542	0.749111		8.23875	1.10483		8.23958	0.098228		8.23833	0.228882		8.23958	0.117779		8.23542	0.03767		8.23875	-0.0329
8.24583	6.89316		8.24625	0.151634		8.24208	0.743866		8.24542	1.10149		8.24625	0.101089		8.245	0.232697		8.24625	0.12207		8.24208	0.041485		8.24542	-0.03481
8.2525	6.93464		8.25292	0.150204		8.24875	0.741005		8.25208	1.09386		8.25292	0.103474		8.25167	0.236034		8.25292	0.124931		8.24875	0.044346		8.25208	-0.03862
8.25917	6.96993		8.25958	0.148296		8.25542	0.736713		8.25875	1.08051		8.25958	0.107288		8.25833	0.239372		8.25958	0.125885		8.25542	0.044823		8.25875	-0.04339
8.26583	6.99997		8.26625	0.147343		8.26208	0.731945		8.26542	1.06478		8.26625	0.112057		8.265	0.241756		8.26625	0.124931		8.26208	0.044346		8.26542	-0.04673
8.2725	7.02286		8.27292	0.14782		8.26875	0.726223		8.27208	1.05143		8.27292	0.115395		8.27167	0.24128		8.27292	0.122547		8.26875	0.043869		8.27208	-0.04816
8.27917	7.03812		8.27958	0.14925		8.27542	0.720978		8.27875	1.0438		8.27958	0.117779		8.27833	0.24128		8.27958	0.119686		8.27542	0.042915		8.27875	-0.04864
8.28583	7.04527		8.28625	0.150204		8.28208	0.711441		8.28542	1.04046		8.28625	0.119209		8.285	0.242233		8.28625	0.116348		8.28208	0.041962		8.28542	-0.04768
8.2925	7.04622		8.29292	0.151634		8.28875	0.69809		8.29208	1.0376		8.29292	0.120163		8.29167	0.24271		8.29292	0.115395		8.28875	0.041485		8.29208	-0.0453
8.29917	7.04241		8.29958	0.153542		8.29542	0.683308		8.29875	1.03283		8.29958	0.119209		8.29833	0.241756		8.29958	0.115395		8.29542	0.041962		8.29875	-0.04292
8.30583	7.0343		8.30625	0.154495		8.30208	0.671864		8.30542	1.02758		8.30625	0.117779		8.305	0.240326		8.30625	0.115395		8.30208	0.043869		8.30542	-0.04148
8.3125	7.02143		8.31292	0.154495		8.30875	0.666142		8.31208	1.01852		8.31292	0.118732		8.31167	0.239372		8.31292	0.116348		8.30875	0.0453		8.31208	-0.04053
8.31917	7.00426		8.31958	0.153065		8.31542	0.663757		8.31875	1.0066		8.31958	0.12207		8.31833	0.238419		8.31958	0.118256		8.31542	0.047207		8.31875	-0.0391
8.32583	6.98471		8.32625	0.151634		8.32208	0.664234		8.32542	0.992775		8.32625	0.125408		8.325	0.236988		8.32625	0.12064		8.32208	0.048161		8.32542	-0.03767
8.3325	6.96516		8.33292	0.150204		8.32875	0.665188		8.33208	0.978947		8.33292	0.128746		8.33167	0.236988		8.33292	0.123024		8.32875	0.050068		8.33208	-0.03529
8.33917	6.9437		8.33958	0.147343		8.33542	0.667572		8.33875	0.967026		8.33958	0.131607		8.33833	0.240326		8.33958	0.126839		8.33542	0.052452		8.33875	-0.0329
8.34583	6.92034		8.34625	0.145435		8.34208	0.667572		8.34542	0.955582		8.34625	0.135422		8.345	0.246048		8.34625	0.129223		8.34208	0.056267		8.34542	-0.03099
8.3525	6.89459		8.35292	0.144958		8.34875	0.660896		8.35208	0.946522		8.35292	0.13876		8.35167	0.252724		8.35292	0.131607		8.34875	0.060081		8.35208	-0.03099
8.35917	6.86884		8.35958	0.146389		8.35542	0.647545		8.35875	0.937939		8.35958	0.14019		8.35833	0.257015		8.35958	0.133991		8.35542	0.061989		8.35875	-0.03147
8.36583	6.84404		8.36625	0.146866		8.36208	0.631809		8.36542	0.927925		8.36625	0.141144		8.365	0.259876		8.36625	0.135899		8.36208	0.062943		8.36542	-0.03242
8.3725	6.82163		8.37292	0.148296		8.36875	0.618935		8.37208	0.919819		8.37292	0.141144		8.37167	0.26226		8.37292	0.134468		8.36875	0.063419		8.37208	-0.03242
8.37917	6.80161		8.37958	0.150681		8.37542	0.610352		8.37875	0.913143		8.37958	0.14019		8.37833	0.265121		8.37958	0.132561		8.37542	0.063419		8.37875	-0.03147
8.38583	6.78253		8.38625	0.154495		8.38208	0.603199		8.38542	0.909805		8.38625	0.139236		8.385	0.267506		8.38625	0.132561		8.38208	0.063419		8.38542	-0.03004
8.3925	6.7668		8.39292	0.156879		8.38875	0.596523		8.39208	0.905037		8.39292	0.139713		8.39167	0.268936		8.39292	0.134945		8.38875	0.063896		8.39208	-0.02909
8.39917	6.7544		8.39958	0.157356		8.39542	0.591755		8.39875	0.897408		8.39958	0.142097		8.39833	0.268936		8.39958	0.13876		8.39542	0.06628		8.39875	-0.02861
8.40583	6.74582		8.40625	0.156879		8.40208	0.586987		8.40542	0.888824		8.40625	0.146389		8.405	0.268459		8.40625	0.142574		8.40208	0.069618		8.40542	-0.02861
8.4125	6.74009		8.41292	0.156403		8.40875	0.580788		8.41208	0.877857		8.41292	0.151157		8.41167	0.267029		8.41292	0.14782		8.40875	0.072956		8.41208	-0.02909
8.41917	6.73819		8.41958	0.156403		8.41542	0.572681		8.41875	0.866413		8.41958	0.156403		8.41833	0.264168		8.41958	0.153065		8.41542	0.076294		8.41875	-0.02909
8.42583	6.74009		8.42625	0.155449		8.42208	0.562668		8.42542	0.853062		8.42625	0.159264		8.425	0.26083		8.42625	0.156879		8.42208	0.079155		8.42542	-0.02909
8.4325	6.74629		8.43292	0.154495		8.42875	0.552654		8.43208	0.840664		8.43292	0.159264		8.43167	0.258446		8.43292	0.157833		8.42875	0.081062		8.43208	-0.02766
8.43917	6.75869		8.43958	0.154495		8.43542	0.545025		8.43875	0.828266		8.43958	0.156879		8.43833	0.259399		8.43958	0.155926		8.43542	0.082493		8.43875	-0.02575
8.44583	6.77824		8.44625	0.154018		8.44208	0.540733		8.44542	0.814915		8.44625	0.154972		8.445	0.26226		8.44625	0.153065		8.44208	0.0844		8.44542	-0.02432
8.4525	6.80351		8.45292	0.152588		8.44875	0.537872		8.45208	0.80204		8.45292	0.155926		8.45167	0.265121		8.45292	0.150204		8.44875	0.086308		8.45208	-0.02432
8.45917	6.83308		8.45958	0.14925		8.45542	0.531673		8.45875	0.790596		8.45958	0.15831		8.45833	0.267982		8.45958	0.148296		8.45542	0.088692		8.45875	-0.02432
8.46583	6.86884		8.46625	0.147343		8.46208	0.524044		8.46542	0.782967		8.46625	0.161171		8.465	0.26989		8.46625	0.147343		8.46208	0.090599		8.46542	-0.02384
8.4725	6.91462		8.47292	0.147343		8.46875	0.517368		8.47208	0.776768		8.47292	0.164032		8.47167	0.271797		8.47292	0.14782		8.46875	0.092983		8.47208	-0.0248
8.47917	6.96898		8.47958	0.148296		8.47542	0.514984		8.47875	0.771046		8.47958	0.16737		8.47833	0.272274		8.47958	0.14925		8.47542	0.094891		8.47875	-0.02575
8.48583	7.03049		8.48625	0.149727		8.48208	0.51403		8.48542	0.766754		8.48625	0.169754		8.485	0.27132		8.48625	0.150204		8.48208	0.096321		8.48542	-0.02527
8.4925	7.10154		8.49292	0.152111		8.48875	0.512123		8.49208	0.762939		8.49292	0.172138		8.49167	0.26989		8.49292	0.150681		8.48875	0.097752		8.49208	-0.02337
8.49917	7.18212		8.49958	0.156403		8.49542	0.509739		8.49875	0.758171		8.49958	0.177383		8.49833	0.268936		8.49958	0.151634		8.49542	0.098705		8.49875	-0.02146
8.50583	7.27272		8.50625	0.15974		8.50208	0.508785		8.50542	0.750065		8.50625	0.185013		8.505	0.26989		8.50625	0.153065		8.50208	0.099182		8.50542	-0.0205
8.5125	7.37		8.51292	0.162601		8.50875	0.507832		8.51208	0.740051		8.51292	0.194073		8.51167	0.271797		8.51292	0.154972		8.50875	0.098705		8.51208	-0.01907
8.51917	7.47347		8.51958	0.164032		8.51542	0.501156		8.51875	0.731945		8.51958	0.201702		8.51833	0.274658		8.51958	0.157833		8.51542	0.096798		8.51875	-0.01717
8.52583	7.58362		8.52625	0.164509		8.52208	0.491142		8.52542	0.7267		8.52625	0.209808		8.525	0.278473		8.52625	0.162601		8.52208	0.095844		8.52542	-0.01526
8.5325	7.7014		8.53292	0.164509		8.52875	0.479698		8.53208	0.722885		8.53292	0.215054		8.53167	0.282764		8.53292	0.167847		8.52875	0.095367		8.53208	-0.01383
8.53917	7.82728		8.53958	0.163078		8.53542	0.470638		8.53875	0.720501		8.53958	0.215054		8.53833	0.287533		8.53958	0.172615		8.53542	0.095367		8.53875	-0.01287
8.54583	7.9608		8.54625	0.161171		8.54208	0.461578		8.54542	0.721455		8.54625	0.210762		8.545	0.290394		8.54625	0.17643		8.54208	0.094891		8.54542	-0.01144
8.5525	8.10051		8.55292	0.160217		8.54875	0.452995		8.55208	0.722408		8.55292	0.20504		8.55167	0.291348		8.55292	0.180721		8.54875	0.094891		8.55208	-0.00954
8.55917	8.24642		8.55958	0.15974		8.55542	0.445366		8.55875	0.720024		8.55958	0.198841		8.55833	0.293255		8.55958	0.185966		8.55542	0.096321		8.55875	-0.00763
8.56583	8.39806		8.56625	0.158787		8.56208	0.440598		8.56542	0.714779		8.56625	0.192642		8.565	0.295639		8.56625	0.191689		8.56208	0.098228		8.56542	-0.00668
8.5725	8.55446		8.57292	0.158787		8.56875	0.440121		8.57208	0.710964		8.57292	0.187874		8.57167	0.298023		8.57292	0.196457		8.56875	0.100136		8.57208	-0.00715
8.57917	8.7142		8.57958	0.160217		8.57542	0.442028		8.57875	0.70715		8.57958	0.185966		8.57833	0.298023		8.57958	0.200272		8.57542	0.10252		8.57875	-0.00811
8.58583	8.8768		8.58625	0.162125		8.58208	0.444412		8.58542	0.704288		8.58625	0.188351		8.585	0.298023		8.58625	0.204086		8.58208	0.106335		8.58542	-0.00858
8.5925	9.04131		8.59292	0.164986		8.58875	0.447273		8.59208	0.702858		8.59292	0.193596		8.59167	0.2985		8.59292	0.209332		8.58875	0.111103		8.59208	-0.00954
8.59917	9.20534		8.59958	0.166893		8.59542	0.450134		8.59875	0.702381		8.59958	0.201225		8.59833	0.299931		8.59958	0.2141		8.59542	0.115871		8.59875	-0.01001
8.60583	9.36699		8.60625	0.169277		8.60208	0.451565		8.60542	0.701427		8.60625	0.207901		8.605	0.300884		8.60625	0.216961		8.60208	0.120163		8.60542	-0.01001
8.6125	9.52339		8.61292	0.171185		8.60875	0.448227		8.61208	0.696659		8.61292	0.213146		8.61167	0.301838		8.61292	0.218391		8.60875	0.123501		8.61208	-0.01049
8.61917	9.67455		8.61958	0.171185		8.61542	0.441551		8.61875	0.687122		8.61958	0.217915		8.61833	0.304699		8.61958	0.219345		8.61542	0.126362		8.61875	-0.01049
8.62583	9.81808		8.62625	0.170708		8.62208	0.43726		8.62542	0.672817		8.62625	0.221729		8.625	0.30899		8.62625	0.220776		8.62208	0.127792		8.62542	-0.01049
8.6325	9.95445		8.63292	0.1688		8.62875	0.436783		8.63208	0.657558		8.63292	0.224113		8.63167	0.314713		8.63292	0.221252		8.62875	0.127792		8.63208	-0.01049
8.63917	10.0832		8.63958	0.166893		8.63542	0.439167		8.63875	0.644684		8.63958	0.225067		8.63833	0.319481		8.63958	0.222206		8.63542	0.126362		8.63875	-0.01144
8.64583	10.2034		8.64625	0.165462		8.64208	0.442982		8.64542	0.632763		8.64625	0.227928		8.645	0.322342		8.64625	0.226498		8.64208	0.124454		8.64542	-0.01144
8.6525	10.313		8.65292	0.164032		8.64875	0.445366		8.65208	0.62418		8.65292	0.231743		8.65167	0.323296		8.65292	0.23365		8.64875	0.123501		8.65208	-0.00906
8.65917	10.4113		8.65958	0.162601		8.65542	0.449181		8.65875	0.620842		8.65958	0.234127		8.65833	0.323772		8.65958	0.242233		8.65542	0.123501		8.65875	-0.0062
8.66583	10.4966		8.66625	0.160694		8.66208	0.449181		8.66542	0.623226		8.66625	0.236988		8.665	0.323296		8.66625	0.249863		8.66208	0.124454		8.66542	-0.00381
8.6725	10.5681		8.67292	0.15974		8.66875	0.444412		8.67208	0.626087		8.67292	0.240326		8.67167	0.322819		8.67292	0.256062		8.66875	0.126839		8.67208	-0.00191
8.67917	10.6254		8.67958	0.15831		8.67542	0.435352		8.67875	0.627041		8.67958	0.243664		8.67833	0.324249		8.67958	0.26226		8.67542	0.13113		8.67875	0
8.68583	10.6649		8.68625	0.156403		8.68208	0.426769		8.68542	0.629902		8.68625	0.246048		8.685	0.328541		8.68625	0.266075		8.68208	0.135422		8.68542	0.000954
8.6925	10.6874		8.69292	0.154018		8.68875	0.421047		8.69208	0.632763		8.69292	0.247955		8.69167	0.334263		8.69292	0.268459		8.68875	0.137806		8.69208	0.000477
8.69917	10.6926		8.69958	0.153542		8.69542	0.414371		8.69875	0.63324		8.69958	0.251293		8.69833	0.339031		8.69958	0.269413		8.69542	0.13876		8.69875	-0.00048
8.70583	10.6845		8.70625	0.154972		8.70208	0.408649		8.70542	0.630379		8.70625	0.256062		8.705	0.3438		8.70625	0.270367		8.70208	0.139236		8.70542	-0.00048
8.7125	10.6611		8.71292	0.156403		8.70875	0.403881		8.71208	0.631809		8.71292	0.262737		8.71167	0.34523		8.71292	0.271797		8.70875	0.14019		8.71208	-0.00048
8.71917	10.6225		8.71958	0.15831		8.71542	0.398636		8.71875	0.640869		8.71958	0.270844		8.71833	0.342846		8.71958	0.273228		8.71542	0.141621		8.71875	-0.00048
8.72583	10.5696		8.72625	0.160217		8.72208	0.39053		8.72542	0.649929		8.72625	0.279903		8.725	0.339508		8.72625	0.276089		8.72208	0.143051		8.72542	0
8.7325	10.5052		8.73292	0.161648		8.72875	0.382423		8.73208	0.654221		8.73292	0.287056		8.73167	0.338078		8.73292	0.280857		8.72875	0.144482		8.73208	0.000954
8.73917	10.4294		8.73958	0.160694		8.73542	0.377178		8.73875	0.655651		8.73958	0.290871		8.73833	0.340939		8.73958	0.287533		8.73542	0.146866		8.73875	0.002861
8.74583	10.3388		8.74625	0.158787		8.74208	0.376225		8.74542	0.657082		8.74625	0.292778		8.745	0.346661		8.74625	0.296593		8.74208	0.14925		8.74542	0.005722
8.7525	10.2353		8.75292	0.157356		8.74875	0.375271		8.75208	0.653744		8.75292	0.293732		8.75167	0.355244		8.75292	0.30756		8.74875	0.150681		8.75208	0.008583
8.75917	10.1204		8.75958	0.157833		8.75542	0.375271		8.75875	0.640392		8.75958	0.295162		8.75833	0.366688		8.75958	0.318527		8.75542	0.151634		8.75875	0.01049
8.76583	9.99641		8.76625	0.160217		8.76208	0.379086		8.76542	0.623703		8.76625	0.297546		8.765	0.377655		8.76625	0.327587		8.76208	0.153542		8.76542	0.011921
8.7725	9.86385		8.77292	0.163555		8.76875	0.381947		8.77208	0.610828		8.77292	0.301361		8.77167	0.384808		8.77292	0.334263		8.76875	0.156879		8.77208	0.012875
8.77917	9.72271		8.77958	0.168324		8.77542	0.38147		8.77875	0.601292		8.77958	0.30756		8.77833	0.387192		8.77958	0.339508		8.77542	0.160694		8.77875	0.011921
8.78583	9.57537		8.78625	0.172138		8.78208	0.378132		8.78542	0.592709		8.78625	0.314713		8.785	0.388622		8.78625	0.3438		8.78208	0.163555		8.78542	0.011444
8.7925	9.42373		8.79292	0.174522		8.78875	0.376225		8.79208	0.586033		8.79292	0.321865		8.79167	0.389099		8.79292	0.347137		8.78875	0.164509		8.79208	0.011921
8.79917	9.26828		8.79958	0.174999		8.79542	0.376225		8.79875	0.583172		8.79958	0.32711		8.79833	0.390053		8.79958	0.352859		8.79542	0.164509		8.79875	0.013351
8.80583	9.11093		8.80625	0.173569		8.80208	0.375271		8.80542	0.58651		8.80625	0.331402		8.805	0.391006		8.80625	0.359058		8.80208	0.164509		8.80542	0.015259
8.8125	8.95214		8.81292	0.171185		8.80875	0.376701		8.81208	0.592709		8.81292	0.335217		8.81167	0.392437		8.81292	0.366211		8.80875	0.164986		8.81208	0.016212
8.81917	8.79335		8.81958	0.168324		8.81542	0.38147		8.81875	0.597954		8.81958	0.337601		8.81833	0.395775		8.81958	0.372887		8.81542	0.166416		8.81875	0.017166
8.82583	8.63409		8.82625	0.167847		8.82208	0.388622		8.82542	0.598431		8.82625	0.338554		8.825	0.398159		8.82625	0.380039		8.82208	0.168324		8.82542	0.016689
8.8325	8.47435		8.83292	0.166893		8.82875	0.394344		8.83208	0.598907		8.83292	0.340462		8.83167	0.39959		8.83292	0.386238		8.82875	0.172138		8.83208	0.015259
8.83917	8.31556		8.83958	0.164032		8.83542	0.397205		8.83875	0.600338		8.83958	0.34523		8.83833	0.400066		8.83958	0.391006		8.83542	0.178337		8.83875	0.013351
8.84583	8.15678		8.84625	0.160217		8.84208	0.397205		8.84542	0.600815		8.84625	0.350475		8.845	0.40102		8.84625	0.396729		8.84208	0.185013		8.84542	0.011444
8.8525	7.99847		8.85292	0.155449		8.84875	0.392914		8.85208	0.599384		8.85292	0.355721		8.85167	0.404835		8.85292	0.403404		8.84875	0.190735		8.85208	0.011444
8.85917	7.84254		8.85958	0.150681		8.85542	0.386715		8.85875	0.594616		8.85958	0.36335		8.85833	0.409126		8.85958	0.411987		8.85542	0.195026		8.85875	0.011444
8.86583	7.69091		8.86625	0.146389		8.86208	0.378132		8.86542	0.592709		8.86625	0.371456		8.865	0.412464		8.86625	0.421047		8.86208	0.199318		8.86542	0.012398
8.8725	7.54261		8.87292	0.145435		8.86875	0.370979		8.87208	0.589848		8.87292	0.378609		8.87167	0.416756		8.87292	0.432014		8.86875	0.203133		8.87208	0.014782
8.87917	7.3967		8.87958	0.148296		8.87542	0.364304		8.87875	0.589848		8.87958	0.382423		8.87833	0.423431		8.87958	0.442505		8.87542	0.20504		8.87875	0.01812
8.88583	7.25412		8.88625	0.152111		8.88208	0.359058		8.88542	0.590801		8.88625	0.383854		8.885	0.430107		8.88625	0.454426		8.88208	0.207424		8.88542	0.021935
8.8925	7.11536		8.89292	0.155926		8.88875	0.356197		8.89208	0.594616		8.89292	0.387669		8.89167	0.434875		8.89292	0.468731		8.88875	0.209808		8.89208	0.024796
8.89917	6.98042		8.89958	0.158787		8.89542	0.356197		8.89875	0.599861		8.89958	0.393391		8.89833	0.435829		8.89958	0.48399		8.89542	0.212193		8.89875	0.027657
8.90583	6.84929		8.90625	0.161648		8.90208	0.358582		8.90542	0.604153		8.90625	0.400066		8.905	0.436306		8.90625	0.496864		8.90208	0.215054		8.90542	0.030518
8.9125	6.7234		8.91292	0.162125		8.90875	0.361443		8.91208	0.607491		8.91292	0.407696		8.91167	0.437737		8.91292	0.509262		8.90875	0.218868		8.91208	0.033379
8.91917	6.60467		8.91958	0.159264		8.91542	0.364304		8.91875	0.608921		8.91958	0.416279		8.91833	0.439644		8.91958	0.522614		8.91542	0.224113		8.91875	0.03624
8.92583	6.49452		8.92625	0.155449		8.92208	0.367641		8.92542	0.607014		8.92625	0.424385		8.925	0.441551		8.92625	0.537872		8.92208	0.230312		8.92542	0.039101
8.9325	6.39248		8.93292	0.153542		8.92875	0.370502		8.93208	0.601768		8.93292	0.432014		8.93167	0.444889		8.93292	0.553131		8.92875	0.235081		8.93208	0.041962
8.93917	6.29759		8.93958	0.152588		8.93542	0.370502		8.93875	0.594616		8.93958	0.438213		8.93833	0.449657		8.93958	0.56839		8.93542	0.238895		8.93875	0.044346
8.94583	6.2089		8.94625	0.151634		8.94208	0.36478		8.94542	0.589848		8.94625	0.443935		8.945	0.456333		8.94625	0.586033		8.94208	0.242233		8.94542	0.046253
8.9525	6.12688		8.95292	0.151157		8.94875	0.354767		8.95208	0.588894		8.95292	0.448704		8.95167	0.462532		8.95292	0.606537		8.94875	0.246048		8.95208	0.047207
8.95917	6.04868		8.95958	0.152111		8.95542	0.345707		8.95875	0.58794		8.95958	0.453472		8.95833	0.4673		8.95958	0.629425		8.95542	0.248909		8.95875	0.048637
8.96583	5.97525		8.96625	0.154495		8.96208	0.339985		8.96542	0.586033		8.96625	0.460625		8.965	0.470161		8.96625	0.652313		8.96208	0.250816		8.96542	0.051022
8.9725	5.90658		8.97292	0.155926		8.96875	0.335217		8.97208	0.584126		8.97292	0.469208		8.97167	0.472546		8.97292	0.677109		8.96875	0.253677		8.97208	0.053883
8.97917	5.84269		8.97958	0.156879		8.97542	0.329494		8.97875	0.586033		8.97958	0.479221		8.97833	0.47636		8.97958	0.705242		8.97542	0.257969		8.97875	0.057697
8.98583	5.78499		8.98625	0.157356		8.98208	0.326633		8.98542	0.590801		8.98625	0.489235		8.985	0.480652		8.98625	0.736237		8.98208	0.263214		8.98542	0.061512
8.9925	5.73349		8.99292	0.157833		8.98875	0.328064		8.99208	0.591278		8.99292	0.499725		8.99167	0.486851		8.99292	0.769615		8.98875	0.267982		8.99208	0.065804
8.99917	5.68819		8.99958	0.157833		8.99542	0.332832		8.99875	0.587463		8.99958	0.509739		8.99833	0.492573		8.99958	0.806332		8.99542	0.272751		8.99875	0.069618
9.00583	5.64861		9.00625	0.15831		9.00208	0.336647		9.00542	0.582218		9.00625	0.518799		9.005	0.497341		9.00625	0.846863		9.00208	0.278473		9.00542	0.073433
9.0125	5.61428		9.01292	0.157833		9.00875	0.343323		9.01208	0.581264		9.01292	0.528812		9.01167	0.503063		9.01292	0.892162		9.00875	0.285625		9.01208	0.077724
9.01917	5.58424		9.01958	0.157356		9.01542	0.352859		9.01875	0.581741		9.01958	0.537395		9.01833	0.509739		9.01958	0.943184		9.01542	0.292778		9.01875	0.081539
9.02583	5.56135		9.02625	0.155449		9.02208	0.36478		9.02542	0.579834		9.02625	0.545979		9.025	0.516891		9.02625	0.999928		9.02208	0.298023		9.02542	0.084877
9.0325	5.54514		9.03292	0.153542		9.02875	0.374794		9.03208	0.578403		9.03292	0.555992		9.03167	0.522137		9.03292	1.06287		9.02875	0.301838		9.03208	0.087261
9.03917	5.53608		9.03958	0.152111		9.03542	0.380516		9.03875	0.582695		9.03958	0.56982		9.03833	0.527382		9.03958	1.13106		9.03542	0.305653		9.03875	0.089645
9.04583	5.53274		9.04625	0.152111		9.04208	0.3829		9.04542	0.589848		9.04625	0.584602		9.045	0.533104		9.04625	1.20354		9.04208	0.309944		9.04542	0.09203
9.0525	5.53417		9.05292	0.153065		9.04875	0.379562		9.05208	0.591755		9.05292	0.598907		9.05167	0.538826		9.05292	1.28031		9.04875	0.313282		9.05208	0.093937
9.05917	5.54132		9.05958	0.154495		9.05542	0.37384		9.05875	0.587463		9.05958	0.613689		9.05833	0.544071		9.05958	1.36185		9.05542	0.31662		9.05875	0.097275
9.06583	5.55468		9.06625	0.154972		9.06208	0.368118		9.06542	0.585079		9.06625	0.628948		9.065	0.548363		9.06625	1.44768		9.06208	0.321388		9.06542	0.103474
9.0725	5.57375		9.07292	0.156403		9.06875	0.36478		9.07208	0.588417		9.07292	0.643253		9.07167	0.552177		9.07292	1.53923		9.06875	0.32711		9.07208	0.110626
9.07917	5.5995		9.07958	0.156879		9.07542	0.36478		9.07875	0.591278		9.07958	0.656605		9.07833	0.555515		9.07958	1.63794		9.07542	0.332832		9.07875	0.117779
9.08583	5.63288		9.08625	0.155449		9.08208	0.365734		9.08542	0.592709		9.08625	0.670433		9.085	0.557899		9.08625	1.74236		9.08208	0.337124		9.08542	0.123978
9.0925	5.67293		9.09292	0.152111		9.08875	0.369072		9.09208	0.597477		9.09292	0.686169		9.09167	0.56076		9.09292	1.85108		9.08875	0.339985		9.09208	0.128746
9.09917	5.71823		9.09958	0.148773		9.09542	0.373363		9.09875	0.607967		9.09958	0.704288		9.09833	0.565052		9.09958	1.96457		9.09542	0.344276		9.09875	0.131607
9.10583	5.76734		9.10625	0.145912		9.10208	0.376701		9.10542	0.61655		9.10625	0.722408		9.105	0.56982		9.10625	2.0833		9.10208	0.349522		9.10542	0.133038
9.1125	5.82027		9.11292	0.143051		9.10875	0.373363		9.11208	0.617981		9.11292	0.741005		9.11167	0.573635		9.11292	2.20633		9.10875	0.356674		9.11208	0.135422
9.11917	5.87606		9.11958	0.141144		9.11542	0.36335		9.11875	0.617981		9.11958	0.761509		9.11833	0.57745		9.11958	2.3346		9.11542	0.365257		9.11875	0.139236
9.12583	5.93471		9.12625	0.140667		9.12208	0.351429		9.12542	0.620365		9.12625	0.78249		9.125	0.583649		9.12625	2.46859		9.12208	0.37384		9.12542	0.143528
9.1325	5.99718		9.13292	0.143051		9.12875	0.342369		9.13208	0.620842		9.13292	0.802517		9.13167	0.590801		9.13292	2.60878		9.12875	0.382423		9.13208	0.148773
9.13917	6.06537		9.13958	0.14782		9.13542	0.33474		9.13875	0.617027		9.13958	0.822544		9.13833	0.597		9.13958	2.75516		9.13542	0.390053		9.13875	0.153542
9.14583	6.1388		9.14625	0.152588		9.14208	0.332355		9.14542	0.610352		9.14625	0.846386		9.145	0.601768		9.14625	2.9068		9.14208	0.394344		9.14542	0.15831
9.1525	6.21557		9.15292	0.156879		9.14875	0.337124		9.15208	0.607491		9.15292	0.873566		9.15167	0.608921		9.15292	3.06225		9.14875	0.397205		9.15208	0.161171
9.15917	6.2952		9.15958	0.160217		9.15542	0.349045		9.15875	0.60606		9.15958	0.902653		9.15833	0.619411		9.15958	3.22008		9.15542	0.398636		9.15875	0.162601
9.16583	6.38151		9.16625	0.163078		9.16208	0.359535		9.16542	0.604153		9.16625	0.933647		9.165	0.630856		9.16625	3.37934		9.16208	0.39959		9.16542	0.164509
9.1725	6.47354		9.17292	0.164509		9.16875	0.364304		9.17208	0.60463		9.17292	0.96941		9.17167	0.640869		9.17292	3.54099		9.16875	0.402451		9.17208	0.16737
9.17917	6.57034		9.17958	0.165462		9.17542	0.365257		9.17875	0.606537		9.17958	1.00803		9.17833	0.649452		9.17958	3.70407		9.17542	0.407219		9.17875	0.171185
9.18583	6.67		9.18625	0.164986		9.18208	0.360966		9.18542	0.609875		9.18625	1.04809		9.185	0.657558		9.18625	3.86715		9.18208	0.412941		9.18542	0.174999
9.1925	6.7749		9.19292	0.164032		9.18875	0.353813		9.19208	0.611782		9.19292	1.0891		9.19167	0.665188		9.19292	4.02832		9.18875	0.418663		9.19208	0.179291
9.19917	6.88648		9.19958	0.163555		9.19542	0.346184		9.19875	0.613689		9.19958	1.13249		9.19833	0.670433		9.19958	4.18758		9.19542	0.424385		9.19875	0.184059
9.20583	7.00235		9.20625	0.164032		9.20208	0.34523		9.20542	0.617981		9.20625	1.17731		9.205	0.675201		9.20625	4.34351		9.20208	0.42963		9.20542	0.189304
9.2125	7.12204		9.21292	0.164509		9.20875	0.350475		9.21208	0.623226		9.21292	1.22356		9.21167	0.682354		9.21292	4.49801		9.20875	0.433922		9.21208	0.19455
9.21917	7.24554		9.21958	0.164032		9.21542	0.358105		9.21875	0.628948		9.21958	1.26982		9.21833	0.692368		9.21958	4.65012		9.21542	0.439167		9.21875	0.199318
9.22583	7.37476		9.22625	0.164986		9.22208	0.36335		9.22542	0.637054		9.22625	1.31559		9.225	0.702858		9.22625	4.80032		9.22208	0.445366		9.22542	0.203133
9.2325	7.51209		9.23292	0.16737		9.22875	0.368118		9.23208	0.645161		9.23292	1.3628		9.23167	0.713348		9.23292	4.94766		9.22875	0.453472		9.23208	0.205517
9.23917	7.65944		9.23958	0.168324		9.23542	0.371456		9.23875	0.648975		9.23958	1.41239		9.23833	0.723839		9.23958	5.09119		9.23542	0.462055		9.23875	0.207424
9.24583	7.8187		9.24625	0.166893		9.24208	0.371456		9.24542	0.646114		9.24625	1.4658		9.245	0.731945		9.24625	5.22804		9.24208	0.470638		9.24542	0.209332
9.2525	7.98893		9.25292	0.163555		9.24875	0.368118		9.25208	0.639439		9.25292	1.52111		9.25167	0.73719		9.25292	5.3544		9.24875	0.479698		9.25208	0.211239
9.25917	8.17347		9.25958	0.159264		9.25542	0.364304		9.25875	0.636101		9.25958	1.57976		9.25833	0.741005		9.25958	5.46837		9.25542	0.487804		9.25875	0.213146
9.26583	8.37469		9.26625	0.154495		9.26208	0.362396		9.26542	0.636578		9.26625	1.6408		9.265	0.745773		9.26625	5.57232		9.26208	0.494003		9.26542	0.215054
9.2725	8.59547		9.27292	0.149727		9.26875	0.362396		9.27208	0.6423		9.27292	1.70231		9.27167	0.751972		9.27292	5.66673		9.26875	0.498295		9.27208	0.218391
9.27917	8.83627		9.27958	0.146389		9.27542	0.364304		9.27875	0.653744		9.27958	1.76382		9.27833	0.760555		9.27958	5.75209		9.27542	0.502586		9.27875	0.221729
9.28583	9.09996		9.28625	0.145435		9.28208	0.366688		9.28542	0.670433		9.28625	1.82676		9.285	0.771523		9.28625	5.82981		9.28208	0.507355		9.28542	0.22459
9.2925	9.39274		9.29292	0.14782		9.28875	0.368118		9.29208	0.690937		9.29292	1.89161		9.29167	0.784397		9.29292	5.90086		9.28875	0.513077		9.29208	0.226498
9.29917	9.71889		9.29958	0.151634		9.29542	0.370026		9.29875	0.70858		9.29958	1.95599		9.29833	0.795364		9.29958	5.96571		9.29542	0.518799		9.29875	0.228882
9.30583	10.0832		9.30625	0.155449		9.30208	0.374794		9.30542	0.722408		9.30625	2.02179		9.305	0.804424		9.30625	6.0215		9.30208	0.524998		9.30542	0.231266
9.3125	10.4899		9.31292	0.156403		9.30875	0.380516		9.31208	0.730991		9.31292	2.08855		9.31167	0.810623		9.31292	6.06728		9.30875	0.532627		9.31208	0.23222
9.31917	10.9453		9.31958	0.154972		9.31542	0.383377		9.31875	0.737667		9.31958	2.15578		9.31833	0.815392		9.31958	6.10352		9.31542	0.53978		9.31875	0.23222
9.32583	11.4565		9.32625	0.152588		9.32208	0.386238		9.32542	0.744343		9.32625	2.22397		9.325	0.819206		9.32625	6.12974		9.32208	0.545979		9.32542	0.231743
9.3325	12.0311		9.33292	0.150204		9.32875	0.39196		9.33208	0.752449		9.33292	2.29311		9.33167	0.823975		9.33292	6.14548		9.32875	0.551224		9.33208	0.231266
9.33917	12.6796		9.33958	0.148296		9.33542	0.398636		9.33875	0.760555		9.33958	2.36273		9.33833	0.82922		9.33958	6.14977		9.33542	0.557423		9.33875	0.231266
9.34583	13.4101		9.34625	0.148296		9.34208	0.404358		9.34542	0.770569		9.34625	2.43378		9.345	0.836372		9.34625	6.14357		9.34208	0.564575		9.34542	0.230789
9.3525	14.2331		9.35292	0.151157		9.34875	0.41008		9.35208	0.782967		9.35292	2.50578		9.35167	0.844479		9.35292	6.12927		9.34875	0.570774		9.35208	0.230789
9.35917	15.1586		9.35958	0.156403		9.35542	0.417709		9.35875	0.800133		9.35958	2.5773		9.35833	0.854969		9.35958	6.1059		9.35542	0.57745		9.35875	0.23222
9.36583	16.2005		9.36625	0.162125		9.36208	0.425816		9.36542	0.821114		9.36625	2.64549		9.365	0.867844		9.36625	6.07348		9.36208	0.585556		9.36542	0.234604
9.3725	17.3721		9.37292	0.166416		9.36875	0.432491		9.37208	0.844479		9.37292	2.70844		9.37167	0.881672		9.37292	6.03294		9.36875	0.593185		9.37208	0.236511
9.37917	18.6853		9.37958	0.168324		9.37542	0.439167		9.37875	0.86832		9.37958	2.76852		9.37833	0.894547		9.37958	5.98574		9.37542	0.600815		9.37875	0.237465
9.38583	20.1535		9.38625	0.1688		9.38208	0.447273		9.38542	0.892162		9.38625	2.82526		9.385	0.907421		9.38625	5.93233		9.38208	0.607491		9.38542	0.237942
9.3925	21.7895		9.39292	0.168324		9.38875	0.455856		9.39208	0.916004		9.39292	2.87867		9.39167	0.919819		9.39292	5.86986		9.38875	0.613689		9.39208	0.239372
9.39917	23.6077		9.39958	0.164986		9.39542	0.464439		9.39875	0.935555		9.39958	2.92921		9.39833	0.928879		9.39958	5.79977		9.39542	0.618458		9.39875	0.240803
9.40583	25.6209		9.40625	0.160217		9.40208	0.473022		9.40542	0.951767		9.40625	2.9788		9.405	0.934601		9.40625	5.72348		9.40208	0.623226		9.40542	0.24271
9.4125	27.8416		9.41292	0.156403		9.40875	0.484467		9.41208	0.966549		9.41292	3.02839		9.41167	0.939846		9.41292	5.64146		9.40875	0.628948		9.41208	0.245571
9.41917	30.2811		9.41958	0.154018		9.41542	0.499249		9.41875	0.984669		9.41958	3.0756		9.41833	0.945568		9.41958	5.55325		9.41542	0.634193		9.41875	0.249386
9.42583	32.948		9.42625	0.151157		9.42208	0.513077		9.42542	1.00756		9.42625	3.11899		9.425	0.953197		9.42625	5.45979		9.42208	0.639915		9.42542	0.253677
9.4325	35.8496		9.43292	0.14925		9.42875	0.524044		9.43208	1.03331		9.43292	3.15857		9.43167	0.960827		9.43292	5.36346		9.42875	0.645161		9.43208	0.256538
9.43917	38.991		9.43958	0.148773		9.43542	0.533581		9.43875	1.05906		9.43958	3.19672		9.43833	0.967979		9.43958	5.26571		9.43542	0.650406		9.43875	0.258446
9.44583	42.3765		9.44625	0.150204		9.44208	0.544071		9.44542	1.08242		9.44625	3.23296		9.445	0.974178		9.44625	5.1651		9.44208	0.654697		9.44542	0.259399
9.4525	46.0067		9.45292	0.152111		9.44875	0.554562		9.45208	1.10531		9.45292	3.26538		9.45167	0.978947		9.45292	5.06163		9.44875	0.658512		9.45208	0.259876
9.45917	49.8791		9.45958	0.154495		9.45542	0.563622		9.45875	1.12677		9.45958	3.29494		9.45833	0.983238		9.45958	4.95529		9.45542	0.66328		9.45875	0.259399
9.46583	53.9889		9.46625	0.15831		9.46208	0.575066		9.46542	1.14727		9.46625	3.32117		9.465	0.986099		9.46625	4.84657		9.46208	0.669003		9.46542	0.259399
9.4725	58.3267		9.47292	0.162125		9.46875	0.589848		9.47208	1.16491		9.47292	3.34549		9.47167	0.989914		9.47292	4.73595		9.46875	0.674248		9.47208	0.259399
9.47917	62.8824		9.47958	0.164032		9.47542	0.60606		9.47875	1.18446		9.47958	3.36409		9.47833	0.994205		9.47958	4.62437		9.47542	0.679016		9.47875	0.258923
9.48583	67.6422		9.48625	0.162601		9.48208	0.621796		9.48542	1.21021		9.48625	3.37744		9.485	0.999451		9.48625	4.51279		9.48208	0.683308		9.48542	0.258923
9.4925	72.588		9.49292	0.161648		9.48875	0.63324		9.49208	1.2393		9.49292	3.3865		9.49167	1.0047		9.49292	4.40216		9.48875	0.686646		9.49208	0.257969
9.49917	77.6958		9.49958	0.159264		9.49542	0.644684		9.49875	1.26982		9.49958	3.39079		9.49833	1.00899		9.49958	4.29153		9.49542	0.688553		9.49875	0.257492
9.50583	82.9377		9.50625	0.156403		9.50208	0.654221		9.50542	1.29604		9.50625	3.39174		9.505	1.0128		9.50625	4.17948		9.50208	0.689507		9.50542	0.258446
9.5125	88.2811		9.51292	0.153542		9.50875	0.663757		9.51208	1.32084		9.51292	3.38888		9.51167	1.01471		9.51292	4.0679		9.50875	0.690937		9.51208	0.260353
9.51917	93.689		9.51958	0.151634		9.51542	0.671864		9.51875	1.34373		9.51958	3.38268		9.51833	1.01376		9.51958	3.95727		9.51542	0.694275		9.51875	0.263214
9.52583	99.1235		9.52625	0.152111		9.52208	0.680923		9.52542	1.36709		9.52625	3.37505		9.525	1.01137		9.52625	3.84808		9.52208	0.699043		9.52542	0.265598
9.5325	104.545		9.53292	0.152588		9.52875	0.694752		9.53208	1.39284		9.53292	3.36504		9.53167	1.00946		9.53292	3.74079		9.52875	0.704288		9.53208	0.268459
9.53917	109.913		9.53958	0.152588		9.53542	0.709534		9.53875	1.41954		9.53958	3.35121		9.53833	1.00851		9.53958	3.63779		9.53542	0.710011		9.53875	0.270367
9.54583	115.189		9.54625	0.152111		9.54208	0.725746		9.54542	1.44958		9.54625	3.33452		9.545	1.00803		9.54625	3.53622		9.54208	0.716209		9.54542	0.27132
9.5525	120.331		9.55292	0.153065		9.54875	0.741005		9.55208	1.48249		9.55292	3.31688		9.55167	1.00613		9.55292	3.43561		9.54875	0.723839		9.55208	0.271797
9.55917	125.298		9.55958	0.155449		9.55542	0.758648		9.55875	1.51777		9.55958	3.29733		9.55833	1.0047		9.55958	3.33595		9.55542	0.731468		9.55875	0.272751
9.56583	130.045		9.56625	0.157833		9.56208	0.776291		9.56542	1.55067		9.56625	3.27444		9.565	1.00517		9.56625	3.23963		9.56208	0.737667		9.56542	0.275135
9.5725	134.534		9.57292	0.160217		9.56875	0.793457		9.57208	1.57881		9.57292	3.2506		9.57167	1.00756		9.57292	3.14665		9.56875	0.743389		9.57208	0.278473
9.57917	138.73		9.57958	0.162125		9.57542	0.810623		9.57875	1.60551		9.57958	3.2258		9.57833	1.00851		9.57958	3.0551		9.57542	0.749588		9.57875	0.282764
9.58583	142.596		9.58625	0.163078		9.58208	0.828743		9.58542	1.63269		9.58625	3.1991		9.585	1.00851		9.58625	2.96688		9.58208	0.757694		9.58542	0.288486
9.5925	146.101		9.59292	0.162601		9.58875	0.84734		9.59208	1.65987		9.59292	3.17097		9.59167	1.00899		9.59292	2.88391		9.58875	0.767231		9.59208	0.294685
9.59917	149.215		9.59958	0.162125		9.59542	0.864506		9.59875	1.68467		9.59958	3.14093		9.59833	1.01042		9.59958	2.8038		9.59542	0.778675		9.59875	0.299931
9.60583	151.916		9.60625	0.162125		9.60208	0.881195		9.60542	1.70898		9.60625	3.10898		9.605	1.00851		9.60625	2.7256		9.60208	0.79298		9.60542	0.304222
9.6125	154.182		9.61292	0.162125		9.60875	0.898361		9.61208	1.73426		9.61292	3.07465		9.61167	1.00517		9.61292	2.64931		9.60875	0.808716		9.61208	0.309467
9.61917	155.994		9.61958	0.162601		9.61542	0.916004		9.61875	1.76144		9.61958	3.03888		9.61833	1.00088		9.61958	2.5754		9.61542	0.826359		9.61875	0.315189
9.62583	157.34		9.62625	0.164032		9.62208	0.93317		9.62542	1.78766		9.62625	3.00264		9.625	0.998497		9.62625	2.50483		9.62208	0.844002		9.62542	0.320435
9.6325	158.223		9.63292	0.165462		9.62875	0.94986		9.63208	1.81198		9.63292	2.96307		9.63167	0.99802		9.63292	2.43664		9.62875	0.863075		9.63208	0.32568
9.63917	158.641		9.63958	0.166416		9.63542	0.964165		9.63875	1.83344		9.63958	2.9211		9.63833	0.998497		9.63958	2.3737		9.63542	0.884056		9.63875	0.332832
9.64583	158.602		9.64625	0.16737		9.64208	0.975609		9.64542	1.85347		9.64625	2.87914		9.645	0.999928		9.64625	2.316		9.64208	0.908375		9.64542	0.340939
9.6525	158.113		9.65292	0.167847		9.64875	0.983238		9.65208	1.87302		9.65292	2.84052		9.65167	0.998974		9.65292	2.2645		9.64875	0.936508		9.65208	0.349522
9.65917	157.189		9.65958	0.170231		9.65542	0.988483		9.65875	1.89114		9.65958	2.80237		9.65833	0.995159		9.65958	2.21777		9.65542	0.967979		9.65875	0.358582
9.66583	155.851		9.66625	0.173092		9.66208	0.992298		9.66542	1.90687		9.66625	2.7647		9.665	0.989437		9.66625	2.1739		9.66208	1.0004		9.66542	0.367641
9.6725	154.123		9.67292	0.174522		9.66875	0.993729		9.67208	1.92261		9.67292	2.72846		9.67167	0.982761		9.67292	2.13289		9.66875	1.03378		9.67208	0.378609
9.67917	152.028		9.67958	0.174522		9.67542	0.997066		9.67875	1.93977		9.67958	2.69508		9.67833	0.976563		9.67958	2.09427		9.67542	1.06907		9.67875	0.39053
9.68583	149.594		9.68625	0.173569		9.68208	1.0047		9.68542	1.95742		9.68625	2.66266		9.685	0.97084		9.68625	2.05851		9.68208	1.10483		9.68542	0.403881
9.6925	146.848		9.69292	0.173569		9.68875	1.01471		9.69208	1.97124		9.69292	2.6288		9.69167	0.967026		9.69292	2.02513		9.68875	1.14298		9.69208	0.416756
9.69917	143.822		9.69958	0.172138		9.69542	1.02282		9.69875	1.98126		9.69958	2.5959		9.69833	0.965118		9.69958	1.99604		9.69542	1.18351		9.69875	0.428677
9.70583	140.547		9.70625	0.168324		9.70208	1.02902		9.70542	1.98841		9.70625	2.56538		9.705	0.964642		9.70625	1.9722		9.70208	1.2269		9.70542	0.441074
9.7125	137.051		9.71292	0.165462		9.70875	1.03664		9.71208	1.99318		9.71292	2.53868		9.71167	0.963688		9.71292	1.95503		9.70875	1.27316		9.71208	0.452995
9.71917	133.365		9.71958	0.164032		9.71542	1.0457		9.71875	1.99461		9.71958	2.51341		9.71833	0.961304		9.71958	1.94263		9.71542	1.32179		9.71875	0.464439
9.72583	129.523		9.72625	0.162601		9.72208	1.05524		9.72542	1.99413		9.72625	2.48909		9.725	0.95892		9.72625	1.93501		9.72208	1.37234		9.72542	0.477791
9.7325	125.561		9.73292	0.160217		9.72875	1.06382		9.73208	1.99509		9.73292	2.46668		9.73167	0.956535		9.73292	1.93358		9.72875	1.4224		9.73208	0.492573
9.73917	121.511		9.73958	0.157833		9.73542	1.07098		9.73875	1.99604		9.73958	2.44713		9.73833	0.953197		9.73958	1.94263		9.73542	1.47152		9.73875	0.509262
9.74583	117.4		9.74625	0.157356		9.74208	1.07431		9.74542	1.99604		9.74625	2.43139		9.745	0.947952		9.74625	1.96314		9.74208	1.52063		9.74542	0.526428
9.7525	113.253		9.75292	0.160217		9.74875	1.07336		9.75208	1.99509		9.75292	2.41756		9.75167	0.94223		9.75292	1.99413		9.74875	1.5707		9.75208	0.544548
9.75917	109.096		9.75958	0.164509		9.75542	1.06669		9.75875	1.99509		9.75958	2.40707		9.75833	0.938416		9.75958	2.03562		9.75542	1.62029		9.75875	0.562668
9.76583	104.952		9.76625	0.169754		9.76208	1.05524		9.76542	1.99366		9.76625	2.40088		9.765	0.936508		9.76625	2.08902		9.76208	1.66893		9.76542	0.577927
9.7725	100.843		9.77292	0.174999		9.76875	1.04237		9.77208	1.98555		9.77292	2.39945		9.77167	0.936031		9.77292	2.15435		9.76875	1.71804		9.77208	0.592232
9.77917	96.7832		9.77958	0.178814		9.77542	1.03188		9.77875	1.9722		9.77958	2.40278		9.77833	0.936031		9.77958	2.23112		9.77542	1.76954		9.77875	0.607014
9.78583	92.7916		9.78625	0.180721		9.78208	1.02425		9.78542	1.95742		9.78625	2.41041		9.785	0.935555		9.78625	2.32172		9.78208	1.82152		9.78542	0.622272
9.7925	88.8834		9.79292	0.179291		9.78875	1.01662		9.79208	1.9412		9.79292	2.42424		9.79167	0.934601		9.79292	2.43044		9.78875	1.87302		9.79208	0.637054
9.79917	85.0697		9.79958	0.174999		9.79542	1.00851		9.79875	1.92404		9.79958	2.44618		9.79833	0.932693		9.79958	2.56205		9.79542	1.92356		9.79875	0.649929
9.80583	81.3584		9.80625	0.169277		9.80208	1.00231		9.80542	1.90592		9.80625	2.47765		9.805	0.930786		9.80625	2.71749		9.80208	1.97267		9.80542	0.664234
9.8125	77.7593		9.81292	0.163555		9.80875	0.997543		9.81208	1.88971		9.81292	2.51961		9.81167	0.928879		9.81292	2.89631		9.80875	2.01988		9.81208	0.680447
9.81917	74.2803		9.81958	0.15831		9.81542	0.991821		9.81875	1.87635		9.81958	2.57158		9.81833	0.926495		9.81958	3.10183		9.81542	2.06471		9.81875	0.696659
9.82583	70.9252		9.82625	0.154495		9.82208	0.984669		9.82542	1.86396		9.82625	2.63309		9.825	0.926018		9.82625	3.33691		9.82208	2.10905		9.82542	0.711918
9.8325	67.6971		9.83292	0.153542		9.82875	0.978947		9.83208	1.85108		9.83292	2.70557		9.83167	0.926971		9.83292	3.60441		9.82875	2.15149		9.83208	0.72813
9.83917	64.6009		9.83958	0.155926		9.83542	0.977039		9.83875	1.83678		9.83958	2.79045		9.83833	0.927925		9.83958	3.90434		9.83542	2.19154		9.83875	0.745773
9.84583	61.6384		9.84625	0.158787		9.84208	0.973225		9.84542	1.82152		9.84625	2.89059		9.845	0.928402		9.84625	4.23956		9.84208	2.22969		9.84542	0.764847
9.8525	58.8088		9.85292	0.163555		9.84875	0.964642		9.85208	1.80387		9.85292	3.00741		9.85167	0.930309		9.85292	4.61769		9.84875	2.26736		9.85208	0.78249
9.85917	56.107		9.85958	0.1688		9.85542	0.954151		9.85875	1.78242		9.85958	3.14569		9.85833	0.932693		9.85958	5.04398		9.85542	2.30551		9.85875	0.798702
9.86583	53.5326		9.86625	0.174999		9.86208	0.944614		9.86542	1.75905		9.86625	3.30687		9.865	0.935555		9.86625	5.52034		9.86208	2.34222		9.86542	0.815868
9.8725	51.0836		9.87292	0.178337		9.86875	0.934124		9.87208	1.73664		9.87292	3.49569		9.87167	0.937939		9.87292	6.04773		9.86875	2.37799		9.87208	0.833035
9.87917	48.7566		9.87958	0.178814		9.87542	0.921726		9.87875	1.71614		9.87958	3.71504		9.87833	0.938892		9.87958	6.63042		9.87542	2.41375		9.87875	0.850201
9.88583	46.5469		9.88625	0.177383		9.88208	0.909805		9.88542	1.69516		9.88625	3.96681		9.885	0.939846		9.88625	7.27463		9.88208	2.44856		9.88542	0.866413
9.8925	44.4536		9.89292	0.173092		9.88875	0.901222		9.89208	1.67465		9.89292	4.25291		9.89167	0.939369		9.89292	7.98321		9.88875	2.48098		9.89208	0.882626
9.89917	42.4733		9.89958	0.169277		9.89542	0.893593		9.89875	1.65462		9.89958	4.57668		9.89833	0.9408		9.89958	8.75664		9.89542	2.50912		9.89875	0.899315
9.90583	40.6008		9.90625	0.165939		9.90208	0.882149		9.90542	1.63364		9.90625	4.94576		9.905	0.945091		9.90625	9.59825		9.90208	2.53487		9.90542	0.916958
9.9125	38.8265		9.91292	0.164509		9.90875	0.867367		9.91208	1.60837		9.91292	5.36489		9.91167	0.950813		9.91292	10.5114		9.90875	2.56109		9.91208	0.936508
9.91917	37.1447		9.91958	0.164032		9.91542	0.851154		9.91875	1.57928		9.91958	5.83649		9.91833	0.957489		9.91958	11.5013		9.91542	2.58779		9.91875	0.957489
9.92583	35.5515		9.92625	0.163555		9.92208	0.834942		9.92542	1.54734		9.92625	6.36482		9.925	0.964165		9.92625	12.5661		9.92208	2.61402		9.92542	0.981331
9.9325	34.0428		9.93292	0.164986		9.92875	0.817776		9.93208	1.51253		9.93292	6.95705		9.93167	0.970364		9.93292	13.7057		9.92875	2.64072		9.93208	1.00517
9.93917	32.6147		9.93958	0.165939		9.93542	0.801086		9.93875	1.47533		9.93958	7.62224		9.93833	0.975132		9.93958	14.9217		9.93542	2.67076		9.93875	1.02949
9.94583	31.2648		9.94625	0.165939		9.94208	0.786781		9.94542	1.44053		9.94625	8.36754		9.945	0.979424		9.94625	16.2148		9.94208	2.70414		9.94542	1.05476
9.9525	29.9926		9.95292	0.165939		9.94875	0.776291		9.95208	1.41191		9.95292	9.19628		9.95167	0.983715		9.95292	17.5862		9.94875	2.73991		9.95208	1.08099
9.95917	28.7971		9.95958	0.16737		9.95542	0.768661		9.95875	1.38855		9.95958	10.1161		9.95833	0.989914		9.95958	19.0334		9.95542	2.77567		9.95875	1.10769
9.96583	27.6732		9.96625	0.169754		9.96208	0.760555		9.96542	1.36709		9.96625	11.136		9.965	0.996113		9.96625	20.5579		9.96208	2.81477		9.96542	1.13487
9.9725	26.6128		9.97292	0.171185		9.96875	0.751972		9.97208	1.34945		9.97292	12.2643		9.97167	1.00374		9.97292	22.16		9.96875	2.85816		9.97208	1.16491
9.97917	25.6119		9.97958	0.170708		9.97542	0.741959		9.97875	1.33419		9.97958	13.5064		9.97833	1.01185		9.97958	23.8419		9.97542	2.90442		9.97875	1.19972
9.98583	24.6682		9.98625	0.169754		9.98208	0.730991		9.98542	1.31798		9.98625	14.8659		9.985	1.02138		9.98625	25.6019		9.98208	2.95305		9.98542	1.2393
9.9925	23.7794		9.99292	0.168324		9.98875	0.720978		9.99208	1.29938		9.99292	16.3517		9.99167	1.03045		9.99292	27.4343		9.98875	3.00503		9.99208	1.28269
9.99917	22.9416		9.99958	0.166416		9.99542	0.711441		9.99875	1.28126		9.99958	17.9748		9.99833	1.03998		9.99958	29.3364		9.99542	3.06463		9.99875	1.33038
10.0058	22.1491		10.0062	0.164986		10.0021	0.700951		10.0054	1.26553		10.0062	19.7434		10.005	1.05238		10.0062	31.3025		10.0021	3.13044		10.0054	1.38378
10.0125	21.3995		10.0129	0.164509		10.0087	0.688076		10.0121	1.2536		10.0129	21.6618		10.0117	1.06859		10.0129	33.3261		10.0087	3.20387		10.0121	1.44243
10.0192	20.6909		10.0196	0.165462		10.0154	0.676632		10.0188	1.24407		10.0196	23.7331		10.0183	1.08576		10.0196	35.4004		10.0154	3.2835		10.0188	1.50728
10.0258	20.0234		10.0262	0.16737		10.0221	0.666618		10.0254	1.23596		10.0262	25.9624		10.025	1.1034		10.0262	37.5171		10.0221	3.37076		10.0254	1.57738
10.0325	19.3939		10.0329	0.169277		10.0288	0.656605		10.0321	1.22881		10.0329	28.3518		10.0317	1.12295		10.0329	39.6719		10.0288	3.46708		10.0321	1.65367
10.0392	18.7988		10.0396	0.171185		10.0354	0.645638		10.0388	1.21927		10.0396	30.9024		10.0383	1.14441		10.0396	41.8606		10.0354	3.57437		10.0388	1.73807
10.0458	18.2385		10.0463	0.172615		10.0421	0.635147		10.0454	1.20831		10.0463	33.6123		10.045	1.16682		10.0463	44.0779		10.0421	3.69406		10.0454	1.83201
10.0525	17.7131		10.0529	0.174046		10.0488	0.62418		10.0521	1.19781		10.0529	36.4833		10.0517	1.19209		10.0529	46.3185		10.0488	3.82757		10.0521	1.93596
10.0592	17.2186		10.0596	0.175476		10.0554	0.612259		10.0587	1.19114		10.0596	39.5169		10.0583	1.21975		10.0596	48.5754		10.0554	3.97921		10.0587	2.04992
10.0658	16.7494		10.0663	0.177383		10.0621	0.599861		10.0654	1.18876		10.0663	42.7151		10.065	1.25122		10.0663	50.8432		10.0621	4.1523		10.0654	2.17581
10.0725	16.3031		10.0729	0.17786		10.0687	0.590324		10.0721	1.18828		10.0729	46.0763		10.0717	1.28794		10.0729	53.1144		10.0687	4.34732		10.0721	2.31552
10.0792	15.8787		10.0796	0.178814		10.0754	0.583649		10.0787	1.18923		10.0796	49.5977		10.0783	1.3299		10.0796	55.3818		10.0754	4.56619		10.0787	2.47049
10.0858	15.4738		10.0862	0.180244		10.0821	0.580788		10.0854	1.19209		10.0862	53.278		10.085	1.37663		10.0862	57.6367		10.0821	4.81033		10.0854	2.64072
10.0925	15.0876		10.0929	0.182152		10.0887	0.582218		10.0921	1.19591		10.0929	57.1113		10.0917	1.4286		10.0929	59.8707		10.0887	5.08213		10.0921	2.82717
10.0992	14.7204		10.0996	0.183105		10.0954	0.586987		10.0988	1.20115		10.0996	61.0905		10.0983	1.48725		10.0996	62.0742		10.0954	5.38349		10.0988	3.03268
10.1058	14.3728		10.1062	0.183105		10.1021	0.591278		10.1054	1.20878		10.1062	65.2051		10.105	1.55354		10.1062	64.239		10.1021	5.71585		10.1054	3.25918
10.1125	14.0443		10.1129	0.182629		10.1088	0.590801		10.1121	1.22118		10.1129	69.4442		10.1117	1.62697		10.1129	66.3571		10.1088	6.08301		10.1121	3.50857
10.1192	13.7329		10.1196	0.180721		10.1154	0.587463		10.1188	1.2393		10.1196	73.7944		10.1183	1.71042		10.1196	68.4218		10.1154	6.4888		10.1188	3.78227
10.1258	13.4397		10.1263	0.178814		10.1221	0.582695		10.1254	1.26266		10.1263	78.2413		10.125	1.80721		10.1263	70.4284		10.1221	6.93655		10.1254	4.08363
10.1325	13.1631		10.1329	0.17643		10.1288	0.578403		10.1321	1.28841		10.1329	82.7699		10.1317	1.91927		10.1329	72.3734		10.1288	7.42817		10.1321	4.41408
10.1392	12.9018		10.1396	0.175476		10.1354	0.576496		10.1387	1.31416		10.1396	87.3675		10.1383	2.0442		10.1396	74.2545		10.1354	7.96747		10.1387	4.776
10.1458	12.6548		10.1463	0.174999		10.1421	0.576019		10.1454	1.33944		10.1463	92.0238		10.145	2.18487		10.1463	76.0689		10.1421	8.55732		10.1454	5.17178
10.1525	12.4207		10.1529	0.175476		10.1487	0.576973		10.1521	1.36662		10.1529	96.7264		10.1517	2.34318		10.1529	77.8131		10.1487	9.19867		10.1521	5.60284
10.1592	12.198		10.1596	0.176907		10.1554	0.580788		10.1587	1.39809		10.1596	101.461		10.1583	2.52247		10.1596	79.4816		10.1554	9.89389		10.1587	6.06871
10.1658	11.9843		10.1662	0.180244		10.1621	0.589371		10.1654	1.43671		10.1662	106.216		10.165	2.72369		10.1662	81.0695		10.1621	10.6468		10.1654	6.57082
10.1725	11.7793		10.1729	0.184059		10.1687	0.601292		10.1721	1.48487		10.1729	110.983		10.1717	2.95114		10.1729	82.571		10.1687	11.4594		10.1721	7.11012
10.1792	11.5833		10.1796	0.186443		10.1754	0.613689		10.1788	1.54114		10.1796	115.746		10.1783	3.20911		10.1796	83.9848		10.1754	12.332		10.1788	7.68852
10.1858	11.3955		10.1862	0.18692		10.1821	0.627995		10.1854	1.60551		10.1862	120.489		10.185	3.50142		10.1862	85.3076		10.1821	13.2642		10.1854	8.30412
10.1925	11.2152		10.1929	0.187874		10.1888	0.645161		10.1921	1.67799		10.1929	125.193		10.1917	3.82709		10.1929	86.5364		10.1888	14.2565		10.1921	8.95643
10.1992	11.0431		10.1996	0.188828		10.1954	0.663757		10.1988	1.75953		10.1996	129.842		10.1983	4.18663		10.1996	87.6718		10.1954	15.3089		10.1988	9.64546
10.2058	10.881		10.2063	0.189781		10.2021	0.67997		10.2054	1.84917		10.2063	134.424		10.205	4.5805		10.2063	88.7146		10.2021	16.4185		10.2054	10.3726
10.2125	10.7284		10.2129	0.190258		10.2088	0.695705		10.2121	1.94979		10.2129	138.92		10.2117	5.01251		10.2129	89.6635		10.2088	17.5834		10.2121	11.1356
10.2192	10.5834		10.2196	0.189304		10.2154	0.714779		10.2188	2.06375		10.2196	143.312		10.2183	5.48553		10.2196	90.5151		10.2154	18.8031		10.2188	11.9329
10.2258	10.4456		10.2263	0.187874		10.2221	0.738621		10.2254	2.1925		10.2263	147.588		10.225	6.00147		10.2263	91.2728		10.2221	20.0748		10.2254	12.7621
10.2325	10.3169		10.2329	0.186443		10.2287	0.766754		10.2321	2.33698		10.2329	151.74		10.2317	6.56509		10.2329	91.9399		10.2287	21.3942		10.2321	13.6213
10.2392	10.1972		10.2396	0.185966		10.2354	0.797272		10.2387	2.4972		10.2396	155.758		10.2383	7.17974		10.2396	92.5188		10.2354	22.757		10.2387	14.5078
10.2458	10.0846		10.2462	0.18549		10.2421	0.831127		10.2454	2.67553		10.2462	159.637		10.245	7.84826		10.2462	93.009		10.2421	24.1594		10.2454	15.4166
10.2525	9.97877		10.2529	0.185966		10.2487	0.869274		10.2521	2.87294		10.2529	163.368		10.2517	8.56972		10.2529	93.4129		10.2487	25.5957		10.2521	16.3436
10.2592	9.87911		10.2596	0.189781		10.2554	0.911236		10.2587	3.09086		10.2596	166.952		10.2583	9.34458		10.2596	93.7328		10.2554	27.0591		10.2587	17.2849
10.2658	9.78422		10.2662	0.195026		10.2621	0.954628		10.2654	3.33023		10.2662	170.385		10.265	10.1767		10.2662	93.9694		10.2621	28.5425		10.2654	18.2366
10.2725	9.6941		10.2729	0.198841		10.2688	1.00279		10.2721	3.59869		10.2729	173.663		10.2717	11.0683		10.2729	94.1234		10.2688	30.0407		10.2721	19.1927
10.2792	9.60922		10.2796	0.199795		10.2754	1.05763		10.2788	3.8991		10.2796	176.778		10.2783	12.0196		10.2796	94.193		10.2754	31.5456		10.2788	20.1483
10.2858	9.53007		10.2863	0.199318		10.2821	1.122		10.2854	4.2367		10.2863	179.722		10.285	13.0315		10.2863	94.1801		10.2821	33.0463		10.2854	21.0962
10.2925	9.45759		10.2929	0.198364		10.2888	1.19638		10.2921	4.61531		10.2929	182.491		10.2917	14.102		10.2929	94.0871		10.2888	34.5335		10.2921	22.0318
10.2992	9.39226		10.2996	0.196934		10.2954	1.28174		10.2988	5.03683		10.2996	185.081		10.2983	15.2307		10.2996	93.9159		10.2954	36.0012		10.2988	22.9506
10.3058	9.336		10.3063	0.19455		10.3021	1.37949		10.3054	5.50556		10.3063	187.485		10.305	16.4161		10.3063	93.6694		10.3021	37.4427		10.3054	23.8481
10.3125	9.28879		10.3129	0.19455		10.3087	1.48869		10.3121	6.02436		10.3129	189.703		10.3117	17.6568		10.3129	93.3509		10.3087	38.8479		10.3121	24.7207
10.3192	9.2473		10.3196	0.198364		10.3154	1.61028		10.3187	6.59704		10.3196	191.738		10.3183	18.9524		10.3196	92.9632		10.3154	40.2093		10.3187	25.5623
10.3258	9.20868		10.3262	0.203609		10.3221	1.74141		10.3254	7.22504		10.3262	193.597		10.325	20.3004		10.3262	92.5121		10.3221	41.522		10.3254	26.3677
10.3325	9.17482		10.3329	0.208855		10.3287	1.88255		10.3321	7.91121		10.3329	195.283		10.3317	21.6999		10.3329	91.9976		10.3287	42.7809		10.3321	27.1306
10.3392	9.1486		10.3396	0.211716		10.3354	2.03419		10.3387	8.66318		10.3396	196.803		10.3383	23.1457		10.3396	91.4206		10.3354	43.9777		10.3387	27.8463
10.3458	9.12905		10.3462	0.212193		10.3421	2.2006		10.3454	9.4862		10.3462	198.163		10.345	24.6339		10.3462	90.7826		10.3421	45.104		10.3454	28.5101
10.3525	9.11474		10.3529	0.210762		10.3488	2.38609		10.3521	10.3827		10.3529	199.369		10.3517	26.1598		10.3529	90.0841		10.3488	46.1536		10.3521	29.1176
10.3592	9.10759		10.3596	0.208378		10.3554	2.59209		10.3588	11.3583		10.3596	200.426		10.3583	27.719		10.3596	89.3269		10.3554	47.121		10.3588	29.6674
10.3658	9.11188		10.3663	0.205517		10.3621	2.82383		10.3654	12.4145		10.3663	201.339		10.365	29.3074		10.3663	88.5105		10.3621	48.0018		10.3654	30.1599
10.3725	9.12714		10.3729	0.202656		10.3688	3.08561		10.3721	13.5541		10.3729	202.112		10.3717	30.921		10.3729	87.6365		10.3688	48.7924		10.3721	30.5948
10.3792	9.14955		10.3796	0.203133		10.3754	3.37887		10.3788	14.7805		10.3796	202.747		10.3783	32.5565		10.3796	86.7047		10.3754	49.4905		10.3788	30.9687
10.3858	9.17959		10.3863	0.205994		10.3821	3.70407		10.3854	16.0975		10.3863	203.249		10.385	34.2097		10.3863	85.7163		10.3821	50.0941		10.3854	31.2796
10.3925	9.21869		10.3929	0.209332		10.3887	4.06504		10.3921	17.5095		10.3929	203.62		10.3917	35.8758		10.3929	84.672		10.3887	50.6034		10.3921	31.527
10.3992	9.26638		10.3996	0.209808		10.3954	4.4651		10.3987	19.0167		10.3996	203.864		10.3983	37.55		10.3996	83.5733		10.3954	51.0182		10.3987	31.7097
10.4058	9.3193		10.4062	0.208378		10.4021	4.90665		10.4054	20.6218		10.4062	203.982		10.405	39.2265		10.4062	82.4199		10.4021	51.3391		10.4054	31.8284
10.4125	9.377		10.4129	0.206947		10.4087	5.39017		10.4121	22.3265		10.4129	203.98		10.4117	40.9007		10.4129	81.2159		10.4087	51.5671		10.4121	31.8842
10.4192	9.43947		10.4196	0.20647		10.4154	5.91803		10.4187	24.1289		10.4196	203.868		10.4183	42.5677		10.4196	79.9646		10.4154	51.703		10.4187	31.8789
10.4258	9.50861		10.4262	0.207424		10.4221	6.49309		10.4254	26.0239		10.4262	203.653		10.425	44.2219		10.4262	78.6696		10.4221	51.7488		10.4254	31.8165
10.4325	9.5849		10.4329	0.209808		10.4288	7.1187		10.4321	28.0104		10.4329	203.342		10.4317	45.8565		10.4329	77.3325		10.4288	51.7073		10.4321	31.7011
10.4392	9.66835		10.4396	0.213623		10.4354	7.79676		10.4388	30.086		10.4396	202.941		10.4383	47.4629		10.4396	75.9559		10.4354	51.5809		10.4388	31.5361
10.4458	9.7599		10.4462	0.217438		10.4421	8.53157		10.4454	32.2475		10.4462	202.457		10.445	49.0365		10.4462	74.5421		10.4421	51.3735		10.4454	31.3225
10.4525	9.86052		10.4529	0.218391		10.4488	9.32836		10.4521	34.493		10.4529	201.893		10.4517	50.5729		10.4529	73.091		10.4488	51.0883		10.4521	31.0617
10.4592	9.97114		10.4596	0.218868		10.4554	10.1938		10.4588	36.8199		10.4596	201.248		10.4583	52.0692		10.4596	71.6042		10.4554	50.7307		10.4588	30.7574
10.4658	10.0899		10.4663	0.218868		10.4621	11.1299		10.4654	39.227		10.4663	200.521		10.465	53.5235		10.4663	70.0841		10.4621	50.3073		10.4654	30.4136
10.4725	10.2162		10.4729	0.218391		10.4688	12.1384		10.4721	41.7037		10.4729	199.71		10.4717	54.9307		10.4729	68.5344		10.4688	49.8233		10.4721	30.0336
10.4792	10.3483		10.4796	0.216961		10.4754	13.2194		10.4787	44.2438		10.4796	198.815		10.4783	56.2887		10.4796	66.957		10.4754	49.284		10.4787	29.6197
10.4858	10.4885		10.4863	0.215054		10.4821	14.3704		10.4854	46.8388		10.4863	197.835		10.485	57.5938		10.4863	65.3558		10.4821	48.6951		10.4854	29.1786
10.4925	10.6378		10.4929	0.214577		10.4887	15.5902		10.4921	49.4809		10.4929	196.769		10.4917	58.8465		10.4929	63.7345		10.4887	48.0623		10.4921	28.7161
10.4992	10.7946		10.4996	0.2141		10.4954	16.8767		10.4987	52.1631		10.4996	195.616		10.4983	60.0448		10.4996	62.0966		10.4954	47.3905		10.4987	28.2359
10.5058	10.9611		10.5062	0.212193		10.5021	18.2314		10.5054	54.8773		10.5062	194.377		10.505	61.1863		10.5062	60.4453		10.5021	46.6847		10.5054	27.7395
10.5125	11.1375		10.5129	0.210762		10.5087	19.6571		10.5121	57.6143		10.5129	193.055		10.5117	62.2692		10.5129	58.7845		10.5087	45.9509		10.5121	27.2298
10.5192	11.3249		10.5196	0.210285		10.5154	21.1554		10.5188	60.3628		10.5196	191.648		10.5183	63.2925		10.5196	57.117		10.5154	45.1956		10.5188	26.7115
10.5258	11.5242		10.5262	0.212193		10.5221	22.7256		10.5254	63.1118		10.5262	190.155		10.525	64.2543		10.5262	55.4481		10.5221	44.4255		10.5254	26.1855
10.5325	11.7335		10.5329	0.214577		10.5288	24.3669		10.5321	65.856		10.5329	188.577		10.5317	65.1503		10.5329	53.782		10.5288	43.6444		10.5321	25.6543
10.5392	11.9529		10.5396	0.217438		10.5354	26.0758		10.5388	68.5873		10.5396	186.91		10.5383	65.9804		10.5396	52.1236		10.5354	42.8553		10.5388	25.1207
10.5458	12.1827		10.5463	0.220776		10.5421	27.8487		10.5454	71.2957		10.5463	185.152		10.545	66.7438		10.5463	50.4737		10.5421	42.0613		10.5454	24.5886
10.5525	12.424		10.5529	0.22316		10.5488	29.6822		10.5521	73.9698		10.5529	183.302		10.5517	67.441		10.5529	48.8353		10.5488	41.2655		10.5521	24.0598
10.5592	12.6767		10.5596	0.22316		10.5554	31.57		10.5587	76.6015		10.5596	181.358		10.5583	68.0747		10.5596	47.2107		10.5554	40.4711		10.5587	23.5348
10.5658	12.9409		10.5663	0.222206		10.5621	33.5083		10.5654	79.186		10.5663	179.316		10.565	68.6474		10.5663	45.6028		10.5621	39.681		10.5654	23.015
10.5725	13.2165		10.5729	0.222206		10.5687	35.491		10.5721	81.7151		10.5729	177.175		10.5717	69.1614		10.5729	44.0149		10.5687	38.897		10.5721	22.5015
10.5792	13.5064		10.5796	0.222206		10.5754	37.5133		10.5787	84.1784		10.5796	174.936		10.5783	69.6158		10.5796	42.45		10.5754	38.1231		10.5787	21.9975
10.5858	13.8111		10.5862	0.222206		10.5821	39.5713		10.5854	86.566		10.5862	172.599		10.585	70.0135		10.5862	40.9102		10.5821	37.3635		10.5854	21.5025
10.5925	14.1306		10.5929	0.222683		10.5887	41.6608		10.5921	88.8748		10.5929	170.165		10.5917	70.3568		10.5929	39.3982		10.5887	36.6192		10.5921	21.018
10.5992	14.4663		10.5996	0.225067		10.5954	43.7751		10.5988	91.1007		10.5996	167.633		10.5983	70.6487		10.5996	37.9167		10.5954	35.8906		10.5988	20.5445
10.6058	14.8192		10.6062	0.228405		10.6021	45.9099		10.6054	93.235		10.6062	165.006		10.605	70.889		10.6062	36.469		10.6021	35.1763		10.6054	20.0825
10.6125	15.1916		10.6129	0.23222		10.6088	48.059		10.6121	95.2687		10.6129	162.29		10.6117	71.0778		10.6129	35.0566		10.6088	34.4758		10.6121	19.6314
10.6192	15.5816		10.6196	0.234604		10.6154	50.2186		10.6188	97.199		10.6196	159.488		10.6183	71.2161		10.6196	33.6809		10.6154	33.7911		10.6188	19.1903
10.6258	15.9903		10.6263	0.236511		10.6221	52.382		10.6254	99.0252		10.6263	156.604		10.625	71.3034		10.6263	32.3448		10.6221	33.1197		10.6254	18.7559
10.6325	16.4189		10.6329	0.237465		10.6288	54.5402		10.6321	100.744		10.6329	153.646		10.6317	71.3387		10.6329	31.0488		10.6288	32.4607		10.6321	18.3287
10.6392	16.8676		10.6396	0.238895		10.6354	56.6878		10.6387	102.353		10.6396	150.619		10.6383	71.3248		10.6396	29.7933		10.6354	31.8122		10.6387	17.91
10.6458	17.3378		10.6463	0.239372		10.6421	58.8212		10.6454	103.854		10.6463	147.53		10.645	71.2628		10.6463	28.5778		10.6421	31.1747		10.6454	17.5009
10.6525	17.8275		10.6529	0.237942		10.6487	60.9403		10.6521	105.249		10.6529	144.384		10.6517	71.1556		10.6529	27.4038		10.6487	30.5467		10.6521	17.0999
10.6592	18.3368		10.6596	0.236988		10.6554	63.0393		10.6587	106.535		10.6596	141.187		10.6583	71.0034		10.6596	26.2723		10.6554	29.9268		10.6587	16.7046
10.6658	18.8675		10.6662	0.237465		10.6621	65.1121		10.6654	107.708		10.6662	137.941		10.665	70.8089		10.6662	25.1822		10.6621	29.3155		10.6654	16.315
10.6725	19.4187		10.6729	0.239372		10.6687	67.1535		10.6721	108.77		10.6729	134.655		10.6717	70.5771		10.6729	24.1327		10.6687	28.7123		10.6721	15.9311
10.6792	19.9881		10.6796	0.241756		10.6754	69.1552		10.6788	109.722		10.6796	131.336		10.6783	70.3087		10.6796	23.1242		10.6754	28.1148		10.6788	15.5511
10.6858	20.5751		10.6862	0.245094		10.6821	71.1093		10.6854	110.561		10.6862	127.99		10.685	70.0054		10.6862	22.1558		10.6821	27.5226		10.6854	15.1739
10.6925	21.1782		10.6929	0.249386		10.6888	73.0095		10.6921	111.288		10.6929	124.623		10.6917	69.6673		10.6929	21.2269		10.6888	26.9361		10.6921	14.7996
10.6992	21.7967		10.6996	0.252724		10.6954	74.8572		10.6988	111.907		10.6996	121.245		10.6983	69.2954		10.6996	20.3361		10.6954	26.3543		10.6988	14.4305
10.7058	22.429		10.7063	0.254154		10.7021	76.6506		10.7054	112.426		10.7063	117.868		10.705	68.8882		10.7063	19.485		10.7021	25.7754		10.7054	14.0662
10.7125	23.0737		10.7129	0.253201		10.7088	78.3849		10.7121	112.843		10.7129	114.5		10.7117	68.4457		10.7129	18.6734		10.7088	25.1985		10.7121	13.7067
10.7192	23.7293		10.7196	0.251293		10.7154	80.059		10.7188	113.164		10.7196	111.147		10.7183	67.9669		10.7196	17.9014		10.7154	24.6253		10.7188	13.3519
10.7258	24.3921		10.7263	0.248909		10.7221	81.6784		10.7254	113.394		10.7263	107.815		10.725	67.4534		10.7263	17.1676		10.7221	24.056		10.7254	13.001
10.7325	25.0592		10.7329	0.248909		10.7287	83.241		10.7321	113.537		10.7329	104.513		10.7317	66.9065		10.7329	16.4709		10.7287	23.488		10.7321	12.6529
10.7392	25.7292		10.7396	0.249386		10.7354	84.743		10.7387	113.594		10.7396	101.25		10.7383	66.3271		10.7396	15.8086		10.7354	22.9197		10.7387	12.3076
10.7458	26.3996		10.7462	0.250816		10.7421	86.1788		10.7454	113.57		10.7462	98.031		10.745	65.7186		10.7462	15.1777		10.7421	22.3517		10.7454	11.9662
10.7525	27.0681		10.7529	0.253201		10.7487	87.5492		10.7521	113.469		10.7529	94.8601		10.7517	65.0787		10.7529	14.5755		10.7487	21.7857		10.7521	11.6291
10.7592	27.7314		10.7596	0.256062		10.7554	88.8553		10.7587	113.292		10.7596	91.7454		10.7583	64.4078		10.7596	14.0023		10.7554	21.2221		10.7587	11.2953
10.7658	28.3876		10.7662	0.257015		10.7621	90.0927		10.7654	113.042		10.7662	88.6889		10.765	63.705		10.7662	13.4578		10.7621	20.6604		10.7654	10.9663
10.7725	29.0332		10.7729	0.256538		10.7688	91.2623		10.7721	112.719		10.7729	85.6929		10.7717	62.9725		10.7729	12.9423		10.7688	20.1006		10.7721	10.642
10.7792	29.665		10.7796	0.256062		10.7754	92.3591		10.7788	112.326		10.7796	82.7589		10.7783	62.2129		10.7796	12.4555		10.7754	19.546		10.7788	10.3221
10.7858	30.2787		10.7863	0.255585		10.7821	93.3886		10.7854	111.865		10.7863	79.8898		10.785	61.4281		10.7863	11.9948		10.7821	18.9972		10.7854	10.006
10.7925	30.8695		10.7929	0.255585		10.7888	94.357		10.7921	111.342		10.7929	77.0893		10.7917	60.6179		10.7929	11.56		10.7888	18.455		10.7921	9.69553
10.7992	31.4331		10.7996	0.257969		10.7954	95.2668		10.7988	110.762		10.7996	74.3589		10.7983	59.7825		10.7996	11.1494		10.7954	17.9195		10.7988	9.39035
10.8058	31.9643		10.8063	0.26226		10.8021	96.1151		10.8054	110.126		10.8063	71.7039		10.805	58.9228		10.8063	10.7613		10.8021	17.3922		10.8054	9.09042
10.8125	32.4593		10.8129	0.266552		10.8087	96.899		10.8121	109.438		10.8129	69.1276		10.8117	58.0373		10.8129	10.3927		10.8087	16.8743		10.8121	8.79765
10.8192	32.9151		10.8196	0.269413		10.8154	97.6205		10.8187	108.698		10.8196	66.6323		10.8183	57.1256		10.8196	10.0427		10.8154	16.3646		10.8187	8.51202
10.8258	33.3281		10.8262	0.27132		10.8221	98.2757		10.8254	107.913		10.8262	64.2176		10.825	56.1886		10.8262	9.71127		10.8221	15.8625		10.8254	8.2345
10.8325	33.6962		10.8329	0.27132		10.8287	98.8593		10.8321	107.083		10.8329	61.8844		10.8317	55.2287		10.8329	9.39798		10.8287	15.3675		10.8321	7.96318
10.8392	34.0195		10.8396	0.26989		10.8354	99.3724		10.8387	106.209		10.8396	59.6318		10.8383	54.2498		10.8396	9.10139		10.8354	14.8826		10.8387	7.69901
10.8458	34.2965		10.8462	0.267982		10.8421	99.8178		10.8454	105.291		10.8462	57.4575		10.845	53.2527		10.8462	8.8191		10.8421	14.4091		10.8454	7.44104
10.8525	34.5249		10.8529	0.265121		10.8488	100.197		10.8521	104.329		10.8529	55.3589		10.8517	52.2399		10.8529	8.55112		10.8488	13.9489		10.8521	7.18975
10.8592	34.7009		10.8596	0.263691		10.8554	100.513		10.8588	103.325		10.8596	53.3371		10.8583	51.2128		10.8596	8.29506		10.8554	13.5026		10.8588	6.94466
10.8658	34.8239		10.8663	0.264168		10.8621	100.766		10.8654	102.28		10.8663	51.393		10.865	50.1728		10.8663	8.05044		10.8621	13.0701		10.8654	6.70671
10.8725	34.8959		10.8729	0.266075		10.8688	100.954		10.8721	101.192		10.8729	49.5262		10.8717	49.1223		10.8729	7.81632		10.8688	12.6514		10.8721	6.47736
10.8792	34.9164		10.8796	0.267982		10.8754	101.077		10.8788	100.059		10.8796	47.7333		10.8783	48.0633		10.8796	7.59316		10.8754	12.2442		10.8788	6.25801
10.8858	34.883		10.8863	0.268936		10.8821	101.132		10.8854	98.886		10.8863	46.0138		10.885	46.9971		10.8863	7.38096		10.8821	11.848		10.8854	6.04725
10.8925	34.7958		10.8929	0.27132		10.8887	101.123		10.8921	97.6768		10.8929	44.3678		10.8917	45.9232		10.8929	7.17974		10.8887	11.4613		10.8921	5.84507
10.8992	34.657		10.8996	0.273228		10.8954	101.045		10.8987	96.4351		10.8996	42.7904		10.8983	44.8418		10.8996	6.98805		10.8954	11.085		10.8987	5.65147
10.9058	34.4691		10.9062	0.275612		10.9021	100.895		10.9054	95.1557		10.9062	41.2784		10.905	43.7565		10.9062	6.80637		10.9021	10.7212		10.9054	5.46455
10.9125	34.2317		10.9129	0.277996		10.9087	100.676		10.9121	93.8358		10.9129	39.8302		10.9117	42.6698		10.9129	6.63471		10.9087	10.3703		10.9121	5.28288
10.9192	33.9432		10.9196	0.280857		10.9154	100.388		10.9187	92.4788		10.9196	38.446		10.9183	41.584		10.9196	6.47306		10.9154	10.0327		10.9187	5.10502
10.9258	33.6061		10.9262	0.282764		10.9221	100.025		10.9254	91.0873		10.9262	37.1232		10.925	40.5025		10.9262	6.31809		10.9221	9.70888		10.9254	4.93193
10.9325	33.226		10.9329	0.282764		10.9288	99.5855		10.9321	89.6616		10.9329	35.8605		10.9317	39.4282		10.9329	6.1698		10.9288	9.39941		10.9321	4.7636
10.9392	32.805		10.9396	0.282288		10.9354	99.0729		10.9388	88.1963		10.9396	34.6556		10.9383	38.3635		10.9396	6.02865		10.9354	9.10282		10.9388	4.60243
10.9458	32.3439		10.9462	0.282288		10.9421	98.485		10.9454	86.6914		10.9462	33.5059		10.945	37.3087		10.9462	5.89323		10.9421	8.8191		10.9454	4.4508
10.9525	31.8461		10.9529	0.283718		10.9488	97.8203		10.9521	85.1536		10.9529	32.4092		10.9517	36.2649		10.9529	5.76258		10.9488	8.54635		10.9521	4.30775
10.9592	31.3182		10.9596	0.284195		10.9554	97.0735		10.9588	83.5881		10.9596	31.3625		10.9583	35.234		10.9596	5.63574		10.9554	8.28409		10.9588	4.17185
10.9658	30.7636		10.9663	0.286579		10.9621	96.2496		10.9654	81.995		10.9663	30.3645		10.965	34.2164		10.9663	5.51367		10.9621	8.03137		10.9654	4.0431
10.9725	30.1824		10.9729	0.290394		10.9688	95.3479		10.9721	80.3719		10.9729	29.4123		10.9717	33.2122		10.9729	5.39732		10.9688	7.78723		10.9721	3.92246
10.9792	29.5773		10.9796	0.294209		10.9754	94.3723		10.9787	78.723		10.9796	28.5049		10.9783	32.2242		10.9796	5.28622		10.9754	7.55262		10.9787	3.80707
10.9858	28.9526		10.9863	0.296593		10.9821	93.3275		10.9854	77.054		10.9863	27.6408		10.985	31.2524		10.9863	5.1775		10.9821	7.32899		10.9854	3.69406
10.9925	28.3108		10.9929	0.299454		10.9887	92.216		10.9921	75.367		10.9929	26.8168		10.9917	30.2959		10.9929	5.07259		10.9887	7.11536		10.9921	3.58439
10.9992	27.6532		10.9996	0.303268		10.9954	91.0406		10.9987	73.6599		10.9996	26.031		10.9983	29.3565		10.9996	4.97198		10.9954	6.91128		10.9987	3.479
11.0058	26.9842		11.0062	0.306129		11.0021	89.8004		11.0054	71.9309		11.0062	25.2814		11.005	28.4362		11.0062	4.87471		11.0021	6.71816		11.0054	3.37839
11.0125	26.3095		11.0129	0.306129		11.0087	88.4938		11.0121	70.1876		11.0129	24.5666		11.0117	27.5392		11.0129	4.77886		11.0087	6.53601		11.0121	3.28112
11.0192	25.6343		11.0196	0.304699		11.0154	87.122		11.0188	68.4357		11.0196	23.8857		11.0183	26.6666		11.0196	4.68492		11.0154	6.36292		11.0188	3.18766
11.0258	24.96		11.0262	0.302792		11.0221	85.6895		11.0254	66.6766		11.0262	23.2353		11.025	25.8179		11.0262	4.5948		11.0221	6.19745		11.0254	3.09944
11.0325	24.2877		11.0329	0.300884		11.0288	84.1999		11.0321	64.9118		11.0329	22.615		11.0317	24.9934		11.0329	4.50754		11.0288	6.03819		11.0321	3.01695
11.0392	23.6182		11.0396	0.2985		11.0354	82.654		11.0388	63.1461		11.0396	22.0218		11.0383	24.1928		11.0396	4.42171		11.0354	5.8856		11.0388	2.9397
11.0458	22.9535		11.0463	0.29707		11.0421	81.0542		11.0454	61.388		11.0463	21.4553		11.045	23.4151		11.0463	4.33731		11.0421	5.73826		11.0454	2.86627
11.0525	22.2983		11.0529	0.298977		11.0488	79.4082		11.0521	59.6371		11.0529	20.9117		11.0517	22.6607		11.0529	4.25577		11.0488	5.59568		11.0521	2.79713
11.0592	21.6536		11.0596	0.302792		11.0554	77.7206		11.0587	57.8914		11.0596	20.39		11.0583	21.9297		11.0596	4.17757		11.0554	5.45788		11.0587	2.73037
11.0658	21.0223		11.0663	0.306606		11.0621	75.9945		11.0654	56.1538		11.0663	19.8894		11.065	21.2216		11.0663	4.10128		11.0621	5.32627		11.0654	2.66504
11.0725	20.4048		11.0729	0.309467		11.0687	74.234		11.0721	54.4295		11.0729	19.4092		11.0717	20.5364		11.0729	4.02737		11.0687	5.20086		11.0721	2.60019
11.0792	19.8035		11.0796	0.310898		11.0754	72.4473		11.0787	52.7215		11.0796	18.9495		11.0783	19.8722		11.0796	3.95727		11.0754	5.08118		11.0787	2.53677
11.0858	19.2199		11.0862	0.312805		11.0821	70.6425		11.0854	51.0292		11.0862	18.5089		11.085	19.228		11.0862	3.88861		11.0821	4.96674		11.0854	2.47621
11.0925	18.6524		11.0929	0.315189		11.0887	68.8205		11.0921	49.3541		11.0929	18.086		11.0917	18.6057		11.0929	3.82042		11.0887	4.85754		11.0921	2.41804
11.0992	18.1007		11.0996	0.319004		11.0954	66.9832		11.0988	47.7018		11.0996	17.6802		11.0983	18.0058		11.0996	3.75223		11.0954	4.75216		11.0988	2.36273
11.1058	17.5648		11.1062	0.324726		11.1021	65.1307		11.1054	46.0758		11.1062	17.2911		11.105	17.4279		11.1062	3.68547		11.1021	4.65059		11.1054	2.31171
11.1125	17.045		11.1129	0.329971		11.1088	63.2701		11.1121	44.477		11.1129	16.9172		11.1117	16.8686		11.1129	3.61919		11.1088	4.55427		11.1121	2.26498
11.1192	16.5453		11.1196	0.334263		11.1154	61.4061		11.1188	42.9053		11.1196	16.5567		11.1183	16.3283		11.1196	3.55244		11.1154	4.46224		11.1188	2.22015
11.1258	16.068		11.1263	0.338554		11.1221	59.5427		11.1254	41.3637		11.1263	16.2096		11.125	15.8095		11.1263	3.48616		11.1221	4.37355		11.1254	2.17724
11.1325	15.6145		11.1329	0.342369		11.1288	57.6849		11.1321	39.855		11.1329	15.8758		11.1317	15.3112		11.1329	3.42178		11.1288	4.28724		11.1321	2.13575
11.1392	15.183		11.1396	0.34523		11.1354	55.8395		11.1387	38.3825		11.1396	15.5549		11.1383	14.8306		11.1396	3.35884		11.1354	4.2038		11.1387	2.09522
11.1458	14.7715		11.1463	0.344753		11.1421	54.0123		11.1454	36.9463		11.1463	15.2464		11.145	14.3676		11.1463	3.29733		11.1421	4.12369		11.1454	2.05517
11.1525	14.3805		11.1529	0.34523		11.1487	52.2037		11.1521	35.5449		11.1529	14.9498		11.1517	13.9246		11.1529	3.23677		11.1487	4.04549		11.1521	2.01607
11.1592	14.009		11.1596	0.348568		11.1554	50.4165		11.1587	34.1806		11.1596	14.6637		11.1583	13.5031		11.1596	3.17812		11.1554	3.97015		11.1587	1.97792
11.1658	13.6538		11.1662	0.353813		11.1621	48.655		11.1654	32.8531		11.1662	14.3866		11.165	13.1006		11.1662	3.12042		11.1621	3.89767		11.1654	1.94168
11.1725	13.3138		11.1729	0.358582		11.1687	46.9236		11.1721	31.5628		11.1729	14.1172		11.1717	12.7115		11.1729	3.0632		11.1687	3.829		11.1721	1.90735
11.1792	12.9905		11.1796	0.36335		11.1754	45.2256		11.1788	30.3102		11.1796	13.8555		11.1783	12.3358		11.1796	3.00693		11.1754	3.76368		11.1788	1.87492
11.1858	12.6862		11.1862	0.369072		11.1821	43.5596		11.1854	29.0961		11.1862	13.6008		11.185	11.9743		11.1862	2.95114		11.1821	3.70073		11.1854	1.84441
11.1925	12.4016		11.1929	0.375271		11.1888	41.9273		11.1921	27.9207		11.1929	13.3543		11.1917	11.6262		11.1929	2.89679		11.1888	3.63922		11.1921	1.81627
11.1992	12.1336		11.1996	0.380039		11.1954	40.3266		11.1988	26.7825		11.1996	13.1154		11.1983	11.2905		11.1996	2.84433		11.1954	3.57962		11.1988	1.78957
11.2058	11.8813		11.2063	0.381947		11.2021	38.7602		11.2054	25.681		11.2063	12.8846		11.205	10.9687		11.2063	2.79284		11.2021	3.52287		11.2054	1.76382
11.2125	11.6444		11.2129	0.382423		11.2088	37.2334		11.2121	24.6177		11.2129	12.6615		11.2117	10.6607		11.2129	2.74229		11.2088	3.46708		11.2121	1.73903
11.2192	11.4236		11.2196	0.3829		11.2154	35.7471		11.2188	23.5949		11.2196	12.445		11.2183	10.3664		11.2196	2.69318		11.2154	3.41272		11.2188	1.71471
11.2258	11.2176		11.2263	0.3829		11.2221	34.3018		11.2254	22.6107		11.2263	12.2361		11.225	10.0841		11.2263	2.64645		11.2221	3.35836		11.2254	1.69182
11.2325	11.0264		11.2329	0.383854		11.2287	32.8951		11.2321	21.6627		11.2329	12.0339		11.2317	9.81236		11.2329	2.60067		11.2287	3.30591		11.2321	1.67036
11.2392	10.849		11.2396	0.386238		11.2354	31.5299		11.2387	20.7491		11.2396	11.837		11.2383	9.55152		11.2396	2.55394		11.2354	3.25489		11.2387	1.65033
11.2458	10.685		11.2462	0.391483		11.2421	30.2124		11.2454	19.8746		11.2462	11.6429		11.245	9.30119		11.2462	2.50769		11.2421	3.20482		11.2454	1.63126
11.2525	10.5348		11.2529	0.397205		11.2487	28.9383		11.2521	19.0382		11.2529	11.4527		11.2517	9.06038		11.2529	2.46239		11.2487	3.15762		11.2521	1.61171
11.2592	10.3955		11.2596	0.402927		11.2554	27.7057		11.2587	18.2362		11.2596	11.2672		11.2583	8.82959		11.2596	2.41899		11.2554	3.11136		11.2587	1.59264
11.2658	10.2663		11.2662	0.408173		11.2621	26.5131		11.2654	17.4646		11.2662	11.086		11.265	8.61025		11.2662	2.37608		11.2621	3.06702		11.2654	1.57356
11.2725	10.1476		11.2729	0.412464		11.2688	25.3644		11.2721	16.7251		11.2729	10.9077		11.2717	8.39949		11.2729	2.33316		11.2688	3.02506		11.2721	1.55497
11.2792	10.0398		11.2796	0.416756		11.2754	24.2615		11.2788	16.017		11.2796	10.7317		11.2783	8.19588		11.2796	2.29025		11.2754	2.985		11.2788	1.53637
11.2858	9.94253		11.2863	0.419617		11.2821	23.201		11.2854	15.3351		11.2863	10.5634		11.285	7.99799		11.2863	2.24876		11.2821	2.94638		11.2854	1.5192
11.2925	9.85479		11.2929	0.421524		11.2888	22.181		11.2921	14.6809		11.2929	10.4008		11.2917	7.80678		11.2929	2.20919		11.2888	2.90728		11.2921	1.50537
11.2992	9.77755		11.2996	0.422955		11.2954	21.2021		11.2988	14.0548		11.2996	10.2429		11.2983	7.62272		11.2996	2.17009		11.2954	2.86961		11.2988	1.49345
11.3058	9.71174		11.3063	0.424862		11.3021	20.2646		11.3054	13.4578		11.3063	10.0899		11.305	7.44486		11.3063	2.13146		11.3021	2.83241		11.3054	1.48296
11.3125	9.655		11.3129	0.427723		11.3087	19.3691		11.3121	12.8908		11.3129	9.94015		11.3117	7.27367		11.3129	2.09236		11.3087	2.7957		11.3121	1.47247
11.3192	9.60684		11.3196	0.42963		11.3154	18.5151		11.3187	12.3515		11.3196	9.79424		11.3183	7.10964		11.3196	2.05469		11.3154	2.75898		11.3187	1.46151
11.3258	9.56678		11.3262	0.431061		11.3221	17.6992		11.3254	11.8403		11.3262	9.64975		11.325	6.95324		11.3262	2.01893		11.3221	2.72369		11.3254	1.45054
11.3325	9.53531		11.3329	0.432968		11.3287	16.9201		11.3321	11.3511		11.3329	9.50718		11.3317	6.80208		11.3329	1.9846		11.3287	2.68984		11.3321	1.44053
11.3392	9.51099		11.3396	0.436783		11.3354	16.1767		11.3387	10.8838		11.3396	9.36699		11.3383	6.65474		11.3396	1.95217		11.3354	2.65694		11.3387	1.43051
11.3458	9.4924		11.3462	0.440598		11.3421	15.47		11.3454	10.4365		11.3462	9.22966		11.345	6.51217		11.3462	1.9207		11.3421	2.62404		11.3454	1.41954
11.3525	9.47857		11.3529	0.442982		11.3488	14.7953		11.3521	10.0088		11.3529	9.09519		11.3517	6.37293		11.3529	1.88971		11.3488	2.59066		11.3521	1.40858
11.3592	9.47237		11.3596	0.443935		11.3554	14.1463		11.3588	9.60255		11.3596	8.96359		11.3583	6.23846		11.3596	1.86062		11.3554	2.5568		11.3588	1.39809
11.3658	9.47571		11.3663	0.44775		11.3621	13.5231		11.3654	9.21631		11.3663	8.83579		11.365	6.10828		11.3663	1.83296		11.3621	2.52247		11.3654	1.38807
11.3725	9.48667		11.3729	0.452995		11.3688	12.9252		11.3721	8.84962		11.3729	8.71229		11.3717	5.98383		11.3729	1.80674		11.3688	2.48861		11.3721	1.37806
11.3792	9.50623		11.3796	0.457287		11.3754	12.3572		11.3788	8.50058		11.3796	8.59165		11.3783	5.86557		11.3796	1.78051		11.3754	2.45619		11.3788	1.36757
11.3858	9.53245		11.3863	0.459671		11.3821	11.817		11.3854	8.17013		11.3863	8.47149		11.385	5.75256		11.3863	1.75524		11.3821	2.42615		11.3854	1.35899
11.3925	9.56821		11.3929	0.461102		11.3887	11.3058		11.3921	7.85398		11.3929	8.35133		11.3917	5.6448		11.3929	1.73187		11.3887	2.39801		11.3921	1.35136
11.3992	9.61256		11.3996	0.463963		11.3954	10.8228		11.3987	7.55167		11.3996	8.23307		11.3983	5.54132		11.3996	1.71042		11.3954	2.37083		11.3987	1.34516
11.4058	9.66501		11.4062	0.467777		11.4021	10.3669		11.4054	7.26414		11.4062	8.11672		11.405	5.43976		11.4062	1.68896		11.4021	2.34318		11.4054	1.33944
11.4125	9.72414		11.4129	0.469685		11.4087	9.93681		11.4121	6.99329		11.4129	8.00228		11.4117	5.3401		11.4129	1.6675		11.4087	2.31695		11.4121	1.33467
11.4192	9.79042		11.4196	0.469685		11.4154	9.52625		11.4187	6.73389		11.4196	7.88975		11.4183	5.2433		11.4196	1.64604		11.4154	2.29168		11.4187	1.33038
11.4258	9.86385		11.4262	0.471115		11.4221	9.13238		11.4254	6.48499		11.4262	7.78198		11.425	5.14936		11.4262	1.62458		11.4221	2.26641		11.4254	1.32418
11.4325	9.94301		11.4329	0.473499		11.4288	8.75711		11.4321	6.24609		11.4329	7.67899		11.4317	5.05781		11.4329	1.60265		11.4288	2.24113		11.4321	1.31607
11.4392	10.0288		11.4396	0.475883		11.4354	8.4033		11.4388	6.02055		11.4396	7.58028		11.4383	4.96817		11.4396	1.58024		11.4354	2.21634		11.4388	1.30844
11.4458	10.1213		11.4462	0.477791		11.4421	8.06665		11.4454	5.80502		11.4462	7.48444		11.445	4.88091		11.4462	1.55687		11.4421	2.1925		11.4454	1.30129
11.4525	10.2196		11.4529	0.478268		11.4488	7.74193		11.4521	5.59807		11.4529	7.39098		11.4517	4.79603		11.4529	1.53446		11.4488	2.16866		11.4521	1.29271
11.4592	10.3249		11.4596	0.478268		11.4554	7.43055		11.4588	5.40304		11.4596	7.29942		11.4583	4.71401		11.4596	1.51205		11.4554	2.14434		11.4588	1.2846
11.4658	10.4404		11.4663	0.478745		11.4621	7.13444		11.4654	5.21851		11.4663	7.20882		11.465	4.6339		11.4663	1.49155		11.4621	2.12002		11.4654	1.27888
11.4725	10.5643		11.4729	0.480175		11.4688	6.85167		11.4721	5.0416		11.4729	7.11918		11.4717	4.55475		11.4729	1.47343		11.4688	2.09856		11.4721	1.27602
11.4792	10.6945		11.4796	0.481606		11.4754	6.58274		11.4787	4.86851		11.4796	7.03192		11.4783	4.47941		11.4796	1.45864		11.4754	2.07853		11.4787	1.27459
11.4858	10.8323		11.4863	0.482082		11.4821	6.32954		11.4854	4.70114		11.4863	6.94561		11.485	4.40884		11.4863	1.44386		11.4821	2.05994		11.4854	1.27363
11.4925	10.9792		11.4929	0.482559		11.4887	6.09398		11.4921	4.5414		11.4929	6.85883		11.4917	4.3416		11.4929	1.42813		11.4887	2.04086		11.4921	1.27363
11.4992	11.1346		11.4996	0.48399		11.4954	5.87082		11.4987	4.38738		11.4996	6.77252		11.4983	4.27532		11.4996	1.41192		11.4954	2.02131		11.4987	1.2722
11.5058	11.2967		11.5062	0.484943		11.5021	5.65863		11.5054	4.23861		11.5062	6.68812		11.505	4.21047		11.5062	1.39618		11.5021	2.00033		11.5054	1.26982
11.5125	11.4656		11.5129	0.483036		11.5087	5.45692		11.5121	4.09842		11.5129	6.60706		11.5117	4.14753		11.5129	1.37854		11.5087	1.9784		11.5121	1.26505
11.5192	11.6434		11.5196	0.479698		11.5154	5.26285		11.5188	3.96824		11.5196	6.52885		11.5183	4.08506		11.5196	1.36042		11.5154	1.95742		11.5188	1.25885
11.5258	11.8279		11.5262	0.475883		11.5221	5.07641		11.5254	3.8476		11.5262	6.45161		11.525	4.02355		11.5262	1.3423		11.5221	1.93644		11.5254	1.25217
11.5325	12.0192		11.5329	0.473976		11.5288	4.89664		11.5321	3.73316		11.5329	6.37722		11.5317	3.96252		11.5329	1.32513		11.5288	1.91641		11.5321	1.2455
11.5392	12.217		11.5396	0.472069		11.5354	4.72736		11.5388	3.62349		11.5396	6.30617		11.5383	3.90339		11.5396	1.30987		11.5354	1.89781		11.5388	1.24121
11.5458	12.4221		11.5463	0.470161		11.5421	4.56953		11.5454	3.52049		11.5463	6.23751		11.545	3.84665		11.5463	1.29747		11.5421	1.88112		11.5454	1.2393
11.5525	12.6367		11.5529	0.468254		11.5488	4.42123		11.5521	3.42178		11.5529	6.16789		11.5517	3.79229		11.5529	1.28603		11.5488	1.86396		11.5521	1.23882
11.5592	12.8598		11.5596	0.467777		11.5554	4.28009		11.5587	3.32689		11.5596	6.09875		11.5583	3.73793		11.5596	1.27459		11.5554	1.84727		11.5587	1.23978
11.5658	13.0911		11.5663	0.4673		11.5621	4.1461		11.5654	3.23439		11.5663	6.03151		11.565	3.68404		11.5663	1.26362		11.5621	1.83106		11.5654	1.24311
11.5725	13.3309		11.5729	0.465393		11.5687	4.01783		11.5721	3.14426		11.5729	5.96762		11.5717	3.63016		11.5729	1.25456		11.5687	1.81532		11.5721	1.24741
11.5792	13.577		11.5796	0.462532		11.5754	3.89528		11.5787	3.05748		11.5796	5.90611		11.5783	3.57723		11.5796	1.2455		11.5754	1.80101		11.5787	1.25074
11.5858	13.8297		11.5862	0.461102		11.5821	3.7756		11.5854	2.97308		11.5862	5.84507		11.585	3.5243		11.5862	1.23405		11.5821	1.78671		11.5854	1.25408
11.5925	14.0891		11.5929	0.460625		11.5887	3.66068		11.5921	2.89297		11.5929	5.78499		11.5917	3.47376		11.5929	1.22309		11.5887	1.7724		11.5921	1.25837
11.5992	14.3571		11.5996	0.460625		11.5954	3.55148		11.5988	2.81525		11.5996	5.72538		11.5983	3.42464		11.5996	1.21355		11.5954	1.75714		11.5988	1.26457
11.6058	14.6337		11.6062	0.459671		11.6021	3.44706		11.6054	2.74134		11.6062	5.66626		11.605	3.37648		11.6062	1.20401		11.6021	1.74141		11.6054	1.26934
11.6125	14.9198		11.6129	0.459671		11.6088	3.34501		11.6121	2.67172		11.6129	5.60808		11.6117	3.32785		11.6129	1.19209		11.6088	1.72567		11.6121	1.27363
11.6192	15.2168		11.6196	0.460625		11.6154	3.24535		11.6188	2.60544		11.6196	5.55039		11.6183	3.27921		11.6196	1.17922		11.6154	1.71185		11.6188	1.27983
11.6258	15.5268		11.6263	0.461102		11.6221	3.14999		11.6254	2.5425		11.6263	5.49412		11.625	3.232		11.6263	1.16634		11.6221	1.69897		11.6254	1.28698
11.6325	15.8491		11.6329	0.461102		11.6288	3.05986		11.6321	2.48241		11.6329	5.43833		11.6317	3.18575		11.6329	1.15347		11.6288	1.68657		11.6321	1.29509
11.6392	16.1843		11.6396	0.458717		11.6354	2.97785		11.6387	2.42567		11.6396	5.3854		11.6383	3.14045		11.6396	1.13964		11.6354	1.67417		11.6387	1.30415
11.6458	16.5319		11.6463	0.453949		11.6421	2.90203		11.6454	2.37131		11.6463	5.3339		11.645	3.09753		11.6463	1.12772		11.6421	1.66321		11.6454	1.31369
11.6525	16.8939		11.6529	0.449181		11.6487	2.83146		11.6521	2.31886		11.6529	5.28383		11.6517	3.0551		11.6529	1.11723		11.6487	1.65319		11.6521	1.32322
11.6592	17.2701		11.6596	0.445366		11.6554	2.76518		11.6587	2.26784		11.6596	5.23424		11.6583	3.01313		11.6596	1.10865		11.6554	1.64223		11.6587	1.33181
11.6658	17.6611		11.6662	0.442028		11.6621	2.70271		11.6654	2.2192		11.6662	5.1856		11.665	2.97022		11.6662	1.10149		11.6621	1.63078		11.6654	1.34039
11.6725	18.0669		11.6729	0.439644		11.6687	2.63786		11.6721	2.17152		11.6729	5.13792		11.6717	2.92683		11.6729	1.09529		11.6687	1.61934		11.6721	1.34993
11.6792	18.4894		11.6796	0.439644		11.6754	2.57063		11.6788	2.12526		11.6796	5.09071		11.6783	2.88487		11.6796	1.0891		11.6754	1.6098		11.6788	1.36089
11.6858	18.9295		11.6862	0.440598		11.6821	2.50006		11.6854	2.07996		11.6862	5.04351		11.685	2.84386		11.6862	1.08242		11.6821	1.60027		11.6854	1.37234
11.6925	19.3877		11.6929	0.441074		11.6888	2.43282		11.6921	2.03323		11.6929	4.99582		11.6917	2.80476		11.6929	1.07527		11.6888	1.59025		11.6921	1.38569
11.6992	19.8655		11.6996	0.439644		11.6954	2.37083		11.6988	1.98603		11.6996	4.94766		11.6983	2.76804		11.6996	1.06716		11.6954	1.58167		11.6988	1.39904
11.7058	20.3662		11.7063	0.436306		11.7021	2.31314		11.7054	1.93882		11.7063	4.89902		11.705	2.73371		11.7063	1.05763		11.7021	1.57404		11.7054	1.41144
11.7125	20.8912		11.7129	0.431061		11.7088	2.25592		11.7121	1.89257		11.7129	4.85134		11.7117	2.70033		11.7129	1.04856		11.7088	1.56498		11.7121	1.42288
11.7192	21.4415		11.7196	0.424385		11.7154	2.19822		11.7188	1.84679		11.7196	4.80366		11.7183	2.66743		11.7196	1.04046		11.7154	1.55497		11.7188	1.43242
11.7258	22.0199		11.7263	0.41914		11.7221	2.14386		11.7254	1.80387		11.7263	4.7555		11.725	2.635		11.7263	1.03283		11.7221	1.544		11.7254	1.44053
11.7325	22.6288		11.7329	0.415325		11.7287	2.09188		11.7321	1.76191		11.7329	4.70781		11.7317	2.60305		11.7329	1.0252		11.7287	1.53303		11.7321	1.44863
11.7392	23.2701		11.7396	0.412941		11.7354	2.04134		11.7387	1.72043		11.7396	4.66251		11.7383	2.57063		11.7396	1.01805		11.7354	1.52159		11.7387	1.45721
11.7458	23.9439		11.7462	0.411987		11.7421	1.99223		11.7454	1.68037		11.7462	4.62007		11.745	2.53964		11.7462	1.0128		11.7421	1.5111		11.7454	1.46627
11.7525	24.6515		11.7529	0.412941		11.7487	1.95074		11.7521	1.64413		11.7529	4.57859		11.7517	2.50816		11.7529	1.00851		11.7487	1.50299		11.7521	1.47533
11.7592	25.3944		11.7596	0.414371		11.7554	1.91784		11.7587	1.61314		11.7596	4.53854		11.7583	2.47669		11.7596	1.00422		11.7554	1.49679		11.7587	1.48392
11.7658	26.1764		11.7662	0.414371		11.7621	1.88685		11.7654	1.58453		11.7662	4.49896		11.765	2.44474		11.7662	0.997543		11.7621	1.49202		11.7654	1.4925
11.7725	26.998		11.7729	0.412464		11.7688	1.85251		11.7721	1.5583		11.7729	4.45986		11.7717	2.41184		11.7729	0.988483		11.7688	1.48678		11.7721	1.50061
11.7792	27.8602		11.7796	0.409603		11.7754	1.8177		11.7788	1.53494		11.7796	4.42028		11.7783	2.37799		11.7796	0.97847		11.7754	1.4801		11.7788	1.50871
11.7858	28.7652		11.7863	0.407696		11.7821	1.78385		11.7854	1.51348		11.7863	4.37784		11.785	2.34318		11.7863	0.96941		11.7821	1.47152		11.7854	1.51539
11.7925	29.7146		11.7929	0.406742		11.7888	1.74809		11.7921	1.48916		11.7929	4.33445		11.7917	2.31123		11.7929	0.961781		11.7888	1.46198		11.7921	1.52159
11.7992	30.7121		11.7996	0.406742		11.7954	1.70708		11.7988	1.46008		11.7996	4.29296		11.7983	2.28167		11.7996	0.955105		11.7954	1.45245		11.7988	1.52588
11.8058	31.7583		11.8063	0.404358		11.8021	1.66511		11.8054	1.42908		11.8063	4.25482		11.805	2.25449		11.8063	0.94986		11.8021	1.44196		11.8054	1.52969
11.8125	32.8569		11.8129	0.39959		11.8087	1.62888		11.8121	1.39952		11.8129	4.21858		11.8117	2.22969		11.8129	0.946522		11.8087	1.43051		11.8121	1.53112
11.8192	34.0104		11.8196	0.394344		11.8154	1.5974		11.8187	1.37377		11.8196	4.18282		11.8183	2.20776		11.8196	0.94223		11.8154	1.41859		11.8187	1.53112
11.8258	35.2211		11.8262	0.389576		11.8221	1.56832		11.8254	1.3485		11.8262	4.14848		11.825	2.18582		11.8262	0.936985		11.8221	1.40667		11.8254	1.52874
11.8325	36.4895		11.8329	0.385761		11.8287	1.54257		11.8321	1.32561		11.8329	4.11606		11.8317	2.16198		11.8329	0.929832		11.8287	1.39523		11.8321	1.5254
11.8392	37.8165		11.8396	0.38147		11.8354	1.52111		11.8387	1.30653		11.8396	4.0822		11.8383	2.13718		11.8396	0.920296		11.8354	1.38474		11.8387	1.52111
11.8458	39.2013		11.8462	0.380039		11.8421	1.50204		11.8454	1.29032		11.8462	4.04739		11.845	2.11287		11.8462	0.909805		11.8421	1.37472		11.8454	1.51682
11.8525	40.6442		11.8529	0.383377		11.8488	1.47915		11.8521	1.27506		11.8529	4.01401		11.8517	2.09141		11.8529	0.900745		11.8488	1.36375		11.8521	1.51157
11.8592	42.1481		11.8596	0.388622		11.8554	1.45292		11.8588	1.25933		11.8596	3.98302		11.8583	2.07233		11.8596	0.893593		11.8554	1.35279		11.8588	1.50585
11.8658	43.715		11.8663	0.392914		11.8621	1.42527		11.8654	1.24168		11.8663	3.95298		11.865	2.05231		11.8663	0.886917		11.8621	1.34039		11.8654	1.49918
11.8725	45.3429		11.8729	0.394821		11.8688	1.39809		11.8721	1.22166		11.8729	3.92199		11.8717	2.0299		11.8729	0.879765		11.8688	1.32799		11.8721	1.4925
11.8792	47.0314		11.8796	0.396252		11.8754	1.37043		11.8788	1.19829		11.8796	3.89099		11.8783	2.00701		11.8796	0.873566		11.8754	1.31559		11.8788	1.48535
11.8858	48.7843		11.8863	0.397205		11.8821	1.3423		11.8854	1.17397		11.8863	3.86095		11.885	1.98364		11.8863	0.869751		11.8821	1.3032		11.8854	1.47677
11.8925	50.6001		11.8929	0.397205		11.8887	1.31607		11.8921	1.14965		11.8929	3.83091		11.8917	1.95932		11.8929	0.867367		11.8887	1.29318		11.8921	1.4658
11.8992	52.4764		11.8996	0.396729		11.8954	1.29223		11.8987	1.12772		11.8996	3.80135		11.8983	1.93548		11.8996	0.864506		11.8954	1.2846		11.8987	1.4534
11.9058	54.41		11.9062	0.395775		11.9021	1.26934		11.9054	1.10865		11.9062	3.77321		11.905	1.91402		11.9062	0.860691		11.9021	1.27745		11.9054	1.44196
11.9125	56.4027		11.9129	0.395775		11.9087	1.24407		11.9121	1.09243		11.9129	3.74603		11.9117	1.89543		11.9129	0.8564		11.9087	1.26934		11.9121	1.43003
11.9192	58.4545		11.9196	0.395775		11.9154	1.21832		11.9187	1.08004		11.9196	3.71981		11.9183	1.87683		11.9196	0.852108		11.9154	1.2598		11.9187	1.41764
11.9258	60.5593		11.9262	0.395775		11.9221	1.19448		11.9254	1.06764		11.9262	3.69406		11.925	1.85776		11.9262	0.847816		11.9221	1.24788		11.9254	1.40429
11.9325	62.7131		11.9329	0.397205		11.9288	1.17159		11.9321	1.05476		11.9329	3.66688		11.9317	1.83916		11.9329	0.844479		11.9288	1.23405		11.9321	1.39141
11.9392	64.9152		11.9396	0.399113		11.9354	1.1487		11.9388	1.04141		11.9396	3.63779		11.9383	1.822		11.9396	0.841618		11.9354	1.2207		11.9388	1.37806
11.9458	67.1644		11.9462	0.40102		11.9421	1.12581		11.9454	1.02854		11.9462	3.60823		11.945	1.80483		11.9462	0.839233		11.9421	1.20687		11.9454	1.36375
11.9525	69.4561		11.9529	0.402451		11.9488	1.10435		11.9521	1.01566		11.9529	3.57866		11.9517	1.78766		11.9529	0.836372		11.9488	1.19257		11.9521	1.34802
11.9592	71.7859		11.9596	0.405312		11.9554	1.08576		11.9588	1.00279		11.9596	3.55053		11.9583	1.7724		11.9596	0.831604		11.9554	1.17922		11.9588	1.33228
11.9658	74.1477		11.9663	0.409603		11.9621	1.07002		11.9654	0.990391		11.9663	3.52335		11.965	1.76001		11.9663	0.825405		11.9621	1.1673		11.9654	1.31702
11.9725	76.5362		11.9729	0.415325		11.9688	1.05763		11.9721	0.977039		11.9729	3.4976		11.9717	1.74856		11.9729	0.818253		11.9688	1.15585		11.9721	1.30129
11.9792	78.9452		11.9796	0.422478		11.9754	1.0457		11.9787	0.964165		11.9796	3.47519		11.9783	1.73569		11.9796	0.810623		11.9754	1.14393		11.9787	1.28555
11.9858	81.3665		11.9863	0.431061		11.9821	1.03331		11.9854	0.953674		11.9863	3.45373		11.985	1.72234		11.9863	0.802994		11.9821	1.13344		11.9854	1.27077
11.9925	83.7932		11.9929	0.442028		11.9887	1.02186		11.9921	0.947952		11.9929	3.43275		11.9917	1.70898		11.9929	0.795364		11.9887	1.12438		11.9921	1.25742
11.9992	86.2203		11.9996	0.452995		11.9954	1.0128		11.9987	0.944138		11.9996	3.41225		11.9983	1.69516		11.9996	0.787735		11.9954	1.11675		11.9987	1.24502
12.0058	88.6436		12.0062	0.463486		12.0021	1.00327		12.0054	0.9408		12.0062	3.39127		12.005	1.67847		12.0062	0.781059		12.0021	1.10865		12.0054	1.2331
12.0125	91.0583		12.0129	0.473976		12.0087	0.989914		12.0121	0.934124		12.0129	3.36933		12.0117	1.66035		12.0129	0.77486		12.0087	1.09959		12.0121	1.22166
12.0192	93.4601		12.0196	0.48399		12.0154	0.974655		12.0188	0.922203		12.0196	3.34549		12.0183	1.64223		12.0196	0.770092		12.0154	1.08957		12.0188	1.21021
12.0258	95.8428		12.0262	0.496864		12.0221	0.962257		12.0254	0.90456		12.0262	3.32212		12.025	1.62411		12.0262	0.767231		12.0221	1.07861		12.0254	1.19734
12.0325	98.1989		12.0329	0.5126		12.0288	0.953197		12.0321	0.884056		12.0329	3.29971		12.0317	1.60694		12.0329	0.7658		12.0288	1.06811		12.0321	1.18351
12.0392	100.518		12.0396	0.533104		12.0354	0.943184		12.0388	0.863552		12.0396	3.27826		12.0383	1.59216		12.0396	0.763893		12.0354	1.05906		12.0388	1.16968
12.0458	102.792		12.0463	0.557423		12.0421	0.93317		12.0454	0.845909		12.0463	3.2568		12.045	1.57833		12.0463	0.761509		12.0421	1.05		12.0454	1.15633
12.0525	105.015		12.0529	0.585556		12.0488	0.926018		12.0521	0.832081		12.0529	3.23629		12.0517	1.5645		12.0529	0.757694		12.0488	1.04094		12.0521	1.14393
12.0592	107.179		12.0596	0.618458		12.0554	0.92268		12.0587	0.822544		12.0596	3.21722		12.0583	1.5502		12.0596	0.754356		12.0554	1.03283		12.0587	1.13249
12.0658	109.275		12.0663	0.655651		12.0621	0.920296		12.0654	0.817776		12.0663	3.19815		12.065	1.53589		12.0663	0.751019		12.0621	1.02615		12.0654	1.12104
12.0725	111.295		12.0729	0.696182		12.0687	0.916958		12.0721	0.813961		12.0729	3.17955		12.0717	1.52016		12.0729	0.748158		12.0687	1.01948		12.0721	1.1096
12.0792	113.234		12.0796	0.737667		12.0754	0.916004		12.0787	0.806808		12.0796	3.16095		12.0783	1.50251		12.0796	0.744343		12.0754	1.0128		12.0787	1.0972
12.0858	115.084		12.0862	0.783443		12.0821	0.913143		12.0854	0.794411		12.0862	3.14283		12.085	1.48344		12.0862	0.739574		12.0821	1.00613		12.0854	1.08481
12.0925	116.84		12.0929	0.833988		12.0887	0.906467		12.0921	0.781536		12.0929	3.12376		12.0917	1.4658		12.0929	0.734329		12.0887	1.00136		12.0921	1.07288
12.0992	118.495		12.0996	0.889778		12.0954	0.896454		12.0988	0.771999		12.0996	3.10373		12.0983	1.45101		12.0996	0.727177		12.0954	0.99659		12.0988	1.06287
12.1058	120.047		12.1062	0.95129		12.1021	0.88644		12.1054	0.762463		12.1062	3.08466		12.105	1.43957		12.1062	0.719547		12.1021	0.990391		12.1054	1.05381
12.1125	121.493		12.1129	1.02091		12.1088	0.877857		12.1121	0.753403		12.1129	3.06559		12.1117	1.43003		12.1129	0.713825		12.1088	0.982285		12.1121	1.04475
12.1192	122.833		12.1196	1.09911		12.1154	0.86689		12.1188	0.748158		12.1196	3.04556		12.1183	1.4205		12.1196	0.710487		12.1154	0.972271		12.1188	1.03474
12.1258	124.063		12.1263	1.18637		12.1221	0.857353		12.1254	0.745296		12.1263	3.02506		12.125	1.41239		12.1263	0.709057		12.1221	0.961304		12.1254	1.02472
12.1325	125.177		12.1329	1.28269		12.1288	0.852108		12.1321	0.744343		12.1329	3.00503		12.1317	1.40285		12.1329	0.70858		12.1288	0.950336		12.1321	1.01519
12.1392	126.171		12.1396	1.38807		12.1354	0.84877		12.1387	0.738621		12.1396	2.98548		12.1383	1.38903		12.1396	0.709534		12.1354	0.941277		12.1387	1.00517
12.1458	127.038		12.1463	1.50442		12.1421	0.844002		12.1454	0.731468		12.1463	2.96545		12.145	1.37424		12.1463	0.710011		12.1421	0.933647		12.1454	0.995636
12.1525	127.778		12.1529	1.63174		12.1487	0.835419		12.1521	0.722408		12.1529	2.94495		12.1517	1.35994		12.1529	0.70858		12.1487	0.927448		12.1521	0.98753
12.1592	128.387		12.1596	1.77527		12.1554	0.825882		12.1587	0.710487		12.1596	2.92444		12.1583	1.34754		12.1596	0.703812		12.1554	0.921726		12.1587	0.980377
12.1658	128.866		12.1662	1.93453		12.1621	0.816822		12.1654	0.698566		12.1662	2.90442		12.165	1.33467		12.1662	0.699043		12.1621	0.916958		12.1654	0.973701
12.1725	129.215		12.1729	2.11144		12.1687	0.809193		12.1721	0.68903		12.1729	2.88534		12.1717	1.32322		12.1729	0.694275		12.1687	0.912666		12.1721	0.967026
12.1792	129.435		12.1796	2.30646		12.1754	0.801563		12.1788	0.683784		12.1796	2.86674		12.1783	1.31464		12.1796	0.689983		12.1754	0.908375		12.1788	0.959396
12.1858	129.527		12.1862	2.52247		12.1821	0.793934		12.1854	0.680923		12.1862	2.84767		12.185	1.30749		12.1862	0.685215		12.1821	0.901699		12.1854	0.950813
12.1925	129.489		12.1929	2.76089		12.1888	0.787258		12.1921	0.677109		12.1929	2.82717		12.1917	1.2989		12.1929	0.682354		12.1888	0.89407		12.1921	0.94223
12.1992	129.324		12.1996	3.02267		12.1954	0.781059		12.1988	0.673294		12.1996	2.80523		12.1983	1.28889		12.1996	0.680923		12.1954	0.886917		12.1988	0.933647
12.2058	129.036		12.2063	3.30925		12.2021	0.772476		12.2054	0.669956		12.2063	2.78377		12.205	1.2784		12.2063	0.680923		12.2021	0.880718		12.2054	0.924587
12.2125	128.626		12.2129	3.62396		12.2088	0.761509		12.2121	0.666618		12.2129	2.76184		12.2117	1.26886		12.2129	0.67997		12.2088	0.874043		12.2121	0.916481
12.2192	128.099		12.2196	3.96919		12.2154	0.750065		12.2188	0.661373		12.2196	2.73991		12.2183	1.25837		12.2196	0.678539		12.2154	0.86689		12.2188	0.909805
12.2258	127.457		12.2263	4.34637		12.2221	0.740051		12.2254	0.656605		12.2263	2.71845		12.225	1.24788		12.2263	0.677109		12.2221	0.859261		12.2254	0.904083
12.2325	126.704		12.2329	4.75597		12.2287	0.731468		12.2321	0.655174		12.2329	2.69747		12.2317	1.23882		12.2329	0.675201		12.2287	0.852108		12.2321	0.897408
12.2392	125.842		12.2396	5.20039		12.2354	0.725746		12.2387	0.653267		12.2396	2.67744		12.2383	1.23024		12.2396	0.674248		12.2354	0.844479		12.2387	0.888824
12.2458	124.875		12.2462	5.68152		12.2421	0.723839		12.2454	0.645638		12.2462	2.65694		12.245	1.22166		12.2462	0.673294		12.2421	0.836849		12.2454	0.879765
12.2525	123.806		12.2529	6.20127		12.2487	0.725269		12.2521	0.633717		12.2529	2.63643		12.2517	1.2126		12.2529	0.67234		12.2487	0.829697		12.2521	0.869751
12.2592	122.64		12.2596	6.76155		12.2554	0.725269		12.2587	0.622749		12.2596	2.61497		12.2583	1.20258		12.2596	0.671387		12.2554	0.823498		12.2587	0.858784
12.2658	121.382		12.2662	7.36427		12.2621	0.722885		12.2654	0.613213		12.2662	2.59638		12.265	1.19257		12.2662	0.67091		12.2621	0.819683		12.2654	0.84734
12.2725	120.041		12.2729	8.01182		12.2688	0.71907		12.2721	0.602245		12.2729	2.58017		12.2717	1.18065		12.2729	0.670433		12.2688	0.817299		12.2721	0.837803
12.2792	118.623		12.2796	8.70609		12.2754	0.714302		12.2788	0.593185		12.2796	2.56491		12.2783	1.16873		12.2796	0.669956		12.2754	0.815868		12.2788	0.83065
12.2858	117.134		12.2863	9.449		12.2821	0.708103		12.2854	0.589848		12.2863	2.54917		12.285	1.15871		12.2863	0.669956		12.2821	0.814438		12.2854	0.825882
12.2925	115.577		12.2929	10.242		12.2888	0.705242		12.2921	0.590324		12.2929	2.53296		12.2917	1.15061		12.2929	0.670433		12.2888	0.811577		12.2921	0.822067
12.2992	113.961		12.2996	11.0869		12.2954	0.70715		12.2988	0.591278		12.2996	2.51675		12.2983	1.14489		12.2996	0.67091		12.2954	0.806808		12.2988	0.818253
12.3058	112.294		12.3063	11.9839		12.3021	0.710487		12.3054	0.591755		12.3063	2.49863		12.305	1.14155		12.3063	0.67234		12.3021	0.801563		12.3054	0.813961
12.3125	110.58		12.3129	12.9328		12.3087	0.711918		12.3121	0.591278		12.3129	2.47908		12.3117	1.13964		12.3129	0.673771		12.3087	0.793934		12.3121	0.808716
12.3192	108.826		12.3196	13.9337		12.3154	0.70858		12.3187	0.588894		12.3196	2.45714		12.3183	1.13678		12.3196	0.675201		12.3154	0.785351		12.3187	0.801563
12.3258	107.038		12.3262	14.986		12.3221	0.701427		12.3254	0.584126		12.3262	2.43568		12.325	1.13153		12.3262	0.676155		12.3221	0.775814		12.3254	0.79298
12.3325	105.223		12.3329	16.0913		12.3287	0.68903		12.3321	0.579357		12.3329	2.41566		12.3317	1.12438		12.3329	0.678062		12.3287	0.767231		12.3321	0.78392
12.3392	103.388		12.3396	17.2496		12.3354	0.675678		12.3387	0.574112		12.3396	2.39754		12.3383	1.11532		12.3396	0.680447		12.3354	0.759602		12.3387	0.775814
12.3458	101.536		12.3462	18.4603		12.3421	0.663757		12.3454	0.568867		12.3462	2.37942		12.345	1.1034		12.3462	0.682831		12.3421	0.752926		12.3454	0.769138
12.3525	99.6737		12.3529	19.7239		12.3488	0.657558		12.3521	0.563622		12.3529	2.36225		12.3517	1.091		12.3529	0.683784		12.3488	0.747204		12.3521	0.761986
12.3592	97.8079		12.3596	21.0385		12.3554	0.654697		12.3588	0.558853		12.3596	2.34604		12.3583	1.07908		12.3596	0.684738		12.3554	0.741482		12.3588	0.756264
12.3658	95.9439		12.3663	22.4028		12.3621	0.652313		12.3654	0.556469		12.3663	2.33126		12.365	1.07002		12.3663	0.686646		12.3621	0.73576		12.3654	0.751495
12.3725	94.0895		12.3729	23.8133		12.3688	0.648022		12.3721	0.555038		12.3729	2.31648		12.3717	1.06144		12.3729	0.687599		12.3688	0.729084		12.3721	0.74625
12.3792	92.247		12.3796	25.2666		12.3754	0.644207		12.3788	0.554085		12.3796	2.30169		12.3783	1.05381		12.3796	0.688076		12.3754	0.723839		12.3788	0.740051
12.3858	90.4207		12.3863	26.7601		12.3821	0.641346		12.3854	0.550747		12.3863	2.28643		12.385	1.04904		12.3863	0.69046		12.3821	0.720024		12.3854	0.732422
12.3925	88.6149		12.3929	28.2917		12.3887	0.638962		12.3921	0.547409		12.3929	2.27308		12.3917	1.04618		12.3929	0.693321		12.3887	0.718117		12.3921	0.725746
12.3992	86.8335		12.3996	29.8591		12.3954	0.635147		12.3987	0.546455		12.3996	2.26116		12.3983	1.04427		12.3996	0.696659		12.3954	0.717163		12.3987	0.71907
12.4058	85.0787		12.4062	31.4574		12.4021	0.630856		12.4054	0.545502		12.4062	2.24876		12.405	1.04141		12.4062	0.698566		12.4021	0.716686		12.4054	0.713348
12.4125	83.354		12.4129	33.082		12.4087	0.627995		12.4121	0.540257		12.4129	2.23589		12.4117	1.03903		12.4129	0.699997		12.4087	0.716686		12.4121	0.707626
12.4192	81.6626		12.4196	34.729		12.4154	0.623226		12.4187	0.534058		12.4196	2.22302		12.4183	1.03569		12.4196	0.701427		12.4154	0.716209		12.4187	0.702381
12.4258	80.009		12.4262	36.396		12.4221	0.615597		12.4254	0.533104		12.4262	2.20919		12.425	1.02949		12.4262	0.700474		12.4221	0.715256		12.4254	0.699043
12.4325	78.3939		12.4329	38.0778		12.4288	0.605583		12.4321	0.537872		12.4329	2.19584		12.4317	1.02138		12.4329	0.699043		12.4288	0.712872		12.4321	0.695705
12.4392	76.8218		12.4396	39.7687		12.4354	0.596523		12.4388	0.543118		12.4396	2.18105		12.4383	1.01185		12.4396	0.696182		12.4354	0.709534		12.4388	0.693321
12.4458	75.2945		12.4462	41.4662		12.4421	0.590801		12.4454	0.544548		12.4462	2.16675		12.445	1.00231		12.4462	0.693321		12.4421	0.705719		12.4454	0.689507
12.4525	73.812		12.4529	43.1681		12.4488	0.588894		12.4521	0.545979		12.4529	2.15292		12.4517	0.994205		12.4529	0.69046		12.4488	0.701427		12.4521	0.683784
12.4592	72.3729		12.4596	44.8699		12.4554	0.588894		12.4588	0.545502		12.4596	2.13957		12.4583	0.988483		12.4596	0.688553		12.4554	0.696659		12.4588	0.678062
12.4658	70.9763		12.4663	46.5646		12.4621	0.588417		12.4654	0.53978		12.4663	2.12622		12.465	0.986099		12.4663	0.69046		12.4621	0.691891		12.4654	0.67234
12.4725	69.6244		12.4729	48.2454		12.4688	0.58794		12.4721	0.526905		12.4729	2.11144		12.4717	0.985146		12.4729	0.695229		12.4688	0.687599		12.4721	0.666618
12.4792	68.3184		12.4796	49.9096		12.4754	0.587463		12.4787	0.513077		12.4796	2.09665		12.4783	0.984669		12.4796	0.700474		12.4754	0.683784		12.4787	0.659943
12.4858	67.0567		12.4863	51.5523		12.4821	0.584602		12.4854	0.502586		12.4863	2.0833		12.485	0.985146		12.4863	0.705242		12.4821	0.680447		12.4854	0.655651
12.4925	65.8393		12.4929	53.1669		12.4887	0.578403		12.4921	0.494003		12.4929	2.07186		12.4917	0.986576		12.4929	0.709057		12.4887	0.677109		12.4921	0.65279
12.4992	64.6682		12.4996	54.7481		12.4954	0.573158		12.4987	0.486851		12.4996	2.06041		12.4983	0.986576		12.4996	0.710011		12.4954	0.673294		12.4987	0.649452
12.5058	63.5452		12.5062	56.2916		12.5021	0.569344		12.5054	0.480175		12.5062	2.04945		12.505	0.982761		12.5062	0.707626		12.5021	0.669956		12.5054	0.644684
12.5125	62.47		12.5129	57.796		12.5087	0.566959		12.5121	0.475407		12.5129	2.03896		12.5117	0.977516		12.5129	0.703335		12.5087	0.666618		12.5121	0.638962
12.5192	61.439		12.5196	59.2565		12.5154	0.563145		12.5188	0.470638		12.5196	2.02799		12.5183	0.972748		12.5196	0.700474		12.5154	0.66328		12.5188	0.63467
12.5258	60.4477		12.5262	60.6713		12.5221	0.558376		12.5254	0.4673		12.5262	2.01654		12.525	0.968456		12.5262	0.699997		12.5221	0.660896		12.5254	0.630379
12.5325	59.4969		12.5329	62.0394		12.5288	0.556946		12.5321	0.462055		12.5329	2.00558		12.5317	0.961781		12.5329	0.701427		12.5288	0.659943		12.5321	0.626564
12.5392	58.5866		12.5396	63.3588		12.5354	0.556469		12.5388	0.456333		12.5396	1.99509		12.5383	0.955105		12.5396	0.705242		12.5354	0.659466		12.5388	0.623226
12.5458	57.714		12.5463	64.6281		12.5421	0.555992		12.5454	0.452042		12.5463	1.9846		12.545	0.947475		12.5463	0.710964		12.5421	0.658035		12.5454	0.621796
12.5525	56.8762		12.5529	65.8426		12.5488	0.553608		12.5521	0.449657		12.5529	1.97411		12.5517	0.939846		12.5529	0.716209		12.5488	0.653744		12.5521	0.620842
12.5592	56.0761		12.5596	67.0032		12.5554	0.553131		12.5587	0.448227		12.5596	1.96409		12.5583	0.932693		12.5596	0.718117		12.5554	0.648975		12.5587	0.618935
12.5658	55.3145		12.5663	68.1076		12.5621	0.555038		12.5654	0.448227		12.5663	1.95551		12.565	0.927925		12.5663	0.718594		12.5621	0.64373		12.5654	0.615597
12.5725	54.5883		12.5729	69.1533		12.5687	0.552654		12.5721	0.450134		12.5729	1.9474		12.5717	0.924587		12.5729	0.716686		12.5687	0.638962		12.5721	0.613689
12.5792	53.8955		12.5796	70.1394		12.5754	0.545502		12.5787	0.453472		12.5796	1.93834		12.5783	0.921249		12.5796	0.712872		12.5754	0.63324		12.5787	0.612736
12.5858	53.2336		12.5862	71.0654		12.5821	0.539303		12.5854	0.454903		12.5862	1.92976		12.585	0.917912		12.5862	0.706673		12.5821	0.627518		12.5854	0.611782
12.5925	52.6013		12.5929	71.9295		12.5887	0.536442		12.5921	0.453949		12.5929	1.92261		12.5917	0.916004		12.5929	0.701904		12.5887	0.622749		12.5921	0.609875
12.5992	51.9939		12.5996	72.7315		12.5954	0.533104		12.5988	0.451565		12.5996	1.91593		12.5983	0.914097		12.5996	0.699997		12.5954	0.619888		12.5988	0.609398
12.6058	51.4092		12.6062	73.473		12.6021	0.524521		12.6054	0.446796		12.6062	1.90973		12.605	0.908852		12.6062	0.698566		12.6021	0.617027		12.6054	0.610352
12.6125	50.8471		12.6129	74.1548		12.6088	0.516891		12.6121	0.440598		12.6129	1.9021		12.6117	0.902653		12.6129	0.697613		12.6088	0.61512		12.6121	0.610352
12.6192	50.3087		12.6196	74.7786		12.6154	0.511646		12.6188	0.434399		12.6196	1.89447		12.6183	0.895977		12.6196	0.697136		12.6154	0.613213		12.6188	0.608921
12.6258	49.7923		12.6263	75.346		12.6221	0.508308		12.6254	0.431061		12.6263	1.88541		12.625	0.891209		12.6263	0.699043		12.6221	0.612259		12.6254	0.607967
12.6325	49.295		12.6329	75.8615		12.6288	0.503063		12.6321	0.431538		12.6329	1.87349		12.6317	0.888348		12.6329	0.700951		12.6288	0.611782		12.6321	0.607491
12.6392	48.8152		12.6396	76.3278		12.6354	0.499249		12.6387	0.431538		12.6396	1.85919		12.6383	0.885487		12.6396	0.702858		12.6354	0.610352		12.6387	0.605583
12.6458	48.3527		12.6463	76.7441		12.6421	0.497818		12.6454	0.430584		12.6463	1.84441		12.645	0.882149		12.6463	0.704765		12.6421	0.607967		12.6454	0.601768
12.6525	47.9064		12.6529	77.1112		12.6487	0.497341		12.6521	0.428677		12.6529	1.83106		12.6517	0.877857		12.6529	0.706673		12.6487	0.605583		12.6521	0.597
12.6592	47.4725		12.6596	77.4312		12.6554	0.496864		12.6587	0.427246		12.6596	1.81866		12.6583	0.873566		12.6596	0.707626		12.6554	0.60463		12.6587	0.593185
12.6658	47.0505		12.6662	77.7049		12.6621	0.494957		12.6654	0.425816		12.6662	1.80769		12.665	0.86832		12.6662	0.706673		12.6621	0.603199		12.6654	0.591278
12.6725	46.6414		12.6729	77.9309		12.6687	0.491142		12.6721	0.421047		12.6729	1.79958		12.6717	0.861168		12.6729	0.703335		12.6687	0.601292		12.6721	0.58794
12.6792	46.2456		12.6796	78.1097		12.6754	0.487328		12.6788	0.413418		12.6796	1.79291		12.6783	0.855446		12.6796	0.699043		12.6754	0.599861		12.6788	0.583172
12.6858	45.8598		12.6862	78.2437		12.6821	0.487328		12.6854	0.405788		12.6862	1.78623		12.685	0.851631		12.6862	0.694275		12.6821	0.599384		12.6854	0.57888
12.6925	45.4812		12.6929	78.3377		12.6888	0.488281		12.6921	0.400543		12.6929	1.77622		12.6917	0.849724		12.6929	0.689507		12.6888	0.598907		12.6921	0.576019
12.6992	45.1083		12.6996	78.3944		12.6954	0.488758		12.6988	0.397682		12.6996	1.76477		12.6983	0.848293		12.6996	0.682831		12.6954	0.598907		12.6988	0.573635
12.7058	44.7397		12.7063	78.4183		12.7021	0.488758		12.7054	0.396729		12.7063	1.75333		12.705	0.846386		12.7063	0.675201		12.7021	0.598431		12.7054	0.571251
12.7125	44.3759		12.7129	78.4135		12.7088	0.490665		12.7121	0.397682		12.7129	1.74189		12.7117	0.844479		12.7129	0.669479		12.7088	0.596523		12.7121	0.568867
12.7192	44.0125		12.7196	78.3801		12.7154	0.490665		12.7188	0.402927		12.7196	1.73092		12.7183	0.842094		12.7196	0.665665		12.7154	0.593185		12.7188	0.567913
12.7258	43.6482		12.7263	78.3186		12.7221	0.485897		12.7254	0.41151		12.7263	1.72043		12.725	0.838757		12.7263	0.662804		12.7221	0.589371		12.7254	0.569344
12.7325	43.2844		12.7329	78.2285		12.7287	0.481129		12.7321	0.421524		12.7329	1.71137		12.7317	0.835896		12.7329	0.661373		12.7287	0.585079		12.7321	0.570297
12.7392	42.923		12.7396	78.1116		12.7354	0.478745		12.7387	0.425816		12.7396	1.70374		12.7383	0.835896		12.7396	0.660896		12.7354	0.579834		12.7387	0.569344
12.7458	42.5639		12.7462	77.9691		12.7421	0.475883		12.7454	0.423431		12.7462	1.69754		12.745	0.837326		12.7462	0.662327		12.7421	0.574112		12.7454	0.567436
12.7525	42.2053		12.7529	77.8027		12.7487	0.469208		12.7521	0.417233		12.7529	1.69087		12.7517	0.840187		12.7529	0.662327		12.7487	0.56982		12.7521	0.565529
12.7592	41.8472		12.7596	77.6138		12.7554	0.463486		12.7587	0.410557		12.7596	1.68371		12.7583	0.842571		12.7596	0.658989		12.7554	0.56839		12.7587	0.562191
12.7658	41.4877		12.7662	77.4055		12.7621	0.461578		12.7654	0.404358		12.7662	1.67608		12.765	0.844955		12.7662	0.654697		12.7621	0.566483		12.7654	0.557423
12.7725	41.1258		12.7729	77.1766		12.7688	0.462055		12.7721	0.40102		12.7729	1.66845		12.7717	0.845432		12.7729	0.648499		12.7688	0.563145		12.7721	0.551701
12.7792	40.7591		12.7796	76.9257		12.7754	0.461578		12.7788	0.402451		12.7796	1.66082		12.7783	0.843525		12.7796	0.642776		12.7754	0.55933		12.7788	0.546455
12.7858	40.3867		12.7863	76.6516		12.7821	0.461578		12.7854	0.406742		12.7863	1.65129		12.785	0.838757		12.7863	0.636578		12.7821	0.556946		12.7854	0.542164
12.7925	40.0076		12.7929	76.3559		12.7888	0.46587		12.7921	0.412464		12.7929	1.64127		12.7917	0.833511		12.7929	0.629425		12.7888	0.554562		12.7921	0.537395
12.7992	39.6213		12.7996	76.0403		12.7954	0.471115		12.7988	0.416279		12.7996	1.63221		12.7983	0.82922		12.7996	0.62418		12.7954	0.551224		12.7988	0.532627
12.8058	39.2304		12.8063	75.7036		12.8021	0.47493		12.8054	0.416756		12.8063	1.62411		12.805	0.824928		12.8063	0.619411		12.8021	0.547886		12.8054	0.528812
12.8125	38.8365		12.8129	75.3479		12.8087	0.473022		12.8121	0.413418		12.8129	1.61648		12.8117	0.821114		12.8129	0.615597		12.8087	0.544548		12.8121	0.524998
12.8192	38.4397		12.8196	74.9745		12.8154	0.470161		12.8187	0.408649		12.8196	1.60742		12.8183	0.817776		12.8196	0.611782		12.8154	0.54121		12.8187	0.520706
12.8258	38.0387		12.8262	74.5816		12.8221	0.466824		12.8254	0.406265		12.8262	1.5974		12.825	0.814915		12.8262	0.608444		12.8221	0.537872		12.8254	0.516415
12.8325	37.6315		12.8329	74.1634		12.8287	0.461578		12.8321	0.402927		12.8329	1.58787		12.8317	0.812531		12.8329	0.605583		12.8287	0.535011		12.8321	0.51403
12.8392	37.2171		12.8396	73.7128		12.8354	0.457764		12.8387	0.39959		12.8396	1.57833		12.8383	0.810146		12.8396	0.603199		12.8354	0.533581		12.8387	0.512123
12.8458	36.798		12.8462	73.2293		12.8421	0.456333		12.8454	0.395298		12.8462	1.56784		12.845	0.808716		12.8462	0.600338		12.8421	0.533104		12.8454	0.511169
12.8525	36.3731		12.8529	72.7105		12.8488	0.458241		12.8521	0.391483		12.8529	1.55687		12.8517	0.808716		12.8529	0.597477		12.8488	0.531673		12.8521	0.510693
12.8592	35.9416		12.8596	72.1531		12.8554	0.460148		12.8588	0.387669		12.8596	1.54781		12.8583	0.809669		12.8596	0.593662		12.8554	0.529766		12.8588	0.509262
12.8658	35.5053		12.8663	71.5528		12.8621	0.458717		12.8654	0.381947		12.8663	1.54018		12.865	0.810146		12.8663	0.586987		12.8621	0.526428		12.8654	0.507832
12.8725	35.0656		12.8729	70.9114		12.8688	0.456333		12.8721	0.378609		12.8729	1.53351		12.8717	0.809193		12.8729	0.577927		12.8688	0.522137		12.8721	0.505447
12.8792	34.6251		12.8796	70.2271		12.8754	0.456333		12.8788	0.378132		12.8796	1.52636		12.8783	0.806808		12.8796	0.568867		12.8754	0.515461		12.8788	0.50354
12.8858	34.1816		12.8863	69.4952		12.8821	0.458241		12.8854	0.380993		12.8863	1.51968		12.885	0.802994		12.8863	0.56076		12.8821	0.508785		12.8854	0.500202
12.8925	33.7343		12.8929	68.7113		12.8887	0.457764		12.8921	0.388622		12.8929	1.51348		12.8917	0.798702		12.8929	0.553131		12.8887	0.504971		12.8921	0.497818
12.8992	33.2828		12.8996	67.8739		12.8954	0.455856		12.8987	0.399113		12.8996	1.5068		12.8983	0.796795		12.8996	0.546455		12.8954	0.503063		12.8987	0.495434
12.9058	32.8278		12.9062	66.9818		12.9021	0.45681		12.9054	0.408649		12.9062	1.50013		12.905	0.796795		12.9062	0.54121		12.9021	0.501633		12.9054	0.493526
12.9125	32.371		12.9129	66.0338		12.9087	0.461578		12.9121	0.414371		12.9129	1.49345		12.9117	0.798225		12.9129	0.537872		12.9087	0.500679		12.9121	0.491619
12.9192	31.9119		12.9196	65.0296		12.9154	0.463486		12.9187	0.42057		12.9196	1.48678		12.9183	0.798702		12.9196	0.534058		12.9154	0.50211		12.9187	0.488758
12.9258	31.4507		12.9262	63.9696		12.9221	0.461578		12.9254	0.425816		12.9262	1.47963		12.925	0.798225		12.9262	0.527859		12.9221	0.50354		12.9254	0.48542
12.9325	30.9882		12.9329	62.8524		12.9288	0.459194		12.9321	0.424385		12.9329	1.472		12.9317	0.795841		12.9329	0.519753		12.9288	0.502586		12.9321	0.481606
12.9392	30.5233		12.9396	61.6775		12.9354	0.458717		12.9388	0.415802		12.9396	1.46437		12.9383	0.789642		12.9396	0.5126		12.9354	0.501156		12.9388	0.477314
12.9458	30.0565		12.9462	60.4491		12.9421	0.458717		12.9454	0.407696		12.9462	1.45721		12.945	0.780582		12.9462	0.506401		12.9421	0.501156		12.9454	0.472546
12.9525	29.5882		12.9529	59.1693		12.9488	0.457764		12.9521	0.403881		12.9529	1.45054		12.9517	0.771046		12.9529	0.501633		12.9488	0.501633		12.9521	0.468254
12.9592	29.1219		12.9596	57.8394		12.9554	0.455379		12.9588	0.402451		12.9596	1.44339		12.9583	0.763416		12.9596	0.497818		12.9554	0.501156		12.9588	0.465393
12.9658	28.6589		12.9663	56.459		12.9621	0.453472		12.9654	0.402927		12.9663	1.4348		12.965	0.756741		12.9663	0.494957		12.9621	0.499725		12.9654	0.463009
12.9725	28.1982		12.9729	55.0346		12.9688	0.452518		12.9721	0.404358		12.9729	1.42622		12.9717	0.750542		12.9729	0.490665		12.9688	0.499249		12.9721	0.461102
12.9792	27.7414		12.9796	53.5736		12.9754	0.452042		12.9787	0.408173		12.9796	1.41764		12.9783	0.745773		12.9796	0.48399		12.9754	0.498772		12.9787	0.459194
12.9858	27.2903		12.9863	52.0797		12.9821	0.449657		12.9854	0.41008		12.9863	1.41001		12.985	0.741959		12.9863	0.478268		12.9821	0.496387		12.9854	0.456333
12.9925	26.8455		12.9929	50.5567		12.9887	0.447273		12.9921	0.409603		12.9929	1.40238		12.9917	0.738144		12.9929	0.475407		12.9887	0.493526		12.9921	0.451565
12.9992	26.4053		12.9996	49.0122		12.9954	0.447273		12.9987	0.404835		12.9996	1.3957		12.9983	0.734806		12.9996	0.472069		12.9954	0.490665		12.9987	0.445366
13.0058	25.9705		13.0062	47.4539		13.0021	0.449181		13.0054	0.397205		13.0062	1.39046		13.005	0.731945		13.0062	0.468731		13.0021	0.488758		13.0054	0.437737
13.0125	25.5437		13.0129	45.8865		13.0087	0.452518		13.0121	0.39196		13.0129	1.38712		13.0117	0.730991		13.0129	0.466824		13.0087	0.487328		13.0121	0.431061
13.0192	25.1279		13.0196	44.3139		13.0154	0.455856		13.0188	0.39196		13.0196	1.38235		13.0183	0.730038		13.0196	0.4673		13.0154	0.484943		13.0188	0.426292
13.0258	24.7212		13.0262	42.7427		13.0221	0.460148		13.0254	0.394821		13.0262	1.37758		13.025	0.729084		13.0262	0.46587		13.0221	0.483036		13.0254	0.423908
13.0325	24.3254		13.0329	41.1787		13.0288	0.464439		13.0321	0.396252		13.0329	1.37377		13.0317	0.727177		13.0329	0.463009		13.0288	0.481129		13.0321	0.423431
13.0392	23.941		13.0396	39.628		13.0354	0.4673		13.0388	0.398636		13.0396	1.36995		13.0383	0.725746		13.0396	0.459194		13.0354	0.479221		13.0388	0.423908
13.0458	23.5686		13.0463	38.0936		13.0421	0.468731		13.0454	0.404358		13.0463	1.36471		13.045	0.724316		13.0463	0.457287		13.0421	0.475883		13.0454	0.424862
13.0525	23.2077		13.0529	36.5796		13.0488	0.467777		13.0521	0.407696		13.0529	1.35708		13.0517	0.721455		13.0529	0.455856		13.0488	0.473022		13.0521	0.424385
13.0592	22.8586		13.0596	35.0866		13.0554	0.463963		13.0587	0.407219		13.0596	1.34849		13.0583	0.714779		13.0596	0.453949		13.0554	0.471592		13.0587	0.422478
13.0658	22.5234		13.0663	33.6185		13.0621	0.457287		13.0654	0.404358		13.0663	1.33753		13.065	0.706673		13.0663	0.451565		13.0621	0.471592		13.0654	0.419617
13.0725	22.2035		13.0729	32.1784		13.0687	0.450611		13.0721	0.402451		13.0729	1.32561		13.0717	0.69952		13.0729	0.448704		13.0687	0.472069		13.0721	0.415802
13.0792	21.8997		13.0796	30.7689		13.0754	0.44632		13.0787	0.40102		13.0796	1.31369		13.0783	0.692844		13.0796	0.444412		13.0754	0.471592		13.0787	0.41151
13.0858	21.6122		13.0862	29.3922		13.0821	0.443459		13.0854	0.396729		13.0862	1.30463		13.085	0.687122		13.0862	0.43869		13.0821	0.470638		13.0854	0.406265
13.0925	21.3408		13.0929	28.0499		13.0887	0.441074		13.0921	0.389576		13.0929	1.29747		13.0917	0.684261		13.0929	0.433922		13.0887	0.470161		13.0921	0.401974
13.0992	21.0867		13.0996	26.7472		13.0954	0.440598		13.0988	0.383377		13.0996	1.29223		13.0983	0.684261		13.0996	0.430584		13.0954	0.469208		13.0988	0.398636
13.1058	20.8487		13.1062	25.486		13.1021	0.443459		13.1054	0.379562		13.1062	1.28841		13.105	0.685692		13.1062	0.427723		13.1021	0.4673		13.1054	0.395775
13.1125	20.6256		13.1129	24.2643		13.1088	0.448227		13.1121	0.376225		13.1129	1.28603		13.1117	0.686646		13.1129	0.425339		13.1088	0.464439		13.1121	0.393867
13.1192	20.4172		13.1196	23.0813		13.1154	0.452042		13.1188	0.37384		13.1196	1.28317		13.1183	0.686169		13.1196	0.423431		13.1154	0.461578		13.1188	0.393867
13.1258	20.226		13.1263	21.9374		13.1221	0.454903		13.1254	0.374317		13.1263	1.28079		13.125	0.683784		13.1263	0.422955		13.1221	0.458717		13.1254	0.394344
13.1325	20.0529		13.1329	20.8354		13.1288	0.460625		13.1321	0.375748		13.1329	1.27792		13.1317	0.678539		13.1329	0.422478		13.1288	0.454426		13.1321	0.394344
13.1392	19.8984		13.1396	19.7716		13.1354	0.4673		13.1387	0.378132		13.1396	1.27506		13.1383	0.671864		13.1396	0.422001		13.1354	0.450611		13.1387	0.39196
13.1458	19.7625		13.1463	18.7435		13.1421	0.471115		13.1454	0.3829		13.1463	1.27125		13.145	0.665665		13.1463	0.421047		13.1421	0.447273		13.1454	0.388145
13.1525	19.6457		13.1529	17.7517		13.1487	0.469208		13.1521	0.388145		13.1529	1.26648		13.1517	0.66185		13.1529	0.420094		13.1487	0.445366		13.1521	0.383377
13.1592	19.5484		13.1596	16.799		13.1554	0.463963		13.1587	0.391006		13.1596	1.26028		13.1583	0.658512		13.1596	0.41914		13.1554	0.444412		13.1587	0.378609
13.1658	19.4697		13.1662	15.8849		13.1621	0.458717		13.1654	0.387669		13.1662	1.25361		13.165	0.655174		13.1662	0.417233		13.1621	0.443459		13.1654	0.374794
13.1725	19.4097		13.1729	15.0084		13.1687	0.455856		13.1721	0.383854		13.1729	1.24741		13.1717	0.653267		13.1729	0.412941		13.1687	0.443459		13.1721	0.371933
13.1792	19.3667		13.1796	14.1707		13.1754	0.45681		13.1788	0.380516		13.1796	1.24216		13.1783	0.653267		13.1796	0.405788		13.1754	0.442982		13.1788	0.370026
13.1858	19.34		13.1862	13.3715		13.1821	0.461578		13.1854	0.377655		13.1862	1.23739		13.185	0.653744		13.1862	0.398159		13.1821	0.441551		13.1854	0.368595
13.1925	19.3305		13.1929	12.609		13.1888	0.467777		13.1921	0.375271		13.1929	1.2331		13.1917	0.652313		13.1929	0.39196		13.1888	0.440121		13.1921	0.366211
13.1992	19.3386		13.1996	11.8833		13.1954	0.472546		13.1988	0.374317		13.1996	1.22833		13.1983	0.649452		13.1996	0.386238		13.1954	0.439644		13.1988	0.361919
13.2058	19.3639		13.2063	11.1937		13.2021	0.47493		13.2054	0.379562		13.2063	1.22356		13.205	0.646114		13.2063	0.3829		13.2021	0.439167		13.2054	0.357628
13.2125	19.4054		13.2129	10.5395		13.2088	0.473976		13.2121	0.387669		13.2129	1.21784		13.2117	0.6423		13.2129	0.381947		13.2088	0.43726		13.2121	0.353813
13.2192	19.4645		13.2196	9.91774		13.2154	0.4673		13.2188	0.394344		13.2196	1.21212		13.2183	0.636578		13.2196	0.382423		13.2154	0.434399		13.2188	0.350475
13.2258	19.5403		13.2263	9.32836		13.2221	0.455856		13.2254	0.397205		13.2263	1.20735		13.225	0.629902		13.2263	0.3829		13.2221	0.431061		13.2254	0.347614
13.2325	19.6319		13.2329	8.77094		13.2287	0.445366		13.2321	0.396729		13.2329	1.20258		13.2317	0.622272		13.2329	0.38147		13.2287	0.427246		13.2321	0.345707
13.2392	19.7382		13.2396	8.24547		13.2354	0.439167		13.2387	0.391483		13.2396	1.19734		13.2383	0.615597		13.2396	0.380516		13.2354	0.423431		13.2387	0.34523
13.2458	19.8593		13.2462	7.75099		13.2421	0.436783		13.2454	0.383377		13.2462	1.19114		13.245	0.610352		13.2462	0.378132		13.2421	0.418663		13.2454	0.344276
13.2525	19.9952		13.2529	7.28607		13.2487	0.432968		13.2521	0.374794		13.2529	1.18542		13.2517	0.607014		13.2529	0.375271		13.2487	0.414848		13.2521	0.342846
13.2592	20.1445		13.2596	6.84929		13.2554	0.42963		13.2587	0.368118		13.2596	1.17969		13.2583	0.605583		13.2596	0.372887		13.2554	0.412464		13.2587	0.340939
13.2658	20.3075		13.2662	6.43969		13.2621	0.428677		13.2654	0.363827		13.2662	1.1735		13.265	0.605106		13.2662	0.370979		13.2621	0.409603		13.2654	0.339031
13.2725	20.4844		13.2729	6.05631		13.2688	0.42963		13.2721	0.361443		13.2729	1.16634		13.2717	0.607014		13.2729	0.369549		13.2688	0.407219		13.2721	0.336647
13.2792	20.6742		13.2796	5.69963		13.2754	0.42963		13.2788	0.361919		13.2796	1.16062		13.2783	0.608921		13.2796	0.367165		13.2754	0.403881		13.2788	0.333309
13.2858	20.8759		13.2863	5.36871		13.2821	0.427723		13.2854	0.362873		13.2863	1.15776		13.285	0.609875		13.2863	0.364304		13.2821	0.401974		13.2854	0.330925
13.2925	21.0886		13.2929	5.05972		13.2888	0.426292		13.2921	0.360966		13.2929	1.15395		13.2917	0.606537		13.2929	0.360966		13.2888	0.400543		13.2921	0.329018
13.2992	21.3141		13.2996	4.77076		13.2954	0.425816		13.2988	0.356674		13.2996	1.14822		13.2983	0.599861		13.2996	0.358105		13.2954	0.400066		13.2988	0.328541
13.3058	21.5521		13.3063	4.50087		13.3021	0.426769		13.3054	0.353336		13.3063	1.1425		13.305	0.591278		13.3063	0.356197		13.3021	0.400066		13.3054	0.329018
13.3125	21.801		13.3129	4.2491		13.3087	0.425816		13.3121	0.352383		13.3129	1.13821		13.3117	0.583649		13.3129	0.35429		13.3087	0.400066		13.3121	0.330448
[truncated: 7,003 more rows]

## Sheet: SI Fig 5 - raw DSF c18 muts
Raw data (Fluorescence in RU)
Temperature	Dye			Native			G22-F'26			E31-V'37			G(-1)-L'5
24.9788	4160.15	2293.54	1722.71	825.439	2154.88	296.573	-8.126	2019.28	2711.12	271.219	2000.22	3058.47	-3005.55	1793.44	1946.3
25.1007	4152.64	2303.08	1700.49	812.894	2143.01	305.666	-5.9463	2006.91	2754.36	292.042	1983.47	3081.12	-2982.11	1795.5	1981.82
25.2227	4145.92	2312.45	1678.82	799.911	2131.94	314.946	-4.6548	1994.86	2796.07	312.207	1967.48	3103.72	-2959.91	1797.53	2016.75
25.3446	4139.89	2321.65	1657.58	786.575	2121.6	324.51	-4.1526	1983.1	2836.46	331.843	1952.18	3126.4	-2938.89	1799.51	2051.17
25.4665	4134.43	2330.73	1636.66	773.017	2111.91	334.419	-4.2746	1971.53	2875.73	351.091	1937.46	3149.25	-2918.93	1801.4	2085.16
25.5885	4129.38	2339.69	1616	759.392	2102.78	344.68	-4.8373	1960.09	2914.05	370.082	1923.29	3172.3	-2899.9	1803.12	2118.76
25.7104	4124.62	2348.55	1595.57	745.83	2094.14	355.25	-5.6703	1948.68	2951.56	388.905	1909.6	3195.52	-2881.67	1804.67	2151.99
25.8323	4120.07	2357.32	1575.39	732.395	2085.97	366.054	-6.6453	1937.23	2988.33	407.58	1896.31	3218.81	-2864.13	1806.05	2184.78
25.9543	4115.7	2366	1555.47	719.085	2078.21	377.02	-7.6926	1925.61	3024.41	426.079	1883.38	3242.1	-2847.19	1807.29	2217.08
26.0762	4111.52	2374.61	1535.84	705.867	2070.83	388.058	-8.7857	1913.78	3059.8	444.329	1870.8	3265.32	-2830.77	1808.42	2248.86
26.1981	4107.56	2383.13	1516.58	692.651	2063.82	399.011	-9.901	1901.72	3094.43	462.219	1858.58	3288.36	-2814.77	1809.51	2280.04
26.3201	4103.89	2391.56	1497.86	679.243	2057.16	409.634	-11.024	1889.43	3128.12	479.579	1846.73	3311.06	-2799.1	1810.58	2310.52
26.442	4100.68	2399.94	1479.96	665.31	2050.82	419.609	-12.2172	1876.95	3160.45	496.127	1835.31	3333.1	-2783.72	1811.62	2340.08
26.5639	4098.43	2408.3	1463.45	650.273	2045	428.509	-13.8748	1864.47	3190.43	511.268	1824.53	3353.97	-2768.91	1812.63	2368.33
26.6859	4098.6	2416.49	1449.62	632.855	2040.57	435.845	-17.5058	1852.59	3215.31	523.455	1815.37	3372.87	-2756.19	1813.73	2394.19
26.8078	4104.56	2424.02	1440.37	610.626	2040.01	442.057	-27.022	1842.88	3229.66	529.694	1809.92	3389.75	-2750	1815.11	2415.73
26.9297	4115.89	2433.55	1436.91	587.673	2042.09	447.39	-38.7564	1830.24	3229.73	529.024	1805.03	3405.7	-2754.58	1812.56	2424.87
27.0517	4127.12	2444.71	1434.4	565.974	2043.18	451.698	-49.3089	1816.87	3227.8	528.735	1798.84	3420.86	-2760.72	1807.7	2431.34
27.1736	4136.93	2457.47	1432.51	546.543	2043.16	455.27	-57.0136	1802.4	3224.73	530.007	1791.87	3435.6	-2767.2	1799.92	2436.33
27.2955	4144.84	2470.99	1431.04	529.556	2043.11	458.433	-61.4874	1787.1	3221.21	533.026	1785.51	3450.12	-2773.3	1789.61	2440.42
27.4175	4150.97	2484.12	1429.79	514.404	2044.86	461.902	-62.7246	1771.4	3218.05	537.501	1780.85	3464.09	-2778.79	1778.07	2443.41
27.5394	4155.97	2495.97	1428.48	500.039	2049.6	466.223	-61.4766	1755.31	3216.05	542.198	1778.72	3477.23	-2783.95	1766.49	2445.22
27.6613	4160.26	2505.95	1426.87	486.259	2057.43	471.513	-58.5174	1738.72	3215.96	546.382	1779.83	3489.97	-2788.56	1756.07	2445.83
27.7833	4164.05	2513.98	1425.13	473.245	2067.57	476.844	-54.074	1722.14	3217.73	549.703	1784.11	3502.41	-2792.07	1747.5	2444.95
27.9052	4167.06	2520.86	1423.87	461.205	2078.22	480.654	-47.2607	1705.78	3221.12	552.526	1790.68	3514.21	-2793.41	1740.39	2442.38
28.0271	4168.98	2528.02	1423.47	450.344	2087.03	481.875	-37.4292	1688.91	3225.65	555.244	1797.8	3525.39	-2791.71	1733.42	2438.31
28.1491	4169.47	2536.88	1423.94	441.751	2092.09	480.347	-24.256	1670.87	3231.15	558.54	1803.24	3536	-2786.51	1725.28	2433.1
28.271	4167.96	2548.06	1425.37	437.327	2092.75	475.955	-7.8164	1652.03	3237.39	563.056	1805.88	3545.59	-2777.79	1715.83	2426.84
28.3929	4164.09	2561.38	1427.43	438.293	2089.65	468.9	11.1231	1633.31	3244.04	569.05	1806.15	3554.15	-2766.14	1705.41	2419.55
28.5149	4157.64	2576.32	1429.66	444.796	2084.33	459.714	31.651	1615.38	3250.69	577.033	1805.04	3561.86	-2752.28	1693.98	2411.48
28.6368	4148.73	2592.17	1431.67	455.978	2078.62	449.284	52.751	1598.78	3256.64	587.821	1803.79	3568.62	-2736.93	1681.33	2403.21
28.7587	4137.95	2607.73	1433.26	470.506	2074.03	438.803	73.2583	1584.26	3261.1	601.509	1804.23	3574.41	-2720.7	1668	2395.61
28.8807	4126.1	2621.6	1434.5	487.176	2071.78	429.268	91.9893	1572.66	3263.11	617.387	1808.12	3579.69	-2703.91	1655.28	2389.54
29.0026	4113.59	2632.69	1435.04	505.597	2072.68	421.955	108.505	1564.46	3262.73	634.874	1816.39	3585.36	-2686.47	1644.7	2385.89
29.1245	4100.24	2640.52	1434.51	525.873	2076.99	417.69	123.195	1559.81	3260.88	653.707	1829.13	3591.97	-2668.08	1637.21	2385.21
29.2465	4086.11	2645.99	1432.91	547.622	2083.55	416.256	136.396	1557.9	3258.16	673.375	1844.97	3599.75	-2648.75	1632.08	2387.36
29.3684	4071.77	2650.64	1430.32	569.967	2090.14	416.87	148.386	1557.7	3254.79	693.048	1861.69	3608.77	-2629.12	1628.24	2391.71
29.4903	4058.09	2655.61	1426.85	591.86	2095.06	418.583	159.24	1558.65	3250.78	711.634	1877.32	3618.69	-2610.25	1625.06	2397.64
29.6123	4045.52	2661.58	1422.8	612.914	2097.24	420.652	169.002	1560.19	3245.89	728.542	1890.5	3629.04	-2592.94	1621.87	2404.55
29.7342	4034.28	2669.03	1418.59	633.391	2096.17	422.781	177.555	1561.57	3239.76	743.96	1900.56	3639.89	-2577.94	1617.67	2411.72
29.8561	4024.29	2678.03	1414.73	653.725	2092.16	424.563	185.137	1562.69	3232.15	758.552	1907.59	3651.13	-2565.59	1612.05	2418.47
29.9781	4015.2	2688.77	1411.8	674.162	2085.78	425.216	192.623	1563.23	3223.13	773.123	1911.64	3662.29	-2555.71	1604.58	2424.26
30.1	4006.76	2701.51	1409.98	694.217	2077.49	424.338	200.793	1562.5	3213.14	788.191	1912.4	3673.28	-2548.12	1594.84	2429.09
30.2219	3998.88	2716.07	1408.82	712.822	2067.69	422.3	209.838	1559.76	3203.01	803.744	1910.02	3684.81	-2543.03	1583	2433.5
30.3439	3991.64	2731.52	1407.54	728.704	2057.18	420.204	219.391	1554.93	3193.7	819.248	1905.75	3697.91	-2540.56	1570.13	2438.19
30.4658	3985.24	2746.2	1405.23	740.621	2047.16	419.312	229	1548.47	3186.41	833.861	1901.66	3713.06	-2540.4	1557.91	2443.65
30.5877	3979.94	2758.61	1401.41	747.949	2039.11	420.109	238.217	1541.21	3182.22	847.309	1899.66	3729.74	-2542.16	1547.81	2449.46
30.7097	3975.8	2768.11	1396.21	751.265	2034.08	422.68	246.851	1533.59	3181.66	859.889	1900.36	3746.88	-2545.31	1540.49	2454.64
30.8316	3972.57	2775.07	1390.49	752.042	2032.15	426.536	254.801	1525.25	3184.45	871.766	1903.22	3763.38	-2548.96	1535.92	2458.16
30.9535	3970.28	2780.34	1385.24	751.555	2032.47	430.558	261.843	1515.66	3189.93	882.522	1907.25	3778.79	-2552.51	1533.66	2459.38
31.0755	3968.61	2784.82	1381.04	750.667	2033.93	434.073	268.483	1504.44	3197.45	892.602	1911.34	3793.39	-2555.16	1533.1	2458.1
31.1974	3967.21	2789.16	1377.85	749.872	2035.72	437.266	275.679	1491.63	3206.73	902.78	1914.64	3807.94	-2556.32	1533.15	2454.86
31.3193	3965.71	2793.91	1375.29	749.923	2037.37	440.834	284.226	1477.04	3217.74	913.401	1916.33	3823.1	-2555.7	1532.76	2450.4
31.4413	3963.99	2799.7	1372.97	751.329	2038.56	445.16	293.953	1460.14	3230.27	924.422	1915.72	3839.13	-2553.31	1531.25	2444.96
31.5632	3961.75	2807.26	1370.57	754.384	2038.55	450.244	304.781	1440.77	3244.19	936.092	1912.89	3855.8	-2548.88	1527.93	2438.67
31.6851	3958.78	2816.89	1367.71	758.656	2036.7	455.874	316.231	1419.24	3259.11	948.768	1908.8	3873.26	-2542.35	1522.66	2432.18
31.8071	3955.28	2828.45	1363.89	763.422	2032.8	461.97	327.87	1396.02	3274.63	963.044	1904.17	3892.1	-2533.81	1515.26	2426.5
31.929	3951.58	2841.27	1359.02	767.906	2027.31	468.356	339.171	1371.91	3290.19	979.052	1899.63	3912.43	-2523.38	1506.28	2422.5
32.0509	3948.17	2854.44	1353.34	771.273	2021.33	475.007	349.262	1348.26	3305.24	996.158	1895.8	3934.31	-2511.48	1497.22	2420.89
32.1729	3944.74	2867.45	1347.04	773.37	2015.76	481.514	357.816	1326.16	3319.75	1014.05	1893.09	3957.83	-2497.95	1489.04	2422
32.2948	3940.21	2880.33	1340.48	775.373	2011.47	487.187	365.851	1306.24	3333.95	1033.67	1891.17	3982.42	-2481.97	1482.09	2425.5
32.4167	3934.22	2893.36	1333.94	778.288	2008.91	491.877	373.61	1288.68	3348.18	1055.02	1889.44	4007.26	-2463.66	1476.09	2430.87
32.5387	3927.2	2906.52	1327.73	782.707	2008.39	495.77	380.7	1273.32	3362.25	1077.26	1887.57	4031.29	-2444.24	1470.32	2437.16
32.6606	3920.19	2919.69	1322.3	788.174	2009.9	498.879	386.585	1259.88	3375.11	1099.31	1885.5	4053.75	-2425.48	1463.92	2443.41
32.7825	3914.29	2932.49	1318.07	793.663	2013.39	500.89	391.028	1248.08	3386.1	1120.72	1883.38	4074.23	-2409.07	1456.81	2449.09
32.9045	3910.24	2944.61	1315.28	798.301	2018.32	501.84	394.074	1237.53	3395.41	1141.64	1881.76	4093.32	-2395.98	1449.41	2454.01
33.0264	3908.52	2956.49	1314.08	800.961	2023.26	501.57	395.667	1227.49	3403.21	1162.12	1880.78	4111.75	-2386.74	1441.72	2457.95
33.1483	3909.52	2969.38	1314.68	800.105	2026.01	499.238	395.462	1216.78	3409.25	1181.83	1879.57	4129.75	-2381.64	1432.98	2460.89
33.2703	3913.35	2984.55	1316.92	794.786	2024.92	494.363	393.345	1204.04	3413.34	1200.24	1876.87	4147.09	-2380.78	1422.72	2462.87
33.3922	3919.87	3002.56	1320.23	784.891	2019.11	487.138	389.257	1188.59	3416	1216.93	1872.1	4163.81	-2384.09	1410.7	2464.25
33.5142	3928.8	3022.77	1323.91	770.586	2009.09	477.942	383.543	1171.41	3418.35	1231.5	1866.04	4180.48	-2391.07	1397.58	2465.49
33.6361	3939.58	3043.98	1327.49	752.484	1996.58	467.168	377.012	1154.18	3421.21	1243.78	1859.87	4197.01	-2400.83	1384.59	2466.58
33.758	3951.17	3064.74	1330.69	732.321	1984.45	455.116	370.521	1138.71	3425.09	1254.31	1854.88	4212.68	-2411.82	1373.21	2467.34
33.8799	3962.5	3083.95	1333.79	712.278	1975.47	441.842	364.426	1125.68	3429.72	1264.07	1851.95	4226.6	-2422.58	1364.39	2467.52
34.0019	3972.95	3100.88	1337.68	693.815	1971.46	427.207	358.554	1114.82	3434.24	1273.95	1851.64	4237.92	-2432.42	1358.57	2466.13
34.1238	3982.35	3114.74	1342.84	677.597	1972.87	411.874	352.614	1105.39	3438.3	1284.12	1854.35	4246.32	-2441.58	1356.16	2462.59
34.2458	3990.68	3124.91	1349.04	663.99	1979.04	396.937	346.955	1096.87	3442.2	1294.39	1860.29	4252.01	-2450.88	1357.35	2457.34
34.3677	3997.95	3131.84	1356.05	653.142	1988.32	383.289	342.532	1088.64	3445.86	1304.44	1868.67	4255.21	-2460.6	1361.61	2450.99
34.4896	4004	3137.08	1363.55	645.302	1998.63	371.521	339.836	1079.36	3449.13	1314.2	1877.78	4256.39	-2470.13	1367.66	2444.08
34.6116	4009.19	3142.52	1370.98	639.966	2007.74	362.069	338.418	1067.69	3452.76	1323.35	1885.98	4256.63	-2479.11	1373.62	2437.28
34.7335	4013.97	3149.94	1377.75	636.17	2013.56	354.714	337.745	1052.73	3457.75	1331.45	1891.88	4257.23	-2487.14	1377.83	2431.3
34.8554	4017.86	3160.45	1383.2	633.807	2014.49	349.121	338.147	1034.11	3464.9	1339.38	1894.65	4259.68	-2493.29	1379.13	2427
34.9774	4020.31	3174.45	1386.88	632.92	2009.83	345.118	340.376	1012.39	3474.7	1348.42	1893.69	4265	-2496.91	1377.02	2425.16
35.0993	4021.36	3191.69	1388.55	633.042	2000.23	342.697	344.471	988.914	3487.21	1359.06	1888.68	4273.58	-2498.09	1371.95	2426.48
35.2212	4020.81	3211.22	1387.98	634.141	1987.75	342.207	350.12	965.327	3502.27	1371.53	1880.31	4285.53	-2496.82	1365.01	2431.41
35.3432	4018.51	3231.7	1385.39	636.484	1974.82	343.276	356.725	943.449	3519.18	1385.78	1870.25	4300.25	-2493.29	1357.43	2439.59
35.4651	4014.45	3251.77	1381.37	640.871	1963.49	345.077	364.212	925.226	3537.2	1401.66	1860.27	4316.6	-2487.83	1349.88	2450.36
35.587	4008.63	3270.28	1376.45	647.986	1955.27	347.165	372.914	911.333	3555.67	1419	1852.09	4333.49	-2481.15	1342.68	2462.82
35.709	4001.51	3286.24	1371.3	657.701	1951.64	349.572	382.977	901.257	3573.8	1437.48	1847.14	4350.17	-2474.81	1336.23	2475.84
35.8309	3993.93	3299.12	1366.56	668.987	1952.8	352.335	394	894.167	3590.88	1456.29	1845.96	4366.35	-2470.65	1330.82	2488.39
35.9528	3986.18	3309.36	1362.79	681.324	1957.34	355.183	406.201	889.15	3606.25	1475.33	1847.7	4381.93	-2469.47	1326.52	2499.68
36.0748	3978.81	3318.56	1360.58	693.995	1962.74	357.348	418.925	884.747	3619.49	1494.07	1850.47	4397.27	-2471.21	1322.56	2509.11
36.1967	3972.63	3327.87	1359.97	706.271	1967.22	358.278	430.957	879.588	3630.87	1511.52	1852.75	4413.21	-2475.73	1318.25	2516.26
36.3186	3968.38	3337.95	1360.27	717.34	1969.54	358.438	440.779	873	3640.89	1526.53	1853.94	4430.85	-2483.06	1312.99	2521.31
36.4406	3966.41	3349.23	1360.58	725.913	1969	358.443	447.778	865.24	3650.34	1538.72	1853.82	4450.86	-2492.97	1306.03	2525.06
36.5625	3966.65	3361.41	1360.09	731.059	1965.7	359.14	452.253	857.271	3660.43	1548.77	1853.11	4473.64	-2504.44	1297.61	2528.67
36.6844	3968.74	3373.31	1357.83	732.261	1960.8	361.711	454.645	851.123	3672.42	1557.66	1853	4499.44	-2516.21	1289.23	2533.65
36.8064	3972.61	3383.87	1353.45	729.222	1955.51	366.512	455.008	848.837	3686.65	1565.48	1854.5	4527.97	-2527.64	1281.7	2540.94
36.9283	3977.9	3392.78	1347.35	722.549	1951.23	372.949	453.69	850.904	3702.42	1572.53	1857.87	4558.21	-2538.25	1275.25	2550.3
37.0502	3984.54	3400.29	1340.67	713.075	1948.54	379.991	450.457	856.132	3718.28	1579.03	1862.54	4588.34	-2547.86	1269.44	2560.4
37.1722	3992.78	3406.95	1334.4	701.864	1946.9	386.966	444.976	862.96	3733.33	1584.89	1867.71	4617.29	-2557.14	1263.36	2570.01
37.2941	4002.61	3413.79	1328.82	689.639	1945.35	394.059	438.129	869.125	3748.1	1590.06	1872.16	4645.05	-2567.27	1256.29	2578.68
37.416	4013.16	3421.49	1323.6	677.335	1943.45	401.981	431.487	872.769	3763.93	1594.81	1874.81	4671.84	-2578.17	1248.23	2586.41
37.538	4023.27	3430.65	1318.47	666.286	1941.06	411.312	426.158	872.372	3781.29	1599.49	1875.16	4697.59	-2589.26	1239.21	2593.27
37.6599	4031.77	3441.65	1313.85	657.997	1938.6	421.702	422.933	867.261	3799.56	1604.48	1873.32	4722.02	-2599.41	1229.08	2598.71
37.7818	4038.26	3454.38	1310.2	652.896	1936.25	431.93	421.402	857.077	3818.21	1610.72	1870.09	4744.98	-2607.52	1217.83	2602.01
37.9038	4043.55	3468.41	1307.51	649.847	1933.45	440.755	419.987	841.999	3837.75	1618.17	1866.16	4766.7	-2613.17	1205.59	2602.96
38.0257	4048.85	3483.33	1305.73	647.293	1929.07	447.309	416.923	822.68	3858.18	1626.16	1862.02	4786.84	-2616.35	1192.53	2601.78
38.1476	4054.45	3499.16	1304.85	645.043	1922.12	451.531	411.664	799.508	3878.9	1634.93	1857.3	4804.85	-2616.8	1178.77	2598.71
38.2696	4060.79	3516.12	1304.68	642.542	1912.23	454.104	403.78	773.381	3899.4	1644.45	1851.06	4819.98	-2615.06	1164.58	2594.43
38.3915	4069.06	3534.17	1304.69	638.046	1900.12	455.728	392.661	745.834	3919.71	1653.56	1842.7	4832.32	-2612.55	1150.63	2589.94
38.5134	4079.47	3553.15	1305.02	631.226	1887.05	456.013	378.342	717.53	3939.08	1661.46	1832.14	4841.82	-2610.04	1137.24	2585.33
38.6354	4091.26	3572.67	1306.04	623.055	1874.29	454.087	361.867	688.518	3956.94	1668.45	1819.91	4848.37	-2607.5	1124.39	2580.66
38.7573	4103.82	3592.51	1308.11	614.127	1862.6	449.209	344.937	659.23	3973.29	1674.71	1806.25	4852.01	-2605.03	1112.19	2575.92
38.8792	4116.65	3612.52	1310.86	605.119	1852.32	441.566	329.019	629.987	3988.37	1680.39	1791.38	4853.23	-2602.6	1101.37	2571.45
39.0012	4128.98	3632.43	1313.68	596.995	1843.87	431.671	315.256	600.925	4002.62	1686.27	1775.93	4852.58	-2599.56	1093.08	2567.59
39.1231	4140.05	3651.87	1316.62	590.859	1837.3	419.898	304.242	572.66	4015.7	1693.32	1760.57	4850.07	-2594.64	1088.08	2564.21
39.245	4149.14	3670.58	1319.78	587.747	1832.53	406.842	295.786	545.889	4026.62	1702.08	1745.66	4845.73	-2586.68	1086.38	2561.51
39.367	4155.62	3688.62	1322.93	588.169	1829.69	393.148	289.25	520.798	4034.88	1712.65	1731.22	4840.13	-2575.22	1087.08	2559.92
39.4889	4159.61	3705.63	1326.05	591.744	1829.43	379.261	284.113	497.513	4040.51	1724.67	1717.71	4833.72	-2560.8	1089.34	2559.31
39.6108	4161.85	3721.01	1329.37	597.223	1831.85	365.252	280.266	476.892	4043.5	1737.58	1705.88	4826.86	-2544.83	1092.8	2559.56
39.7328	4163.21	3734.44	1332.61	603.2	1836.54	352.046	277.681	459.858	4044.32	1751.01	1696.12	4820.25	-2528.56	1096.86	2561.33
39.8547	4164.62	3745.75	1335.25	608.739	1843.6	340.861	276.239	446.748	4043.63	1764.23	1688.25	4814.61	-2513.28	1101.12	2565.54
39.9766	4167.27	3754.89	1337.05	613.324	1853.2	332.294	275.081	437.2	4041.41	1775.4	1681.7	4810.37	-2500.61	1105.21	2572.7
40.0986	4171.89	3762.42	1337.75	616.811	1864.83	326.587	273.415	429.989	4037.5	1783.42	1675.49	4808.23	-2491.64	1108.48	2582.79
40.2205	4178.48	3769.34	1337.6	619.467	1877.36	323.293	271.264	423.484	4031.7	1788.81	1668.87	4808.44	-2486.53	1110.17	2594.68
40.3424	4185.82	3776.2	1336.43	621.97	1889.87	322.231	269.721	416.969	4024.78	1793.8	1662	4811.35	-2483.97	1110.48	2607.92
40.4644	4192.6	3782.88	1334.06	624.967	1901.99	323.476	269.953	410.961	4017.71	1800.16	1655.46	4816.84	-2482.59	1110.13	2622.44
40.5863	4197.47	3788.82	1330.08	629.516	1913.93	327.362	272.81	406.332	4011.32	1809.27	1650.35	4824.61	-2481.37	1109.83	2638.37
40.7082	4199.6	3793.38	1324.57	635.941	1926.22	333.88	278.595	403.66	4005.62	1821.7	1647.99	4833.94	-2479.29	1110.12	2655.03
40.8302	4198.88	3796.49	1318.51	644.18	1938.88	342.249	287.131	403.268	3999.66	1837.3	1649.23	4843.6	-2475.31	1110.59	2670.95
40.9521	4195.86	3798.32	1312.59	654.073	1951.72	351.654	298.128	405.496	3993.64	1855.4	1654.51	4853.21	-2469.25	1110.92	2685.34
41.074	4191.54	3799.06	1306.98	665.106	1964.47	361.587	310.929	410.453	3988.71	1875.01	1663.67	4863.06	-2461.34	1111.32	2698.18
41.196	4187.28	3799.69	1302.01	676.098	1976.04	371.339	324.024	416.798	3985.19	1894.88	1675.44	4872.83	-2452.68	1111.03	2709.17
41.3179	4184.03	3801.37	1297.86	685.872	1985.53	380.654	336.17	422.409	3983.02	1913.79	1688.04	4881.74	-2444.49	1108.98	2718.28
41.4398	4182.16	3804.66	1294.34	694.093	1992.83	389.963	346.9	425.434	3982.21	1931.51	1700.33	4889.4	-2437.68	1105.08	2725.87
41.5618	4181.82	3810	1291.05	700.774	1998.03	399.753	356.037	424.619	3982.96	1947.8	1711.23	4896.21	-2432.85	1099.82	2732.54
41.6837	4183.6	3817.44	1288.1	704.965	2001.11	409.356	362.658	420.034	3984.88	1961.78	1720.49	4902.09	-2430.42	1093.94	2738.26
41.8056	4187.75	3826.86	1285.9	706.393	2001.96	417.843	366.224	412.158	3987.71	1973.48	1728.31	4907.04	-2430.38	1087.73	2742.75
41.9276	4193.8	3838.01	1284.75	706.088	2000.51	424.814	367.365	402.164	3991.65	1984.03	1734.9	4910.93	-2432.28	1081.22	2745.9
42.0495	4201.37	3849.99	1284.2	704.802	1997.66	431.165	367.431	392.493	3997.68	1994.43	1740.92	4914.62	-2435.32	1075.13	2748.36
42.1714	4210.04	3862.17	1283.97	702.926	1994.35	437.739	367.435	384.96	4005.97	2005.26	1746.42	4918.92	-2438.36	1070.41	2750.39
42.2934	4219.07	3874.54	1284.15	700.837	1990.9	444.693	367.731	379.891	4016.09	2016.88	1750.94	4924.21	-2439.96	1067.56	2752.55
42.4153	4227.5	3887.68	1285.05	698.909	1987.2	451.857	368.867	376.871	4027.89	2029.65	1753.37	4930.63	-2438.91	1066.3	2755.4
42.5372	4234.65	3902.02	1286.53	697.34	1983.14	458.966	371.352	375.406	4041.79	2043.4	1752.41	4938.54	-2434.76	1066.39	2759.48
42.6592	4240.49	3917.59	1287.88	696.055	1978.66	465.664	375.418	374.961	4058.75	2057.32	1747.27	4948.36	-2428.22	1067.81	2765.2
42.7811	4245.64	3934.34	1289	694.885	1973.51	471.018	381.058	374.492	4079.06	2070.51	1737.84	4959.7	-2420.69	1070.48	2772.35
42.903	4251.03	3952.24	1290.44	693.661	1967.37	473.95	387.893	372.555	4101.59	2082.07	1724.48	4971.44	-2413.35	1073.94	2780.35
43.025	4257.48	3971.08	1292.14	692.27	1960.25	474.267	395.01	368.253	4125.06	2091.09	1707.66	4983.36	-2406.68	1077.63	2789.2
43.1469	4265.16	3990.39	1293.95	691.24	1952.78	472.472	401.763	361.466	4148.58	2097.27	1688.03	4995.22	-2400.44	1081.06	2798.53
43.2688	4273.65	4010.14	1296.35	691.513	1944.99	468.533	407.655	352.47	4171.03	2101.05	1665.98	5006.59	-2394.19	1083.69	2807.51
43.3908	4282.2	4030.45	1299.94	694.056	1936.19	462.313	412.784	342.049	4191.08	2103.57	1641.85	5017.02	-2387.03	1085.32	2815.47
43.5127	4289.8	4050.98	1304.9	699.964	1926.14	454.037	418.161	331.199	4208.05	2106.66	1616.39	5026.3	-2377.93	1086.71	2822.33
43.6346	4295.9	4071.14	1311.27	709.696	1915.11	443.851	424.652	321.09	4221.88	2111.26	1590.94	5034.39	-2366.76	1088.41	2828.23
43.7566	4300.53	4090.26	1318.67	722.859	1903.6	432.511	432.476	312.899	4233.14	2117.27	1566.91	5041.59	-2353.94	1090.93	2833.56
43.8785	4304.28	4107.69	1326.86	738.007	1892.11	420.513	441.389	307.705	4242.32	2123.81	1545.04	5048.11	-2340.29	1094.9	2837.99
44.0004	4307.51	4123.21	1335.31	753.654	1880.94	408.41	451.558	305.698	4250.25	2130.45	1525.76	5054.87	-2326.07	1100.5	2841.65
44.1224	4310.01	4136.97	1343.68	768.853	1870.2	396.639	463.836	306.075	4257.97	2137.47	1509.23	5062.8	-2311.03	1107.51	2844.77
44.2443	4311.1	4148.47	1351.65	783.477	1860.44	385.282	478.808	308.53	4266.64	2145.61	1496.04	5072.71	-2294.81	1116.32	2847.83
44.3662	4310.23	4156.91	1359.17	797.788	1852.49	374.069	496.25	313.334	4276.54	2155.26	1486.71	5084.12	-2277.21	1127.38	2850.92
44.4882	4307.6	4162.55	1366.87	811.725	1846.3	362.136	515.442	319.69	4286.53	2165.96	1480.3	5095.37	-2258.42	1139.86	2853.56
44.6101	4303.81	4166.35	1374.98	825.234	1841.21	349.037	535.845	326.372	4296.17	2177.15	1475.43	5105.29	-2238.55	1152.39	2855.66
44.732	4299.65	4169.11	1383	838.342	1836.82	335.475	556.966	332.638	4305.98	2188.63	1471.49	5113.82	-2217.98	1164.03	2857.43
44.854	4296.04	4171.68	1390.54	850.923	1832.99	322.435	577.912	338.131	4316.22	2200.07	1468.12	5121.43	-2197.79	1173.57	2858.94
44.9759	4293.63	4174.49	1397.25	862.432	1829.77	310.917	597.456	342.884	4327.33	2211.25	1465.28	5128.66	-2179	1180.12	2860.68
45.0978	4292.71	4176.91	1402.72	872.283	1827.93	301.94	615.092	347.416	4340.13	2222.19	1463.87	5136.19	-2162.14	1183.97	2863.32
45.2198	4293.23	4177.92	1406.7	880.385	1828.61	296.02	631.326	352.174	4354.94	2232.57	1464.74	5144.63	-2147.48	1185.94	2867.65
45.3417	4294.79	4176.92	1409.17	886.912	1832.47	293.193	646.873	357.711	4371.17	2241.9	1468.13	5154.58	-2134.82	1186.83	2874.22
45.4636	4296.89	4173.86	1410.44	891.79	1839.41	292.913	661.884	364.616	4387.86	2249.52	1473.68	5166.46	-2123.81	1187.41	2883.12
45.5856	4299.3	4169.13	1411.17	894.993	1848.5	293.669	676.038	373.202	4403.9	2254.78	1480.47	5180.1	-2114.32	1188.56	2893.77
45.7075	4302.11	4163.07	1411.68	896.845	1859	294.247	688.897	383.752	4418.64	2257.23	1487.71	5195.4	-2106.35	1191.25	2905.75
45.8294	4305.5	4155.66	1411.63	897.677	1870.69	294.466	699.979	396.207	4432.3	2257.03	1494.8	5212.65	-2100.03	1196.14	2918.65
45.9514	4309.45	4146.98	1410.26	897.845	1883.24	295.03	709.114	410.128	4445.69	2254.91	1501.19	5232.68	-2095.21	1203.25	2932.6
46.0733	4314.1	4138.04	1407.36	897.723	1895.58	296.448	716.09	424.177	4459.11	2251.23	1506.18	5255.7	-2091.44	1211.74	2947.61
46.1952	4320.12	4130.42	1403.29	897.191	1906.02	298.609	720.086	436.335	4472.38	2245.52	1509.16	5281.3	-2088.4	1220.38	2963.41
46.3172	4328.12	4125.36	1398.37	896.033	1913.2	301.557	720.369	445.263	4485.63	2237.26	1509.86	5308.61	-2085.53	1228.36	2979.92
46.4391	4338	4123.46	1392.84	894.799	1916.7	305.455	717.311	450.252	4499.16	2226.66	1508.01	5336.39	-2082.09	1235.45	2997.29
46.561	4348.96	4124.99	1387.24	894.315	1916.69	310.102	712.118	450.423	4512.63	2214.55	1503.08	5362.64	-2077.78	1241.86	3015.59
46.683	4360.53	4129.81	1381.88	895.087	1913.85	315.324	705.839	445.062	4525.46	2201.58	1494.98	5385.97	-2072.91	1248.43	3034.85
46.8049	4372.66	4137.08	1377.2	897.275	1909.53	320.837	699.226	434.389	4536.68	2187.96	1484.68	5405.54	-2067.9	1256.11	3054.32
46.9268	4385.55	4145.94	1374.03	900.688	1904.69	325.77	692.546	419.459	4545.53	2173.51	1473.14	5420.95	-2063.26	1264.95	3072.52
47.0488	4399.3	4155.65	1373.29	905.045	1899.72	329.446	685.674	402.109	4551.43	2157.96	1460.93	5432.37	-2059.07	1274.84	3088.02
47.1707	4413.6	4165.03	1375.56	910.373	1895.54	331.826	679.042	384.803	4554.08	2141.28	1448.76	5440.46	-2054.6	1286.61	3100.14
47.2926	4427.83	4172.95	1380.9	916.868	1892.98	333.046	673.621	369.533	4553.75	2124.03	1437.38	5446.5	-2048.67	1301.28	3109.12
47.4146	4441.6	4178.96	1388.63	924.569	1891.95	333.818	670.21	357.554	4551.57	2107.1	1427.32	5452.39	-2040.67	1318.94	3116.08
47.5365	4455.06	4183.27	1398.1	932.956	1891.49	334.481	669.06	349.858	4548.66	2090.88	1418.44	5459.2	-2030.92	1338.92	3121.62
47.6584	4468.75	4186.25	1408.6	941.489	1890.78	335.007	669.9	346.853	4546.02	2075.11	1410.39	5467.1	-2019.9	1360.35	3126.33
47.7804	4483.29	4188.6	1419.49	949.834	1889.32	335.289	672.442	347.415	4544.6	2059.4	1402.78	5475.58	-2008.51	1382.14	3130.9
47.9023	4498.9	4190.66	1430.09	957.747	1887.12	335.06	676.477	350.002	4545.34	2043.75	1396.17	5484.23	-1997.97	1403.42	3135.97
48.0242	4515.31	4191.83	1439.9	965.013	1885.09	334.399	682.113	354.275	4549.11	2028.57	1391.75	5492.31	-1989.18	1424	3141.72
48.1462	4532.68	4191.35	1449.04	970.7	1884.15	333.478	689.103	360.347	4555.99	2013.26	1390.02	5498.72	-1982.88	1443.79	3147.65
48.2681	4551.45	4188.71	1457.92	973.389	1884.6	332.069	696.621	368.238	4565.62	1996.47	1390.85	5502.57	-1979.58	1462.86	3153.44
48.39	4571.65	4183.43	1466.96	972.284	1886.65	329.618	704.156	378.558	4577.3	1977.6	1394.27	5503.6	-1978.97	1482.03	3158.64
48.512	4592.91	4175.39	1476.66	967.749	1890.42	325.375	711.715	392.375	4589.88	1956.69	1399.82	5501.88	-1980.19	1501.72	3162.72
48.6339	4614.7	4164.83	1487.36	960.878	1895.87	318.565	719.301	410.493	4602.09	1933.84	1406.55	5498.06	-1982.18	1521.71	3165.79
48.7558	4636.33	4151.87	1498.93	953.08	1903.23	309.16	726.936	433.649	4613.33	1909.65	1414.29	5493.62	-1983.78	1542.21	3168.3
48.8778	4657.01	4136.58	1510.83	946.032	1913.1	297.858	735.369	462.134	4623.76	1885.17	1423.39	5490.22	-1983.9	1563.78	3170.85
48.9997	4676.3	4119.13	1522.19	940.458	1925.41	286.083	745.338	495.742	4633.95	1861.53	1434.28	5489.21	-1981.94	1586.73	3174.32
49.1216	4694.13	4100.17	1531.98	936.253	1939.42	275.633	757.112	533.416	4644.99	1839.66	1446.88	5491.47	-1978.21	1610.51	3179.77
49.2436	4710.85	4080.74	1539.55	933.148	1953.85	267.701	770.086	573.071	4657.81	1819.96	1460.47	5496.78	-1973.85	1634.35	3187.88
49.3655	4727.04	4062.23	1544.66	930.804	1967.44	262.571	783.24	612.176	4672.66	1802.09	1473.76	5503.99	-1970.04	1657.81	3199.06
49.4874	4743.15	4045.78	1547.56	928.754	1979.39	259.502	795.941	648.667	4689.13	1785.37	1485.48	5511.41	-1967.51	1680.41	3213.24
49.6094	4759.59	4032.21	1548.56	926.211	1989.06	257.8	807.834	681.149	4706.71	1768.7	1494.21	5517.62	-1967.11	1701.72	3230.16
49.7313	4776.42	4021.54	1547.81	923.262	1996.31	257.198	819.473	709.37	4724.83	1751.53	1498.68	5521.81	-1969.23	1722.12	3249.84
49.8532	4793.92	4013.54	1545.67	919.679	2001.15	257.385	830.873	733.015	4742.47	1733.26	1498.53	5523.96	-1973.99	1742.15	3272.05
49.9752	4812.65	4007.9	1542.8	914.851	2003.42	258.008	840.864	751.73	4758.4	1713.24	1494.37	5524.65	-1981.12	1762.15	3296.1
50.0971	4833.24	4004.11	1540.19	908.507	2003.06	258.792	848.194	765.746	4771.87	1690.95	1487.22	5524.55	-1989.39	1782.63	3321.18
50.219	4855.55	4001.33	1538.52	900.945	2000.49	259.709	852.961	776.798	4782.95	1666.32	1477.85	5524.07	-1996.63	1804.02	3346.84
50.341	4879.1	3999.11	1538.02	892.847	1996.5	260.996	856.181	786.424	4792.48	1639.85	1466.66	5523.31	-2001.05	1826.45	3373.17
50.4629	4902.98	3997.4	1538.64	885.653	1992.12	262.957	859.657	795.41	4801.29	1612.73	1454.05	5522.44	-2001.46	1849.82	3400.54
50.5848	4926.15	3996.14	1540	880.515	1987.83	265.659	864.842	804.21	4810.49	1585.98	1440.23	5521.74	-1996.97	1873.86	3429.42
50.7068	4948.29	3995.43	1541.68	877.865	1983.17	268.973	871.829	812.629	4820.93	1560.06	1425.53	5521.57	-1988.1	1897.61	3459.77
50.8287	4969.98	3994.74	1543.86	877.547	1978.55	272.518	879.529	821.389	4831.98	1534.86	1411.06	5521.48	-1977.12	1920.66	3490.77
50.9506	4991.2	3993.14	1546.66	880.111	1975.29	276.25	887.038	831.474	4842.55	1510.65	1398.26	5520.85	-1965.65	1943.58	3522.23
51.0726	5011.28	3989.75	1549.74	885.936	1974.59	280.504	894.501	843.362	4852.1	1488.06	1388.24	5519.51	-1954.15	1967.33	3554.58
51.1945	5030.07	3984.33	1552.53	894.133	1976.65	285.565	902.079	857.311	4860.65	1467.07	1381.03	5517.71	-1943.11	1992.75	3588.1
51.3165	5048.25	3977	1554.46	903.073	1980.64	291.803	909.454	873.727	4868.37	1446.55	1376.08	5516.03	-1933.33	2019.98	3622.57
51.4384	5067.41	3968.24	1555.27	910.295	1984.89	299.372	915.203	892.334	4875.26	1424.45	1372.46	5514.87	-1925.7	2048.94	3657.2
51.5603	5089.07	3958.39	1555.07	913.681	1988.25	307.756	917.534	912.519	4881.55	1398.81	1370.13	5514.25	-1920.7	2079.86	3691.48
51.6822	5113.23	3947.47	1554.74	913.051	1990.93	315.853	916.024	933.985	4886.99	1369.19	1369.52	5513.68	-1918	2113.31	3724.78
51.8042	5138.74	3935.08	1555.62	909.746	1994.08	322.606	911.844	956.814	4890.88	1336.15	1371.3	5511.9	-1916.59	2149.55	3755.82
51.9261	5164.41	3920.74	1559.02	905.544	1999.06	327.233	906.713	981.553	4892.48	1300.27	1376.13	5507.34	-1915.98	2187.76	3782.95
52.0481	5189.19	3904.11	1565.89	901.516	2007.21	329.297	902.332	1008.83	4891.53	1262.39	1384.45	5499.22	-1915.56	2227.12	3804.89
52.17	5212.22	3885.49	1576.52	898.176	2019.08	328.622	900.048	1038.87	4888.57	1224.06	1395.81	5487.51	-1914.63	2266.77	3821.12
52.2919	5232.9	3865.17	1590.48	895.833	2034.51	325.184	900.399	1071.35	4884.56	1187.01	1409.13	5471.87	-1913.15	2305.96	3832.24
52.4138	5251.12	3843.56	1606.95	894.362	2052.74	319.182	902.632	1105.37	4880.13	1152.78	1423.61	5451.9	-1911.23	2343.92	3839.45
52.5358	5267.11	3821.34	1624.87	894.006	2072.96	310.96	905.953	1140.15	4875.32	1121.87	1438.48	5428.22	-1909.42	2380	3843.96
52.6577	5281.19	3799.14	1642.73	894.675	2093.97	301.299	910.155	1175.2	4870.31	1093.71	1453.32	5403.03	-1908.06	2414.25	3847.6
52.7796	5293.63	3777.59	1659.57	896.318	2114.06	290.343	915.54	1210.13	4864.77	1067.73	1467.82	5378.37	-1907.05	2447.31	3851.77
52.9016	5304.76	3757.25	1675.34	898.776	2131.4	277.822	922.282	1244.67	4857.89	1042.95	1481.5	5354.96	-1906.73	2479.55	3856.78
53.0235	5315.18	3738.8	1690.44	901.347	2144.29	263.517	929.933	1278.36	4848.96	1018.35	1493.34	5332.84	-1907.42	2511.21	3862.66
53.1454	5325.49	3722.44	1705.65	903.22	2152.04	247.29	938.055	1311.35	4837.5	993.656	1502.94	5311.42	-1908.75	2542.23	3869.25
53.2674	5336.38	3708.02	1722.14	903.755	2155.01	229.086	946.314	1344.41	4823.42	968.284	1510.54	5289.28	-1910.37	2572.49	3875.5
53.3893	5348.42	3695.44	1741.01	902.742	2153.94	208.888	954.424	1378.2	4807.1	941.236	1516.25	5264.7	-1912.04	2601.84	3879.96
53.5112	5361.92	3684.11	1762.73	900.25	2150.06	186.672	962.28	1413.82	4789.3	911.658	1520.38	5236.31	-1913.14	2630.15	3881.67
53.6332	5376.48	3673.4	1787.11	897.021	2144.6	162.701	969.881	1452.28	4770.96	879.52	1523.06	5203.86	-1913.16	2656.58	3880.28
53.7551	5391.74	3662.93	1813.66	893.954	2137.93	137.565	976.843	1493.15	4752.57	845.306	1524.24	5167.85	-1912.02	2680.06	3876.54
53.8771	5407.38	3652.43	1841.45	891.58	2130.23	112.094	982.702	1535.61	4734.55	810.178	1524.45	5129.58	-1909.32	2699.96	3871.99
53.999	5423.03	3641.5	1869.02	890.166	2122.04	87.6818	987.113	1579.07	4717.45	775.593	1524.9	5090.88	-1904.93	2716.64	3868.26
54.1209	5437.97	3629.67	1894.91	890.581	2114.34	66.3228	990.622	1622.8	4701.32	743.551	1527.16	5053.34	-1899.04	2731.36	3866.77
54.2428	5451.17	3616.06	1917.78	893.383	2108.38	49.3975	994.07	1666.78	4686.36	715.6	1532.63	5018.53	-1891.34	2746.4	3868.77
54.3648	5462.36	3600.5	1936.88	898.079	2104.72	37.1071	997.894	1710.6	4673.26	691.622	1541.74	4987.75	-1881.55	2763.37	3874.88
54.4867	5472.82	3582.91	1952.38	902.621	2103.59	28.3855	1001.33	1754.23	4662.08	669.704	1554.48	4961.57	-1870.98	2783.24	3884.13
54.6087	5484.72	3563	1965.05	904.47	2105.16	22.1604	1002.3	1798.51	4652.23	646.948	1570.98	4939.87	-1861.98	2806.59	3895.04
54.7306	5499.49	3540.22	1976.07	902.155	2109.73	17.6812	999.346	1844.87	4642.75	621.261	1591.87	4921.65	-1856.08	2833.76	3906.17
54.8525	5517.42	3514.26	1986.78	895.646	2117.6	14.1545	992.216	1894.49	4632.58	591.828	1617	4904.95	-1853.69	2865.17	3916.78
54.9745	5537.48	3485.17	1998.56	886.693	2129	10.7002	982.165	1948.13	4620.53	558.983	1645.5	4887.61	-1854.27	2900.42	3926.04
55.0964	5558.47	3453.83	2012.42	876.835	2143.27	6.7278	970.571	2005.09	4605.49	523.519	1675.56	4867.51	-1857.22	2937.79	3932.93
55.2183	5579.84	3421.22	2028.37	866.517	2159.02	2.1903	958.211	2064.01	4587.26	485.904	1705.33	4843.28	-1862.27	2975.23	3936.96
55.3403	5601.62	3388.36	2045.72	855.51	2174.82	-2.5583	945.394	2123.4	4566.61	446.439	1733.27	4815.13	-1869.27	3011.03	3938.73
55.4622	5623.77	3356.39	2063.66	843.476	2189.6	-7.3208	932.161	2181.22	4544.82	405.662	1758.44	4784.2	-1877.94	3044.24	3939.39
55.5841	5645.92	3326.09	2081.41	830.899	2202.54	-11.8555	918.63	2235.7	4523.14	364.441	1780.81	4751.52	-1888.41	3074.61	3939.81
55.7061	5667.26	3297.89	2098.47	818.629	2213.12	-15.5881	905.308	2286.21	4501.97	323.728	1800.58	4718.11	-1900.65	3102.26	3940.55
55.828	5687.26	3272.27	2114.5	806.718	2220.77	-17.9484	892.336	2332.8	4481.42	283.735	1817.62	4685.03	-1914.39	3127.36	3942.15
55.9499	5706.13	3249.35	2129.78	794.526	2225.49	-19.3257	879.242	2375.92	4461.2	243.897	1831.92	4652.77	-1930.12	3150.53	3944.6
56.0719	5724.31	3228.91	2144.91	781.192	2227.91	-20.345	865.438	2416.19	4440.87	204.018	1843.82	4621.14	-1948.07	3172.8	3947.76
56.1938	5742.26	3210.48	2160.81	766.324	2228.72	-21.8284	850.322	2454.82	4419.73	164.192	1853.97	4589.33	-1968.22	3194.93	3950.75
56.3157	5760.48	3193.39	2178.08	749.732	2228.42	-24.1316	833.634	2493.35	4397.38	124.136	1863.05	4556.95	-1990.21	3216.99	3952.72
56.4377	5778.99	3176.51	2196.59	732.279	2228.12	-27.0388	815.975	2533.52	4374.2	84.3043	1871.89	4524.32	-2012.78	3239.56	3953.84
56.5596	5797.37	3158.86	2215.98	715.691	2228.88	-30.0068	798.616	2576.81	4350.48	45.657	1881.23	4491.51	-2034.84	3262.88	3954.19
56.6815	5815	3140.15	2235.86	701.379	2230.76	-32.5803	782.501	2623.72	4326.41	9.127	1891.07	4458.49	-2055.7	3286.63	3953.5
56.8035	5831.35	3120.56	2255.74	689.824	2233.1	-34.3941	767.936	2673.83	4302.1	-24.4184	1901.14	4425.19	-2075.27	3310.03	3951.88
56.9254	5845.94	3100.14	2275.05	681.491	2235.51	-34.7604	755.425	2726.61	4277.71	-54.1445	1911	4391.75	-2093.79	3332.84	3949.83
57.0473	5858.58	3079.81	2293.51	676.41	2237.62	-33.2812	745.168	2780.29	4253.1	-79.7626	1919.96	4358.39	-2111.68	3354.5	3947.8
57.1693	5869.66	3060.6	2311.47	673.724	2239.42	-30.5964	736.77	2832.81	4227.54	-101.6	1928.07	4324.86	-2129.45	3374.55	3945.5
57.2912	5879.73	3042.84	2329.43	672.234	2241.43	-27.8793	729.057	2883.14	4200.49	-120.096	1936.56	4290.91	-2147.76	3392.89	3941.85
57.4131	5888.96	3025.83	2347.83	671.053	2244.58	-26.3794	720.857	2931.66	4171.2	-135.915	1947	4256.33	-2167.02	3410.02	3935.83
57.5351	5897.44	3008.6	2367.13	669.184	2249.78	-27.3085	711.236	2979.51	4139.12	-149.96	1960.66	4221.35	-2186.71	3426.63	3926.73
57.657	5905.77	2990.45	2387.91	665.384	2257.66	-31.9046	699.583	3027.96	4104.23	-163.132	1978.22	4186.75	-2206.06	3443.11	3913.76
57.7789	5914.71	2970.9	2410.61	659.004	2268.63	-40.5766	685.731	3077.68	4066.7	-176.006	1999.46	4152.98	-2224.67	3459.51	3896.59
57.9009	5924.33	2949.34	2435.16	650.628	2282.93	-52.7883	670.082	3129.21	4027.04	-188.294	2023.74	4119.88	-2242.07	3476.13	3875.82
58.0228	5933.82	2925.64	2461.21	641.942	2300.49	-67.1895	654.006	3182.89	3986.14	-199.165	2050.14	4086.73	-2257.33	3493.2	3852.66
58.1447	5941.76	2900.47	2488.27	634.899	2320.69	-82.3222	639.601	3238.38	3944.67	-207.736	2077.06	4052.78	-2269.13	3510.4	3828.07
58.2667	5947.31	2875.18	2516.03	630.228	2341.85	-97.134	627.942	3294.34	3902.36	-214.029	2102.43	4017.12	-2276.86	3526.74	3802.5
58.3886	5950.58	2851.13	2544.45	627.383	2361.67	-111.075	618.709	3349.27	3858.63	-218.952	2124.83	3979.18	-2281.4	3540.92	3775.3
58.5105	5952.08	2829.27	2573.45	625.588	2378.06	-123.915	611.204	3402.02	3813.19	-223.638	2143.23	3938.75	-2284.26	3551.78	3746.2
58.6325	5952.46	2810.19	2603.35	624.385	2389.66	-136.006	604.878	3451.92	3765.39	-229.259	2156.91	3895.96	-2286.66	3558.67	3714.95
58.7544	5952.3	2794.15	2634.75	623.544	2396.06	-148.113	599.387	3499.01	3714.64	-236.587	2165.91	3850.28	-2289.93	3561.33	3681.36
58.8763	5951.94	2781.12	2667.9	622.763	2397.38	-160.725	594.398	3543.97	3661.05	-246.074	2170.86	3801.31	-2295.2	3560.03	3645.92
58.9983	5951.82	2770.74	2702.22	621.149	2394.17	-173.248	589.091	3587.57	3605.37	-258.277	2172.87	3749.82	-2303.13	3555.49	3609.89
59.1202	5952.62	2762.47	2737.01	617.473	2387.53	-184.926	582.272	3630.13	3548.6	-273.863	2173.32	3696.95	-2313.97	3548.49	3574.23
59.2421	5954.91	2755.63	2771.53	610.719	2378.77	-195.137	572.955	3671.46	3492.71	-293.175	2173.47	3644.19	-2327.7	3540.1	3539.56
59.3641	5958.94	2749.46	2805.01	600.578	2369.29	-203.088	560.462	3711.48	3439.83	-315.877	2174.12	3593.42	-2344.24	3531.53	3506
59.486	5964.48	2743.3	2836.82	587.91	2360.09	-208.095	544.808	3750.43	3391.59	-340.709	2175.47	3545.88	-2363.09	3523.34	3473.48
59.6079	5970.75	2736.88	2866.95	574.376	2351.3	-210.222	526.709	3788.23	3348.41	-365.835	2177.33	3501.5	-2383.26	3515.47	3441.52
59.7299	5976.87	2730.13	2895.27	561.26	2342.81	-209.705	507.143	3824.43	3309.89	-389.7	2179.39	3459.97	-2404.06	3507.79	3409.7
59.8518	5982.35	2723.21	2921.58	548.901	2334.45	-206.121	487.102	3858.69	3275.3	-411.555	2181.08	3420.62	-2425.51	3500.09	3377.76
59.9737	5987.18	2716.73	2946.25	537.173	2325.61	-199.326	467.171	3890.67	3243.27	-431.501	2181.66	3382.22	-2448.38	3491.78	3345.28
60.0957	5991.62	2711.19	2969.65	526.077	2316.21	-189.283	447.737	3920.14	3212.73	-449.804	2180.83	3343.95	-2473.79	3482.15	3312.28
60.2176	5996.18	2706.52	2992.38	515.367	2307.07	-176.705	429.003	3947.31	3182.37	-466.849	2178.91	3305.09	-2502.6	3471.03	3278.93
60.3395	6001.26	2702.56	3014.89	504.452	2298.79	-162.872	410.888	3972.56	3150.8	-483.065	2176.31	3265.49	-2535.11	3458.34	3245.05
60.4615	6006.95	2699.12	3037.66	492.916	2291.26	-149.468	393.349	3996.52	3117.11	-498.531	2173.46	3225.12	-2571.48	3444.03	3210.06
60.5834	6013.12	2695.63	3060.87	480.67	2284.42	-137.663	376.177	4020.57	3081.82	-512.796	2171.31	3184.44	-2611.61	3428.8	3173.47
60.7053	6019.29	2691.2	3083.87	468.065	2278.88	-127.292	359.172	4046.35	3046.41	-524.809	2170.94	3145.11	-2654.46	3413.87	3135.59
60.8273	6024.74	2685.23	3106.34	455.813	2275.51	-118.421	342.412	4075	3011.71	-533.357	2172.46	3108.11	-2698.36	3399.98	3096.58
60.9492	6029.21	2677.82	3128.01	444.337	2274.79	-110.73	325.458	4106.89	2978.78	-537.893	2175.08	3073.86	-2742.16	3386.99	3056.55
61.0711	6032.94	2669.34	3148.61	433.604	2276.9	-103.531	307.47	4141.57	2948.35	-538.884	2178.1	3042.11	-2785.11	3374.62	3015.69
61.1931	6035.92	2660.31	3168.12	423.224	2281.73	-96.277	287.864	4178.21	2920.13	-536.795	2181.1	3012.16	-2826.36	3362.32	2974.42
61.315	6037.49	2651.02	3186.41	412.972	2288.54	-88.5733	267.397	4216.51	2893.13	-531.533	2184.17	2983.44	-2864.57	3349.86	2933.28
61.4369	6036.76	2641.18	3203.28	403.076	2296.6	-80.2234	247.735	4256.5	2866.2	-522.897	2187.8	2955.91	-2898.64	3337.56	2892.47
61.5589	6033.01	2630.45	3218.92	394.187	2305.38	-70.9383	230.389	4297.92	2838.58	-510.674	2192.23	2929.65	-2928.07	3325.71	2852.08
61.6808	6026.21	2618.56	3233.62	387.031	2314.42	-60.7551	216.298	4340.56	2809.75	-494.987	2197.65	2904.83	-2953.33	3314.66	2812.17
61.8027	6016.81	2605.61	3247.8	382.18	2323.24	-49.9085	205.752	4384.36	2779.52	-476.274	2203.95	2881.31	-2975.32	3304.91	2772.67
61.9247	6005.45	2591.63	3261.96	379.597	2331.91	-38.7092	198.199	4429.68	2748.05	-455.331	2211.13	2858.79	-2994.75	3297.53	2733.62
62.0466	5992.79	2576.35	3275.88	378.895	2340.96	-26.7163	192.603	4476.93	2716.26	-433.333	2219.83	2837.69	-3012.16	3293.7	2695.45
62.1685	5979.31	2559.71	3288.89	379.272	2350.73	-13.0513	187.817	4525.85	2685.47	-411.547	2230.54	2818.92	-3028.01	3293.59	2658.7
62.2905	5965.3	2541.81	3300.22	379.857	2361.31	3.1396	182.841	4575.82	2657.27	-391.028	2243.5	2803.69	-3042.65	3296.75	2623.69
62.4124	5951.05	2522.43	3309.21	380.095	2373	22.3191	176.996	4626.3	2633.14	-372.535	2259.35	2792.36	-3056.53	3302.7	2590.79
62.5343	5936.74	2501.5	3315.72	379.997	2385.82	43.9232	169.862	4676.69	2613.57	-356.429	2278.44	2784.14	-3070.34	3310.75	2559.68
62.6563	5922.69	2479.05	3319.88	379.59	2399.5	67.1106	160.926	4726.24	2598.43	-342.756	2300.86	2778.34	-3084.49	3320.25	2529.65
62.7782	5909.41	2455.09	3322.49	378.321	2413.93	90.8252	149.752	4774.29	2586.24	-331.255	2326.79	2773.96	-3098.84	3330.93	2499.53
62.9001	5897.2	2430.44	3324.36	375.394	2428.56	114.407	136.431	4819.69	2575.55	-321.511	2355.19	2770.02	-3112.67	3341.88	2468.94
63.0221	5885.99	2406.52	3325.27	370.069	2442.51	138.253	121.499	4861.03	2566.02	-313.392	2383.97	2766.27	-3125.33	3351.65	2438.75
63.144	5875.64	2384.59	3324.58	361.956	2455.17	163.364	106.073	4897.3	2558.35	-306.94	2411.03	2762.78	-3136.8	3358.78	2409.88
63.2659	5865.88	2365.59	3321.99	351.618	2466.13	190.684	91.745	4928.06	2553.38	-301.974	2434.72	2759.59	-3147.44	3362.16	2383.07
63.3879	5856.62	2349.8	3317.56	340.151	2475.38	220.287	79.5186	4953.77	2551.24	-298.267	2454.37	2756.63	-3158.08	3361.81	2358.32
63.5098	5847.81	2337.34	3311.6	328.552	2482.8	251.71	69.5205	4975.1	2551.57	-295.541	2469.39	2753.42	-3169.57	3357.91	2335.12
63.6317	5839.16	2328.44	3304.6	317.752	2487.9	284.526	61.6381	4992.37	2553.74	-293.58	2479	2749.47	-3182.36	3350.16	2312.55
63.7537	5829.97	2322.94	3296.69	309.358	2490.41	319.115	56.0752	5006.17	2557.69	-291.869	2483.25	2745.28	-3196.21	3338.28	2289.96
63.8756	5819.33	2319.88	3288.01	305.05	2490.99	355.849	53.2588	5018.14	2563.48	-289.343	2483.69	2741.69	-3210.16	3322.84	2267.45
63.9975	5806.49	2317.74	3278.74	305.505	2490.96	394.481	53.5885	5030.54	2571.2	-285.057	2482.65	2739.18	-3222.81	3305.47	2245.32
64.1195	5790.76	2315.32	3268.81	310.685	2491.11	434.562	57.6191	5044.69	2580.32	-278.503	2481.65	2737.93	-3232.53	3287.72	2224.47
64.2414	5771.87	2312.18	3258.63	319.778	2491.35	474.728	65.5957	5060.61	2589.39	-269.618	2481.39	2737.53	-3238.44	3270.42	2205.32
64.3633	5750.21	2308.27	3248.42	331.486	2491.52	514.193	77.4857	5077.79	2597.3	-258.43	2482.52	2737.66	-3240.33	3254.11	2187.57
64.4853	5726.67	2303.77	3238.45	344.368	2491.73	552.223	92.9957	5095.96	2603.34	-244.806	2485.09	2738.29	-3238.71	3238.91	2170.43
64.6072	5702.05	2298.88	3228.73	357.667	2492.17	588.357	111.615	5115.1	2607.28	-228.189	2488.78	2739.56	-3234.42	3224.29	2153.08
64.7291	5676.49	2293.76	3218.72	372.023	2492.9	623.103	133.123	5134.97	2609.67	-207.957	2493.4	2742.02	-3227.42	3209.83	2135.26
64.8511	5649.94	2288.74	3208.23	388.394	2493.82	657.179	156.869	5154.96	2611.27	-183.828	2498.71	2746.01	-3217.63	3195.05	2116.38
64.973	5622.68	2284.1	3197.08	406.976	2494.76	691.067	181.178	5174.41	2612.42	-156.261	2504.52	2751.72	-3205.77	3179.67	2096.42
65.0949	5595.38	2279.46	3185.1	427.169	2495.89	725.126	204.086	5193.5	2613.63	-126.594	2511.35	2759.17	-3193.52	3164.17	2075.92
65.2169	5568.54	2274.03	3172.44	448.247	2497.6	759.95	224.546	5212.76	2615.77	-96.1225	2520.11	2768.02	-3182.18	3149.34	2055.89
65.3388	5542.07	2266.84	3158.65	469.986	2500.28	796.463	242.893	5232.21	2620.15	-65.663	2531.97	2778.67	-3172.15	3135.99	2037.74
65.4607	5515.59	2256.98	3143.26	492.7	2504.73	835.308	260.298	5251.66	2627.59	-35.7598	2548.09	2791.07	-3163.33	3125.05	2022.26
65.5827	5488.95	2243.54	3125.9	516.234	2512.3	877.052	278.066	5271.68	2639.01	-6.4716	2569.55	2805.44	-3155.31	3117.74	2009.79
65.7046	5462.45	2225.94	3106.19	539.89	2524.03	921.978	296.977	5293.28	2655.1	22.1673	2597.03	2822.48	-3147.63	3115.37	2000.4
65.8265	5436.38	2204.49	3084.32	562.604	2540.13	969.863	317.122	5317.06	2675.35	50.435	2630.13	2842.18	-3139.78	3118.46	1993.43
65.9485	5411.13	2179.82	3060.88	583.06	2560.25	1019.98	337.758	5343.26	2698.41	78.8456	2668.1	2864.05	-3131.74	3126.72	1987.13
66.0704	5387.14	2152.8	3036.16	600.011	2583.52	1071.87	357.901	5371.37	2723.39	107.799	2709.82	2887.63	-3123.76	3139.1	1980.65
66.1923	5364.52	2124.87	3010.02	612.79	2608.46	1125.32	376.961	5400.18	2750.1	137.48	2752.94	2912.64	-3116.38	3153.7	1974.11
66.3143	5342.95	2097.43	2981.9	622.161	2633.21	1180.13	395.284	5428.53	2779.4	167.679	2794.88	2938.81	-3110.27	3168.24	1968.44
66.4362	5321.84	2071.52	2951.49	629.665	2655.71	1235.85	414.029	5455.61	2811.95	198.238	2833.81	2966.01	-3105.97	3180.72	1964.38
66.5581	5300.86	2047.9	2919.34	636.732	2674.73	1291.73	434.246	5481.11	2847.57	228.78	2868.6	2993.68	-3104.18	3189.7	1961.91
66.6801	5279.84	2027	2885.96	644.428	2690	1347.45	456.466	5505.08	2885.75	259.094	2898.31	3021.55	-3105.18	3194.75	1961.22
66.802	5258.66	2008.86	2851.92	653.391	2701.75	1403.2	481.004	5527.51	2926.53	289.246	2922.47	3049.46	-3108.52	3196.43	1962.3
66.9239	5237.05	1993.05	2817.65	663.94	2710.58	1459.13	508.82	5549.22	2970.36	319.397	2941.76	3077.92	-3113.31	3196.1	1965.65
67.0459	5214.79	1978.64	2783.31	676.222	2717.69	1515.2	540.825	5571.94	3017.47	349.488	2957.73	3107.89	-3118.89	3195.87	1971.71
67.1678	5191.96	1964.77	2749.15	689.792	2724.64	1570.42	577.294	5597.32	3067.25	379.464	2971.59	3139.45	-3124.91	3197.56	1980.67
67.2897	5169.27	1951.41	2715.48	703.284	2732.19	1623.54	617.452	5625.49	3118.48	409.248	2983.54	3172.31	-3131.45	3201.86	1992.36
67.4117	5147.58	1939	2682.78	715.063	2740.35	1673.31	660.095	5655.61	3169.88	438.509	2993.68	3205.61	-3138.71	3208.38	2005.81
67.5336	5127.43	1927.93	2651.17	723.88	2748.95	1719.39	703.959	5686.94	3220.66	467.026	3002.35	3238.4	-3146.85	3215.91	2019.81
67.6555	5109.31	1918.46	2620.57	729.279	2757.91	1761.87	747.745	5718.76	3270.75	494.734	3009.85	3270.17	-3156.11	3222.88	2032.68
67.7775	5093.35	1910.87	2591.17	732.064	2766.84	1801.18	790.512	5750.49	3320.36	521.714	3015.8	3300.11	-3166.41	3227.78	2042.95
67.8994	5079.09	1905.36	2563.4	733.682	2774.97	1837.32	831.901	5781.9	3369.82	548.277	3019.67	3327.61	-3177.42	3229.28	2050.06
68.0213	5065.49	1901.96	2537.75	735.633	2781.44	1869.52	872.38	5812.65	3419.37	574.989	3021.29	3352.03	-3188.37	3226.1	2054.1
68.1433	5051.57	1900.82	2514.72	739.243	2785.17	1897.04	912.735	5842.42	3469.05	602.196	3020.65	3372.69	-3198.9	3217.08	2055.13
68.2652	5036.98	1901.61	2494.5	745.267	2785.73	1919.09	953.481	5871.52	3519.34	629.535	3018.29	3389.85	-3209.22	3202.22	2053.35
68.3871	5021.89	1903.5	2476.46	753.532	2783.54	1935.63	994.936	5900.74	3571.43	656.489	3015.4	3404.76	-3219.46	3182.66	2049.63
68.5091	5006.3	1905.74	2459.85	763.828	2779.51	1947.82	1038.09	5930.88	3626.55	683.564	3013.39	3418.55	-3228.86	3160.15	2044.67
68.631	4989.82	1907.56	2443.87	776.123	2775.38	1957.1	1084.17	5962.86	3684.93	711.495	3013.93	3431.9	-3236.23	3136.86	2038.57
68.7529	4972.28	1907.97	2427.43	789.929	2773.61	1965.29	1133.57	5997.85	3746.82	740.615	3018.73	3445.99	-3240.89	3115.1	2031.57
68.8749	4953.9	1905.87	2409.76	804.508	2776.32	1973.84	1186.26	6037.51	3812.27	770.983	3029.33	3462.27	-3242.47	3096.69	2024.1
68.9968	4935.07	1900.85	2390.18	819.301	2783.99	1983.86	1241.91	6083.05	3881.36	802.299	3045.94	3482.11	-3240.9	3082.46	2017.05
69.1187	4915.82	1893.38	2368.71	834.179	2795.92	1995.39	1299.95	6134.62	3953.76	834.328	3067.35	3505.4	-3236.76	3072.53	2010.87
69.2407	4895.71	1884.38	2345.65	849.691	2811	2008.16	1359.94	6191.4	4029.14	867.648	3091.94	3531.47	-3230.62	3065.99	2005.65
69.3626	4874.73	1874.74	2321.53	866.54	2827.63	2021.58	1421.39	6251.87	4106.87	902.67	3117.94	3560.16	-3222.57	3061.34	2001.55
69.4845	4852.94	1865.61	2297.27	885.185	2843.63	2034.54	1484.54	6314.49	4185.86	939.444	3143.3	3590.97	-3212.17	3056.88	1998.31
69.6065	4829.72	1857.87	2273.89	906.463	2857.08	2045.75	1550.36	6378.87	4265.8	978.331	3166.97	3622.99	-3198.74	3051.12	1995.09
69.7284	4804.55	1852.05	2251.92	931.071	2866.98	2054.5	1620.03	6444.67	4346.71	1018.96	3188.77	3655.41	-3181.78	3042.96	1991.33
69.8504	4777.57	1848.71	2231.35	958.747	2872.66	2060.76	1694.11	6511.01	4428.56	1060.5	3208.48	3687.92	-3161.49	3031.73	1986.67
69.9723	4749.54	1847.16	2211.71	988.37	2874.89	2065.2	1772.35	6578.28	4511.97	1102.28	3226.95	3720.63	-3138.66	3018.72	1981.16
70.0942	4721.05	1846.05	2192.35	1018.85	2875.29	2068.89	1854.61	6647.91	4597.85	1144.16	3245.5	3754	-3113.89	3006.1	1975.3
70.2161	4692.95	1844.31	2173.08	1048.85	2875.6	2072.27	1940.51	6721.29	4686.41	1185.73	3265.41	3788	-3088.62	2995.23	1969.3
70.3381	4666.03	1841.06	2153.99	1076.89	2877.4	2074.91	2029.43	6799.74	4776.88	1226.15	3287.45	3822.24	-3064.4	2986.59	1963.17
70.46	4640.81	1836.21	2135.11	1101.84	2881.24	2076.52	2120.3	6882.78	4868.49	1264.57	3311.06	3856.26	-3042.1	2979.77	1957.13
70.582	4617.42	1830.09	2116.58	1123.87	2887.24	2077.16	2212.51	6969.45	4960.77	1300.48	3335.26	3889.63	-3021.61	2974.44	1951.5
70.7039	4595.93	1822.98	2098.56	1143.61	2895.17	2077.21	2305.63	7059.19	5053.78	1333.66	3359.55	3922.16	-3003.17	2970.65	1946.26
70.8258	4576.48	1814.95	2081.42	1161.73	2904.98	2076.83	2399.42	7152.15	5147.96	1363.78	3383.54	3953.27	-2987.69	2968.64	1941.09
70.9477	4558.91	1807.1	2065.82	1178.84	2915.78	2075.58	2493.89	7247.06	5243.37	1391.51	3406.13	3982.11	-2975.33	2966.94	1935.38
71.0697	4542.97	1800.79	2052.57	1195.58	2926.05	2072.56	2588.98	7342.07	5339.77	1417.96	3426.34	4008.1	-2965.87	2963.98	1928.88
71.1916	4528.15	1796.37	2042.07	1212.71	2935.39	2067.14	2685.27	7437.3	5436.98	1443.77	3444.34	4030.85	-2958.78	2958.94	1921.84
71.3136	4513.62	1793.79	2033.88	1230.92	2943.93	2059.23	2783.8	7533.43	5535.17	1469.28	3460.75	4050.92	-2953.28	2951.2	1914.49
71.4355	4498.79	1792.91	2027.06	1250.49	2951.67	2049.37	2885.41	7630.82	5634.99	1494.5	3476.05	4069.33	-2948.61	2940.73	1907.11
71.5574	4482.95	1792.78	2020.47	1271.64	2959.29	2038.76	2990.75	7730.15	5737.31	1519.82	3491.44	4087.07	-2943.71	2928.78	1900.2
71.6793	4465.54	1791.93	2013.22	1294.23	2968.11	2028.39	3100.33	7832.82	5843.13	1545.75	3508.37	4104.88	-2937.65	2917.5	1894.25
71.8013	4446.24	1789.59	2005.09	1317.83	2978.87	2018.9	3214.65	7939.96	5952.69	1572.94	3527.9	4122.68	-2929.62	2908.15	1889
71.9232	4424.9	1785.21	1996.21	1342.24	2991.87	2010.44	3333.89	8052.36	6065.79	1601.99	3550.83	4140.31	-2919.01	2901.61	1884.35
72.0452	4401.59	1778.75	1986.87	1367.41	3006.54	2002.52	3457.78	8169.99	6181.98	1633.1	3576.74	4157.85	-2905.72	2897.88	1880.36
72.1671	4376.72	1770.72	1977.32	1393.17	3021.67	1994.66	3585.69	8291.88	6300.73	1666.56	3604.31	4175.65	-2890.1	2896.06	1877.25
72.289	4350.89	1761.73	1968.14	1419.61	3036.42	1986.61	3716.29	8416.58	6420.88	1702.14	3632.08	4193.54	-2873.11	2895.37	1874.8
72.4109	4325.1	1752.67	1959.85	1446.04	3049.99	1978.59	3847.36	8542.27	6541.49	1738.85	3658.78	4210.99	-2856.26	2895.14	1872.84
72.5329	4300.34	1743.71	1952.71	1471.26	3062.43	1970.76	3976.6	8667.71	6661.91	1776.23	3684.84	4228.09	-2840.48	2895.33	1871.32
72.6548	4277.16	1734.83	1946.7	1494.75	3073.7	1963.07	4102.5	8791.95	6781.53	1814.26	3711.3	4245.22	-2825.9	2895.83	1870.34
72.7768	4256.18	1726.23	1941.49	1515.7	3083.87	1955.55	4224.05	8914.77	6900.23	1852.18	3738.43	4262.65	-2812.66	2896.62	1870.38
72.8987	4237.65	1718.22	1936.26	1533.42	3093.65	1948.62	4341.11	9036.89	7018.89	1889.43	3766.51	4280.8	-2801	2897.78	1872.14
73.0206	4221.3	1711.22	1929.87	1547.98	3103.54	1943.31	4453.74	9158.21	7139.17	1926.02	3795.63	4300.44	-2790.91	2899.15	1876.04
73.1426	4206.92	1705.29	1921.67	1559.28	3113.61	1940.26	4562.7	9278.55	7261.98	1962.17	3825.57	4321.97	-2782.22	2900.82	1881.78
73.2645	4194.36	1700.12	1912.01	1567.46	3123.75	1938.87	4668.64	9398.25	7387.22	1998.3	3856.5	4344.96	-2774.84	2902.63	1888.22
73.3864	4182.94	1695.19	1902.09	1573.19	3134.31	1937.58	4772.44	9517.77	7513.84	2034.95	3888.43	4368.22	-2767.92	2904.12	1893.59
73.5084	4171.82	1690.7	1893.06	1577.29	3144.97	1934.85	4875.47	9636.19	7640.5	2072.43	3920.38	4390.69	-2760.66	2903.86	1896.28
73.6303	4160.48	1687.14	1885.64	1580.27	3154.76	1929.66	4978.56	9751.5	7765.52	2110.67	3951.31	4411.39	-2753.09	2900.88	1895.32
73.7522	4148.38	1684.89	1880.23	1583.01	3163.08	1921.81	5081.89	9861.69	7886.91	2149.48	3980.18	4429.91	-2745.51	2894.48	1890.62
73.8742	4135.87	1684.09	1876.67	1586.33	3170.1	1912.16	5184.56	9965.37	8003.19	2188.01	4006.92	4446.72	-2738.96	2884.68	1882.69
73.9961	4123.22	1683.99	1874.84	1591.52	3176.92	1901.83	5285.47	10062.8	8113.44	2225.82	4032.65	4462.16	-2733.91	2872.85	1871.68
74.118	4111.05	1683.33	1874.64	1598.66	3184.98	1891.88	5383.67	10155.6	8217.78	2262.45	4058.7	4476.47	-2731.16	2860.35	1858.05
74.2399	4099.51	1681.08	1875.64	1608.11	3195.69	1883.12	5479.15	10245.6	8317.02	2297.97	4086.1	4490.17	-2730.99	2848.69	1842.78
74.3619	4088.54	1677.56	1877.09	1620.48	3209.29	1876.05	5572.08	10332.7	8411.88	2333.01	4114.55	4504.34	-2733.2	2838.56	1827
74.4838	4078.37	1673.06	1877.94	1635.72	3226.07	1871.13	5661.97	10417.4	8503.16	2367.25	4143.77	4520.62	-2737.99	2831.28	1811.76
74.6058	4069.08	1667.82	1877.35	1653.21	3246.49	1868.39	5748.2	10500.4	8591.75	2400.34	4173.88	4540.09	-2744.92	2827.11	1797.58
74.7277	4060.4	1662.45	1874.7	1671.9	3269.98	1867.59	5830.09	10580.9	8679.15	2432.48	4204.61	4563.07	-2753.17	2825.41	1784.94
74.8496	4052.15	1656.82	1869.6	1690.54	3296.19	1868.27	5907.44	10659	8766.76	2463.81	4236.24	4589.59	-2761.67	2825.71	1774.45
74.9716	4044.07	1650.31	1862.27	1709.09	3325.04	1869.56	5980.45	10735.1	8854.58	2494.17	4269.52	4619.22	-2769.41	2827.28	1766.17
75.0935	4036.09	1642.82	1853.42	1727.92	3355.64	1870.55	6049.53	10809.2	8941.56	2523.37	4304.54	4651.3	-2775.83	2829.29	1759.34
75.2154	4028.16	1634.95	1844.02	1747.06	3386.69	1870.74	6115.04	10880.4	9025.96	2551.41	4340.75	4684.73	-2780.51	2830.91	1753.04
75.3374	4020.29	1627.21	1834.99	1766.23	3417.09	1870.31	6176.53	10947.2	9105.97	2577.87	4376.86	4718.16	-2783.84	2831.57	1746.66
75.4593	4012.79	1620.2	1826.84	1785.74	3446.01	1870.41	6233.08	11007.7	9180.19	2602.28	4411.36	4750.82	-2787.07	2830.65	1739.76
75.5812	4006.14	1613.67	1819.4	1805.84	3473.68	1872.51	6283.64	11062.3	9248.37	2624.51	4444.36	4783.03	-2791.19	2828.66	1732.57
75.7032	4000.49	1606.74	1812.31	1826.87	3500.89	1877.24	6327.83	11112.5	9311.19	2645.03	4476.65	4815.39	-2796.28	2826.89	1725.98
75.8251	3995.87	1599.12	1805.18	1848.92	3527.96	1884.31	6366.36	11159.9	9369.67	2664.77	4508.53	4848.51	-2802.06	2826.16	1721.06
75.947	3992.39	1590.74	1797.59	1871.5	3555.16	1892.91	6400.02	11205.2	9425.11	2684.44	4540.32	4882.99	-2808.6	2827.47	1718.68
76.069	3990.62	1582.5	1789.31	1893.76	3582.05	1902.18	6429.16	11247.8	9478.79	2704.19	4571.74	4918.81	-2816.33	2831	1719.41
76.1909	3991.07	1575.25	1780.12	1914.75	3608.14	1911.66	6453.76	11287.4	9532.04	2723.92	4602.41	4955.67	-2825.66	2836.45	1723.6
76.3128	3993.45	1569.09	1770.05	1934.78	3633.26	1920.69	6474.2	11324.4	9585.63	2744.05	4632.63	4993.02	-2836.03	2843.62	1730.7
76.4348	3996.61	1564.22	1759.72	1955.18	3657.17	1928.15	6491.92	11358.8	9639.09	2765.24	4662.13	5029.84	-2846.17	2852.2	1739.74
76.5567	3999.76	1561.22	1749.97	1976.29	3679.37	1932.96	6508.56	11390.5	9691.14	2787.39	4689.93	5065.23	-2855.02	2861.16	1749.96
76.6786	4002.12	1560.17	1741.5	1998.51	3700.14	1934.88	6525.17	11419.4	9740.11	2810.72	4715.73	5098.72	-2861.39	2869.4	1760.43
76.8006	4002.36	1560.87	1734.49	2022.37	3719.91	1934.65	6543.3	11445.3	9784.46	2836.61	4739.83	5130.49	-2863.81	2876.43	1770.2
76.9225	3999.9	1563.04	1728.88	2047.94	3738.72	1933.76	6563.55	11468.1	9822.82	2866.03	4762.66	5161.04	-2862.3	2882.23	1778.69
77.0444	3994.68	1566.37	1724.8	2075.45	3757.09	1933.42	6585.66	11487.4	9854.06	2899.12	4784.7	5190.77	-2857.06	2886.85	1785.56
77.1664	3987.23	1570.31	1722.35	2105.4	3776.3	1934.26	6609.13	11503.6	9877.92	2935.2	4806.79	5220.09	-2848.15	2890.65	1790.67
77.2883	3977.95	1574.09	1721.31	2138.62	3797.4	1936.7	6634.4	11517.5	9895.63	2973.73	4829.83	5249.18	-2835.36	2894.88	1794.13
77.4102	3966.93	1577.28	1721.22	2175.69	3820.75	1941.12	6662.33	11530.1	9909.41	3015	4853.69	5278.26	-2818.53	2900.46	1796.41
77.5322	3954.61	1580.16	1721.26	2216.13	3846.61	1947.81	6693.49	11541.5	9921.49	3058.98	4877.7	5308.28	-2798.78	2907.37	1798.6
77.6541	3941.66	1583.68	1720.36	2259.38	3875.11	1957.26	6727.24	11551.1	9933.93	3105.11	4901.33	5340.62	-2777.62	2915.23	1801.66
77.776	3928.84	1588.35	1717.47	2305.1	3907.24	1970.2	6761.75	11559.3	9948.38	3152.33	4924.4	5375.79	-2755.95	2923.61	1806.33
77.898	3916.68	1593.83	1712.34	2353.48	3944.46	1986.97	6795.52	11567	9965.76	3199.19	4947.1	5413.38	-2734.44	2931.93	1812.53
78.0199	3905.68	1599.9	1705.37	2404.97	3987.64	2007.55	6827.54	11575.3	9986.3	3244.31	4969.17	5452.45	-2713.98	2938.81	1819.66
78.1418	3896.02	1606.64	1697.02	2460.24	4036.78	2031.71	6857.36	11584.1	10009.8	3286.86	4990.05	5492.52	-2695.08	2943.17	1827.17
78.2638	3887.42	1614.3	1687.99	2520.24	4091.67	2059.29	6884.98	11593.1	10035.3	3326.63	5009.58	5533.02	-2677.63	2944.12	1834.22
78.3857	3879.11	1623.18	1678.64	2586.33	4152.43	2090.79	6910.52	11601.6	10061.9	3364.25	5027.83	5573.61	-2661.3	2941.38	1839.95
78.5076	3870.51	1633.28	1668.62	2659.17	4219.75	2127.59	6934.14	11609	10089.8	3400.82	5045.37	5614.65	-2645.88	2935.49	1844.41
78.6296	3861.26	1644.03	1657.47	2739.51	4294.89	2171.15	6956.05	11614.6	10119.1	3437.57	5063.14	5657.01	-2631.22	2927.11	1848.54
78.7515	3851.13	1654.39	1645.03	2828.74	4379.57	2222.2	6977.1	11618.4	10149.6	3475.9	5082.45	5701.27	-2617.09	2916.91	1853.39
78.8734	3840.43	1663.26	1631.49	2927.86	4475.57	2280.38	6998.76	11621.5	10181	3516.37	5104.81	5747.02	-2603.44	2905.82	1859.53
78.9954	3830.03	1670	1617.87	3036.57	4584.15	2343.91	7022.23	11624.7	10213.2	3558.31	5130.73	5792.81	-2590.79	2894.71	1866.57
79.1173	3821.11	1675.24	1604.8	3154.01	4705.45	2411.61	7047.8	11628.3	10246.8	3600.48	5159.08	5837.48	-2580.37	2883.62	1873.66
79.2392	3814.91	1680.44	1592.06	3279.14	4838.8	2483.61	7074.95	11631.6	10282.5	3641.76	5188.31	5880.75	-2574.15	2872.22	1880.65
79.3612	3812.03	1686.35	1579.35	3411.43	4983.74	2560.23	7102.76	11635.3	10321.3	3681.16	5217.52	5922.78	-2573.32	2860.41	1887.93
79.4831	3812.03	1693.03	1566.74	3551.58	5140.11	2641.62	7130.47	11640.5	10362.5	3718.34	5245.98	5963.59	-2577.13	2848.26	1895.76
79.605	3813.87	1700.07	1554.47	3700.58	5308.11	2728.01	7157.71	11648.7	10405.1	3753.35	5273.45	6003.34	-2584.14	2836.13	1904.15
79.727	3816.55	1706.64	1542.79	3859.32	5488.29	2819.58	7184.75	11660.4	10447.8	3786.95	5300.84	6042.39	-2592.85	2824.79	1912.98
79.8489	3818.93	1712.08	1532.18	4028.5	5680.94	2916.61	7212.09	11675.2	10488.7	3820.79	5329.28	6080.62	-2601.92	2814.72	1921.77
79.9708	3820.22	1716.05	1523.13	4208.47	5885.91	3019.97	7239.65	11692.3	10526.2	3856.27	5359.92	6117.55	-2610.55	2805.8	1929.5
80.0928	3820.13	1717.87	1515.71	4400.18	6103.83	3130.99	7267.3	11711.5	10559.1	3894.72	5394.69	6153.19	-2618.38	2798.78	1935.36
80.2147	3818.78	1717.35	1509.5	4604.78	6335.54	3251.08	7295.36	11732.5	10587.4	3936.79	5434.53	6188.02	-2625.45	2794.52	1939.59
80.3366	3816.74	1714.24	1504.36	4823.44	6582.24	3380.98	7324.22	11755.4	10611.6	3982.28	5479.43	6222.1	-2631.75	2793.69	1942.63
80.4586	3814.5	1708.61	1500.2	5057.52	6845.08	3520.9	7354.61	11780.3	10632.4	4030.61	5529.05	6255.22	-2636.6	2796.57	1944.91
80.5805	3812.74	1700.58	1496.68	5308.1	7124.82	3671.22	7386.88	11807.8	10651.7	4080.72	5582.52	6287.73	-2639.86	2803.37	1947.01
80.7024	3812.03	1690.29	1493.42	5575.76	7421.82	3832.76	7420.49	11838.6	10671.3	4131.62	5638.68	6320.29	-2642.11	2814.31	1949.46
80.8244	3813.01	1678.58	1490.33	5860.36	7736.23	4005.92	7453.91	11872.4	10692.1	4181.5	5696.05	6353.23	-2644.08	2828.53	1952.39
80.9463	3815.89	1666.46	1487.95	6162.05	8068.27	4189.9	7485.76	11908.6	10713.5	4228.52	5753.25	6386.1	-2646.45	2844.44	1955.4
81.0682	3820.43	1654.95	1486.69	6481.36	8417.69	4383.94	7515.38	11946.5	10734.7	4271.57	5808.93	6418.33	-2649.4	2860.02	1958.05
81.1902	3825.76	1644.8	1486.7	6819.01	8784.03	4588.07	7543.24	11985.4	10755.3	4310.86	5862.1	6449.67	-2652.24	2873.4	1960.21
81.3121	3830.94	1636.73	1488.16	7175.62	9166.58	4802.73	7570.07	12024.2	10774.7	4347.76	5912.01	6480.22	-2654.3	2883.19	1961.63
81.434	3834.94	1631.4	1490.92	7552.33	9564.87	5028.8	7596.6	12062.2	10793	4384.44	5958.21	6509.84	-2654.76	2888.48	1962.22
81.556	3836.91	1628.58	1494.77	7950.79	9979.96	5267.32	7623.65	12099.2	10810.5	4422.62	6001.39	6538.23	-2652.73	2889.8	1961.91
81.6779	3836.15	1627.05	1499.45	8372.82	10414.4	5520.24	7652.65	12136.3	10827.9	4463.3	6043.32	6565.52	-2647.36	2888.79	1960.74
81.7998	3832.24	1625.26	1504.49	8820.37	10870.9	5789.92	7685.15	12174.7	10845.9	4507.6	6086.1	6592.45	-2638.14	2887.32	1959.23
81.9218	3824.87	1622.35	1510.16	9294.95	11350.8	6077.73	7722.42	12214.7	10864.4	4556.68	6130.76	6618.89	-2624.27	2886.44	1957.59
82.0437	3814.81	1618.14	1517.01	9796.45	11854.6	6384.31	7764.58	12256.5	10882.9	4610.33	6177.01	6644.31	-2606.15	2886.68	1955.4
82.1656	3803.98	1612.88	1525	10323.2	12383	6710.03	7810.37	12300	10902.1	4666.29	6224.4	6668.32	-2585.9	2887.86	1952.23
82.2876	3794.01	1606.82	1533.56	10872.6	12936.1	7055.18	7858.26	12345.1	10922.8	4721.65	6272.21	6691.62	-2565.72	2890.05	1948.05
82.4095	3785.98	1600.84	1541.66	11442.6	13513.7	7420.72	7906.54	12390.9	10945.6	4774.15	6318.9	6715.91	-2546.99	2893.27	1943.71
82.5314	3780.14	1595.91	1547.63	12031.6	14115.2	7808.59	7954.28	12435.7	10971.3	4822.57	6363.55	6743.39	-2530.59	2897	1941.41
82.6534	3776.15	1592.56	1550.75	12639.3	14739.9	8219.63	8001.53	12479.8	11000	4866.71	6405.98	6775.07	-2516.72	2900.37	1942.51
82.7753	3773.09	1591	1551.44	13265.9	15386.7	8653.72	8049.11	12523.4	11031.3	4907.84	6446.26	6810.54	-2504.46	2902.55	1946.42
82.8972	3769.96	1591.4	1550.29	13911.6	16054.3	9111.25	8097.97	12566.2	11065.2	4948.13	6485.04	6848.87	-2492.85	2902.81	1951.21
83.0192	3766.02	1593.7	1548.12	14576.8	16741.1	9592.78	8149.41	12608.6	11101	4989.43	6523.39	6888.97	-2482.16	2900.72	1955.28
83.1411	3760.69	1597.36	1545.95	15261.4	17446.4	10098.5	8204.76	12651.8	11137.7	5033.1	6562.26	6929.81	-2472.53	2896.6	1957.96
83.263	3753.88	1601.72	1544.28	15965.4	18169.6	10628.9	8264.28	12697.1	11175	5079.56	6602	6970.96	-2463.48	2891.38	1959.01
83.385	3746.13	1605.96	1542.75	16688.3	18911.3	11184.9	8327.45	12746	11213.7	5128.36	6642.97	7013.36	-2454.53	2886.77	1958.97
83.5069	3738.34	1609.13	1541.05	17428.9	19671.6	11766.1	8393.36	12799.4	11254.3	5178.79	6685.42	7057.74	-2445.46	2884.65	1958.3
83.6288	3731.67	1610.95	1539.42	18184.9	20449.6	12371.4	8460.51	12857.2	11297.5	5229.78	6729.36	7103.66	-2436.62	2885.58	1957.32
83.7508	3727.48	1611.35	1538.09	18953.1	21243.7	12999.6	8527.01	12919.2	11343.7	5279.72	6775.21	7150.52	-2428.96	2889.38	1956.29
83.8727	3726.2	1610.35	1537.07	19730.8	22052.2	13649.4	8591.79	12985	11392.7	5327.49	6823.89	7198.25	-2422.89	2895.84	1955.24
83.9946	3727.43	1608.09	1536.5	20515.7	22873.1	14318.9	8654.53	13053.9	11443.4	5372.71	6875.89	7246.79	-2418.89	2904.45	1953.74
84.1166	3731.14	1605.78	1536.4	21305.2	23703.7	15006	8715.24	13124.5	11495.1	5414.99	6930.16	7295.76	-2417.97	2913.2	1951.33
84.2385	3737.23	1605.33	1536.55	22097	24540	15708.1	8775.03	13195.8	11547.8	5454.43	6984.43	7344.8	-2420.5	2919.45	1947.82
84.3604	3745.19	1607.82	1536.1	22889.3	25378.2	16423.8	8835.22	13267.6	11602.4	5491.95	7037.17	7394.56	-2426.17	2921.64	1944.02
84.4824	3754.02	1613.54	1534.32	23681	26215.1	17151.8	8897.22	13340.2	11660.1	5529.19	7087.53	7445.49	-2434	2919.42	1940.98
84.6043	3762.5	1622.09	1531.25	24471	27047.9	17890.2	8961.91	13413.9	11721.4	5567.84	7135.09	7497.25	-2442.61	2913.39	1938.91
84.7262	3769.67	1632.19	1527.84	25258.5	27875.5	18636.7	9030.06	13489.6	11785.5	5609.1	7180.58	7548.61	-2450.71	2905.02	1937.49
84.8482	3775.09	1642.2	1525.07	26042.6	28697.6	19388.7	9102.1	13569.3	11851.8	5653.19	7225.33	7598.23	-2457.57	2896.06	1936.7
84.9701	3779.05	1650.62	1523.75	26821.4	29513.7	20143.3	9177.64	13654.8	11919.2	5699.76	7270.76	7645.61	-2462.68	2888.53	1936.05
85.092	3782.16	1657.21	1524.67	27592.3	30321.5	20897.4	9255.85	13746.3	11986.6	5748.46	7317.24	7691.18	-2465.77	2883.39	1934.88
85.214	3785.73	1662.73	1528.29	28352	31118	21647.9	9335.45	13842.9	12053.2	5798.33	7364.35	7735.57	-2467.72	2880.21	1933.01
85.3359	3791.17	1668.04	1534.27	29097.4	31900.8	22393	9415.17	13943.8	12118.4	5847.71	7411.56	7779.31	-2470.04	2877.99	1930.98
85.4578	3799.36	1673.51	1541.48	29825.9	32668.8	23131.7	9494.55	14048.7	12182.8	5894.92	7458.95	7823.65	-2474.4	2876.21	1929.58
85.5798	3809.76	1679.89	1548.99	30536.8	33419.9	23863	9574.55	14156.4	12247.1	5939.97	7506.25	7869.37	-2480.96	2874.12	1928.92
85.7017	3821.21	1687.72	1555.81	31230.1	34152.6	24585.6	9656.43	14265.3	12312.2	5984.19	7552.74	7917.33	-2488.88	2871.52	1928.86
85.8236	3833.12	1697.26	1560.91	31906.1	34865.2	25298.4	9740.78	14375.3	12380.2	6028.85	7598.08	7968.08	-2497.57	2867.6	1929.58
85.9456	3844.79	1708.3	1563.79	32565.3	35556.6	26000.3	9828.15	14486.9	12452.4	6075.26	7642.68	8021.28	-2506.36	2861.39	1930.88
86.0675	3855.97	1720.3	1564.33	33207.9	36226.1	26689.5	9918.48	14601.3	12529.8	6123.75	7687.11	8076.46	-2514.56	2852.9	1932.66
86.1894	3866.41	1732.43	1562.79	33834.1	36873.6	27364.5	10011.9	14719.2	12612.6	6174.09	7732.2	8132.92	-2521.5	2843.39	1935.47
86.3114	3876.04	1743.48	1559.89	34443.4	37499.5	28024	10108.7	14841.4	12699.8	6225.02	7778.88	8189.93	-2526.9	2834.32	1939.82
86.4333	3884.69	1752.1	1556.81	35035.3	38105.5	28666.3	10209.2	14968.4	12790.4	6275.61	7827.66	8246.48	-2530.04	2827.4	1945.99
86.5552	3891.87	1757.81	1554.36	35610.2	38692.1	29289.6	10313.5	15101.1	12883.7	6325.95	7878.53	8301.87	-2529.66	2823.52	1953.52
86.6772	3898.03	1761.2	1553	36167.6	39259.2	29892.8	10421	15239.8	12979.6	6375.71	7931.22	8356.05	-2525.42	2822.18	1961.17
86.7991	3903.96	1762.9	1553.05	36706	39806.1	30474.9	10530.7	15384.5	13077.9	6424.54	7985.8	8409.17	-2518.73	2822.91	1968.57
86.921	3910.12	1763.68	1554.81	37224.6	40331.9	31035.4	10642	15534.5	13178.2	6472.41	8042.09	8460.8	-2511.66	2824.34	1975.23
87.043	3916.26	1764.55	1558.1	37723.8	40836.6	31574.3	10755.4	15688.1	13280.3	6519.42	8099.64	8511.02	-2505.32	2825.19	1980.84
87.1649	3921.63	1766.28	1562.4	38204.4	41320.2	32091.9	10871.9	15843	13383.7	6565.99	8158.12	8560.52	-2500.29	2824.87	1984.9
87.2868	3926.12	1769.56	1566.72	38666.6	41782.7	32589.3	10992	15996.8	13488.9	6612.33	8216.67	8610.31	-2497.04	2822.99	1988.01
87.4088	3929.66	1774.5	1569.58	39111.5	42224.5	33068	11116	16148.3	13597.1	6658.85	8274.44	8661.59	-2495.43	2819.59	1991.82
87.5307	3932.06	1780.41	1569.87	39539.7	42646.7	33528.9	11244	16297.9	13708.8	6705.96	8331.71	8715.06	-2494.62	2815.22	1997.89
87.6526	3932.75	1786.14	1567.21	39952.3	43050.5	33972.7	11376.4	16446.7	13823.6	6754.68	8389.79	8770.53	-2493.39	2811.04	2006.72
87.7746	3931.57	1790.84	1562.26	40349.7	43437.5	34399.9	11512.7	16595.6	13940.2	6805.56	8449.87	8826.75	-2491.63	2807.91	2017.86
87.8965	3928.77	1794.25	1556.56	40731.8	43808.5	34809.7	11652.3	16744.3	14057.1	6858.6	8512.15	8881.73	-2489.78	2805.93	2029.83
88.0185	3924.99	1796.3	1551.93	41098.1	44164.5	35200.6	11794.4	16892.7	14172.2	6913.02	8576.31	8933.89	-2488.34	2804.77	2041.23
88.1404	3920.89	1797.48	1549.79	41448.8	44506.4	35571.7	11938.1	17040.7	14284.2	6967.96	8641.66	8982.76	-2487.79	2804.09	2051.24
88.2623	3916.84	1798.4	1550.72	41784.8	44834.4	35922.6	12082	17188.6	14392.8	7023.18	8707.25	9028.9	-2488.27	2803.87	2059.37
88.3842	3913.17	1799.44	1554.89	42106.3	45148.4	36253.7	12225.5	17336.6	14498.5	7078.27	8772.41	9073.47	-2489.58	2804.23	2064.94
88.5062	3910.16	1800.76	1561.8	42413.8	45448.2	36566.3	12367.8	17485.2	14602.4	7132.7	8836.88	9117.32	-2491.78	2804.99	2068.09
88.6281	3907.74	1802.38	1570.49	42708.6	45734.1	36862.5	12508.6	17634.2	14705.3	7186.4	8900.61	9161.14	-2494.99	2805.92	2069.05
88.75	3905.9	1804.43	1579.9	42991.5	46006.4	37144.6	12647.7	17782.6	14807.8	7239.74	8963.51	9205.66	-2499.35	2807.23	2067.65
88.872	3904.99	1806.96	1589.46	43262.4	46265	37413.6	12784.4	17929.3	14910.4	7293.24	9025.96	9251.7	-2504.72	2809.29	2063.22
88.9939	3905.47	1809.83	1598.82	43521.2	46510.6	37670.2	12918	18073.7	15013.2	7347.64	9088.51	9299.74	-2510.4	2812.28	2055.75
89.1158	3907.65	1812.77	1607.41	43768.3	46744.2	37915.5	13047.7	18215.5	15115.8	7403.2	9151.98	9350.2	-2515.8	2816.05	2046.15
89.2378	3911.69	1815.96	1615.1	44004.3	46966.5	38150.7	13173.1	18354.1	15217.9	7459.42	9216.65	9402.43	-2520.92	2819.78	2035.51
89.3597	3917.42	1819.15	1622.32	44229.5	47178.5	38376.9	13294.2	18489.5	15318.8	7515.52	9282.51	9455.13	-2526.17	2823.16	2024.33
89.4817	3924.46	1821.24	1629.62	44444.6	47382.2	38594.3	13411.2	18622.9	15418	7570.33	9349.92	9507.36	-2532	2826.58	2012.73
89.6036	3932.15	1821.14	1637.8	44650.2	47579	38802.6	13524.3	18755.5	15514.4	7623.35	9419.11	9557.89	-2538.56	2830.47	2000.31
89.7255	3939.78	1818.31	1647.42	44847.6	47770.3	39001.6	13633.1	18888.2	15606.5	7674.89	9489.8	9605.82	-2545.29	2835.17	1986.7
89.8474	3946.74	1813.2	1658.46	45038.4	47956	39190.3	13736.9	19021.7	15693.7	7725.95	9561.09	9651.09	-2551.17	2840.99	1971.95
89.9694	3952.98	1806.94	1670.76	45223.2	48134.8	39368.3	13835.1	19155.1	15775.8	7777.06	9631.65	9694.09	-2555.95	2847.76	1955.96
90.0913	3958.61	1800.81	1684.01	45401.8	48305	39535.9	13927.4	19286.4	15853.3	7828.12	9699.77	9735.51	-2559.91	2854.94	1938.6
90.2133	3963.19	1795.68	1697.3	45574.3	48465.5	39694.5	14014.4	19413.1	15927.7	7879.03	9764.22	9776.24	-2563.11	2862.01	1920.59
90.3352	3966.34	1792.1	1709.63	45741.6	48615.8	39845.9	14097.1	19533.8	15999.8	7929.55	9824.85	9817.49	-2564.93	2868.32	1902.92
90.4571	3968.24	1790.02	1719.84	45904.1	48756.6	39991.8	14176.2	19647.8	16069.9	7979.54	9882.65	9860.9	-2564.82	2874.27	1887.15
90.579	3969.22	1788.87	1727.2	46061.5	48888.6	40133.3	14251.7	19755	16137.9	8029.55	9938.88	9907.32	-2562.57	2880.37	1874.81
90.701	3969.61	1788.42	1731.71	46213.8	49012.8	40270.8	14323.6	19854.8	16203	8080.11	9994.11	9956.21	-2558.02	2886.63	1866.94
90.8229	3969.62	1788.88	1734.02	46361.5	49129.4	40403.7	14391.7	19945.8	16263.9	8131.5	10048.6	10006.2	-2551.76	2892.34	1863.27
90.9449	3969.79	1790.54	1734.73	46504	49238.7	40531.6	14456	20027.3	16319.9	8183.38	10102.3	10056.2	-2545.17	2896.33	1863.06
91.0668	3970.13	1793.13	1734.21	46641.2	49341.5	40654.7	14516.5	20099.1	16371.4	8235.91	10155.2	10105.5	-2539.03	2898.79	1865.98
91.1887	3970.3	1796.03	1732.92	46773.3	49440	40772.3	14573.8	20162	16419	8288.89	10207.2	10153.6	-2533.36	2900.66	1871.81
91.3106	3970.06	1798.92	1731.59	46900.6	49535	40883.1	14627.6	20216.8	16462.9	8341.55	10258.1	10200.1	-2527.91	2902.99	1880.02
91.4326	3969.42	1801.78	1731.05	47023.5	49626.9	40985.9	14677.5	20264.8	16502.4	8392.94	10307	10244.9	-2522.03	2906.98	1889.61
91.5545	3968.62	1805.01	1731.44	47142.1	49714.7	41080.4	14722.8	20306.9	16537.8	8442.61	10352.9	10288.3	-2515.26	2913.08	1899.74
91.6765	3967.93	1809.1	1732.5	47255.7	49797.2	41166.4	14763.2	20343.4	16570.2	8490.5	10395.1	10330.5	-2507.26	2920.82	1910.22
91.7984	3967.53	1814.5	1733.69	47363.8	49873.2	41243.9	14798.9	20374.3	16600.3	8536.73	10433.6	10372.6	-2498.02	2929.08	1921.16
91.9203	3967.37	1821.52	1734.36	47466.7	49941.7	41314.1	14830	20399	16628.2	8581.77	10469.2	10415.8	-2487.57	2936.71	1932.67
92.0422	3967.32	1829.99	1734.23	47564.6	50002.4	41377.6	14856.8	20417.2	16653.3	8626.17	10503.1	10460.5	-2476.01	2943.18	1944.32
92.1642	3967.59	1839.42	1733.3	47656.8	50055.2	41434.7	14879.3	20428.8	16675.2	8670.32	10536.4	10506.7	-2463.72	2948.26	1955.74
92.2861	3968.5	1849.08	1731.62	47743.1	50100.6	41486	14897.4	20434.4	16694.3	8714.52	10570.6	10553.8	-2450.92	2952.28	1967.07
92.4081	3970.51	1858.17	1729.03	47823.4	50139.5	41532.4	14910.8	20434.7	16711.1	8758.47	10606.9	10601.9	-2438.47	2955.69	1978.96
92.53	3973.78	1865.8	1725.53	47897.7	50173.1	41574.7	14919.9	20430.8	16725.7	8801.24	10646.2	10650.5	-2427.61	2959.19	1991.6
92.6519	3978.16	1870.92	1721.74	47966.2	50203.3	41613	14924.9	20424.3	16737.3	8842.32	10689	10698.5	-2418.98	2963.89	2004.53
92.7739	3983.32	1873.02	1718.56	48029.4	50231.8	41646.6	14926.2	20416.4	16744.9	8882.16	10735.6	10744.9	-2412.19	2970.9	2017.05
92.8958	3988.77	1872.75	1716.62	48087.9	50258.4	41674.3	14924.8	20407.6	16747	8921.76	10784.7	10788.9	-2406.04	2980.53	2028.74
93.0177	3993.89	1871.58	1716.5	48141.6	50281.5	41694.6	14921	20397.4	16742.2	8962.13	10834.1	10829.9	-2399.01	2992.23	2039.09
93.1397	3998.37	1870.73	1718.38	48190.2	50299.7	41706.6	14915.2	20385.8	16730	9003.68	10881.7	10868.3	-2390.2	3004.91	2047.79
93.2616	4002.54	1870.96	1721.9	48232.8	50311.3	41710.8	14907.4	20372.4	16711.1	9045.62	10926.3	10904.9	-2380.34	3017.11	2054.9
93.3835	4006.85	1872.73	1726.57	48268.9	50315.2	41708.8	14897.2	20356.8	16686.5	9086.65	10967.2	10940.2	-2370.76	3027.7	2060.64
93.5055	4011.63	1875.92	1731.89	48298.3	50310.5	41701.6	14884.4	20338.8	16656.9	9125.72	11004.6	10974.3	-2362.36	3036.44	2065.21
93.6274	4017.38	1880.26	1737.67	48321.2	50297.6	41689.5	14868	20318.1	16622.8	9161.75	11039.3	11007	-2355.44	3043.5	2069.06
93.7493	4024.54	1886.13	1743.92	48338	50276	41671.8	14847.3	20293.7	16584.5	9194.05	11071.2	11037.9	-2349.84	3048.72	2072.68
93.8713	4032.7	1894.2	1750.2	48349.7	50245.1	41648.7	14822.2	20264	16543	9223.28	11100	11066.9	-2344.32	3051.85	2077.18
93.9932	4041.17	1904.61	1755.83	48357.9	50205	41621.5	14792.9	20228.2	16500.4	9250	11125.5	11094	-2337.23	3053.14	2083.76
94.1151	4049.6	1916.92	1760.37	48363.9	50157	41591.4	14760	20186.3	16457.6	9274.01	11147.8	11119.3	-2327.81	3053.19	2093.02
94.2371	4057.8	1929.94	1763.78	48368.2	50103.9	41559.3	14724.9	20140.1	16414.7	9294.89	11167.4	11143.4	-2316.09	3052.99	2105.03
94.359	4065.59	1942.37	1766.58	48370.2	50048.9	41524.7	14688.9	20090.9	16371.2	9312.29	11185.3	11166.3	-2302.16	3053.77	2119.51
94.4809	4073.01	1953.53	1769.79	48369.5	49994.4	41486.4	14652.5	20039.8	16326.3	9326.09	11201.7	11187.4	-2286.22	3056.99	2135.6
94.6029	4080.23	1963.72	1774.26	48365.5	49940.9	41442.7	14615.6	19987	16279	9336.08	11215.9	11206.2	-2268.73	3063.08	2152.32
94.7248	4087.11	1973.24	1780.17	48357.7	49887.8	41392.8	14578.1	19933.2	16229.2	9342.93	11227	11222.5	-2250.27	3072.21	2169.4
94.8467	4093.42	1981.86	1786.96	48346	49834.5	41337.3	14540	19878.4	16177.3	9347.86	11235.1	11236.5	-2231.54	3084.54	2187.34
94.9687	4099.29	1989.68	1793.85	48330	49779.9	41277.4	14500.6	19822.2	16124.6	9351.27	11240.5	11248.9	-2213.27	3099.63	2206.86
95.0906	4104.8	1996.43	1800.46	48309.9	49723.7	41214.2	14459.3	19764.6	16071.7	9352.81	11244.1	11259.9	-2195.78	3117.68	2228.06
95.2125	4109.96	2002.12	1806.8	48286.7	49665.4	41148.5	14415.5	19705.7	16018	9352.02	11246.4	11269.7	-2178.83	3138.51	2250.62
95.3345	4114.53	2006.75	1812.58	48261	49605.3	41081.2	14369.1	19645.1	15963.6	9349.16	11248.3	11278.3	-2161.47	3162.18	2275.02
95.4564	4117.4	2009.74	1817.48	48234	49545	41013	14321.1	19582.7	15909	9345.77	11250.6	11285.6	-2141.65	3189.59	2302.04
95.5783	4117.53	2010.74	1821.29	48206.3	49485.6	40944.6	14272.5	19517.9	15854.6	9343.54	11254.3	11291.9	-2117.5	3221.05	2331.87
95.7003	4114.19	2009.39	1824.08	48178.7	49428.3	40876.5	14223.5	19450.9	15800	9343.64	11259.7	11297	-2088.16	3256.09	2364.39
95.8222	4107.35	2005.32	1826.43	48150.9	49374.4	40807.9	14174.3	19381.9	15744.2	9346.62	11266.8	11300.4	-2053.82	3293.93	2399.11
95.9441	4097.53	1998.56	1829.34	48121.3	49324.6	40737.5	14124.8	19311.5	15686	9352.94	11274.9	11301.5	-2014.87	3334.31	2435.4
96.0661	4085.93	1989.74	1833.01	48088.1	49278.2	40664.3	14074.5	19239.6	15625.5	9362.66	11283.2	11300.6	-1971.74	3377.27	2473.21
96.188	4073.95	1979.71	1837.03	48048.8	49233.7	40587.6	14022.9	19166.3	15563	9375.07	11291	11298.7	-1925.22	3422.82	2512.86
96.3099	4062.78	1969.45	1841.03	48001.3	49188.5	40507.3	13968.9	19091.2	15499	9388.54	11297.1	11296.2	-1876.67	3470.8	2554.58
96.4319	4053.1	1959.92	1844.79	47944.9	49140.3	40424.1	13911.6	19013.5	15433.6	9401.8	11300.7	11293	-1827.03	3521.12	2598.98
96.5538	4045.4	1951.63	1848.33	47879.9	49087.3	40338.8	13849.7	18932.4	15366.6	9413.79	11301.4	11288.4	-1776.8	3573.79	2646.59
96.6757	4039.34	1944.76	1851.77	47807.3	49028.1	40252.3	13783.6	18847.6	15297.6	9424.17	11299	11282	-1725.41	3629.09	2697.78
96.7977	4034.05	1939.41	1855.37	47728.8	48961.7	40164.6	13714.3	18759.7	15226.8	9433.1	11293.9	11273.6	-1671.48	3687.4	2752.39
96.9196	4028.86	1936.07	1859.37	47646.3	48887.6	40075.2	13642.8	18669.7	15154.6	9440.55	11285.9	11263.3	-1613.25	3748.08	2809.99
97.0415	4023.15	1935.52	1863.69	47561.3	48805.4	39983.9	13569.6	18577.9	15081.4	9446.71	11275.1	11251.6	-1548.93	3810.01	2870.64
97.1635	4016.25	1938.2	1868.12	47474.9	48715	39890.7	13495.6	18484.5	15007.8	9452.21	11261.5	11239	-1477.26	3872.14	2934.66
97.2854	4007.97	1943.83	1872.66	47387.2	48617.4	39795.5	13421.4	18390.3	14933.5	9457.41	11245.5	11225.8	-1398	3933.98	3002.23
97.4073	3999.14	1951.81	1877.52	47296.9	48514	39697.9	13346.6	18295.7	14858.2	9461.43	11227.7	11212	-1312.31	3995.87	3073.65
97.5293	3990.93	1961.35	1882.67	47202.3	48406.1	39597.5	13270.7	18200.8	14781.5	9463.42	11208.3	11197.9	-1221.86	4058.99	3149.25
97.6512	3984.16	1971.69	1887.85	47102	48294.8	39494.3	13193.1	18106.1	14703.8	9462.9	11187.5	11183.5	-1127.61	4125.57	3229.34
97.7731	3979.34	1982.25	1892.77	46996.1	48181.2	39388.3	13113.1	18011.9	14625.5	9459.6	11165.5	11168.1	-1030.04	4198.45	3314.16
97.8951	3977.22	1992.45	1897.41	46884.5	48065.7	39280	13030.1	17918.9	14546.5	9452.5	11142.4	11151.1	-929.773	4280.2	3404.05
98.017	3978.23	2001.65	1901.96	46767.7	47948.2	39169.4	12943.6	17827.2	14466.2	9440.67	11118.4	11132.5	-826.868	4372.3	3499.64
98.1389	3987.98	2004.18	1906.06	46641.2	47832.2	39057.9	12848.7	17743.5	14381	9414.75	11097.2	11110.6	-711.746	4501.76	3615.63
98.2609	4002.06	2003.24	1911.3	46510.9	47720.3	38946	12750.8	17660.9	14294.1	9385.11	11079.7	11087.4	-592.931	4642.85	3735.52
98.3828	4017.8	2001.46	1916.94	46379.3	47609.4	38834.3	12652.6	17579.2	14207	9354.28	11063.9	11064.2	-472.557	4787.76	3856.56
98.5047	4034.06	1999.58	1922.76	46247.4	47498.6	38722.8	12554.6	17498.1	14120.2	9323.11	11049	11041.1	-351.305	4933.98	3977.94
98.6267	4050.49	1997.79	1928.64	46115.5	47387.6	38611.5	12457	17417.5	14033.5	9291.81	11034.5	11018	-229.345	5080.91	4099.59
98.7486	4066.98	1996.13	1934.54	45983.6	47276.4	38500.2	12359.7	17337.5	13947	9260.45	11020.2	10995	-106.743	5228.48	4221.61
98.8705	4083.52	1994.54	1940.41	45851.7	47165.1	38388.9	12262.4	17257.8	13860.6	9229.04	11006	10972.1	16.4548	5376.76	4344.15
98.9925	4100.15	1992.91	1946.23	45719.7	47054	38277.6	12165	17178.5	13774.1	9197.51	10991.8	10949	140.196	5525.96	4467.34
99.1144	4116.95	1991.12	1951.97	45587.5	46943.2	38166.4	12067.3	17099.4	13687.6	9165.79	10977.7	10925.8	264.423	5676.31	4591.26
99.2363	4134.02	1989.02	1957.63	45455.1	46832.9	38055.2	11969.3	17020.6	13600.9	9133.78	10963.6	10902.5	389.107	5828.12	4716
99.3583	4151.42	1986.47	1963.24	45322.4	46723.3	37944.1	11870.8	16942	13514	9101.43	10949.7	10878.9	514.268	5981.63	4841.55
99.4802	4169.25	1983.39	1968.88	45189.2	46614.5	37833	11771.7	16863.6	13426.7	9068.64	10936	10854.9	639.938	6137.08	4967.93
99.6021	4187.62	1979.7	1974.58	45055.5	46506.5	37721.8	11672.1	16785.5	13339.1	9035.32	10922.6	10830.7	766.158	6294.6	5095.15
99.7241	4206.58	1975.38	1980.39	44921.2	46399.5	37610.4	11571.8	16707.5	13251.1	9001.45	10909.6	10806.1	892.976	6454.26	5223.23
99.846	4226.22	1970.44	1986.29	44786.3	46293.3	37499	11470.8	16629.7	13162.8	8967.01	10897	10781.2	1020.38	6616.07	5352.2

## Sheet: SI Fig 6 - DSF Myc tag
Derivative of temperatures with respect to time of T3A with and without Myc tag
Temperature	T3A				Temperature	T3A-Myc
24.9982	-738.782	-1255.69	-981.138		25.0006	-203.022	-426.517	-374.763
25.1385	-798.508	-1317.77	-1025.06		25.1409	-225.921	-439.799	-396.342
25.2788	-858.514	-1380.04	-1069.02		25.2811	-249.185	-453.128	-417.966
25.419	-918.909	-1442.71	-1113.19		25.4214	-272.866	-466.596	-439.705
25.5593	-979.728	-1505.9	-1157.66		25.5616	-296.984	-480.272	-461.606
25.6996	-1040.94	-1569.63	-1202.45		25.7019	-321.528	-494.199	-483.692
25.8399	-1102.42	-1633.84	-1247.49		25.8422	-346.457	-508.394	-505.96
25.9802	-1163.98	-1698.31	-1292.66		25.9824	-371.695	-522.839	-528.371
26.1205	-1225.32	-1762.72	-1337.7		26.1227	-397.125	-537.466	-550.841
26.2607	-1285.99	-1826.51	-1382.17		26.2629	-422.568	-552.124	-573.212
26.401	-1345.38	-1888.75	-1425.37		26.4032	-447.759	-566.507	-595.2
26.5413	-1402.58	-1947.87	-1466.05		26.5434	-472.409	-580.002	-616.276
26.6816	-1457.48	-2002.8	-1503.07		26.6837	-497.105	-592.038	-635.959
26.8219	-1509.57	-2059.44	-1539.53		26.8239	-526.969	-608.159	-656.045
26.9621	-1560.47	-2115.9	-1575.96		26.9642	-558.304	-625.195	-675.351
27.1024	-1610.08	-2171.3	-1612.01		27.1045	-590.725	-642.88	-693.491
27.2427	-1658.07	-2224.49	-1646.95		27.2447	-623.577	-661.004	-710.188
27.383	-1703.91	-2274.15	-1679.73		27.385	-655.988	-679.362	-725.308
27.5233	-1746.94	-2318.89	-1709.21		27.5252	-686.987	-697.66	-738.845
[truncated: 481 more rows]

## Sheet: SI Fig 7 - SS ds muts
Stability of trimeric ACE2 constructs with introduction of disulfide bonds to: ACE2, trimeric domain, or both and with R273Q mutation
[truncated: 11 more rows]
