# Supplementary material for: Development of an ultrahigh affinity, trimeric ACE2 biologic as a universal SARS-CoV-2 antagonist
Source: Commun Biol. 2025 Oct 6;8:1428. doi: 10.1038/s42003-025-08819-w (PMC12501226; doi:10.1038/s42003-025-08819-w)
Supplement: Supplementary file 8 — Supplementary Data 5 [file 42003_2025_8819_MOESM8_ESM.cif]

data_c18-ds2_refine
_cell.volume                      149864.499
_cell.length_a                    38.360
_cell.length_b                    58.078
_cell.length_c                    67.268
_cell.angle_beta                  90.000
_cell.angle_gamma                 90.000
_cell.angle_alpha                 90.000
_space_group.name_H-M_alt         'P 21 21 21'
_space_group.name_Hall            ' P 2ac 2ab'
_space_group.IT_number            19
_space_group.crystal_system       orthorhombic
_symmetry.Int_Tables_number       19
_symmetry.space_group_name_H-M    'P 21 21 21'
_symmetry.space_group_name_Hall   ' P 2ac 2ab'
_reflns.B_iso_Wilson_estimate     13.26
_refine.ls_percent_reflns_R_free  4.83
_refine.pdbx_overall_phase_error  19.0695
_refine.solvent_model_details     'FLAT BULK SOLVENT MODEL'
_refine.pdbx_ls_cross_valid_method 'FREE R-VALUE'
_refine.pdbx_refine_id            'X-RAY DIFFRACTION'
_refine.ls_R_factor_obs           0.1722
_refine.B_iso_mean                20.37
_refine.ls_number_reflns_R_free   1427
_refine.ls_percent_reflns_obs     97.40
_refine.ls_R_factor_R_work        0.1710
_refine.pdbx_solvent_shrinkage_radii 0.9000
_refine.ls_d_res_high             1.40
_refine.ls_number_reflns_obs      29539
_refine.pdbx_ls_sigma_F           1.36
_refine.ls_number_reflns_R_work   28112
_refine.ls_d_res_low              32.01
_refine.pdbx_stereochemistry_target_values 'GeoStd + Monomer Library + CDL v1.2'
_refine.ls_R_factor_R_free        0.1959
_refine.overall_SU_ML             0.1197
_refine.pdbx_solvent_vdw_probe_radii 1.1000
_exptl.method                     'X-RAY DIFFRACTION'
loop_
  _space_group_symop.id
  _space_group_symop.operation_xyz
   1 x,y,z
   2 x+1/2,-y+1/2,-z
   3 -x,y+1/2,-z+1/2
   4 -x+1/2,-y,z+1/2

loop_
  _software.pdbx_ordinal
  _software.name
  _software.version
  _software.type
  _software.contact_author
  _software.contact_author_email
  _software.location
  _software.classification
  _software.citation_id
  _software.language
   1 phenix.refine 1.20.1_4487 program 'Paul D. Adams' pdadams@lbl.gov https://www.phenix-online.org/ refinement phenix.refine Python/C++
   2 Phenix 1.20.1_4487 program 'Paul D. Adams' pdadams@lbl.gov https://www.phenix-online.org/ refinement phenix Python/C++

loop_
  _citation.id
  _citation.title
  _citation.journal_abbrev
  _citation.journal_volume
  _citation.page_first
  _citation.page_last
  _citation.year
  _citation.journal_id_ASTM
  _citation.journal_id_ISSN
  _citation.journal_id_CSD
   phenix.refine 'Towards automated crystallographic structure refinement with phenix.refine.' 'Acta Crystallogr., Sect. D: Biol. Crystallogr.' 68 352 67 2012 ABCRE6 0907-4449 0766
   phenix 'Macromolecular structure determination using X-rays, neutrons and electrons: recent developments in Phenix' 'Acta Crystallogr., Sect. D: Biol. Crystallogr.' 75 861 877 2019 ABCRE6 0907-4449 0766

loop_
  _refine_ls_restr.pdbx_refine_id
  _refine_ls_restr.type
  _refine_ls_restr.number
  _refine_ls_restr.dev_ideal
  _refine_ls_restr.weight
  _refine_ls_restr.pdbx_restraint_function
   'X-RAY DIFFRACTION' f_bond_d 1414 0.0100 ? ?
   'X-RAY DIFFRACTION' f_angle_d 1928 1.0943 ? ?
   'X-RAY DIFFRACTION' f_chiral_restr 207 0.0881 ? ?
   'X-RAY DIFFRACTION' f_plane_restr 251 0.0143 ? ?
   'X-RAY DIFFRACTION' f_dihedral_angle_d 213 8.0199 ? ?

loop_
  _refine_ls_shell.pdbx_refine_id
  _refine_ls_shell.d_res_high
  _refine_ls_shell.d_res_low
  _refine_ls_shell.number_reflns_R_work
  _refine_ls_shell.R_factor_R_work
  _refine_ls_shell.percent_reflns_obs
  _refine_ls_shell.R_factor_R_free
  _refine_ls_shell.number_reflns_R_free
   'X-RAY DIFFRACTION' 3.02 32.01 3049 0.1663 99.88 0.1836 163
   'X-RAY DIFFRACTION' 2.39 3.02 2949 0.1808 100.00 0.2114 131
   'X-RAY DIFFRACTION' 2.09 2.39 2896 0.1577 99.93 0.1737 144
   'X-RAY DIFFRACTION' 1.90 2.09 2895 0.1637 100.00 0.1882 134
   'X-RAY DIFFRACTION' 1.76 1.90 2848 0.1777 100.00 0.2061 150
   'X-RAY DIFFRACTION' 1.66 1.76 2864 0.1746 100.00 0.2075 146
   'X-RAY DIFFRACTION' 1.58 1.66 2836 0.1773 100.00 0.2472 156
   'X-RAY DIFFRACTION' 1.51 1.58 2853 0.1791 99.73 0.1934 143
   'X-RAY DIFFRACTION' 1.45 1.51 2613 0.1851 92.68 0.2224 134
   'X-RAY DIFFRACTION' 1.40 1.45 2309 0.1934 81.41 0.2393 126

loop_
  _struct_asym.id
   A
   B
   C
   D
   E
   F

loop_
  _struct_conn.id
  _struct_conn.conn_type_id
  _struct_conn.ptnr1_auth_comp_id
  _struct_conn.ptnr1_auth_asym_id
  _struct_conn.ptnr1_auth_seq_id
  _struct_conn.ptnr1_auth_atom_id
  _struct_conn.ptnr1_label_comp_id
  _struct_conn.ptnr1_label_asym_id
  _struct_conn.ptnr1_label_seq_id
  _struct_conn.ptnr1_label_atom_id
  _struct_conn.ptnr1_role
  _struct_conn.ptnr2_auth_comp_id
  _struct_conn.ptnr2_auth_asym_id
  _struct_conn.ptnr2_auth_seq_id
  _struct_conn.ptnr2_auth_atom_id
  _struct_conn.ptnr2_label_comp_id
  _struct_conn.ptnr2_label_asym_id
  _struct_conn.ptnr2_label_seq_id
  _struct_conn.ptnr2_label_atom_id
  _struct_conn.ptnr2_role
  _struct_conn.details
   C00001 disulf CYS A 31 SG CYS A 34 SG . CYS C 37 SG CYS D 40 SG . 'Comput. Cryst. Newsl. (2015), 6, 13-13.'
   C00002 disulf CYS A 31 SG CYS A 34 SG . CYS C 37 SG CYS D 40 SG . 'Comput. Cryst. Newsl. (2015), 6, 13-13.'
   C00003 disulf CYS A 37 SG CYS A 40 SG . CYS B 31 SG CYS C 34 SG . 'Comput. Cryst. Newsl. (2015), 6, 13-13.'
   C00004 disulf CYS B 37 SG CYS C 40 SG . CYS C 31 SG CYS D 34 SG . 'Comput. Cryst. Newsl. (2015), 6, 13-13.'

loop_
  _struct_ncs_ens.id
  _struct_ncs_ens.details
   ens_1 ?

loop_
  _struct_ncs_dom.pdbx_ens_id
  _struct_ncs_dom.id
  _struct_ncs_dom.details
   ens_1 d_1 '(chain "A" and (resid -2 through -1 or resid 1 through 3 or resid 5 through 8 or (resid 10 and (name N or name CA or name C or name O or name CB or name CG )) or resid 11 through 15 or (resid 16 and (name N or name CA or name C or name O or name CB )) or resid 17 through 23 or resid 25 through 28 or (resid 29 through 30 and (name N or name CA or name C or name O or name CB )) or resid 32 through 34 or (resid 38 through 39 and (name N or name CA or name C or name O or name CB )) or resid 40 through 53))'
   ens_1 d_2 '(chain "B" and (resid -2 through -1 or resid 1 through 3 or (resid 5 and (name N or name CA or name C or name O or name CB )) or resid 6 through 8 or (resid 10 and (name N or name CA or name C or name O or name CB or name CG )) or resid 11 through 15 or (resid 16 and (name N or name CA or name C or name O or name CB )) or resid 17 through 23 or resid 25 through 28 or (resid 29 through 30 and (name N or name CA or name C or name O or name CB )) or resid 32 through 34 or (resid 38 through 39 and (name N or name CA or name C or name O or name CB )) or resid 40 through 48 or (resid 49 and (name N or name CA or name C or name O or name CB or name CG or name CD )) or resid 50 through 51 or (resid 52 through 53 and (name N or name CA or name C or name O or name CB ))))'
   ens_1 d_3 '(chain "C" and (resid -2 through -1 or resid 1 through 3 or (resid 5 and (name N or name CA or name C or name O or name CB )) or resid 6 through 8 or resid 10 through 23 or resid 25 through 29 or (resid 30 and (name N or name CA or name C or name O or name CB )) or resid 32 through 34 or resid 38 through 48 or (resid 49 and (name N or name CA or name C or name O or name CB or name CG or name CD )) or resid 50 through 51 or (resid 52 through 53 and (name N or name CA or name C or name O or name CB ))))'

loop_
  _struct_ncs_ens_gen.ens_id
  _struct_ncs_ens_gen.dom_id_1
  _struct_ncs_ens_gen.dom_id_2
  _struct_ncs_ens_gen.oper_id
   ens_1 d_2 d_1 op_1
   ens_1 d_3 d_1 op_2

loop_
  _struct_ncs_dom_lim.pdbx_ens_id
  _struct_ncs_dom_lim.dom_id
  _struct_ncs_dom_lim.pdbx_component_id
  _struct_ncs_dom_lim.beg_label_alt_id
  _struct_ncs_dom_lim.beg_label_asym_id
  _struct_ncs_dom_lim.beg_label_comp_id
  _struct_ncs_dom_lim.beg_label_seq_id
  _struct_ncs_dom_lim.end_label_alt_id
  _struct_ncs_dom_lim.end_label_asym_id
  _struct_ncs_dom_lim.end_label_comp_id
  _struct_ncs_dom_lim.end_label_seq_id
   ens_1 d_1 1 . A GLY 1 . A GLY 2
   ens_1 d_1 2 . A SER 4 . A VAL 6
   ens_1 d_1 3 . A LEU 8 . A THR 11
   ens_1 d_1 4 . A GLN 13 . A TRP 26
   ens_1 d_1 5 . A ILE 28 . A GLN 33
   ens_1 d_1 6 . A GLU 35 . A TYR 37
   ens_1 d_1 7 . A GLN 41 . A PRO 56
   ens_1 d_2 1 . C GLY 1 . C GLY 2
   ens_1 d_2 2 . C SER 4 . C VAL 6
   ens_1 d_2 3 . C LEU 8 . C THR 11
   ens_1 d_2 4 . C GLN 13 . C TRP 26
   ens_1 d_2 5 . C ILE 28 . C GLN 33
   ens_1 d_2 6 . C GLU 35 . C TYR 37
   ens_1 d_2 7 . C GLN 41 . C PRO 56
   ens_1 d_3 1 . D GLY 1 . D GLY 2
   ens_1 d_3 2 . D SER 4 . D VAL 6
   ens_1 d_3 3 . D LEU 8 . D THR 11
   ens_1 d_3 4 . D GLN 13 . D TRP 26
   ens_1 d_3 5 . D ILE 28 . D GLN 33
   ens_1 d_3 6 . D GLU 35 . D TYR 37
   ens_1 d_3 7 . D GLN 41 . D PRO 56

loop_
  _struct_ncs_oper.id
  _struct_ncs_oper.code
  _struct_ncs_oper.matrix[1][1]
  _struct_ncs_oper.matrix[1][2]
  _struct_ncs_oper.matrix[1][3]
  _struct_ncs_oper.matrix[2][1]
  _struct_ncs_oper.matrix[2][2]
  _struct_ncs_oper.matrix[2][3]
  _struct_ncs_oper.matrix[3][1]
  _struct_ncs_oper.matrix[3][2]
  _struct_ncs_oper.matrix[3][3]
  _struct_ncs_oper.vector[1]
  _struct_ncs_oper.vector[2]
  _struct_ncs_oper.vector[3]
  _struct_ncs_oper.details
   op_1 given 0.414504834395 0.664413430643 -0.621884664101 0.809902190213 0.0423182332768 0.585036417174 0.415023113273 -0.746166174731 -0.520568780409 8.15021638826 -6.47634687906 26.7951103013 ?
   op_2 given 0.394654064154 0.797005006784 0.457199287848 0.6258167942 0.131168368464 -0.768861625529 -0.67275664972 0.589557357919 -0.447012988604 -9.47627210582 14.6404664744 22.3012487026 ?

loop_
  _refine_ls_restr_ncs.pdbx_ordinal
  _refine_ls_restr_ncs.pdbx_ens_id
  _refine_ls_restr_ncs.dom_id
  _refine_ls_restr_ncs.pdbx_refine_id
  _refine_ls_restr_ncs.pdbx_asym_id
  _refine_ls_restr_ncs.pdbx_type
  _refine_ls_restr_ncs.weight_position
  _refine_ls_restr_ncs.weight_B_iso
  _refine_ls_restr_ncs.rms_dev_position
  _refine_ls_restr_ncs.rms_dev_B_iso
  _refine_ls_restr_ncs.ncs_model_details
   1 ens_1 d_2 'X-RAY DIFFRACTION' 'A' 'Torsion NCS' ? ? 0.606406087447 ? ?
   2 ens_1 d_3 'X-RAY DIFFRACTION' 'A' 'Torsion NCS' ? ? 1.01125621153 ? ?

loop_
  _atom_type.symbol
  _atom_type.scat_dispersion_real
  _atom_type.scat_dispersion_imag
  _atom_type.scat_Cromer_Mann_a1
  _atom_type.scat_Cromer_Mann_a2
  _atom_type.scat_Cromer_Mann_a3
  _atom_type.scat_Cromer_Mann_a4
  _atom_type.scat_Cromer_Mann_b1
  _atom_type.scat_Cromer_Mann_b2
  _atom_type.scat_Cromer_Mann_b3
  _atom_type.scat_Cromer_Mann_b4
  _atom_type.scat_Cromer_Mann_c
  _atom_type.scat_source
  _atom_type.scat_dispersion_source
   H . . 0.51345 0.48472 . . 24.73122 6.32584 . . 0.0 
;
2-Gaussian fit: Grosse-Kunstleve RW, Sauter NK, Adams PD:
Newsletter of the IUCr Commission on Crystallographic Computing 2004, 3, 22-31.
;
 .
   C . . 3.54356 2.42580 . . 25.62398 1.50364 . . 0.0 
;
2-Gaussian fit: Grosse-Kunstleve RW, Sauter NK, Adams PD:
Newsletter of the IUCr Commission on Crystallographic Computing 2004, 3, 22-31.
;
 .
   S . . 9.55732 6.39887 . . 1.23737 29.19336 . . 0.0 
;
2-Gaussian fit: Grosse-Kunstleve RW, Sauter NK, Adams PD:
Newsletter of the IUCr Commission on Crystallographic Computing 2004, 3, 22-31.
;
 .
   O . . 4.49882 3.47563 . . 15.80542 1.70748 . . 0.0 
;
2-Gaussian fit: Grosse-Kunstleve RW, Sauter NK, Adams PD:
Newsletter of the IUCr Commission on Crystallographic Computing 2004, 3, 22-31.
;
 .
   N . . 4.01032 2.96436 . . 19.97189 1.75589 . . 0.0 
;
2-Gaussian fit: Grosse-Kunstleve RW, Sauter NK, Adams PD:
Newsletter of the IUCr Commission on Crystallographic Computing 2004, 3, 22-31.
;
 .

loop_
  _chem_comp.id
   ALA
   ARG
   ASN
   CYS
   GLN
   GLU
   GLY
   HIS
   HOH
   ILE
   LEU
   LYS
   MET
   PEG
   PHE
   PRO
   SER
   SO4
   THR
   TRP
   TYR
   VAL

loop_
  _atom_site.group_PDB
  _atom_site.id
  _atom_site.label_atom_id
  _atom_site.label_alt_id
  _atom_site.label_comp_id
  _atom_site.auth_asym_id
  _atom_site.auth_seq_id
  _atom_site.pdbx_PDB_ins_code
  _atom_site.Cartn_x
  _atom_site.Cartn_y
  _atom_site.Cartn_z
  _atom_site.occupancy
  _atom_site.B_iso_or_equiv
  _atom_site.type_symbol
  _atom_site.pdbx_formal_charge
  _atom_site.label_asym_id
  _atom_site.label_entity_id
  _atom_site.label_seq_id
  _atom_site.pdbx_PDB_model_num
   ATOM 1 N . GLY A -2 ? 24.45470 7.98379 3.59931 1.000 35.12793 N ? A ? 1 1
   ATOM 2 CA . GLY A -2 ? 23.19763 8.22253 4.38382 1.000 41.79736 C ? A ? 1 1
   ATOM 3 C . GLY A -2 ? 23.08145 9.63556 4.93953 1.000 43.52266 C ? A ? 1 1
   ATOM 4 O . GLY A -2 ? 23.83498 10.02414 5.82859 1.000 37.83300 O ? A ? 1 1
   ATOM 5 H1 . GLY A -2 ? 24.46490 7.14443 3.30356 1.000 42.16511 H ? A ? 1 1
   ATOM 6 H2 . GLY A -2 ? 24.48308 8.54259 2.90719 1.000 42.16511 H ? A ? 1 1
   ATOM 7 H3 . GLY A -2 ? 25.16150 8.12278 4.12202 1.000 42.16511 H ? A ? 1 1
   ATOM 8 HA2 . GLY A -2 ? 22.43221 8.06172 3.81008 1.000 50.16842 H ? A ? 1 1
   ATOM 9 HA3 . GLY A -2 ? 23.16875 7.60325 5.12984 1.000 50.16842 H ? A ? 1 1
   ATOM 10 N . GLY A -1 ? 22.12828 10.40269 4.40799 1.000 22.46523 N ? A ? 2 1
   ATOM 11 CA . GLY A -1 ? 21.93429 11.78867 4.79389 1.000 14.94884 C ? A ? 2 1
   ATOM 12 C . GLY A -1 ? 21.14257 11.93439 6.07545 1.000 13.09808 C ? A ? 2 1
   ATOM 13 O . GLY A -1 ? 20.78586 10.95865 6.73924 1.000 12.73588 O ? A ? 2 1
   ATOM 14 H . GLY A -1 ? 21.57239 10.13282 3.80986 1.000 26.96987 H ? A ? 2 1
   ATOM 15 HA2 . GLY A -1 ? 22.79918 12.20895 4.92127 1.000 17.95020 H ? A ? 2 1
   ATOM 16 HA3 . GLY A -1 ? 21.45831 12.25331 4.08788 1.000 17.95020 H ? A ? 2 1
   ATOM 17 N . SER A 0 ? 20.87485 13.18951 6.43539 1.000 11.50994 N ? A ? 3 1
   ATOM 18 C . SER A 0 ? 18.99769 14.46377 7.31102 1.000 11.59224 C ? A ? 3 1
   ATOM 19 O . SER A 0 ? 19.05743 15.23150 6.33742 1.000 11.45952 O ? A ? 3 1
   ATOM 20 CA A SER A 0 ? 20.14477 13.52764 7.65066 0.566 11.73896 C ? A ? 3 1
   ATOM 21 CB A SER A 0 ? 21.06205 14.18516 8.67472 0.566 16.94918 C ? A ? 3 1
   ATOM 22 OG A SER A 0 ? 21.95547 13.23075 9.22575 0.566 22.51687 O ? A ? 3 1
   ATOM 23 H A SER A 0 ? 21.11299 13.87807 5.97848 0.566 13.82353 H ? A ? 3 1
   ATOM 24 HA A SER A 0 ? 19.77062 12.72387 8.04418 0.566 14.09834 H ? A ? 3 1
   ATOM 25 HB2 A SER A 0 ? 21.57402 14.88451 8.23918 0.566 20.35061 H ? A ? 3 1
   ATOM 26 HB3 A SER A 0 ? 20.52292 14.56325 9.38696 0.566 20.35061 H ? A ? 3 1
   ATOM 27 HG A SER A 0 ? 22.45416 13.59810 9.79316 0.566 27.03184 H ? A ? 3 1
   ATOM 28 CA B SER A 0 ? 20.12748 13.50485 7.64372 0.434 12.14613 C ? A ? 3 1
   ATOM 29 CB B SER A 0 ? 21.01717 14.10660 8.72948 0.434 16.32225 C ? A ? 3 1
   ATOM 30 OG B SER A 0 ? 21.61076 15.31601 8.29745 0.434 11.23227 O ? A ? 3 1
   ATOM 31 H B SER A 0 ? 21.12034 13.88155 5.98771 0.434 13.82353 H ? A ? 3 1
   ATOM 32 HA B SER A 0 ? 19.73990 12.68935 7.99818 0.434 14.58695 H ? A ? 3 1
   ATOM 33 HB2 B SER A 0 ? 20.47648 14.28547 9.51469 0.434 19.59829 H ? A ? 3 1
   ATOM 34 HB3 B SER A 0 ? 21.71870 13.47302 8.94705 0.434 19.59829 H ? A ? 3 1
   ATOM 35 HG B SER A 0 ? 21.01557 15.88559 8.13335 0.434 13.49032 H ? A ? 3 1
   ATOM 36 N . SER A 1 ? 17.94989 14.40605 8.12317 1.000 10.30729 N ? A ? 4 1
   ATOM 37 CA . SER A 1 ? 16.80993 15.30880 7.99873 1.000 10.36325 C ? A ? 4 1
   ATOM 38 C . SER A 1 ? 16.61725 15.98675 9.34923 1.000 9.97877 C ? A ? 4 1
   ATOM 39 O . SER A 1 ? 17.55638 16.55280 9.91673 1.000 12.40268 O ? A ? 4 1
   ATOM 40 CB . SER A 1 ? 15.56279 14.59208 7.47890 1.000 14.09827 C ? A ? 4 1
   ATOM 41 OG . SER A 1 ? 15.15372 13.58673 8.35228 1.000 13.76636 O ? A ? 4 1
   ATOM 42 H . SER A 1 ? 17.87174 13.84225 8.76785 1.000 12.38034 H ? A ? 4 1
   ATOM 43 HA . SER A 1 ? 16.96676 15.99272 7.32899 1.000 12.44750 H ? A ? 4 1
   ATOM 44 HB2 . SER A 1 ? 14.84532 15.23830 7.38647 1.000 16.92952 H ? A ? 4 1
   ATOM 45 HB3 . SER A 1 ? 15.76524 14.19561 6.61709 1.000 16.92952 H ? A ? 4 1
   ATOM 46 HG . SER A 1 ? 14.47364 13.19983 8.04667 1.000 16.53123 H ? A ? 4 1
   ATOM 47 N . GLY A 2 ? 15.41760 15.95033 9.90499 1.000 10.54677 N ? A ? 5 1
   ATOM 48 CA . GLY A 2 ? 15.13875 16.67068 11.13694 1.000 11.80209 C ? A ? 5 1
   ATOM 49 C . GLY A 2 ? 13.63683 16.78507 11.34724 1.000 9.80076 C ? A ? 5 1
   ATOM 50 O . GLY A 2 ? 12.86917 16.02711 10.76401 1.000 9.93531 O ? A ? 5 1
   ATOM 51 H . GLY A 2 ? 14.74605 15.51567 9.58924 1.000 12.66772 H ? A ? 5 1
   ATOM 52 HA2 . GLY A 2 ? 15.52709 16.19928 11.89052 1.000 14.17411 H ? A ? 5 1
   ATOM 53 HA3 . GLY A 2 ? 15.51905 17.56189 11.09196 1.000 14.17411 H ? A ? 5 1
   ATOM 54 N . VAL A 3 ? 13.24756 17.73306 12.19167 1.000 10.41928 N ? A ? 6 1
   ATOM 55 CA . VAL A 3 ? 11.85066 17.95690 12.58924 1.000 8.45422 C ? A ? 6 1
   ATOM 56 C . VAL A 3 ? 11.54173 19.44109 12.43773 1.000 11.60594 C ? A ? 6 1
   ATOM 57 O . VAL A 3 ? 12.27314 20.28320 12.97125 1.000 11.21336 O ? A ? 6 1
   ATOM 58 CB . VAL A 3 ? 11.62229 17.51948 14.04776 1.000 10.01011 C ? A ? 6 1
   ATOM 59 CG1 . VAL A 3 ? 10.12864 17.63640 14.43010 1.000 9.78671 C ? A ? 6 1
   ATOM 60 CG2 . VAL A 3 ? 12.18497 16.12346 14.33858 1.000 10.87959 C ? A ? 6 1
   ATOM 61 H . VAL A 3 ? 13.79182 18.28409 12.56549 1.000 12.51473 H ? A ? 6 1
   ATOM 62 HA . VAL A 3 ? 11.25795 17.45803 12.00553 1.000 10.15665 H ? A ? 6 1
   ATOM 63 HB . VAL A 3 ? 12.11911 18.12613 14.61876 1.000 12.02372 H ? A ? 6 1
   ATOM 64 HG11 . VAL A 3 ? 9.99539 17.24340 15.30685 1.000 11.75564 H ? A ? 6 1
   ATOM 65 HG12 . VAL A 3 ? 9.87926 18.57366 14.44636 1.000 11.75564 H ? A ? 6 1
   ATOM 66 HG13 . VAL A 3 ? 9.59610 17.16380 13.77136 1.000 11.75564 H ? A ? 6 1
   ATOM 67 HG21 . VAL A 3 ? 11.92954 15.86082 15.23673 1.000 13.06710 H ? A ? 6 1
   ATOM 68 HG22 . VAL A 3 ? 11.82138 15.49594 13.69444 1.000 13.06710 H ? A ? 6 1
   ATOM 69 HG23 . VAL A 3 ? 13.15173 16.15086 14.26430 1.000 13.06710 H ? A ? 6 1
   ATOM 70 N . ARG A 4 ? 10.47659 19.75260 11.71662 1.000 9.75451 N ? A ? 7 1
   ATOM 71 C . ARG A 4 ? 8.74377 21.30390 12.41974 1.000 11.16675 C ? A ? 7 1
   ATOM 72 O . ARG A 4 ? 7.95838 20.37731 12.59312 1.000 12.01294 O ? A ? 7 1
   ATOM 73 H . ARG A 4 ? 10.00559 19.16927 11.29534 1.000 11.71701 H ? A ? 7 1
   ATOM 74 HA . ARG A 4 ? 10.66018 21.74591 11.82562 1.000 11.59062 H ? A ? 7 1
   ATOM 75 CA A ARG A 4 ? 9.98100 21.10922 11.55317 0.767 9.44156 C ? A ? 7 1
   ATOM 76 CB A ARG A 4 ? 9.63074 21.38178 10.09123 0.767 11.35266 C ? A ? 7 1
   ATOM 77 CG A ARG A 4 ? 10.83341 21.31581 9.16269 0.767 13.08348 C ? A ? 7 1
   ATOM 78 CD A ARG A 4 ? 11.75450 22.51622 9.34855 0.767 16.59531 C ? A ? 7 1
   ATOM 79 NE A ARG A 4 ? 11.02361 23.72824 9.01261 0.767 25.26447 N ? A ? 7 1
   ATOM 80 CZ A ARG A 4 ? 10.76349 24.12262 7.77302 0.767 30.29252 C ? A ? 7 1
   ATOM 81 NH1 A ARG A 4 ? 11.29875 23.50877 6.72519 0.767 37.52193 N ? A ? 7 1
   ATOM 82 NH2 A ARG A 4 ? 9.94665 25.15296 7.57785 0.767 35.96566 N ? A ? 7 1
   ATOM 83 HB2 A ARG A 4 ? 8.98780 20.71910 9.79394 0.767 13.63479 H ? A ? 7 1
   ATOM 84 HB3 A ARG A 4 ? 9.24802 22.27030 10.02079 0.767 13.63479 H ? A ? 7 1
   ATOM 85 HG2 A ARG A 4 ? 11.34076 20.51099 9.35180 0.767 15.71177 H ? A ? 7 1
   ATOM 86 HG3 A ARG A 4 ? 10.52771 21.30666 8.24217 0.767 15.71177 H ? A ? 7 1
   ATOM 87 HD2 A ARG A 4 ? 12.04659 22.56928 10.27200 0.767 19.92596 H ? A ? 7 1
   ATOM 88 HD3 A ARG A 4 ? 12.52275 22.43777 8.76157 0.767 19.92596 H ? A ? 7 1
   ATOM 89 HE A ARG A 4 ? 10.74211 24.22067 9.65903 0.767 30.32896 H ? A ? 7 1
   ATOM 90 HH11 A ARG A 4 ? 11.11762 23.77970 5.92933 0.767 45.03791 H ? A ? 7 1
   ATOM 91 HH12 A ARG A 4 ? 11.82675 22.84007 6.84204 0.767 45.03791 H ? A ? 7 1
   ATOM 92 HH21 A ARG A 4 ? 9.59377 25.55545 8.25096 0.767 43.17039 H ? A ? 7 1
   ATOM 93 HH22 A ARG A 4 ? 9.77106 25.41708 6.77847 0.767 43.17039 H ? A ? 7 1
   ATOM 94 CA B ARG A 4 ? 9.98895 21.11329 11.56310 0.233 9.64919 C ? A ? 7 1
   ATOM 95 CB B ARG A 4 ? 9.70972 21.41032 10.09360 0.233 11.80341 C ? A ? 7 1
   ATOM 96 CG B ARG A 4 ? 10.98878 21.31831 9.29348 0.233 15.89032 C ? A ? 7 1
   ATOM 97 CD B ARG A 4 ? 10.82470 21.56722 7.82523 0.233 24.26032 C ? A ? 7 1
   ATOM 98 NE B ARG A 4 ? 12.08840 21.28700 7.15568 0.233 26.61832 N ? A ? 7 1
   ATOM 99 CZ B ARG A 4 ? 13.10817 22.13158 7.09397 0.233 13.69742 C ? A ? 7 1
   ATOM 100 NH1 B ARG A 4 ? 13.02370 23.35695 7.58649 0.233 25.50337 N ? A ? 7 1
   ATOM 101 NH2 B ARG A 4 ? 14.24075 21.73502 6.53006 0.233 5.74183 N ? A ? 7 1
   ATOM 102 HB2 B ARG A 4 ? 9.07676 20.76329 9.74486 0.233 14.17569 H ? A ? 7 1
   ATOM 103 HB3 B ARG A 4 ? 9.35045 22.30696 10.00488 0.233 14.17569 H ? A ? 7 1
   ATOM 104 HG2 B ARG A 4 ? 11.61428 21.97739 9.63298 0.233 19.07997 H ? A ? 7 1
   ATOM 105 HG3 B ARG A 4 ? 11.35635 20.42687 9.39895 0.233 19.07997 H ? A ? 7 1
   ATOM 106 HD2 B ARG A 4 ? 10.13964 20.98265 7.46485 0.233 29.12398 H ? A ? 7 1
   ATOM 107 HD3 B ARG A 4 ? 10.58429 22.49428 7.67142 0.233 29.12398 H ? A ? 7 1
   ATOM 108 HE B ARG A 4 ? 12.17869 20.52137 6.77455 0.233 31.95358 H ? A ? 7 1
   ATOM 109 HH11 B ARG A 4 ? 13.69798 23.88831 7.53549 0.233 30.61564 H ? A ? 7 1
   ATOM 110 HH12 B ARG A 4 ? 12.29452 23.62193 7.95754 0.233 30.61564 H ? A ? 7 1
   ATOM 111 HH21 B ARG A 4 ? 14.30643 20.93930 6.21052 0.233 6.90179 H ? A ? 7 1
   ATOM 112 HH22 B ARG A 4 ? 14.90968 22.27353 6.48383 0.233 6.90179 H ? A ? 7 1
   ATOM 113 N . LEU A 5 ? 8.56766 22.52011 12.95255 1.000 10.97939 N ? A ? 8 1
   ATOM 114 CA . LEU A 5 ? 7.51320 22.79519 13.91641 1.000 11.66543 C ? A ? 8 1
   ATOM 115 C . LEU A 5 ? 6.65997 23.99681 13.54452 1.000 9.61169 C ? A ? 8 1
   ATOM 116 O . LEU A 5 ? 7.15423 25.00506 13.02565 1.000 12.14470 O ? A ? 8 1
   ATOM 117 CB . LEU A 5 ? 8.12543 23.15534 15.31125 1.000 25.98363 C ? A ? 8 1
   ATOM 118 H . LEU A 5 ? 9.05491 23.20339 12.76465 1.000 13.18686 H ? A ? 8 1
   ATOM 119 HA . LEU A 5 ? 6.95327 22.00330 13.93356 1.000 14.01010 H ? A ? 8 1
   ATOM 120 N . TRP A 6 ? 5.36769 23.87204 13.83203 1.000 8.84191 N ? A ? 9 1
   ATOM 121 CA . TRP A 6 ? 4.41526 24.96347 13.76705 1.000 8.40014 C ? A ? 9 1
   ATOM 122 C . TRP A 6 ? 3.51978 24.91777 14.99408 1.000 8.67985 C ? A ? 9 1
   ATOM 123 O . TRP A 6 ? 3.21805 23.85987 15.52604 1.000 10.01556 O ? A ? 9 1
   ATOM 124 CB . TRP A 6 ? 3.50097 24.85044 12.53756 1.000 9.74174 C ? A ? 9 1
   ATOM 125 CG . TRP A 6 ? 4.18343 25.18128 11.27519 1.000 9.73801 C ? A ? 9 1
   ATOM 126 CD1 . TRP A 6 ? 4.20402 26.36836 10.66889 1.000 10.03408 C ? A ? 9 1
   ATOM 127 CD2 . TRP A 6 ? 4.95770 24.29132 10.45092 1.000 11.03973 C ? A ? 9 1
   ATOM 128 NE1 . TRP A 6 ? 4.94611 26.31777 9.51350 1.000 12.08368 N ? A ? 9 1
   ATOM 129 CE2 . TRP A 6 ? 5.41148 25.03556 9.35934 1.000 11.22216 C ? A ? 9 1
   ATOM 130 CE3 . TRP A 6 ? 5.31163 22.94943 10.54785 1.000 9.70001 C ? A ? 9 1
   ATOM 131 CZ2 . TRP A 6 ? 6.21291 24.48901 8.36086 1.000 11.70031 C ? A ? 9 1
   ATOM 132 CZ3 . TRP A 6 ? 6.09920 22.40074 9.54686 1.000 12.67587 C ? A ? 9 1
   ATOM 133 CH2 . TRP A 6 ? 6.52754 23.15737 8.47826 1.000 13.31812 C ? A ? 9 1
   ATOM 134 H . TRP A 6 ? 5.00715 23.13086 14.07752 1.000 10.62189 H ? A ? 9 1
   ATOM 135 HA . TRP A 6 ? 4.90641 25.79945 13.73856 1.000 10.09176 H ? A ? 9 1
   ATOM 136 HB2 . TRP A 6 ? 3.17542 23.93914 12.47087 1.000 11.70168 H ? A ? 9 1
   ATOM 137 HB3 . TRP A 6 ? 2.75559 25.46214 12.64305 1.000 11.70168 H ? A ? 9 1
   ATOM 138 HD1 . TRP A 6 ? 3.77347 27.12939 10.98570 1.000 12.05248 H ? A ? 9 1
   ATOM 139 HE1 . TRP A 6 ? 5.09349 26.97552 8.97942 1.000 14.51201 H ? A ? 9 1
   ATOM 140 HE3 . TRP A 6 ? 5.02691 22.43266 11.26672 1.000 11.65161 H ? A ? 9 1
   ATOM 141 HZ2 . TRP A 6 ? 6.52059 25.00127 7.64825 1.000 14.05197 H ? A ? 9 1
   ATOM 142 HZ3 . TRP A 6 ? 6.34290 21.50470 9.59798 1.000 15.22264 H ? A ? 9 1
   ATOM 143 HH2 . TRP A 6 ? 7.04423 22.75511 7.81788 1.000 15.99334 H ? A ? 9 1
   ATOM 144 N . ALA A 7 ? 3.04250 26.10211 15.39486 1.000 11.86579 N ? A ? 10 1
   ATOM 145 CA . ALA A 7 ? 2.13847 26.17049 16.52485 1.000 10.32356 C ? A ? 10 1
   ATOM 146 C . ALA A 7 ? 0.72231 25.77489 16.14585 1.000 11.59599 C ? A ? 10 1
   ATOM 147 O . ALA A 7 ? 0.01668 25.17881 16.95097 1.000 13.77720 O ? A ? 10 1
   ATOM 148 CB . ALA A 7 ? 2.12392 27.57050 17.14661 1.000 13.01487 C ? A ? 10 1
   ATOM 149 H . ALA A 7 ? 3.22804 26.85915 15.03145 1.000 14.25054 H ? A ? 10 1
   ATOM 150 HA . ALA A 7 ? 2.46705 25.55543 17.19913 1.000 12.39987 H ? A ? 10 1
   ATOM 151 HB1 . ALA A 7 ? 1.49662 27.58100 17.88639 1.000 15.62944 H ? A ? 10 1
   ATOM 152 HB2 . ALA A 7 ? 3.01489 27.78376 17.46537 1.000 15.62944 H ? A ? 10 1
   ATOM 153 HB3 . ALA A 7 ? 1.85127 28.21257 16.47258 1.000 15.62944 H ? A ? 10 1
   ATOM 154 N . THR A 8 ? 0.29309 26.10046 14.93894 1.000 10.73409 N ? A ? 11 1
   ATOM 155 CA . THR A 8 ? -1.07500 25.88952 14.53325 1.000 10.66052 C ? A ? 11 1
   ATOM 156 C . THR A 8 ? -1.12093 25.17132 13.19770 1.000 9.45690 C ? A ? 11 1
   ATOM 157 O . THR A 8 ? -0.18871 25.24066 12.39399 1.000 9.86768 O ? A ? 11 1
   ATOM 158 CB . THR A 8 ? -1.87507 27.19277 14.36959 1.000 10.21944 C ? A ? 11 1
   ATOM 159 OG1 . THR A 8 ? -1.28424 27.98690 13.34590 1.000 12.91625 O ? A ? 11 1
   ATOM 160 CG2 . THR A 8 ? -1.95036 27.97332 15.70148 1.000 12.95449 C ? A ? 11 1
   ATOM 161 H . THR A 8 ? 0.78802 26.45123 14.32935 1.000 12.89251 H ? A ? 11 1
   ATOM 162 HA . THR A 8 ? -1.49102 25.34959 15.22340 1.000 12.80422 H ? A ? 11 1
   ATOM 163 HB . THR A 8 ? -2.78794 26.98636 14.11470 1.000 12.27492 H ? A ? 11 1
   ATOM 164 HG1 . THR A 8 ? -1.75508 28.66762 13.20259 1.000 15.51109 H ? A ? 11 1
   ATOM 165 HG21 . THR A 8 ? -2.47457 28.78091 15.58356 1.000 15.55698 H ? A ? 11 1
   ATOM 166 HG22 . THR A 8 ? -2.36677 27.42466 16.38448 1.000 15.55698 H ? A ? 11 1
   ATOM 167 HG23 . THR A 8 ? -1.05823 28.21702 15.99409 1.000 15.55698 H ? A ? 11 1
   ATOM 168 N . ARG A 9 ? -2.21226 24.44830 13.01224 1.000 8.13544 N ? A ? 12 1
   ATOM 169 C . ARG A 9 ? -2.59210 24.82726 10.60991 1.000 9.54369 C ? A ? 12 1
   ATOM 170 O . ARG A 9 ? -2.10505 24.60107 9.49219 1.000 10.28033 O ? A ? 12 1
   ATOM 171 CA A ARG A 9 ? -2.47743 23.80333 11.73026 0.591 7.45843 C ? A ? 12 1
   ATOM 172 CB A ARG A 9 ? -3.77129 23.00396 11.86372 0.591 8.18204 C ? A ? 12 1
   ATOM 173 CG A ARG A 9 ? -4.29435 22.37112 10.59205 0.591 10.87477 C ? A ? 12 1
   ATOM 174 CD A ARG A 9 ? -5.30324 21.27340 10.91965 0.591 9.97263 C ? A ? 12 1
   ATOM 175 NE A ARG A 9 ? -4.66382 20.13037 11.56468 0.591 9.89540 N ? A ? 12 1
   ATOM 176 CZ A ARG A 9 ? -3.99790 19.19509 10.90532 0.591 8.92034 C ? A ? 12 1
   ATOM 177 NH1 A ARG A 9 ? -3.99710 19.15946 9.58439 0.591 10.48746 N ? A ? 12 1
   ATOM 178 NH2 A ARG A 9 ? -3.29059 18.30024 11.59345 0.591 13.22162 N ? A ? 12 1
   ATOM 179 H A ARG A 9 ? -2.81724 24.31262 13.60822 0.591 9.77412 H ? A ? 12 1
   ATOM 180 HA A ARG A 9 ? -1.74984 23.20470 11.49970 0.591 8.96171 H ? A ? 12 1
   ATOM 181 HB2 A ARG A 9 ? -3.62042 22.28706 12.49948 0.591 9.83004 H ? A ? 12 1
   ATOM 182 HB3 A ARG A 9 ? -4.46275 23.59928 12.19294 0.591 9.83004 H ? A ? 12 1
   ATOM 183 HG2 A ARG A 9 ? -4.73488 23.04472 10.05066 0.591 13.06132 H ? A ? 12 1
   ATOM 184 HG3 A ARG A 9 ? -3.55835 21.97748 10.09783 0.591 13.06132 H ? A ? 12 1
   ATOM 185 HD2 A ARG A 9 ? -5.97638 21.62606 11.52249 0.591 11.97875 H ? A ? 12 1
   ATOM 186 HD3 A ARG A 9 ? -5.72049 20.96625 10.09961 0.591 11.97875 H ? A ? 12 1
   ATOM 187 HE A ARG A 9 ? -4.72294 20.06075 12.41981 0.591 11.88607 H ? A ? 12 1
   ATOM 188 HH11 A ARG A 9 ? -4.43424 19.75045 9.13803 0.591 12.59655 H ? A ? 12 1
   ATOM 189 HH12 A ARG A 9 ? -3.55944 18.54528 9.17107 0.591 12.59655 H ? A ? 12 1
   ATOM 190 HH21 A ARG A 9 ? -3.27152 18.33579 12.45251 0.591 15.87754 H ? A ? 12 1
   ATOM 191 HH22 A ARG A 9 ? -2.85303 17.68699 11.17864 0.591 15.87754 H ? A ? 12 1
   ATOM 192 CA B ARG A 9 ? -2.46331 23.80143 11.72996 0.409 7.33990 C ? A ? 12 1
   ATOM 193 CB B ARG A 9 ? -3.73277 22.95456 11.81675 0.409 8.64674 C ? A ? 12 1
   ATOM 194 CG B ARG A 9 ? -3.60100 21.66220 12.63421 0.409 5.94911 C ? A ? 12 1
   ATOM 195 CD B ARG A 9 ? -4.79727 20.75907 12.44192 0.409 9.16262 C ? A ? 12 1
   ATOM 196 NE B ARG A 9 ? -4.94432 20.37817 11.04293 0.409 7.66806 N ? A ? 12 1
   ATOM 197 CZ B ARG A 9 ? -4.16592 19.50654 10.42100 0.409 12.59122 C ? A ? 12 1
   ATOM 198 NH1 B ARG A 9 ? -3.26057 18.79702 11.07075 0.409 7.89448 N ? A ? 12 1
   ATOM 199 NH2 B ARG A 9 ? -4.29451 19.35305 9.11111 0.409 11.14619 N ? A ? 12 1
   ATOM 200 H B ARG A 9 ? -2.82090 24.31496 13.60502 0.409 9.77412 H ? A ? 12 1
   ATOM 201 HA B ARG A 9 ? -1.71693 23.21764 11.52259 0.409 8.81947 H ? A ? 12 1
   ATOM 202 HB2 B ARG A 9 ? -4.42968 23.48871 12.22894 0.409 10.38769 H ? A ? 12 1
   ATOM 203 HB3 B ARG A 9 ? -3.99545 22.70339 10.91740 0.409 10.38769 H ? A ? 12 1
   ATOM 204 HG2 B ARG A 9 ? -2.80780 21.18179 12.34971 0.409 7.15053 H ? A ? 12 1
   ATOM 205 HG3 B ARG A 9 ? -3.53475 21.88353 13.57630 0.409 7.15053 H ? A ? 12 1
   ATOM 206 HD2 B ARG A 9 ? -4.68167 19.95315 12.96921 0.409 11.00674 H ? A ? 12 1
   ATOM 207 HD3 B ARG A 9 ? -5.60156 21.22475 12.71969 0.409 11.00674 H ? A ? 12 1
   ATOM 208 HE B ARG A 9 ? -5.57860 20.74375 10.59166 0.409 9.21327 H ? A ? 12 1
   ATOM 209 HH11 B ARG A 9 ? -3.16536 18.89540 11.91978 0.409 9.48497 H ? A ? 12 1
   ATOM 210 HH12 B ARG A 9 ? -2.76642 18.23677 10.64469 0.409 9.48497 H ? A ? 12 1
   ATOM 211 HH21 B ARG A 9 ? -4.87651 19.81583 8.67901 0.409 13.38703 H ? A ? 12 1
   ATOM 212 HH22 B ARG A 9 ? -3.79596 18.79064 8.69308 0.409 13.38703 H ? A ? 12 1
   ATOM 213 N . GLN A 10 ? -3.24427 25.95802 10.88408 1.000 10.70644 N ? A ? 13 1
   ATOM 214 CA . GLN A 10 ? -3.42403 27.02997 9.90712 1.000 12.54192 C ? A ? 13 1
   ATOM 215 C . GLN A 10 ? -2.08903 27.48925 9.34821 1.000 10.51389 C ? A ? 13 1
   ATOM 216 O . GLN A 10 ? -1.91003 27.56975 8.12431 1.000 14.50722 O ? A ? 13 1
   ATOM 217 CB . GLN A 10 ? -4.15589 28.17383 10.63600 1.000 20.64253 C ? A ? 13 1
   ATOM 218 CG . GLN A 10 ? -4.33531 29.50816 9.91933 1.000 20.08941 C ? A ? 13 1
   ATOM 219 CD . GLN A 10 ? -4.93416 30.58468 10.84298 1.000 18.21047 C ? A ? 13 1
   ATOM 220 OE1 . GLN A 10 ? -4.21836 31.40666 11.43062 1.000 22.69199 O ? A ? 13 1
   ATOM 221 NE2 . GLN A 10 ? -6.24005 30.57514 10.97550 1.000 19.96621 N ? A ? 13 1
   ATOM 222 H . GLN A 10 ? -3.60084 26.13368 11.64670 1.000 12.85932 H ? A ? 13 1
   ATOM 223 HA . GLN A 10 ? -3.95091 26.73227 9.14905 1.000 15.06189 H ? A ? 13 1
   ATOM 224 HB2 . GLN A 10 ? -5.04675 27.85800 10.85401 1.000 24.78263 H ? A ? 13 1
   ATOM 225 HB3 . GLN A 10 ? -3.66297 28.36390 11.44951 1.000 24.78263 H ? A ? 13 1
   ATOM 226 HG2 . GLN A 10 ? -3.47157 29.82188 9.60878 1.000 24.11889 H ? A ? 13 1
   ATOM 227 HG3 . GLN A 10 ? -4.93479 29.38751 9.16636 1.000 24.11889 H ? A ? 13 1
   ATOM 228 HE21 . GLN A 10 ? -6.71037 29.98869 10.55780 1.000 23.97105 H ? A ? 13 1
   ATOM 229 HE22 . GLN A 10 ? -6.62532 31.15534 11.48001 1.000 23.97105 H ? A ? 13 1
   ATOM 230 N . ALA A 11 ? -1.11857 27.71691 10.22857 1.000 10.23058 N ? A ? 14 1
   ATOM 231 CA . ALA A 11 ? 0.19614 28.15704 9.78592 1.000 11.12539 C ? A ? 14 1
   ATOM 232 C . ALA A 11 ? 0.93707 27.04858 9.05341 1.000 9.42523 C ? A ? 14 1
   ATOM 233 O . ALA A 11 ? 1.54838 27.29659 8.00735 1.000 11.11038 O ? A ? 14 1
   ATOM 234 CB . ALA A 11 ? 1.02178 28.67038 10.95583 1.000 12.35171 C ? A ? 14 1
   ATOM 235 H . ALA A 11 ? -1.19567 27.62460 11.08011 1.000 12.28829 H ? A ? 14 1
   ATOM 236 HA . ALA A 11 ? 0.07289 28.89688 9.17082 1.000 13.36206 H ? A ? 14 1
   ATOM 237 HB1 . ALA A 11 ? 1.88028 28.97822 10.62550 1.000 14.83365 H ? A ? 14 1
   ATOM 238 HB2 . ALA A 11 ? 0.54807 29.40341 11.37911 1.000 14.83365 H ? A ? 14 1
   ATOM 239 HB3 . ALA A 11 ? 1.15121 27.94924 11.59152 1.000 14.83365 H ? A ? 14 1
   ATOM 240 N . MET A 12 ? 0.88540 25.83182 9.58343 1.000 8.09739 N ? A ? 15 1
   ATOM 241 CA . MET A 12 ? 1.53929 24.70313 8.93569 1.000 8.29586 C ? A ? 15 1
   ATOM 242 C . MET A 12 ? 1.08296 24.53637 7.49185 1.000 8.35666 C ? A ? 15 1
   ATOM 243 O . MET A 12 ? 1.90656 24.30850 6.59760 1.000 8.72214 O ? A ? 15 1
   ATOM 244 CB . MET A 12 ? 1.25157 23.43659 9.73360 1.000 8.35809 C ? A ? 15 1
   ATOM 245 CG . MET A 12 ? 1.95910 22.26592 9.10160 1.000 8.39380 C ? A ? 15 1
   ATOM 246 SD . MET A 12 ? 0.89392 21.31722 7.97754 1.000 10.32367 S ? A ? 15 1
   ATOM 247 CE . MET A 12 ? -0.39134 20.66967 9.04460 1.000 10.09403 C ? A ? 15 1
   ATOM 248 H . MET A 12 ? 0.47947 25.63341 10.31518 1.000 9.72846 H ? A ? 15 1
   ATOM 249 HA . MET A 12 ? 2.49638 24.86083 8.93253 1.000 9.96662 H ? A ? 15 1
   ATOM 250 HB2 . MET A 12 ? 1.57236 23.54263 10.64286 1.000 10.04130 H ? A ? 15 1
   ATOM 251 HB3 . MET A 12 ? 0.29753 23.26136 9.73670 1.000 10.04130 H ? A ? 15 1
   ATOM 252 HG2 . MET A 12 ? 2.71621 22.59324 8.59116 1.000 10.08415 H ? A ? 15 1
   ATOM 253 HG3 . MET A 12 ? 2.26443 21.66709 9.80094 1.000 10.08415 H ? A ? 15 1
   ATOM 254 HE1 . MET A 12 ? -0.99260 20.12061 8.51742 1.000 12.12443 H ? A ? 15 1
   ATOM 255 HE2 . MET A 12 ? 0.01769 20.13534 9.74323 1.000 12.12443 H ? A ? 15 1
   ATOM 256 HE3 . MET A 12 ? -0.87875 21.41064 9.43741 1.000 12.12443 H ? A ? 15 1
   ATOM 257 N . LEU A 13 ? -0.21811 24.61765 7.23834 1.000 8.71202 N ? A ? 16 1
   ATOM 258 CA . LEU A 13 ? -0.72103 24.30919 5.90452 1.000 10.17171 C ? A ? 16 1
   ATOM 259 C . LEU A 13 ? -0.24156 25.30161 4.87851 1.000 11.71358 C ? A ? 16 1
   ATOM 260 O . LEU A 13 ? -0.13026 24.94626 3.69789 1.000 13.78315 O ? A ? 16 1
   ATOM 261 CB . LEU A 13 ? -2.24406 24.20371 5.90128 1.000 10.65617 C ? A ? 16 1
   ATOM 262 CG . LEU A 13 ? -2.74020 22.93750 6.60963 1.000 11.23945 C ? A ? 16 1
   ATOM 263 CD1 . LEU A 13 ? -4.23590 23.05322 6.86474 1.000 14.35711 C ? A ? 16 1
   ATOM 264 CD2 . LEU A 13 ? -2.44882 21.64953 5.85509 1.000 12.20075 C ? A ? 16 1
   ATOM 265 H . LEU A 13 ? -0.82027 24.84446 7.80891 1.000 10.46602 H ? A ? 16 1
   ATOM 266 HA . LEU A 13 ? -0.38087 23.43766 5.64833 1.000 12.21764 H ? A ? 16 1
   ATOM 267 HB2 . LEU A 13 ? -2.61603 24.97316 6.36006 1.000 12.79900 H ? A ? 16 1
   ATOM 268 HB3 . LEU A 13 ? -2.55822 24.18062 4.98385 1.000 12.79900 H ? A ? 16 1
   ATOM 269 HG . LEU A 13 ? -2.25209 22.87091 7.44522 1.000 13.49894 H ? A ? 16 1
   ATOM 270 HD11 . LEU A 13 ? -4.54685 22.24078 7.29388 1.000 17.24013 H ? A ? 16 1
   ATOM 271 HD12 . LEU A 13 ? -4.39981 23.81560 7.44163 1.000 17.24013 H ? A ? 16 1
   ATOM 272 HD13 . LEU A 13 ? -4.69225 23.17531 6.01755 1.000 17.24013 H ? A ? 16 1
   ATOM 273 HD21 . LEU A 13 ? -2.88043 20.91102 6.31249 1.000 14.65249 H ? A ? 16 1
   ATOM 274 HD22 . LEU A 13 ? -2.79500 21.72718 4.95231 1.000 14.65249 H ? A ? 16 1
   ATOM 275 HD23 . LEU A 13 ? -1.48950 21.50807 5.83047 1.000 14.65249 H ? A ? 16 1
   ATOM 276 N . GLY A 14 ? 0.07464 26.52794 5.28641 1.000 10.02595 N ? A ? 17 1
   ATOM 277 CA . GLY A 14 ? 0.57992 27.52050 4.35086 1.000 12.68761 C ? A ? 17 1
   ATOM 278 C . GLY A 14 ? 2.03177 27.36243 3.98755 1.000 12.27001 C ? A ? 17 1
   ATOM 279 O . GLY A 14 ? 2.46943 27.93135 2.97492 1.000 14.58855 O ? A ? 17 1
   ATOM 280 H . GLY A 14 ? 0.00502 26.80654 6.09705 1.000 12.04274 H ? A ? 17 1
   ATOM 281 HA2 . GLY A 14 ? 0.06222 27.46814 3.53224 1.000 15.23672 H ? A ? 17 1
   ATOM 282 HA3 . GLY A 14 ? 0.46623 28.40145 4.74062 1.000 15.23672 H ? A ? 17 1
   ATOM 283 N . GLN A 15 ? 2.77817 26.54497 4.74870 1.000 9.75471 N ? A ? 18 1
   ATOM 284 CA . GLN A 15 ? 4.21700 26.43490 4.57944 1.000 11.31008 C ? A ? 18 1
   ATOM 285 C . GLN A 15 ? 4.71142 25.00846 4.40948 1.000 10.52351 C ? A ? 18 1
   ATOM 286 O . GLN A 15 ? 5.90739 24.80026 4.12587 1.000 10.92845 O ? A ? 18 1
   ATOM 287 CB . GLN A 15 ? 4.91923 27.08367 5.78139 1.000 12.97877 C ? A ? 18 1
   ATOM 288 CG . GLN A 15 ? 4.77690 28.59766 5.79553 1.000 18.75176 C ? A ? 18 1
   ATOM 289 CD . GLN A 15 ? 5.41534 29.26784 7.00755 1.000 27.39942 C ? A ? 18 1
   ATOM 290 OE1 . GLN A 15 ? 5.71712 28.62546 8.00576 1.000 24.30904 O ? A ? 18 1
   ATOM 291 NE2 . GLN A 15 ? 5.67053 30.56389 6.89236 1.000 51.56092 N ? A ? 18 1
   ATOM 292 H . GLN A 15 ? 2.46230 26.04394 5.37224 1.000 11.71725 H ? A ? 18 1
   ATOM 293 HA . GLN A 15 ? 4.48578 26.91607 3.78124 1.000 13.58369 H ? A ? 18 1
   ATOM 294 HB2 . GLN A 15 ? 4.53010 26.73725 6.59960 1.000 15.58612 H ? A ? 18 1
   ATOM 295 HB3 . GLN A 15 ? 5.86496 26.87070 5.74769 1.000 15.58612 H ? A ? 18 1
   ATOM 296 HG2 . GLN A 15 ? 5.20175 28.95795 5.00143 1.000 22.51371 H ? A ? 18 1
   ATOM 297 HG3 . GLN A 15 ? 3.83317 28.82186 5.79759 1.000 22.51371 H ? A ? 18 1
   ATOM 298 HE21 . GLN A 15 ? 5.47632 30.97729 6.16368 1.000 61.88470 H ? A ? 18 1
   ATOM 299 HE22 . GLN A 15 ? 6.03025 30.99110 7.54634 1.000 61.88470 H ? A ? 18 1
   ATOM 300 N . VAL A 16 ? 3.84892 24.00994 4.53977 1.000 10.46515 N ? A ? 19 1
   ATOM 301 CA . VAL A 16 ? 4.33310 22.63702 4.63098 1.000 12.20754 C ? A ? 19 1
   ATOM 302 C . VAL A 16 ? 4.91166 22.16676 3.31118 1.000 11.46566 C ? A ? 19 1
   ATOM 303 O . VAL A 16 ? 5.70483 21.22053 3.30761 1.000 11.83505 O ? A ? 19 1
   ATOM 304 CB . VAL A 16 ? 3.23492 21.72952 5.21654 1.000 11.78980 C ? A ? 19 1
   ATOM 305 CG1 . VAL A 16 ? 2.19336 21.41022 4.20593 1.000 14.67515 C ? A ? 19 1
   ATOM 306 CG2 . VAL A 16 ? 3.86991 20.46592 5.79969 1.000 13.32445 C ? A ? 19 1
   ATOM 307 H . VAL A 16 ? 2.99411 24.09646 4.57743 1.000 12.56978 H ? A ? 19 1
   ATOM 308 HA . VAL A 16 ? 5.07060 22.58104 5.25856 1.000 14.66064 H ? A ? 19 1
   ATOM 309 HB . VAL A 16 ? 2.78083 22.20008 5.93298 1.000 14.15936 H ? A ? 19 1
   ATOM 310 HG11 . VAL A 16 ? 1.44681 20.97649 4.64802 1.000 17.62177 H ? A ? 19 1
   ATOM 311 HG12 . VAL A 16 ? 1.89688 22.23336 3.78708 1.000 17.62177 H ? A ? 19 1
   ATOM 312 HG13 . VAL A 16 ? 2.57233 20.81724 3.53836 1.000 17.62177 H ? A ? 19 1
   ATOM 313 HG21 . VAL A 16 ? 3.17108 19.90098 6.16490 1.000 16.00094 H ? A ? 19 1
   ATOM 314 HG22 . VAL A 16 ? 4.34121 19.99508 5.09464 1.000 16.00094 H ? A ? 19 1
   ATOM 315 HG23 . VAL A 16 ? 4.49072 20.71909 6.50069 1.000 16.00094 H ? A ? 19 1
   ATOM 316 N . HIS A 17 ? 4.55102 22.80668 2.20437 1.000 12.17560 N ? A ? 20 1
   ATOM 317 CA . HIS A 17 ? 5.12532 22.50801 0.89726 1.000 15.03366 C ? A ? 20 1
   ATOM 318 C . HIS A 17 ? 6.63836 22.70070 0.88384 1.000 16.23299 C ? A ? 20 1
   ATOM 319 O . HIS A 17 ? 7.32320 22.18632 -0.01722 1.000 20.69455 O ? A ? 20 1
   ATOM 320 CB . HIS A 17 ? 4.45133 23.38521 -0.18514 1.000 15.73950 C ? A ? 20 1
   ATOM 321 CG . HIS A 17 ? 4.71351 24.85145 -0.04832 1.000 20.73315 C ? A ? 20 1
   ATOM 322 ND1 . HIS A 17 ? 4.10314 25.65612 0.89611 1.000 18.18249 N ? A ? 20 1
   ATOM 323 CD2 . HIS A 17 ? 5.55995 25.66035 -0.72862 1.000 20.77455 C ? A ? 20 1
   ATOM 324 CE1 . HIS A 17 ? 4.54485 26.89095 0.77884 1.000 22.89244 C ? A ? 20 1
   ATOM 325 NE2 . HIS A 17 ? 5.43828 26.92076 -0.19606 1.000 27.62346 N ? A ? 20 1
   ATOM 326 H . HIS A 17 ? 3.96209 23.43296 2.18116 1.000 14.62231 H ? A ? 20 1
   ATOM 327 HA . HIS A 17 ? 4.94776 21.58121 0.67271 1.000 18.05198 H ? A ? 20 1
   ATOM 328 HB2 . HIS A 17 ? 4.77975 23.10905 -1.05506 1.000 18.89899 H ? A ? 20 1
   ATOM 329 HB3 . HIS A 17 ? 3.49156 23.25361 -0.13578 1.000 18.89899 H ? A ? 20 1
   ATOM 330 HD2 . HIS A 17 ? 6.12007 25.40907 -1.42720 1.000 24.94105 H ? A ? 20 1
   ATOM 331 HE1 . HIS A 17 ? 4.27502 27.61734 1.29309 1.000 27.48252 H ? A ? 20 1
   ATOM 332 HE2 . HIS A 17 ? 5.87264 27.61651 -0.45464 1.000 33.15975 H ? A ? 20 1
   ATOM 333 N . GLU A 18 ? 7.17434 23.46774 1.79514 1.000 13.83776 N ? A ? 21 1
   ATOM 334 CA . GLU A 18 ? 8.61369 23.68893 1.81441 1.000 14.91791 C ? A ? 21 1
   ATOM 335 C . GLU A 18 ? 9.37064 22.57008 2.51911 1.000 11.87199 C ? A ? 21 1
   ATOM 336 O . GLU A 18 ? 10.60042 22.52161 2.41984 1.000 15.07345 O ? A ? 21 1
   ATOM 337 CB . GLU A 18 ? 8.86111 24.99480 2.53468 1.000 18.09254 C ? A ? 21 1
   ATOM 338 CG . GLU A 18 ? 8.07568 26.15858 1.89469 1.000 33.11245 C ? A ? 21 1
   ATOM 339 CD . GLU A 18 ? 8.60833 27.52485 2.24847 1.000 47.83494 C ? A ? 21 1
   ATOM 340 OE1 . GLU A 18 ? 8.93503 27.74840 3.43374 1.000 41.60055 O ? A ? 21 1
   ATOM 341 OE2 . GLU A 18 ? 8.67730 28.38343 1.34290 1.000 67.66745 O ? A ? 21 1
   ATOM 342 H . GLU A 18 ? 6.73784 23.87424 2.41466 1.000 16.61691 H ? A ? 21 1
   ATOM 343 HA . GLU A 18 ? 8.96007 23.74265 0.90996 1.000 17.91309 H ? A ? 21 1
   ATOM 344 HB2 . GLU A 18 ? 8.57882 24.90853 3.45868 1.000 21.72264 H ? A ? 21 1
   ATOM 345 HB3 . GLU A 18 ? 9.80671 25.20735 2.49514 1.000 21.72264 H ? A ? 21 1
   ATOM 346 HG2 . GLU A 18 ? 8.11516 26.06754 0.92978 1.000 39.74654 H ? A ? 21 1
   ATOM 347 HG3 . GLU A 18 ? 7.15427 26.11463 2.19464 1.000 39.74654 H ? A ? 21 1
   ATOM 348 N . VAL A 19 ? 8.69857 21.64523 3.17025 1.000 9.83306 N ? A ? 22 1
   ATOM 349 CA . VAL A 19 ? 9.39570 20.66563 4.00666 1.000 9.64055 C ? A ? 22 1
   ATOM 350 C . VAL A 19 ? 10.02277 19.60903 3.10666 1.000 9.15020 C ? A ? 22 1
   ATOM 351 O . VAL A 19 ? 9.30571 19.00858 2.28355 1.000 10.14173 O ? A ? 22 1
   ATOM 352 CB . VAL A 19 ? 8.42814 20.01311 4.97819 1.000 8.45869 C ? A ? 22 1
   ATOM 353 CG1 . VAL A 19 ? 9.11117 18.85314 5.76668 1.000 10.26868 C ? A ? 22 1
   ATOM 354 CG2 . VAL A 19 ? 7.84048 21.06953 5.93082 1.000 10.09806 C ? A ? 22 1
   ATOM 355 H . VAL A 19 ? 7.84348 21.55550 3.15117 1.000 11.81126 H ? A ? 22 1
   ATOM 356 HA . VAL A 19 ? 10.09454 21.11595 4.50640 1.000 11.58025 H ? A ? 22 1
   ATOM 357 HB . VAL A 19 ? 7.69774 19.61992 4.47536 1.000 10.16202 H ? A ? 22 1
   ATOM 358 HG11 . VAL A 19 ? 8.53425 18.58692 6.49961 1.000 12.33401 H ? A ? 22 1
   ATOM 359 HG12 . VAL A 19 ? 9.25160 18.10360 5.16720 1.000 12.33401 H ? A ? 22 1
   ATOM 360 HG13 . VAL A 19 ? 9.96245 19.16446 6.11207 1.000 12.33401 H ? A ? 22 1
   ATOM 361 HG21 . VAL A 19 ? 7.50168 20.62584 6.72407 1.000 12.12927 H ? A ? 22 1
   ATOM 362 HG22 . VAL A 19 ? 8.53838 21.69721 6.17549 1.000 12.12927 H ? A ? 22 1
   ATOM 363 HG23 . VAL A 19 ? 7.11966 21.53582 5.47928 1.000 12.12927 H ? A ? 22 1
   ATOM 364 N . PRO A 20 ? 11.32170 19.32832 3.24668 1.000 7.69075 N ? A ? 23 1
   ATOM 365 CA . PRO A 20 ? 11.93673 18.30850 2.39279 1.000 8.58385 C ? A ? 23 1
   ATOM 366 C . PRO A 20 ? 11.51823 16.89189 2.75518 1.000 8.58397 C ? A ? 23 1
   ATOM 367 O . PRO A 20 ? 11.06329 16.58702 3.86188 1.000 8.71692 O ? A ? 23 1
   ATOM 368 CB . PRO A 20 ? 13.44964 18.51823 2.61297 1.000 10.49850 C ? A ? 23 1
   ATOM 369 CG . PRO A 20 ? 13.57656 19.87811 3.25093 1.000 10.45855 C ? A ? 23 1
   ATOM 370 CD . PRO A 20 ? 12.31626 20.01069 4.08955 1.000 8.58311 C ? A ? 23 1
   ATOM 371 HA . PRO A 20 ? 11.70615 18.47360 1.46517 1.000 10.31221 H ? A ? 23 1
   ATOM 372 HB2 . PRO A 20 ? 13.79507 17.82748 3.19986 1.000 12.60979 H ? A ? 23 1
   ATOM 373 HB3 . PRO A 20 ? 13.91243 18.49158 1.76090 1.000 12.60979 H ? A ? 23 1
   ATOM 374 HG2 . PRO A 20 ? 14.37162 19.91462 3.80541 1.000 12.56185 H ? A ? 23 1
   ATOM 375 HG3 . PRO A 20 ? 13.61661 20.56565 2.56786 1.000 12.56185 H ? A ? 23 1
   ATOM 376 HD2 . PRO A 20 ? 12.41575 19.56531 4.94550 1.000 10.31132 H ? A ? 23 1
   ATOM 377 HD3 . PRO A 20 ? 12.08144 20.94198 4.22546 1.000 10.31132 H ? A ? 23 1
   ATOM 378 N . GLU A 21 ? 11.68477 16.00553 1.78175 1.000 10.25685 N ? A ? 24 1
   ATOM 379 CA . GLU A 21 ? 11.39511 14.59953 1.97992 1.000 8.51692 C ? A ? 24 1
   ATOM 380 C . GLU A 21 ? 12.17672 14.04708 3.16157 1.000 8.80623 C ? A ? 24 1
   ATOM 381 O . GLU A 21 ? 13.36831 14.31645 3.33589 1.000 8.32248 O ? A ? 24 1
   ATOM 382 CB . GLU A 21 ? 11.81153 13.84289 0.71385 1.000 11.84155 C ? A ? 24 1
   ATOM 383 CG . GLU A 21 ? 11.45038 12.38346 0.73487 1.000 10.37039 C ? A ? 24 1
   ATOM 384 CD . GLU A 21 ? 11.76205 11.66135 -0.57388 1.000 9.08491 C ? A ? 24 1
   ATOM 385 OE1 . GLU A 21 ? 12.23540 12.26860 -1.57329 1.000 12.43403 O ? A ? 24 1
   ATOM 386 OE2 . GLU A 21 ? 11.46526 10.45803 -0.60647 1.000 10.42527 O ? A ? 24 1
   ATOM 387 H . GLU A 21 ? 11.96663 16.19684 0.99210 1.000 12.31981 H ? A ? 24 1
   ATOM 388 HA . GLU A 21 ? 10.44917 14.47643 2.15579 1.000 10.23189 H ? A ? 24 1
   ATOM 389 HB2 . GLU A 21 ? 11.37024 14.24633 -0.04996 1.000 14.22145 H ? A ? 24 1
   ATOM 390 HB3 . GLU A 21 ? 12.77411 13.90849 0.61368 1.000 14.22145 H ? A ? 24 1
   ATOM 391 HG2 . GLU A 21 ? 11.95122 11.94680 1.44154 1.000 12.45606 H ? A ? 24 1
   ATOM 392 HG3 . GLU A 21 ? 10.49859 12.29849 0.90155 1.000 12.45606 H ? A ? 24 1
   ATOM 393 N . GLY A 22 ? 11.51817 13.24246 3.96916 1.000 7.77331 N ? A ? 25 1
   ATOM 394 CA . GLY A 22 ? 12.15274 12.59060 5.08618 1.000 7.45733 C ? A ? 25 1
   ATOM 395 C . GLY A 22 ? 12.19245 13.38772 6.37128 1.000 8.03465 C ? A ? 25 1
   ATOM 396 O . GLY A 22 ? 12.67931 12.87645 7.38102 1.000 10.05133 O ? A ? 25 1
   ATOM 397 H . GLY A 22 ? 10.68286 13.05503 3.88714 1.000 9.33956 H ? A ? 25 1
   ATOM 398 HA2 . GLY A 22 ? 11.67977 11.76371 5.26912 1.000 8.96039 H ? A ? 25 1
   ATOM 399 HA3 . GLY A 22 ? 13.06830 12.38331 4.84189 1.000 8.96039 H ? A ? 25 1
   ATOM 400 N . TRP A 23 ? 11.71271 14.63063 6.35254 1.000 8.71017 N ? A ? 26 1
   ATOM 401 CA . TRP A 23 ? 11.58945 15.41777 7.56453 1.000 9.40404 C ? A ? 26 1
   ATOM 402 C . TRP A 23 ? 10.28093 15.11204 8.26216 1.000 7.69576 C ? A ? 26 1
   ATOM 403 O . TRP A 23 ? 9.26631 14.79061 7.63628 1.000 9.11476 O ? A ? 26 1
   ATOM 404 CB . TRP A 23 ? 11.65252 16.90536 7.21779 1.000 7.80813 C ? A ? 26 1
   ATOM 405 CG . TRP A 23 ? 13.06657 17.38913 6.92436 1.000 10.03407 C ? A ? 26 1
   ATOM 406 CD1 . TRP A 23 ? 13.84185 17.07426 5.84254 1.000 9.91164 C ? A ? 26 1
   ATOM 407 CD2 . TRP A 23 ? 13.85226 18.25287 7.73323 1.000 12.88524 C ? A ? 26 1
   ATOM 408 NE1 . TRP A 23 ? 15.06700 17.68621 5.94420 1.000 11.33924 N ? A ? 26 1
   ATOM 409 CE2 . TRP A 23 ? 15.10343 18.40506 7.09874 1.000 10.64910 C ? A ? 26 1
   ATOM 410 CE3 . TRP A 23 ? 13.63938 18.87077 8.95345 1.000 13.38888 C ? A ? 26 1
   ATOM 411 CZ2 . TRP A 23 ? 16.12344 19.18149 7.64649 1.000 13.91277 C ? A ? 26 1
   ATOM 412 CZ3 . TRP A 23 ? 14.65520 19.65015 9.48765 1.000 15.73768 C ? A ? 26 1
   ATOM 413 CH2 . TRP A 23 ? 15.87764 19.78439 8.83167 1.000 15.09039 C ? A ? 26 1
   ATOM 414 H . TRP A 23 ? 11.45142 15.03822 5.64176 1.000 10.46380 H ? A ? 26 1
   ATOM 415 HA . TRP A 23 ? 12.31274 15.20428 8.17459 1.000 11.29644 H ? A ? 26 1
   ATOM 416 HB2 . TRP A 23 ? 11.11111 17.06808 6.42957 1.000 9.38135 H ? A ? 26 1
   ATOM 417 HB3 . TRP A 23 ? 11.31041 17.41796 7.96686 1.000 9.38135 H ? A ? 26 1
   ATOM 418 HD1 . TRP A 23 ? 13.57762 16.52528 5.13990 1.000 11.90556 H ? A ? 26 1
   ATOM 419 HE1 . TRP A 23 ? 15.70618 17.62510 5.37209 1.000 13.61868 H ? A ? 26 1
   ATOM 420 HE3 . TRP A 23 ? 12.83326 18.76578 9.40515 1.000 16.07825 H ? A ? 26 1
   ATOM 421 HZ2 . TRP A 23 ? 16.94068 19.28089 7.21390 1.000 16.70691 H ? A ? 26 1
   ATOM 422 HZ3 . TRP A 23 ? 14.51842 20.08971 10.29573 1.000 18.89680 H ? A ? 26 1
   ATOM 423 HH2 . TRP A 23 ? 16.54384 20.30389 9.22051 1.000 18.12006 H ? A ? 26 1
   ATOM 424 N . LEU A 24 ? 10.31732 15.23258 9.56846 1.000 7.67560 N ? A ? 27 1
   ATOM 425 CA . LEU A 24 ? 9.12488 15.18409 10.41477 1.000 7.72792 C ? A ? 27 1
   ATOM 426 C . LEU A 24 ? 8.53466 16.58388 10.56288 1.000 8.38284 C ? A ? 27 1
   ATOM 427 O . LEU A 24 ? 9.22973 17.59954 10.43500 1.000 9.27539 O ? A ? 27 1
   ATOM 428 CB . LEU A 24 ? 9.40859 14.53584 11.76544 1.000 8.15067 C ? A ? 27 1
   ATOM 429 CG . LEU A 24 ? 9.52371 13.00588 11.69519 1.000 12.09063 C ? A ? 27 1
   ATOM 430 CD1 . LEU A 24 ? 10.84916 12.58317 11.15565 1.000 14.02667 C ? A ? 27 1
   ATOM 431 CD2 . LEU A 24 ? 9.27628 12.40432 13.05156 1.000 17.15748 C ? A ? 27 1
   ATOM 432 H . LEU A 24 ? 11.04272 15.34806 10.01575 1.000 9.22232 H ? A ? 27 1
   ATOM 433 HA . LEU A 24 ? 8.45112 14.62495 9.99726 1.000 9.28510 H ? A ? 27 1
   ATOM 434 HB2 . LEU A 24 ? 10.24691 14.88267 12.10872 1.000 9.79239 H ? A ? 27 1
   ATOM 435 HB3 . LEU A 24 ? 8.68551 14.75299 12.37445 1.000 9.79239 H ? A ? 27 1
   ATOM 436 HG . LEU A 24 ? 8.84903 12.66951 11.08481 1.000 14.52035 H ? A ? 27 1
   ATOM 437 HD11 . LEU A 24 ? 10.95329 11.62771 11.28663 1.000 16.84360 H ? A ? 27 1
   ATOM 438 HD12 . LEU A 24 ? 10.88655 12.79335 10.20944 1.000 16.84360 H ? A ? 27 1
   ATOM 439 HD13 . LEU A 24 ? 11.54919 13.06008 11.62834 1.000 16.84360 H ? A ? 27 1
   ATOM 440 HD21 . LEU A 24 ? 9.36461 11.44029 12.99035 1.000 20.60057 H ? A ? 27 1
   ATOM 441 HD22 . LEU A 24 ? 9.92819 12.75716 13.67720 1.000 20.60057 H ? A ? 27 1
   ATOM 442 HD23 . LEU A 24 ? 8.38022 12.63664 13.34137 1.000 20.60057 H ? A ? 27 1
   ATOM 443 N . ILE A 25 ? 7.22259 16.61435 10.82427 1.000 8.56767 N ? A ? 28 1
   ATOM 444 CA . ILE A 25 ? 6.38892 17.81662 10.91668 1.000 7.99998 C ? A ? 28 1
   ATOM 445 C . ILE A 25 ? 5.57070 17.72146 12.18610 1.000 6.98419 C ? A ? 28 1
   ATOM 446 O . ILE A 25 ? 4.79468 16.77667 12.36247 1.000 9.16637 O ? A ? 28 1
   ATOM 447 CB . ILE A 25 ? 5.46488 17.90612 9.69735 1.000 7.91538 C ? A ? 28 1
   ATOM 448 CG1 . ILE A 25 ? 6.27140 18.10552 8.41719 1.000 9.32207 C ? A ? 28 1
   ATOM 449 CG2 . ILE A 25 ? 4.38407 18.98483 9.87064 1.000 11.07828 C ? A ? 28 1
   ATOM 450 CD1 . ILE A 25 ? 5.55221 17.61398 7.17510 1.000 11.71389 C ? A ? 28 1
   ATOM 451 H . ILE A 25 ? 6.76242 15.90081 10.96105 1.000 10.29279 H ? A ? 28 1
   ATOM 452 HA . ILE A 25 ? 6.94124 18.61188 10.97507 1.000 9.61157 H ? A ? 28 1
   ATOM 453 HB . ILE A 25 ? 4.99921 17.05844 9.62325 1.000 9.51005 H ? A ? 28 1
   ATOM 454 HG12 . ILE A 25 ? 6.45082 19.05195 8.30327 1.000 11.19808 H ? A ? 28 1
   ATOM 455 HG13 . ILE A 25 ? 7.10566 17.61636 8.49222 1.000 11.19808 H ? A ? 28 1
   ATOM 456 HG21 . ILE A 25 ? 3.99043 19.17929 9.00569 1.000 13.30553 H ? A ? 28 1
   ATOM 457 HG22 . ILE A 25 ? 3.70297 18.65485 10.47737 1.000 13.30553 H ? A ? 28 1
   ATOM 458 HG23 . ILE A 25 ? 4.79251 19.78534 10.23569 1.000 13.30553 H ? A ? 28 1
   ATOM 459 HD11 . ILE A 25 ? 6.10731 17.78832 6.39897 1.000 14.06826 H ? A ? 28 1
   ATOM 460 HD12 . ILE A 25 ? 5.39150 16.66112 7.25951 1.000 14.06826 H ? A ? 28 1
   ATOM 461 HD13 . ILE A 25 ? 4.70872 18.08554 7.09115 1.000 14.06826 H ? A ? 28 1
   ATOM 462 N . PHE A 26 ? 5.76329 18.68244 13.08089 1.000 9.22692 N ? A ? 29 1
   ATOM 463 CA . PHE A 26 ? 5.01031 18.74682 14.32634 1.000 7.44683 C ? A ? 29 1
   ATOM 464 C . PHE A 26 ? 4.10186 19.94978 14.32896 1.000 8.72514 C ? A ? 29 1
   ATOM 465 O . PHE A 26 ? 4.52147 21.04349 13.97923 1.000 9.44717 O ? A ? 29 1
   ATOM 466 CB . PHE A 26 ? 5.96692 18.89532 15.50916 1.000 9.32472 C ? A ? 29 1
   ATOM 467 CG . PHE A 26 ? 5.28833 19.02590 16.84108 1.000 11.89255 C ? A ? 29 1
   ATOM 468 CD1 . PHE A 26 ? 4.77927 17.92955 17.47329 1.000 13.01321 C ? A ? 29 1
   ATOM 469 CD2 . PHE A 26 ? 5.18433 20.26577 17.45738 1.000 13.84954 C ? A ? 29 1
   ATOM 470 CE1 . PHE A 26 ? 4.16173 18.05911 18.73832 1.000 13.24059 C ? A ? 29 1
   ATOM 471 CE2 . PHE A 26 ? 4.58438 20.38512 18.70857 1.000 13.08184 C ? A ? 29 1
   ATOM 472 CZ . PHE A 26 ? 4.08303 19.28479 19.32496 1.000 13.52455 C ? A ? 29 1
   ATOM 473 H . PHE A 26 ? 6.33419 19.31872 12.98702 1.000 11.08389 H ? A ? 29 1
   ATOM 474 HA . PHE A 26 ? 4.47677 17.94068 14.40620 1.000 8.94779 H ? A ? 29 1
   ATOM 475 HB2 . PHE A 26 ? 6.53758 18.11181 15.54605 1.000 11.20126 H ? A ? 29 1
   ATOM 476 HB3 . PHE A 26 ? 6.50462 19.69133 15.37440 1.000 11.20126 H ? A ? 29 1
   ATOM 477 HD1 . PHE A 26 ? 4.83871 17.09344 17.07043 1.000 15.62744 H ? A ? 29 1
   ATOM 478 HD2 . PHE A 26 ? 5.51781 21.02226 17.03145 1.000 16.63104 H ? A ? 29 1
   ATOM 479 HE1 . PHE A 26 ? 3.81153 17.31175 19.16692 1.000 15.90030 H ? A ? 29 1
   ATOM 480 HE2 . PHE A 26 ? 4.52743 21.21685 19.12073 1.000 15.70981 H ? A ? 29 1
   ATOM 481 HZ . PHE A 26 ? 3.68046 19.36938 20.15904 1.000 16.24105 H ? A ? 29 1
   ATOM 482 N . VAL A 27 ? 2.86364 19.72851 14.73939 1.000 9.15629 N ? A ? 30 1
   ATOM 483 CA . VAL A 27 ? 1.88389 20.79373 14.90674 1.000 9.31523 C ? A ? 30 1
   ATOM 484 C . VAL A 27 ? 1.47280 20.81619 16.37129 1.000 8.67681 C ? A ? 30 1
   ATOM 485 O . VAL A 27 ? 0.89638 19.84431 16.86436 1.000 10.89709 O ? A ? 30 1
   ATOM 486 CB . VAL A 27 ? 0.67903 20.57938 13.99496 1.000 10.84473 C ? A ? 30 1
   ATOM 487 CG1 . VAL A 27 ? -0.26295 21.78202 14.13678 1.000 16.38057 C ? A ? 30 1
   ATOM 488 CG2 . VAL A 27 ? 1.13103 20.42450 12.55266 1.000 13.95582 C ? A ? 30 1
   ATOM 489 H . VAL A 27 ? 2.55742 18.94854 14.93295 1.000 10.99914 H ? A ? 30 1
   ATOM 490 HA . VAL A 27 ? 2.28278 21.65184 14.69359 1.000 11.18987 H ? A ? 30 1
   ATOM 491 HB . VAL A 27 ? 0.20834 19.76927 14.24613 1.000 13.02527 H ? A ? 30 1
   ATOM 492 HG11 . VAL A 27 ? -0.93100 21.74444 13.43450 1.000 19.66828 H ? A ? 30 1
   ATOM 493 HG12 . VAL A 27 ? -0.69352 21.74523 15.00520 1.000 19.66828 H ? A ? 30 1
   ATOM 494 HG13 . VAL A 27 ? 0.25397 22.59903 14.05821 1.000 19.66828 H ? A ? 30 1
   ATOM 495 HG21 . VAL A 27 ? 0.34948 20.37946 11.97989 1.000 16.75857 H ? A ? 30 1
   ATOM 496 HG22 . VAL A 27 ? 1.67625 21.18880 12.30877 1.000 16.75857 H ? A ? 30 1
   ATOM 497 HG23 . VAL A 27 ? 1.64919 19.60868 12.46997 1.000 16.75857 H ? A ? 30 1
   ATOM 498 N . ALA A 28 ? 1.75795 21.92931 17.05376 1.000 10.63964 N ? A ? 31 1
   ATOM 499 CA . ALA A 28 ? 1.64642 21.96016 18.51117 1.000 12.06562 C ? A ? 31 1
   ATOM 500 C . ALA A 28 ? 0.21404 21.94292 19.04494 1.000 12.25857 C ? A ? 31 1
   ATOM 501 O . ALA A 28 ? -0.04732 21.31367 20.06978 1.000 15.47680 O ? A ? 31 1
   ATOM 502 CB . ALA A 28 ? 2.35975 23.19746 19.06229 1.000 14.68860 C ? A ? 31 1
   ATOM 503 H . ALA A 28 ? 2.01478 22.67012 16.70043 1.000 12.77916 H ? A ? 31 1
   ATOM 504 HA . ALA A 28 ? 2.07520 21.15079 18.83050 1.000 14.49034 H ? A ? 31 1
   ATOM 505 HB1 . ALA A 28 ? 2.32908 23.17414 20.03153 1.000 17.63792 H ? A ? 31 1
   ATOM 506 HB2 . ALA A 28 ? 3.28151 23.19129 18.76027 1.000 17.63792 H ? A ? 31 1
   ATOM 507 HB3 . ALA A 28 ? 1.91012 23.99267 18.73616 1.000 17.63792 H ? A ? 31 1
   ATOM 508 N . GLU A 29 ? -0.74030 22.56844 18.35049 1.000 12.08048 N ? A ? 32 1
   ATOM 509 CA . GLU A 29 ? -2.04071 22.79819 18.98255 1.000 11.90652 C ? A ? 32 1
   ATOM 510 C . GLU A 29 ? -2.71692 21.51122 19.43108 1.000 17.96199 C ? A ? 32 1
   ATOM 511 O . GLU A 29 ? -3.35066 21.48430 20.49996 1.000 19.64169 O ? A ? 32 1
   ATOM 512 CB . GLU A 29 ? -2.93408 23.64252 18.07235 1.000 15.38787 C ? A ? 32 1
   ATOM 513 CG . GLU A 29 ? -3.22827 23.06338 16.71415 1.000 13.73160 C ? A ? 32 1
   ATOM 514 CD . GLU A 29 ? -4.38313 23.74487 16.02451 1.000 11.07936 C ? A ? 32 1
   ATOM 515 OE1 . GLU A 29 ? -5.53121 23.52962 16.46459 1.000 13.42086 O ? A ? 32 1
   ATOM 516 OE2 . GLU A 29 ? -4.13472 24.49300 15.05625 1.000 11.03755 O ? A ? 32 1
   ATOM 517 H . GLU A 29 ? -0.66369 22.85819 17.54440 1.000 14.50817 H ? A ? 32 1
   ATOM 518 HA . GLU A 29 ? -1.89570 23.31130 19.79285 1.000 14.29942 H ? A ? 32 1
   ATOM 519 HB2 . GLU A 29 ? -3.78533 23.77217 18.51897 1.000 18.47704 H ? A ? 32 1
   ATOM 520 HB3 . GLU A 29 ? -2.49990 24.49831 17.93091 1.000 18.47704 H ? A ? 32 1
   ATOM 521 HG2 . GLU A 29 ? -2.44368 23.16168 16.15232 1.000 16.48951 H ? A ? 32 1
   ATOM 522 HG3 . GLU A 29 ? -3.45021 22.12427 16.81269 1.000 16.48951 H ? A ? 32 1
   ATOM 523 N . GLN A 30 ? -2.59622 20.42894 18.66327 1.000 15.43830 N ? A ? 33 1
   ATOM 524 CA . GLN A 30 ? -3.15820 19.14104 19.05873 1.000 20.06832 C ? A ? 33 1
   ATOM 525 C . GLN A 30 ? -2.08177 18.06530 19.12702 1.000 14.54223 C ? A ? 33 1
   ATOM 526 O . GLN A 30 ? -2.39836 16.86861 19.07523 1.000 20.25043 O ? A ? 33 1
   ATOM 527 CB . GLN A 30 ? -4.30666 18.71508 18.14528 1.000 21.12892 C ? A ? 33 1
   ATOM 528 CG . GLN A 30 ? -5.60072 19.47297 18.39786 1.000 41.13539 C ? A ? 33 1
   ATOM 529 CD . GLN A 30 ? -5.96684 19.52685 19.87599 1.000 55.53311 C ? A ? 33 1
   ATOM 530 OE1 . GLN A 30 ? -6.07783 20.60482 20.45548 1.000 40.97328 O ? A ? 33 1
   ATOM 531 NE2 . GLN A 30 ? -6.12521 18.35812 20.49579 1.000 43.88136 N ? A ? 33 1
   ATOM 532 H . GLN A 30 ? -2.19077 20.41682 17.90494 1.000 18.53756 H ? A ? 33 1
   ATOM 533 HA . GLN A 30 ? -3.54278 19.23661 19.94409 1.000 24.09358 H ? A ? 33 1
   ATOM 534 HB2 . GLN A 30 ? -4.04682 18.87080 17.22380 1.000 25.36629 H ? A ? 33 1
   ATOM 535 HB3 . GLN A 30 ? -4.48338 17.77164 18.28524 1.000 25.36629 H ? A ? 33 1
   ATOM 536 HG2 . GLN A 30 ? -5.50209 20.38371 18.07892 1.000 49.37406 H ? A ? 33 1
   ATOM 537 HG3 . GLN A 30 ? -6.32372 19.03221 17.92467 1.000 49.37406 H ? A ? 33 1
   ATOM 538 HE21 . GLN A 30 ? -6.02053 17.62334 20.06135 1.000 52.66922 H ? A ? 33 1
   ATOM 539 HE22 . GLN A 30 ? -6.33211 18.33851 21.33030 1.000 52.66922 H ? A ? 33 1
   ATOM 540 N A CYS A 31 ? -0.81753 18.49773 19.20763 0.511 16.33490 N ? A ? 34 1
   ATOM 541 CA A CYS A 31 ? 0.36482 17.65314 19.40978 0.511 14.97985 C ? A ? 34 1
   ATOM 542 C A CYS A 31 ? 0.41630 16.49838 18.40348 0.511 14.03861 C ? A ? 34 1
   ATOM 543 O A CYS A 31 ? 0.52835 15.32937 18.77306 0.511 13.20201 O ? A ? 34 1
   ATOM 544 CB A CYS A 31 ? 0.48802 17.19589 20.87811 0.511 13.21686 C ? A ? 34 1
   ATOM 545 SG A CYS A 31 ? 2.14853 16.59803 21.44122 0.511 16.38487 S ? A ? 34 1
   ATOM 546 H A CYS A 31 ? -0.60673 19.32907 19.14402 0.511 19.61348 H ? A ? 34 1
   ATOM 547 HA A CYS A 31 ? 1.15255 18.18887 19.22706 0.511 17.98741 H ? A ? 34 1
   ATOM 548 HB2 A CYS A 31 ? 0.25185 17.94657 21.44522 0.511 15.87183 H ? A ? 34 1
   ATOM 549 HB3 A CYS A 31 ? -0.13585 16.46619 21.01675 0.511 15.87183 H ? A ? 34 1
   ATOM 550 N B CYS A 31 ? -0.82378 18.44749 19.26909 0.489 16.42422 N ? A ? 34 1
   ATOM 551 CA B CYS A 31 ? 0.24934 17.47515 19.40627 0.489 12.98338 C ? A ? 34 1
   ATOM 552 C B CYS A 31 ? 0.15080 16.40818 18.32020 0.489 14.94061 C ? A ? 34 1
   ATOM 553 O B CYS A 31 ? -0.16667 15.23851 18.54938 0.489 14.22137 O ? A ? 34 1
   ATOM 554 CB B CYS A 31 ? 0.22217 16.83700 20.78823 0.489 16.69833 C ? A ? 34 1
   ATOM 555 SG B CYS A 31 ? 0.70889 17.99433 22.00357 0.489 24.39587 S ? A ? 34 1
   ATOM 556 H B CYS A 31 ? -0.56480 19.26732 19.28923 0.489 19.72066 H ? A ? 34 1
   ATOM 557 HA B CYS A 31 ? 1.09305 17.94120 19.29740 0.489 15.59165 H ? A ? 34 1
   ATOM 558 HB2 B CYS A 31 ? -0.67780 16.53600 20.98911 0.489 20.04958 H ? A ? 34 1
   ATOM 559 HB3 B CYS A 31 ? 0.83596 16.08624 20.81118 0.489 20.04958 H ? A ? 34 1
   ATOM 560 N . GLU A 32 ? 0.35538 16.85956 17.10422 1.000 12.27766 N ? A ? 35 1
   ATOM 561 CA . GLU A 32 ? 0.37050 15.92806 15.98876 1.000 13.02132 C ? A ? 35 1
   ATOM 562 C . GLU A 32 ? 1.73371 15.88882 15.31717 1.000 10.42930 C ? A ? 35 1
   ATOM 563 O . GLU A 32 ? 2.45767 16.89160 15.25919 1.000 11.56450 O ? A ? 35 1
   ATOM 564 CB . GLU A 32 ? -0.68236 16.34076 14.96031 1.000 13.77416 C ? A ? 35 1
   ATOM 565 CG . GLU A 32 ? -2.13684 16.26066 15.47396 1.000 19.07924 C ? A ? 35 1
   ATOM 566 CD . GLU A 32 ? -3.11319 16.91374 14.51847 1.000 20.35978 C ? A ? 35 1
   ATOM 567 OE1 . GLU A 32 ? -4.11755 16.25628 14.13482 1.000 33.49042 O ? A ? 35 1
   ATOM 568 OE2 . GLU A 32 ? -2.89313 18.08884 14.14256 1.000 21.44707 O ? A ? 35 1
   ATOM 569 H . GLU A 32 ? 0.30268 17.67733 16.84330 1.000 14.74479 H ? A ? 35 1
   ATOM 570 HA . GLU A 32 ? 0.18404 15.03383 16.31507 1.000 15.63718 H ? A ? 35 1
   ATOM 571 HB2 . GLU A 32 ? -0.51408 17.25873 14.69589 1.000 16.54059 H ? A ? 35 1
   ATOM 572 HB3 . GLU A 32 ? -0.60976 15.75513 14.19047 1.000 16.54059 H ? A ? 35 1
   ATOM 573 HG2 . GLU A 32 ? -2.38858 15.32935 15.57488 1.000 22.90668 H ? A ? 35 1
   ATOM 574 HG3 . GLU A 32 ? -2.19881 16.71554 16.32844 1.000 22.90668 H ? A ? 35 1
   ATOM 575 N . LEU A 33 ? 2.06950 14.71886 14.79577 1.000 8.77643 N ? A ? 36 1
   ATOM 576 CA . LEU A 33 ? 3.34549 14.47494 14.14235 1.000 8.62403 C ? A ? 36 1
   ATOM 577 C . LEU A 33 ? 3.11630 13.75273 12.83085 1.000 7.21701 C ? A ? 36 1
   ATOM 578 O . LEU A 33 ? 2.36852 12.76517 12.77332 1.000 8.93304 O ? A ? 36 1
   ATOM 579 CB . LEU A 33 ? 4.21598 13.64157 15.06600 1.000 11.58292 C ? A ? 36 1
   ATOM 580 CG . LEU A 33 ? 5.66917 13.50633 14.73880 1.000 12.14454 C ? A ? 36 1
   ATOM 581 CD1 . LEU A 33 ? 6.39734 14.83868 14.77966 1.000 13.24629 C ? A ? 36 1
   ATOM 582 CD2 . LEU A 33 ? 6.32463 12.54738 15.76589 1.000 16.13950 C ? A ? 36 1
   ATOM 583 H . LEU A 33 ? 1.55784 14.02774 14.80847 1.000 10.54332 H ? A ? 36 1
   ATOM 584 HA . LEU A 33 ? 3.79187 15.30988 13.93134 1.000 10.36043 H ? A ? 36 1
   ATOM 585 HB2 . LEU A 33 ? 4.16643 14.03588 15.95085 1.000 13.91109 H ? A ? 36 1
   ATOM 586 HB3 . LEU A 33 ? 3.85055 12.74318 15.08219 1.000 13.91109 H ? A ? 36 1
   ATOM 587 HG . LEU A 33 ? 5.74782 13.15932 13.83641 1.000 14.58504 H ? A ? 36 1
   ATOM 588 HD11 . LEU A 33 ? 7.34641 14.68391 14.65235 1.000 15.90714 H ? A ? 36 1
   ATOM 589 HD12 . LEU A 33 ? 6.05679 15.40656 14.07082 1.000 15.90714 H ? A ? 36 1
   ATOM 590 HD13 . LEU A 33 ? 6.24300 15.25662 15.64129 1.000 15.90714 H ? A ? 36 1
   ATOM 591 HD21 . LEU A 33 ? 7.26285 12.44048 15.54407 1.000 19.37900 H ? A ? 36 1
   ATOM 592 HD22 . LEU A 33 ? 6.23589 12.92729 16.65397 1.000 19.37900 H ? A ? 36 1
   ATOM 593 HD23 . LEU A 33 ? 5.87563 11.68842 15.72719 1.000 19.37900 H ? A ? 36 1
   ATOM 594 N . TYR A 34 ? 3.80170 14.21371 11.77652 1.000 7.73463 N ? A ? 37 1
   ATOM 595 CA . TYR A 34 ? 3.75722 13.60231 10.47024 1.000 6.31076 C ? A ? 37 1
   ATOM 596 C . TYR A 34 ? 5.16612 13.43705 9.93974 1.000 8.22310 C ? A ? 37 1
   ATOM 597 O . TYR A 34 ? 6.11581 14.05907 10.43763 1.000 9.27692 O ? A ? 37 1
   ATOM 598 CB . TYR A 34 ? 3.01553 14.47527 9.43651 1.000 8.41702 C ? A ? 37 1
   ATOM 599 CG . TYR A 34 ? 1.57564 14.80667 9.81200 1.000 8.93144 C ? A ? 37 1
   ATOM 600 CD1 . TYR A 34 ? 1.29134 15.83732 10.69808 1.000 10.34783 C ? A ? 37 1
   ATOM 601 CD2 . TYR A 34 ? 0.52115 14.12909 9.23536 1.000 8.35740 C ? A ? 37 1
   ATOM 602 CE1 . TYR A 34 ? 0.00240 16.14691 11.01990 1.000 10.68238 C ? A ? 37 1
   ATOM 603 CE2 . TYR A 34 ? -0.80397 14.43759 9.56606 1.000 8.92229 C ? A ? 37 1
   ATOM 604 CZ . TYR A 34 ? -1.02730 15.44816 10.46670 1.000 9.14008 C ? A ? 37 1
   ATOM 605 OH . TYR A 34 ? -2.32562 15.80657 10.80938 1.000 12.81282 O ? A ? 37 1
   ATOM 606 H . TYR A 34 ? 4.31350 14.90413 11.80775 1.000 9.29315 H ? A ? 37 1
   ATOM 607 HA . TYR A 34 ? 3.31459 12.74453 10.56608 1.000 7.58450 H ? A ? 37 1
   ATOM 608 HB2 . TYR A 34 ? 3.49390 15.31346 9.33896 1.000 10.11202 H ? A ? 37 1
   ATOM 609 HB3 . TYR A 34 ? 2.99686 14.00338 8.58924 1.000 10.11202 H ? A ? 37 1
   ATOM 610 HD1 . TYR A 34 ? 1.98842 16.32261 11.07686 1.000 12.42899 H ? A ? 37 1
   ATOM 611 HD2 . TYR A 34 ? 0.69337 13.45633 8.61678 1.000 10.04047 H ? A ? 37 1
   ATOM 612 HE1 . TYR A 34 ? -0.17354 16.83666 11.61839 1.000 12.83045 H ? A ? 37 1
   ATOM 613 HE2 . TYR A 34 ? -1.51274 13.97064 9.18593 1.000 10.71834 H ? A ? 37 1
   ATOM 614 HH . TYR A 34 ? -2.87346 15.28401 10.44552 1.000 15.38698 H ? A ? 37 1
   ATOM 615 N . VAL A 35 ? 5.31419 12.61492 8.91660 1.000 8.57975 N ? A ? 38 1
   ATOM 616 CA . VAL A 35 ? 6.54882 12.54708 8.14289 1.000 7.50812 C ? A ? 38 1
   ATOM 617 C . VAL A 35 ? 6.24646 12.84940 6.68781 1.000 8.36324 C ? A ? 38 1
   ATOM 618 O . VAL A 35 ? 5.20257 12.46452 6.16024 1.000 8.25724 O ? A ? 38 1
   ATOM 619 CB . VAL A 35 ? 7.25551 11.19672 8.33944 1.000 9.60220 C ? A ? 38 1
   ATOM 620 CG1 . VAL A 35 ? 6.46546 10.06866 7.80302 1.000 11.65817 C ? A ? 38 1
   ATOM 621 CG2 . VAL A 35 ? 8.66111 11.20109 7.73039 1.000 13.27721 C ? A ? 38 1
   ATOM 622 H . VAL A 35 ? 4.70368 12.07446 8.64314 1.000 10.30730 H ? A ? 38 1
   ATOM 623 HA . VAL A 35 ? 7.16116 13.23834 8.43969 1.000 9.02134 H ? A ? 38 1
   ATOM 624 HB . VAL A 35 ? 7.34158 11.06293 9.29630 1.000 11.53423 H ? A ? 38 1
   ATOM 625 HG11 . VAL A 35 ? 6.88860 9.23523 8.06235 1.000 14.00139 H ? A ? 38 1
   ATOM 626 HG12 . VAL A 35 ? 5.56731 10.11087 8.16694 1.000 14.00139 H ? A ? 38 1
   ATOM 627 HG13 . VAL A 35 ? 6.43405 10.13677 6.83592 1.000 14.00139 H ? A ? 38 1
   ATOM 628 HG21 . VAL A 35 ? 9.10414 10.36726 7.95254 1.000 15.94424 H ? A ? 38 1
   ATOM 629 HG22 . VAL A 35 ? 8.58770 11.29029 6.76729 1.000 15.94424 H ? A ? 38 1
   ATOM 630 HG23 . VAL A 35 ? 9.16080 11.94843 8.09467 1.000 15.94424 H ? A ? 38 1
   ATOM 631 N . ARG A 36 ? 7.15056 13.57905 6.04424 1.000 7.64095 N ? A ? 39 1
   ATOM 632 C . ARG A 36 ? 7.58441 12.81164 3.75122 1.000 8.17839 C ? A ? 39 1
   ATOM 633 O . ARG A 36 ? 8.76666 12.45411 3.85513 1.000 9.77645 O ? A ? 39 1
   ATOM 634 CA A ARG A 36 ? 7.04778 13.92982 4.63616 0.483 8.63997 C ? A ? 39 1
   ATOM 635 CB A ARG A 36 ? 7.91694 15.17087 4.44121 0.483 12.23636 C ? A ? 39 1
   ATOM 636 CG A ARG A 36 ? 7.85832 15.78609 3.06384 0.483 9.53390 C ? A ? 39 1
   ATOM 637 CD A ARG A 36 ? 6.52865 16.48940 2.90428 0.483 15.49245 C ? A ? 39 1
   ATOM 638 NE A ARG A 36 ? 6.46455 17.38499 1.75672 0.483 9.41926 N ? A ? 39 1
   ATOM 639 CZ A ARG A 36 ? 5.83110 17.10265 0.62290 0.483 17.24210 C ? A ? 39 1
   ATOM 640 NH1 A ARG A 36 ? 5.32861 15.90627 0.38700 0.483 13.31457 N ? A ? 39 1
   ATOM 641 NH2 A ARG A 36 ? 5.68690 18.05566 -0.29412 0.483 25.51634 N ? A ? 39 1
   ATOM 642 H A ARG A 36 ? 7.85907 13.89430 6.41603 0.483 9.18074 H ? A ? 39 1
   ATOM 643 HA A ARG A 36 ? 6.12122 14.07680 4.38963 0.483 10.37956 H ? A ? 39 1
   ATOM 644 HB2 A ARG A 36 ? 7.63023 15.84803 5.07379 0.483 14.69523 H ? A ? 39 1
   ATOM 645 HB3 A ARG A 36 ? 8.84046 14.92780 4.61126 0.483 14.69523 H ? A ? 39 1
   ATOM 646 HG2 A ARG A 36 ? 8.57344 16.43291 2.95835 0.483 11.45228 H ? A ? 39 1
   ATOM 647 HG3 A ARG A 36 ? 7.93403 15.09461 2.38780 0.483 11.45228 H ? A ? 39 1
   ATOM 648 HD2 A ARG A 36 ? 5.83412 15.82111 2.79512 0.483 18.60254 H ? A ? 39 1
   ATOM 649 HD3 A ARG A 36 ? 6.35854 17.01779 3.69975 0.483 18.60254 H ? A ? 39 1
   ATOM 650 HE A ARG A 36 ? 6.86216 18.14517 1.81691 0.483 11.31471 H ? A ? 39 1
   ATOM 651 HH11 A ARG A 36 ? 5.40651 15.28357 0.97503 0.483 15.98907 H ? A ? 39 1
   ATOM 652 HH12 A ARG A 36 ? 4.92305 15.74885 -0.35485 0.483 15.98907 H ? A ? 39 1
   ATOM 653 HH21 A ARG A 36 ? 6.00175 18.84277 -0.14947 0.483 30.63120 H ? A ? 39 1
   ATOM 654 HH22 A ARG A 36 ? 5.27882 17.88460 -1.03156 0.483 30.63120 H ? A ? 39 1
   ATOM 655 CA B ARG A 36 ? 6.99211 13.90745 4.63204 0.517 8.63554 C ? A ? 39 1
   ATOM 656 CB B ARG A 36 ? 7.60159 15.26138 4.26688 0.517 10.03976 C ? A ? 39 1
   ATOM 657 CG B ARG A 36 ? 7.57982 15.62899 2.75705 0.517 19.47246 C ? A ? 39 1
   ATOM 658 CD B ARG A 36 ? 6.21929 16.19858 2.32617 0.517 17.10360 C ? A ? 39 1
   ATOM 659 NE B ARG A 36 ? 6.16299 16.73953 0.95581 0.517 10.14284 N ? A ? 39 1
   ATOM 660 CZ B ARG A 36 ? 6.32082 18.01952 0.61417 0.517 16.18758 C ? A ? 39 1
   ATOM 661 NH1 B ARG A 36 ? 6.63545 18.95652 1.50330 0.517 21.68646 N ? A ? 39 1
   ATOM 662 NH2 B ARG A 36 ? 6.17026 18.36792 -0.65997 0.517 36.40715 N ? A ? 39 1
   ATOM 663 H B ARG A 36 ? 7.86477 13.89578 6.40367 0.517 9.18074 H ? A ? 39 1
   ATOM 664 HA B ARG A 36 ? 6.03822 13.95745 4.46326 0.517 10.37424 H ? A ? 39 1
   ATOM 665 HB2 B ARG A 36 ? 7.11027 15.95253 4.73786 0.517 12.05931 H ? A ? 39 1
   ATOM 666 HB3 B ARG A 36 ? 8.52951 15.26284 4.54947 0.517 12.05931 H ? A ? 39 1
   ATOM 667 HG2 B ARG A 36 ? 8.25863 16.29919 2.58117 0.517 23.37855 H ? A ? 39 1
   ATOM 668 HG3 B ARG A 36 ? 7.75554 14.83291 2.23143 0.517 23.37855 H ? A ? 39 1
   ATOM 669 HD2 B ARG A 36 ? 5.55927 15.49006 2.38345 0.517 20.53592 H ? A ? 39 1
   ATOM 670 HD3 B ARG A 36 ? 5.98473 16.92015 2.93050 0.517 20.53592 H ? A ? 39 1
   ATOM 671 HE B ARG A 36 ? 6.01518 16.17990 0.31975 0.517 12.18300 H ? A ? 39 1
   ATOM 672 HH11 B ARG A 36 ? 6.74409 18.74574 2.32996 0.517 26.03535 H ? A ? 39 1
   ATOM 673 HH12 B ARG A 36 ? 6.73033 19.77343 1.25179 0.517 26.03535 H ? A ? 39 1
   ATOM 674 HH21 B ARG A 36 ? 5.97433 17.77214 -1.24840 0.517 43.70017 H ? A ? 39 1
   ATOM 675 HH22 B ARG A 36 ? 6.26879 19.18908 -0.89575 0.517 43.70017 H ? A ? 39 1
   ATOM 676 N . CYS A 37 ? 6.75025 12.29558 2.86414 1.000 8.89612 N ? A ? 40 1
   ATOM 677 CA . CYS A 37 ? 7.13830 11.30340 1.86671 1.000 9.81233 C ? A ? 40 1
   ATOM 678 C . CYS A 37 ? 7.41161 11.97825 0.53515 1.000 8.99635 C ? A ? 40 1
   ATOM 679 O . CYS A 37 ? 7.15707 13.15692 0.35371 1.000 10.75587 O ? A ? 40 1
   ATOM 680 CB . CYS A 37 ? 6.01406 10.29725 1.62571 1.000 13.18134 C ? A ? 40 1
   ATOM 681 SG . CYS A 37 ? 5.19622 9.66597 3.08223 1.000 13.78873 S ? A ? 40 1
   ATOM 682 H . CYS A 37 ? 5.91908 12.51088 2.81504 1.000 10.68693 H ? A ? 40 1
   ATOM 683 HA . CYS A 37 ? 7.92927 10.84910 2.19667 1.000 11.78639 H ? A ? 40 1
   ATOM 684 HB2 . CYS A 37 ? 5.33612 10.72633 1.08056 1.000 15.82921 H ? A ? 40 1
   ATOM 685 HB3 . CYS A 37 ? 6.38600 9.53563 1.15401 1.000 15.82921 H ? A ? 40 1
   ATOM 686 N . GLN A 38 ? 7.87057 11.17494 -0.42504 1.000 10.02397 N ? A ? 41 1
   ATOM 687 CA . GLN A 38 ? 8.13663 11.66762 -1.77484 1.000 11.31522 C ? A ? 41 1
   ATOM 688 C . GLN A 38 ? 6.93823 12.39851 -2.37310 1.000 11.40000 C ? A ? 41 1
   ATOM 689 O . GLN A 38 ? 7.09324 13.46148 -2.98494 1.000 15.50479 O ? A ? 41 1
   ATOM 690 CB . GLN A 38 ? 8.57130 10.47760 -2.63995 1.000 15.42854 C ? A ? 41 1
   ATOM 691 CG . GLN A 38 ? 8.85857 10.79005 -4.06591 1.000 18.45230 C ? A ? 41 1
   ATOM 692 CD . GLN A 38 ? 9.33811 9.57617 -4.84976 1.000 20.58892 C ? A ? 41 1
   ATOM 693 OE1 . GLN A 38 ? 9.28024 8.42961 -4.38432 1.000 19.01244 O ? A ? 41 1
   ATOM 694 NE2 . GLN A 38 ? 9.80147 9.83195 -6.05635 1.000 28.57942 N ? A ? 41 1
   ATOM 695 H . GLN A 38 ? 8.03686 10.33764 -0.32079 1.000 12.04036 H ? A ? 41 1
   ATOM 696 HA . GLN A 38 ? 8.85596 12.31801 -1.75337 1.000 13.58986 H ? A ? 41 1
   ATOM 697 HB2 . GLN A 38 ? 9.38061 10.10311 -2.25829 1.000 18.52584 H ? A ? 41 1
   ATOM 698 HB3 . GLN A 38 ? 7.86167 9.81642 -2.62711 1.000 18.52584 H ? A ? 41 1
   ATOM 699 HG2 . GLN A 38 ? 8.04867 11.11818 -4.48697 1.000 22.15436 H ? A ? 41 1
   ATOM 700 HG3 . GLN A 38 ? 9.55193 11.46711 -4.10767 1.000 22.15436 H ? A ? 41 1
   ATOM 701 HE21 . GLN A 38 ? 9.81705 10.64066 -6.34848 1.000 34.30690 H ? A ? 41 1
   ATOM 702 HE22 . GLN A 38 ? 10.08833 9.19019 -6.55179 1.000 34.30690 H ? A ? 41 1
   ATOM 703 N . ASN A 39 ? 5.73554 11.85811 -2.19532 1.000 12.25735 N ? A ? 42 1
   ATOM 704 CA . ASN A 39 ? 4.53044 12.47386 -2.77162 1.000 10.79121 C ? A ? 42 1
   ATOM 705 C . ASN A 39 ? 3.35683 12.40208 -1.80715 1.000 12.51813 C ? A ? 42 1
   ATOM 706 O . ASN A 39 ? 2.24641 12.01768 -2.17350 1.000 15.25098 O ? A ? 42 1
   ATOM 707 CB . ASN A 39 ? 4.15353 11.85970 -4.11733 1.000 11.05533 C ? A ? 42 1
   ATOM 708 CG . ASN A 39 ? 3.11088 12.66124 -4.86931 1.000 12.29734 C ? A ? 42 1
   ATOM 709 OD1 . ASN A 39 ? 3.08631 13.88402 -4.82480 1.000 14.31118 O ? A ? 42 1
   ATOM 710 ND2 . ASN A 39 ? 2.23656 11.96395 -5.56825 1.000 12.95374 N ? A ? 42 1
   ATOM 711 H . ASN A 39 ? 5.58745 11.13877 -1.74786 1.000 14.72041 H ? A ? 42 1
   ATOM 712 HA . ASN A 39 ? 4.74342 13.40983 -2.91127 1.000 12.96105 H ? A ? 42 1
   ATOM 713 HB2 . ASN A 39 ? 4.94722 11.80825 -4.67258 1.000 13.27799 H ? A ? 42 1
   ATOM 714 HB3 . ASN A 39 ? 3.79511 10.97085 -3.96773 1.000 13.27799 H ? A ? 42 1
   ATOM 715 HD21 . ASN A 39 ? 2.28050 11.10512 -5.57775 1.000 15.55608 H ? A ? 42 1
   ATOM 716 HD22 . ASN A 39 ? 1.62246 12.36806 -6.01455 1.000 15.55608 H ? A ? 42 1
   ATOM 717 N . GLY A 40 ? 3.58674 12.78631 -0.56911 1.000 12.25838 N ? A ? 43 1
   ATOM 718 CA . GLY A 40 ? 2.51249 12.87178 0.39883 1.000 9.59496 C ? A ? 43 1
   ATOM 719 C . GLY A 40 ? 3.07917 12.85743 1.79797 1.000 8.64414 C ? A ? 43 1
   ATOM 720 O . GLY A 40 ? 4.22048 13.25207 2.01869 1.000 9.78859 O ? A ? 43 1
   ATOM 721 H . GLY A 40 ? 4.35938 13.00458 -0.26091 1.000 14.72165 H ? A ? 43 1
   ATOM 722 HA2 . GLY A 40 ? 2.01391 13.69359 0.26864 1.000 11.52554 H ? A ? 43 1
   ATOM 723 HA3 . GLY A 40 ? 1.91138 12.11775 0.29400 1.000 11.52554 H ? A ? 43 1
   ATOM 724 N . PHE A 41 ? 2.22112 12.48967 2.73676 1.000 7.41124 N ? A ? 44 1
   ATOM 725 CA . PHE A 41 ? 2.48829 12.62143 4.15116 1.000 6.96175 C ? A ? 44 1
   ATOM 726 C . PHE A 41 ? 1.95554 11.38800 4.85233 1.000 7.75718 C ? A ? 44 1
   ATOM 727 O . PHE A 41 ? 0.91011 10.85205 4.45519 1.000 7.90272 O ? A ? 44 1
   ATOM 728 CB . PHE A 41 ? 1.78740 13.85922 4.74677 1.000 7.39294 C ? A ? 44 1
   ATOM 729 CG . PHE A 41 ? 2.24663 15.15342 4.13981 1.000 7.28405 C ? A ? 44 1
   ATOM 730 CD1 . PHE A 41 ? 1.74653 15.56429 2.92718 1.000 7.12830 C ? A ? 44 1
   ATOM 731 CD2 . PHE A 41 ? 3.19813 15.95271 4.76057 1.000 7.90129 C ? A ? 44 1
   ATOM 732 CE1 . PHE A 41 ? 2.18966 16.71348 2.32176 1.000 7.89447 C ? A ? 44 1
   ATOM 733 CE2 . PHE A 41 ? 3.60705 17.11694 4.14847 1.000 7.39125 C ? A ? 44 1
   ATOM 734 CZ . PHE A 41 ? 3.11351 17.49800 2.92952 1.000 7.54891 C ? A ? 44 1
   ATOM 735 H . PHE A 41 ? 1.44952 12.14873 2.56942 1.000 8.90508 H ? A ? 44 1
   ATOM 736 HA . PHE A 41 ? 3.44408 12.69921 4.29715 1.000 8.36570 H ? A ? 44 1
   ATOM 737 HB2 . PHE A 41 ? 0.83243 13.78173 4.59537 1.000 8.88313 H ? A ? 44 1
   ATOM 738 HB3 . PHE A 41 ? 1.97055 13.89530 5.69864 1.000 8.88313 H ? A ? 44 1
   ATOM 739 HD1 . PHE A 41 ? 1.09337 15.05216 2.50766 1.000 8.56556 H ? A ? 44 1
   ATOM 740 HD2 . PHE A 41 ? 3.55591 15.70398 5.58217 1.000 9.49314 H ? A ? 44 1
   ATOM 741 HE1 . PHE A 41 ? 1.85397 16.95575 1.48898 1.000 9.48495 H ? A ? 44 1
   ATOM 742 HE2 . PHE A 41 ? 4.23349 17.65720 4.57343 1.000 8.88109 H ? A ? 44 1
   ATOM 743 HZ . PHE A 41 ? 3.40719 18.28223 2.52500 1.000 9.07028 H ? A ? 44 1
   ATOM 744 N . ARG A 42 ? 2.60362 10.98336 5.95109 1.000 7.30997 N ? A ? 45 1
   ATOM 745 CA . ARG A 42 ? 2.08088 9.92502 6.82019 1.000 7.48337 C ? A ? 45 1
   ATOM 746 C . ARG A 42 ? 2.01592 10.41708 8.24796 1.000 8.22706 C ? A ? 45 1
   ATOM 747 O . ARG A 42 ? 2.99952 10.96622 8.75812 1.000 8.65739 O ? A ? 45 1
   ATOM 748 CB . ARG A 42 ? 2.90312 8.64879 6.73074 1.000 8.74779 C ? A ? 45 1
   ATOM 749 CG . ARG A 42 ? 2.86073 8.03266 5.36259 1.000 7.86434 C ? A ? 45 1
   ATOM 750 CD . ARG A 42 ? 3.59598 6.70910 5.29217 1.000 9.17014 C ? A ? 45 1
   ATOM 751 NE . ARG A 42 ? 2.87552 5.64830 5.98786 1.000 8.74896 N ? A ? 45 1
   ATOM 752 CZ . ARG A 42 ? 3.26095 4.38792 6.03458 1.000 10.45576 C ? A ? 45 1
   ATOM 753 NH1 . ARG A 42 ? 4.41473 4.00285 5.52173 1.000 12.03774 N ? A ? 45 1
   ATOM 754 NH2 . ARG A 42 ? 2.43815 3.48489 6.56390 1.000 12.52370 N ? A ? 45 1
   ATOM 755 H . ARG A 42 ? 3.35401 11.31044 6.21478 1.000 8.78356 H ? A ? 45 1
   ATOM 756 HA . ARG A 42 ? 1.17779 9.71323 6.53650 1.000 8.99163 H ? A ? 45 1
   ATOM 757 HB2 . ARG A 42 ? 3.82787 8.85255 6.94106 1.000 10.50894 H ? A ? 45 1
   ATOM 758 HB3 . ARG A 42 ? 2.55370 8.00201 7.36357 1.000 10.50894 H ? A ? 45 1
   ATOM 759 HG2 . ARG A 42 ? 1.93619 7.87518 5.11497 1.000 9.44881 H ? A ? 45 1
   ATOM 760 HG3 . ARG A 42 ? 3.27505 8.63945 4.72931 1.000 9.44881 H ? A ? 45 1
   ATOM 761 HD2 . ARG A 42 ? 3.69674 6.44861 4.36325 1.000 11.01576 H ? A ? 45 1
   ATOM 762 HD3 . ARG A 42 ? 4.46790 6.80554 5.70613 1.000 11.01576 H ? A ? 45 1
   ATOM 763 HE . ARG A 42 ? 2.14866 5.85963 6.39604 1.000 10.51035 H ? A ? 45 1
   ATOM 764 HH11 . ARG A 42 ? 4.93244 4.57857 5.14740 1.000 14.45688 H ? A ? 45 1
   ATOM 765 HH12 . ARG A 42 ? 4.64869 3.17627 5.56194 1.000 14.45688 H ? A ? 45 1
   ATOM 766 HH21 . ARG A 42 ? 1.67106 3.72780 6.86748 1.000 15.04003 H ? A ? 45 1
   ATOM 767 HH22 . ARG A 42 ? 2.67376 2.65868 6.60221 1.000 15.04003 H ? A ? 45 1
   ATOM 768 N . LYS A 43 ? 0.88931 10.23424 8.90195 1.000 6.91967 N ? A ? 46 1
   ATOM 769 CA . LYS A 43 ? 0.71104 10.63682 10.28132 1.000 7.41063 C ? A ? 46 1
   ATOM 770 C . LYS A 43 ? 1.27957 9.59207 11.22707 1.000 7.34901 C ? A ? 46 1
   ATOM 771 O . LYS A 43 ? 1.02030 8.39873 11.06904 1.000 9.52790 O ? A ? 46 1
   ATOM 772 CB . LYS A 43 ? -0.78162 10.86632 10.55922 1.000 10.08886 C ? A ? 46 1
   ATOM 773 CG . LYS A 43 ? -1.01745 11.60831 11.86224 1.000 9.27337 C ? A ? 46 1
   ATOM 774 CD . LYS A 43 ? -2.46650 12.00038 12.01872 1.000 13.64741 C ? A ? 46 1
   ATOM 775 CE . LYS A 43 ? -2.60297 13.07969 13.06662 1.000 19.83505 C ? A ? 46 1
   ATOM 776 NZ . LYS A 43 ? -4.03633 13.41746 13.26948 1.000 28.66521 N ? A ? 46 1
   ATOM 777 H . LYS A 43 ? 0.19012 9.86800 8.56047 1.000 8.31520 H ? A ? 46 1
   ATOM 778 HA . LYS A 43 ? 1.19092 11.46387 10.44440 1.000 8.90435 H ? A ? 46 1
   ATOM 779 HB2 . LYS A 43 ? -1.16139 11.39285 9.83849 1.000 12.11823 H ? A ? 46 1
   ATOM 780 HB3 . LYS A 43 ? -1.22982 10.00787 10.61475 1.000 12.11823 H ? A ? 46 1
   ATOM 781 HG2 . LYS A 43 ? -0.77396 11.03620 12.60676 1.000 11.13963 H ? A ? 46 1
   ATOM 782 HG3 . LYS A 43 ? -0.47981 12.41559 11.87452 1.000 11.13963 H ? A ? 46 1
   ATOM 783 HD2 . LYS A 43 ? -2.80538 12.34100 11.17608 1.000 16.38848 H ? A ? 46 1
   ATOM 784 HD3 . LYS A 43 ? -2.98503 11.22947 12.29753 1.000 16.38848 H ? A ? 46 1
   ATOM 785 HE2 . LYS A 43 ? -2.23549 12.76618 13.90779 1.000 23.81365 H ? A ? 46 1
   ATOM 786 HE3 . LYS A 43 ? -2.13373 13.87750 12.77641 1.000 23.81365 H ? A ? 46 1
   ATOM 787 HZ1 . LYS A 43 ? -4.11884 14.01271 13.92596 1.000 34.40984 H ? A ? 46 1
   ATOM 788 HZ2 . LYS A 43 ? -4.37650 13.76203 12.52272 1.000 34.40984 H ? A ? 46 1
   ATOM 789 HZ3 . LYS A 43 ? -4.49417 12.68513 13.48437 1.000 34.40984 H ? A ? 46 1
   ATOM 790 N . VAL A 44 ? 2.06613 10.02889 12.19132 1.000 7.75037 N ? A ? 47 1
   ATOM 791 CA . VAL A 44 ? 2.61646 9.13859 13.20837 1.000 8.15527 C ? A ? 47 1
   ATOM 792 C . VAL A 44 ? 1.52092 8.82994 14.21556 1.000 10.09394 C ? A ? 47 1
   ATOM 793 O . VAL A 44 ? 0.80763 9.72681 14.67885 1.000 10.83282 O ? A ? 47 1
   ATOM 794 CB . VAL A 44 ? 3.80497 9.80998 13.92633 1.000 8.71578 C ? A ? 47 1
   ATOM 795 CG1 . VAL A 44 ? 4.37935 8.89632 14.99477 1.000 9.33711 C ? A ? 47 1
   ATOM 796 CG2 . VAL A 44 ? 4.90125 10.19114 12.94187 1.000 9.35104 C ? A ? 47 1
   ATOM 797 H . VAL A 44 ? 2.30375 10.85005 12.28528 1.000 9.31204 H ? A ? 47 1
   ATOM 798 HA . VAL A 44 ? 2.91782 8.31827 12.78747 1.000 9.79792 H ? A ? 47 1
   ATOM 799 HB . VAL A 44 ? 3.47450 10.61848 14.34824 1.000 10.47053 H ? A ? 47 1
   ATOM 800 HG11 . VAL A 44 ? 5.21113 9.27474 15.32008 1.000 11.21613 H ? A ? 47 1
   ATOM 801 HG12 . VAL A 44 ? 3.74255 8.82236 15.72272 1.000 11.21613 H ? A ? 47 1
   ATOM 802 HG13 . VAL A 44 ? 4.54268 8.02186 14.60805 1.000 11.21613 H ? A ? 47 1
   ATOM 803 HG21 . VAL A 44 ? 5.63487 10.59860 13.42836 1.000 11.23284 H ? A ? 47 1
   ATOM 804 HG22 . VAL A 44 ? 5.20942 9.39160 12.48726 1.000 11.23284 H ? A ? 47 1
   ATOM 805 HG23 . VAL A 44 ? 4.54188 10.82051 12.29715 1.000 11.23284 H ? A ? 47 1
   ATOM 806 N . GLN A 45 ? 1.38998 7.56441 14.56872 1.000 9.35373 N ? A ? 48 1
   ATOM 807 CA . GLN A 45 ? 0.40862 7.13707 15.55742 1.000 9.06808 C ? A ? 48 1
   ATOM 808 C . GLN A 45 ? 0.93398 7.36839 16.96509 1.000 10.22685 C ? A ? 48 1
   ATOM 809 O . GLN A 45 ? 2.03867 6.93088 17.30288 1.000 10.50947 O ? A ? 48 1
   ATOM 810 CB . GLN A 45 ? 0.03357 5.67807 15.31132 1.000 13.78494 C ? A ? 48 1
   ATOM 811 CG . GLN A 45 ? -0.56496 5.50267 13.91127 1.000 18.08329 C ? A ? 48 1
   ATOM 812 CD . GLN A 45 ? -1.25971 4.18623 13.67287 1.000 39.02370 C ? A ? 48 1
   ATOM 813 OE1 . GLN A 45 ? -0.96897 3.48882 12.69823 1.000 42.33702 O ? A ? 48 1
   ATOM 814 NE2 . GLN A 45 ? -2.20663 3.85287 14.53335 1.000 41.13172 N ? A ? 48 1
   ATOM 815 H . GLN A 45 ? 1.86272 6.92167 14.24779 1.000 11.23607 H ? A ? 48 1
   ATOM 816 HA . GLN A 45 ? -0.39633 7.67187 15.47414 1.000 10.89329 H ? A ? 48 1
   ATOM 817 HB2 . GLN A 45 ? 0.82667 5.12387 15.38025 1.000 16.55352 H ? A ? 48 1
   ATOM 818 HB3 . GLN A 45 ? -0.62476 5.39810 15.96639 1.000 16.55352 H ? A ? 48 1
   ATOM 819 HG2 . GLN A 45 ? -1.21770 6.20537 13.76620 1.000 21.71154 H ? A ? 48 1
   ATOM 820 HG3 . GLN A 45 ? 0.15050 5.57492 13.26027 1.000 21.71154 H ? A ? 48 1
   ATOM 821 HE21 . GLN A 45 ? -2.39756 4.37775 15.18730 1.000 49.36966 H ? A ? 48 1
   ATOM 822 HE22 . GLN A 45 ? -2.63159 3.11117 14.43908 1.000 49.36966 H ? A ? 48 1
   ATOM 823 N . LEU A 46 ? 0.15825 8.11226 17.75405 1.000 12.13910 N ? A ? 49 1
   ATOM 824 CA . LEU A 46 ? 0.52949 8.55225 19.08861 1.000 11.58876 C ? A ? 49 1
   ATOM 825 C . LEU A 46 ? -0.52622 8.11585 20.08815 1.000 18.74860 C ? A ? 49 1
   ATOM 826 O . LEU A 46 ? -1.72356 8.09143 19.76264 1.000 21.06908 O ? A ? 49 1
   ATOM 827 CB . LEU A 46 ? 0.66718 10.08623 19.13538 1.000 14.23207 C ? A ? 49 1
   ATOM 828 CG . LEU A 46 ? 1.70063 10.71091 18.18716 1.000 13.12340 C ? A ? 49 1
   ATOM 829 CD1 . LEU A 46 ? 1.60020 12.24468 18.29642 1.000 14.83389 C ? A ? 49 1
   ATOM 830 CD2 . LEU A 46 ? 3.11216 10.24181 18.47239 1.000 14.23139 C ? A ? 49 1
   ATOM 831 H . LEU A 46 ? -0.62392 8.38501 17.52292 1.000 14.57851 H ? A ? 49 1
   ATOM 832 HA . LEU A 46 ? 1.37361 8.14613 19.34045 1.000 13.91810 H ? A ? 49 1
   ATOM 833 HB2 . LEU A 46 ? -0.19431 10.47208 18.91208 1.000 17.09008 H ? A ? 49 1
   ATOM 834 HB3 . LEU A 46 ? 0.91954 10.33778 20.03757 1.000 17.09008 H ? A ? 49 1
   ATOM 835 HG . LEU A 46 ? 1.50852 10.42858 17.27926 1.000 15.75967 H ? A ? 49 1
   ATOM 836 HD11 . LEU A 46 ? 2.24061 12.64715 17.68913 1.000 17.81226 H ? A ? 49 1
   ATOM 837 HD12 . LEU A 46 ? 0.70093 12.52000 18.05890 1.000 17.81226 H ? A ? 49 1
   ATOM 838 HD13 . LEU A 46 ? 1.79732 12.50990 19.20840 1.000 17.81226 H ? A ? 49 1
   ATOM 839 HD21 . LEU A 46 ? 3.73100 10.75337 17.92811 1.000 17.08927 H ? A ? 49 1
   ATOM 840 HD22 . LEU A 46 ? 3.30678 10.37954 19.41263 1.000 17.08927 H ? A ? 49 1
   ATOM 841 HD23 . LEU A 46 ? 3.18166 9.29907 18.25486 1.000 17.08927 H ? A ? 49 1
   ATOM 842 N . GLU A 47 ? -0.08804 7.74917 21.28617 1.000 16.50591 N ? A ? 50 1
   ATOM 843 CA . GLU A 47 ? -1.01337 7.52339 22.39914 1.000 18.73341 C ? A ? 50 1
   ATOM 844 C . GLU A 47 ? -1.50024 8.86434 22.93911 1.000 18.43699 C ? A ? 50 1
   ATOM 845 O . GLU A 47 ? -1.00282 9.93762 22.59159 1.000 20.07894 O ? A ? 50 1
   ATOM 846 CB . GLU A 47 ? -0.34530 6.65685 23.46714 1.000 22.35301 C ? A ? 50 1
   ATOM 847 CG . GLU A 47 ? 0.31385 5.38345 22.89885 1.000 20.62688 C ? A ? 50 1
   ATOM 848 CD . GLU A 47 ? 0.64143 4.29308 23.93329 1.000 50.21323 C ? A ? 50 1
   ATOM 849 OE1 . GLU A 47 ? 0.64195 4.56988 25.15095 1.000 47.17459 O ? A ? 50 1
   ATOM 850 OE2 . GLU A 47 ? 0.93466 3.14958 23.51334 1.000 47.41443 O ? A ? 50 1
   ATOM 851 H . GLU A 47 ? 0.73929 7.62340 21.48443 1.000 19.81868 H ? A ? 50 1
   ATOM 852 HA . GLU A 47 ? -1.79896 7.03632 22.10501 1.000 22.49168 H ? A ? 50 1
   ATOM 853 HB2 . GLU A 47 ? 0.34446 7.17813 23.90693 1.000 26.83520 H ? A ? 50 1
   ATOM 854 HB3 . GLU A 47 ? -1.01575 6.38244 24.11219 1.000 26.83520 H ? A ? 50 1
   ATOM 855 HG2 . GLU A 47 ? -0.28862 4.99172 22.24733 1.000 24.76386 H ? A ? 50 1
   ATOM 856 HG3 . GLU A 47 ? 1.14715 5.63515 22.47087 1.000 24.76386 H ? A ? 50 1
   ATOM 857 N . ALA A 48 ? -2.49127 8.80401 23.83444 1.000 22.24808 N ? A ? 51 1
   ATOM 858 CA . ALA A 48 ? -3.10121 10.01329 24.35278 1.000 28.89206 C ? A ? 51 1
   ATOM 859 C . ALA A 48 ? -2.11217 10.80545 25.20285 1.000 20.47139 C ? A ? 51 1
   ATOM 860 O . ALA A 48 ? -1.23099 10.24230 25.86114 1.000 21.33388 O ? A ? 51 1
   ATOM 861 CB . ALA A 48 ? -4.32863 9.65464 25.19461 1.000 27.88224 C ? A ? 51 1
   ATOM 862 H . ALA A 48 ? -2.82124 8.07570 24.15113 1.000 26.70929 H ? A ? 51 1
   ATOM 863 HA . ALA A 48 ? -3.37920 10.57647 23.61355 1.000 34.68207 H ? A ? 51 1
   ATOM 864 HB1 . ALA A 48 ? -4.72515 10.47043 25.53835 1.000 33.47028 H ? A ? 51 1
   ATOM 865 HB2 . ALA A 48 ? -4.96836 9.18561 24.63636 1.000 33.47028 H ? A ? 51 1
   ATOM 866 HB3 . ALA A 48 ? -4.05192 9.08594 25.93008 1.000 33.47028 H ? A ? 51 1
   ATOM 867 N . ARG A 49 ? -2.27727 12.12088 25.18804 1.000 20.97722 N ? A ? 52 1
   ATOM 868 CA . ARG A 49 ? -1.41288 13.01287 25.94431 1.000 22.16980 C ? A ? 52 1
   ATOM 869 C . ARG A 49 ? -1.48735 12.71604 27.43845 1.000 26.31052 C ? A ? 52 1
   ATOM 870 O . ARG A 49 ? -2.56463 12.48567 27.99381 1.000 26.29506 O ? A ? 52 1
   ATOM 871 CB . ARG A 49 ? -1.86556 14.45378 25.69870 1.000 38.62729 C ? A ? 52 1
   ATOM 872 CG . ARG A 49 ? -0.89590 15.52295 26.14835 1.000 39.45944 C ? A ? 52 1
   ATOM 873 CD . ARG A 49 ? -1.29334 16.89342 25.58789 1.000 38.35647 C ? A ? 52 1
   ATOM 874 H . ARG A 49 ? -2.89016 12.52763 24.74248 1.000 25.18426 H ? A ? 52 1
   ATOM 875 HA . ARG A 49 ? -0.49322 12.89523 25.65922 1.000 26.61536 H ? A ? 52 1
   ATOM 876 HB2 . ARG A 49 ? -2.00512 14.57201 24.74610 1.000 46.36434 H ? A ? 52 1
   ATOM 877 HB3 . ARG A 49 ? -2.69735 14.59833 26.17632 1.000 46.36434 H ? A ? 52 1
   ATOM 878 HG2 . ARG A 49 ? -0.89787 15.57478 27.11696 1.000 47.36293 H ? A ? 52 1
   ATOM 879 HG3 . ARG A 49 ? -0.00562 15.30702 25.82948 1.000 47.36293 H ? A ? 52 1
   ATOM 880 HD2 . ARG A 49 ? -1.32268 17.53821 26.31180 1.000 46.03936 H ? A ? 52 1
   ATOM 881 HD3 . ARG A 49 ? -0.64797 17.16978 24.91905 1.000 46.03936 H ? A ? 52 1
   ATOM 882 N . THR A 50 ? -0.32222 12.69904 28.08781 1.000 23.67424 N ? A ? 53 1
   ATOM 883 CA . THR A 50 ? -0.22195 12.51407 29.52986 1.000 27.57283 C ? A ? 53 1
   ATOM 884 C . THR A 50 ? 0.78006 13.50818 30.09669 1.000 41.52505 C ? A ? 53 1
   ATOM 885 O . THR A 50 ? 1.67673 13.96845 29.37581 1.000 32.91430 O ? A ? 53 1
   ATOM 886 CB . THR A 50 ? 0.25600 11.08860 29.86044 1.000 37.64406 C ? A ? 53 1
   ATOM 887 OG1 . THR A 50 ? 1.58084 10.89046 29.34039 1.000 33.51727 O ? A ? 53 1
   ATOM 888 CG2 . THR A 50 ? -0.68140 10.05195 29.25877 1.000 43.14236 C ? A ? 53 1
   ATOM 889 H . THR A 50 ? 0.44038 12.79525 27.70209 1.000 28.42069 H ? A ? 53 1
   ATOM 890 HA . THR A 50 ? -1.08388 12.67421 29.94498 1.000 33.09899 H ? A ? 53 1
   ATOM 891 HB . THR A 50 ? 0.26421 10.96872 30.82296 1.000 45.18447 H ? A ? 53 1
   ATOM 892 HG1 . THR A 50 ? 1.84110 10.10940 29.50714 1.000 40.23232 H ? A ? 53 1
   ATOM 893 HG21 . THR A 50 ? -0.41024 9.16147 29.53155 1.000 51.78242 H ? A ? 53 1
   ATOM 894 HG22 . THR A 50 ? -1.58942 10.21085 29.56067 1.000 51.78242 H ? A ? 53 1
   ATOM 895 HG23 . THR A 50 ? -0.65767 10.10549 28.29054 1.000 51.78242 H ? A ? 53 1
   ATOM 896 N . PRO A 51 ? 0.65305 13.86296 31.37759 1.000 30.68747 N ? A ? 54 1
   ATOM 897 CA . PRO A 51 ? 1.63845 14.77906 31.97527 1.000 31.76893 C ? A ? 54 1
   ATOM 898 C . PRO A 51 ? 2.98973 14.12330 32.22269 1.000 20.71187 C ? A ? 54 1
   ATOM 899 O . PRO A 51 ? 4.00594 14.82495 32.26572 1.000 30.09749 O ? A ? 54 1
   ATOM 900 CB . PRO A 51 ? 0.95914 15.23995 33.27256 1.000 27.83395 C ? A ? 54 1
   ATOM 901 CG . PRO A 51 ? 0.07569 14.08691 33.63693 1.000 30.58896 C ? A ? 54 1
   ATOM 902 CD . PRO A 51 ? -0.41470 13.49817 32.33102 1.000 26.88517 C ? A ? 54 1
   ATOM 903 HA . PRO A 51 ? 1.76642 15.55440 31.40660 1.000 38.13431 H ? A ? 54 1
   ATOM 904 HB2 . PRO A 51 ? 1.62396 15.40496 33.95935 1.000 33.41233 H ? A ? 54 1
   ATOM 905 HB3 . PRO A 51 ? 0.44067 16.04403 33.11269 1.000 33.41233 H ? A ? 54 1
   ATOM 906 HG2 . PRO A 51 ? 0.58628 13.43123 34.13720 1.000 36.71835 H ? A ? 54 1
   ATOM 907 HG3 . PRO A 51 ? -0.66983 14.40410 34.17030 1.000 36.71835 H ? A ? 54 1
   ATOM 908 HD2 . PRO A 51 ? -0.50443 12.53465 32.39795 1.000 32.27379 H ? A ? 54 1
   ATOM 909 HD3 . PRO A 51 ? -1.26141 13.89287 32.06989 1.000 32.27379 H ? A ? 54 1
   ATOM 910 N . LEU A 52 ? 3.02410 12.80872 32.39756 1.000 36.33762 N ? A ? 55 1
   ATOM 911 CA . LEU A 52 ? 4.22727 12.04147 32.67145 1.000 48.01541 C ? A ? 55 1
   ATOM 912 C . LEU A 52 ? 4.33839 10.92187 31.65122 1.000 49.06466 C ? A ? 55 1
   ATOM 913 O . LEU A 52 ? 3.33622 10.50665 31.05957 1.000 45.65703 O ? A ? 55 1
   ATOM 914 CB . LEU A 52 ? 4.17163 11.42316 34.07674 1.000 32.57704 C ? A ? 55 1
   ATOM 915 H . LEU A 52 ? 2.32181 12.31381 32.35952 1.000 43.61673 H ? A ? 55 1
   ATOM 916 HA . LEU A 52 ? 5.00576 12.61664 32.60788 1.000 57.63009 H ? A ? 55 1
   ATOM 917 N . PRO A 53 ? 5.55189 10.39610 31.42905 1.000 59.94800 N ? A ? 56 1
   ATOM 918 CA . PRO A 53 ? 5.74330 9.33951 30.42997 1.000 56.92133 C ? A ? 56 1
   ATOM 919 C . PRO A 53 ? 5.19396 7.98350 30.86699 1.000 36.89926 C ? A ? 56 1
   ATOM 920 O . PRO A 53 ? 5.42343 7.58354 32.00886 1.000 39.43934 O ? A ? 56 1
   ATOM 921 CB . PRO A 53 ? 7.26828 9.26182 30.30047 1.000 39.69559 C ? A ? 56 1
   ATOM 922 HA . PRO A 53 ? 5.33738 9.59748 29.58760 1.000 68.31719 H ? A ? 56 1
   HETATM 923 C1 . PEG A 101 ? -2.54309 9.72683 16.09031 1.000 48.53478 C ? B ? . 1
   HETATM 924 C2 . PEG A 101 ? -1.98075 11.07868 16.41850 1.000 53.64668 C ? B ? . 1
   HETATM 925 C3 . PEG A 101 ? -3.96505 12.40348 16.44894 1.000 39.82299 C ? B ? . 1
   HETATM 926 C4 . PEG A 101 ? -5.25139 11.70489 16.77039 1.000 59.65335 C ? B ? . 1
   HETATM 927 O1 . PEG A 101 ? -2.43408 9.45169 14.69883 1.000 47.27108 O ? B ? . 1
   HETATM 928 O2 . PEG A 101 ? -2.90909 11.82046 17.20341 1.000 67.47092 O ? B ? . 1
   HETATM 929 O4 . PEG A 101 ? -5.23073 11.18085 18.08760 1.000 53.54874 O ? B ? . 1
   HETATM 930 H11 . PEG A 101 ? -2.05441 9.05139 16.58617 1.000 58.25332 H ? B ? . 1
   HETATM 931 H12 . PEG A 101 ? -3.47846 9.70208 16.34595 1.000 58.25332 H ? B ? . 1
   HETATM 932 H21 . PEG A 101 ? -1.80101 11.55958 15.59550 1.000 64.38761 H ? B ? . 1
   HETATM 933 H22 . PEG A 101 ? -1.15523 10.97033 16.91616 1.000 64.38761 H ? B ? . 1
   HETATM 934 H31 . PEG A 101 ? -3.77520 12.31192 15.50211 1.000 47.79918 H ? B ? . 1
   HETATM 935 H32 . PEG A 101 ? -4.04276 13.34381 16.67398 1.000 47.79918 H ? B ? . 1
   HETATM 936 H41 . PEG A 101 ? -5.38322 10.97795 16.14184 1.000 71.59562 H ? B ? . 1
   HETATM 937 H42 . PEG A 101 ? -5.98352 12.33630 16.69166 1.000 71.59562 H ? B ? . 1
   HETATM 938 HO1 . PEG A 101 ? -1.63375 9.37065 14.42798 1.000 56.73689 H ? B ? . 1
   HETATM 939 HO4 . PEG A 101 ? -5.10911 10.34021 18.12214 1.000 64.27009 H ? B ? . 1
   ATOM 940 N . GLY B -2 ? 20.87510 13.88656 28.04988 1.000 29.36890 N ? C ? 1 1
   ATOM 941 CA . GLY B -2 ? 20.14103 15.02359 27.42514 1.000 45.82482 C ? C ? 1 1
   ATOM 942 C . GLY B -2 ? 20.71734 15.43432 26.08241 1.000 47.01291 C ? C ? 1 1
   ATOM 943 O . GLY B -2 ? 20.41198 16.51044 25.56495 1.000 51.51836 O ? C ? 1 1
   ATOM 944 H1 . GLY B -2 ? 20.56193 13.74672 28.87114 1.000 35.25427 H ? C ? 1 1
   ATOM 945 H2 . GLY B -2 ? 20.75905 13.15315 27.55923 1.000 35.25427 H ? C ? 1 1
   ATOM 946 H3 . GLY B -2 ? 21.74257 14.08097 28.09226 1.000 35.25427 H ? C ? 1 1
   ATOM 947 HA2 . GLY B -2 ? 19.21415 14.77009 27.29276 1.000 55.00138 H ? C ? 1 1
   ATOM 948 HA3 . GLY B -2 ? 20.17712 15.79035 28.01816 1.000 55.00138 H ? C ? 1 1
   ATOM 949 N . GLY B -1 ? 21.54138 14.56063 25.50372 1.000 21.12642 N ? C ? 2 1
   ATOM 950 CA . GLY B -1 ? 22.17818 14.86407 24.23984 1.000 21.94900 C ? C ? 2 1
   ATOM 951 C . GLY B -1 ? 21.22127 14.67338 23.08976 1.000 20.66999 C ? C ? 2 1
   ATOM 952 O . GLY B -1 ? 20.14240 14.10105 23.21244 1.000 33.33406 O ? C ? 2 1
   ATOM 953 H . GLY B -1 ? 21.74290 13.78970 25.82724 1.000 25.36330 H ? C ? 2 1
   ATOM 954 HA2 . GLY B -1 ? 22.48331 15.78483 24.24141 1.000 26.35040 H ? C ? 2 1
   ATOM 955 HA3 . GLY B -1 ? 22.94086 14.27886 24.11039 1.000 26.35040 H ? C ? 2 1
   ATOM 956 N . SER B 0 ? 21.62477 15.15761 21.93165 1.000 19.33503 N ? C ? 3 1
   ATOM 957 CA . SER B 0 ? 20.71596 15.18985 20.79479 1.000 18.83680 C ? C ? 3 1
   ATOM 958 C . SER B 0 ? 21.09874 14.09880 19.80648 1.000 17.53508 C ? C ? 3 1
   ATOM 959 O . SER B 0 ? 22.26324 13.70677 19.70122 1.000 18.61928 O ? C ? 3 1
   ATOM 960 CB . SER B 0 ? 20.70503 16.56623 20.11316 1.000 25.57269 C ? C ? 3 1
   ATOM 961 OG . SER B 0 ? 21.98395 16.93479 19.66079 1.000 28.13984 O ? C ? 3 1
   ATOM 962 H . SER B 0 ? 22.41089 15.47064 21.77794 1.000 23.21363 H ? C ? 3 1
   ATOM 963 HA . SER B 0 ? 19.80944 15.02008 21.09528 1.000 22.61575 H ? C ? 3 1
   ATOM 964 HB2 . SER B 0 ? 20.10290 16.53329 19.35338 1.000 30.69883 H ? C ? 3 1
   ATOM 965 HB3 . SER B 0 ? 20.39730 17.22822 20.75189 1.000 30.69883 H ? C ? 3 1
   ATOM 966 HG . SER B 0 ? 22.26433 16.37289 19.10289 1.000 33.77941 H ? C ? 3 1
   ATOM 967 N . SER B 1 ? 20.10736 13.60007 19.08810 1.000 12.93223 N ? C ? 4 1
   ATOM 968 CA . SER B 1 ? 20.34195 12.67865 17.98760 1.000 11.98265 C ? C ? 4 1
   ATOM 969 C . SER B 1 ? 19.79535 13.36072 16.74568 1.000 11.83886 C ? C ? 4 1
   ATOM 970 O . SER B 1 ? 20.16028 14.50264 16.44732 1.000 14.20918 O ? C ? 4 1
   ATOM 971 CB . SER B 1 ? 19.74493 11.30322 18.24442 1.000 12.82320 C ? C ? 4 1
   ATOM 972 OG . SER B 1 ? 18.34617 11.37458 18.43524 1.000 14.80873 O ? C ? 4 1
   ATOM 973 H . SER B 1 ? 19.27684 13.78130 19.21849 1.000 15.53027 H ? C ? 4 1
   ATOM 974 HA . SER B 1 ? 21.28452 12.48332 17.86798 1.000 14.39077 H ? C ? 4 1
   ATOM 975 HB2 . SER B 1 ? 19.92837 10.73435 17.48046 1.000 15.39944 H ? C ? 4 1
   ATOM 976 HB3 . SER B 1 ? 20.15131 10.92911 19.04180 1.000 15.39944 H ? C ? 4 1
   ATOM 977 HG . SER B 1 ? 18.02609 10.60121 18.50632 1.000 17.78207 H ? C ? 4 1
   ATOM 978 N . GLY B 2 ? 18.90832 12.70650 16.02287 1.000 12.61166 N ? C ? 5 1
   ATOM 979 CA . GLY B 2 ? 18.43116 13.26048 14.76649 1.000 10.92866 C ? C ? 5 1
   ATOM 980 C . GLY B 2 ? 17.75479 12.16456 13.97004 1.000 11.85836 C ? C ? 5 1
   ATOM 981 O . GLY B 2 ? 17.33809 11.14238 14.52392 1.000 10.76737 O ? C ? 5 1
   ATOM 982 H . GLY B 2 ? 18.56743 11.94546 16.23314 1.000 15.14559 H ? C ? 5 1
   ATOM 983 HA2 . GLY B 2 ? 17.79430 13.97245 14.93501 1.000 13.12599 H ? C ? 5 1
   ATOM 984 HA3 . GLY B 2 ? 19.17394 13.61598 14.25386 1.000 13.12599 H ? C ? 5 1
   ATOM 985 N . VAL B 3 ? 17.63764 12.40703 12.67955 1.000 9.90875 N ? C ? 6 1
   ATOM 986 CA . VAL B 3 ? 16.98927 11.51134 11.73676 1.000 10.15761 C ? C ? 6 1
   ATOM 987 C . VAL B 3 ? 17.93930 11.25441 10.57924 1.000 9.43666 C ? C ? 6 1
   ATOM 988 O . VAL B 3 ? 18.41714 12.22170 9.95842 1.000 11.54493 O ? C ? 6 1
   ATOM 989 CB . VAL B 3 ? 15.68167 12.12844 11.19143 1.000 10.93919 C ? C ? 6 1
   ATOM 990 CG1 . VAL B 3 ? 14.92350 11.12570 10.35583 1.000 11.95541 C ? C ? 6 1
   ATOM 991 CG2 . VAL B 3 ? 14.79408 12.67771 12.28769 1.000 11.06524 C ? C ? 6 1
   ATOM 992 H . VAL B 3 ? 17.94043 13.11945 12.30488 1.000 11.90209 H ? C ? 6 1
   ATOM 993 HA . VAL B 3 ? 16.79660 10.66987 12.17913 1.000 12.20073 H ? C ? 6 1
   ATOM 994 HB . VAL B 3 ? 15.93407 12.87856 10.63061 1.000 13.13862 H ? C ? 6 1
   ATOM 995 HG11 . VAL B 3 ? 14.06905 11.50811 10.10171 1.000 14.35808 H ? C ? 6 1
   ATOM 996 HG12 . VAL B 3 ? 15.44231 10.91891 9.56275 1.000 14.35808 H ? C ? 6 1
   ATOM 997 HG13 . VAL B 3 ? 14.78327 10.32072 10.87856 1.000 14.35808 H ? C ? 6 1
   ATOM 998 HG21 . VAL B 3 ? 13.94653 12.94888 11.90165 1.000 13.28988 H ? C ? 6 1
   ATOM 999 HG22 . VAL B 3 ? 14.64869 11.98639 12.95241 1.000 13.28988 H ? C ? 6 1
   ATOM 1000 HG23 . VAL B 3 ? 15.23148 13.44162 12.69514 1.000 13.28988 H ? C ? 6 1
   ATOM 1001 N . ARG B 4 ? 18.20113 9.99688 10.28055 1.000 9.64204 N ? C ? 7 1
   ATOM 1002 CA . ARG B 4 ? 19.00798 9.56807 9.14374 1.000 10.88921 C ? C ? 7 1
   ATOM 1003 C . ARG B 4 ? 18.08086 9.03623 8.06838 1.000 13.13753 C ? C ? 7 1
   ATOM 1004 O . ARG B 4 ? 17.04596 8.45149 8.37357 1.000 14.94345 O ? C ? 7 1
   ATOM 1005 CB . ARG B 4 ? 19.98371 8.45976 9.53666 1.000 11.97706 C ? C ? 7 1
   ATOM 1006 CG . ARG B 4 ? 21.05621 8.90801 10.49267 1.000 16.22578 C ? C ? 7 1
   ATOM 1007 CD . ARG B 4 ? 22.08292 9.83679 9.82597 1.000 20.97845 C ? C ? 7 1
   ATOM 1008 NE . ARG B 4 ? 22.87043 9.12273 8.82698 1.000 25.06744 N ? C ? 7 1
   ATOM 1009 CZ . ARG B 4 ? 23.62368 8.05332 9.06782 1.000 44.62380 C ? C ? 7 1
   ATOM 1010 NH1 . ARG B 4 ? 23.87454 7.64404 10.30434 1.000 36.18050 N ? C ? 7 1
   ATOM 1011 NH2 . ARG B 4 ? 24.14928 7.38523 8.04388 1.000 31.41304 N ? C ? 7 1
   ATOM 1012 H . ARG B 4 ? 17.90900 9.33363 10.74354 1.000 11.58204 H ? C ? 7 1
   ATOM 1013 HA . ARG B 4 ? 19.52431 10.31753 8.80817 1.000 13.07865 H ? C ? 7 1
   ATOM 1014 HB2 . ARG B 4 ? 19.48722 7.74376 9.96295 1.000 14.38406 H ? C ? 7 1
   ATOM 1015 HB3 . ARG B 4 ? 20.41994 8.12978 8.73558 1.000 14.38406 H ? C ? 7 1
   ATOM 1016 HG2 . ARG B 4 ? 20.64592 9.39060 11.22729 1.000 19.48253 H ? C ? 7 1
   ATOM 1017 HG3 . ARG B 4 ? 21.52775 8.12996 10.82909 1.000 19.48253 H ? C ? 7 1
   ATOM 1018 HD2 . ARG B 4 ? 21.61934 10.56653 9.38612 1.000 25.18573 H ? C ? 7 1
   ATOM 1019 HD3 . ARG B 4 ? 22.68701 10.18578 10.49991 1.000 25.18573 H ? C ? 7 1
   ATOM 1020 HE . ARG B 4 ? 22.84570 9.41624 8.01899 1.000 30.09253 H ? C ? 7 1
   ATOM 1021 HH11 . ARG B 4 ? 23.54729 8.07307 10.97400 1.000 43.42819 H ? C ? 7 1
   ATOM 1022 HH12 . ARG B 4 ? 24.36443 6.94966 10.43638 1.000 43.42819 H ? C ? 7 1
   ATOM 1023 HH21 . ARG B 4 ? 24.00033 7.64640 7.23815 1.000 37.70724 H ? C ? 7 1
   ATOM 1024 HH22 . ARG B 4 ? 24.63790 6.69233 8.18791 1.000 37.70724 H ? C ? 7 1
   ATOM 1025 N . LEU B 5 ? 18.46653 9.19765 6.81448 1.000 10.55897 N ? C ? 8 1
   ATOM 1026 CA . LEU B 5 ? 17.60663 8.75890 5.72973 1.000 8.73059 C ? C ? 8 1
   ATOM 1027 C . LEU B 5 ? 18.34923 8.00702 4.63588 1.000 8.24214 C ? C ? 8 1
   ATOM 1028 O . LEU B 5 ? 19.51762 8.27982 4.32952 1.000 10.98211 O ? C ? 8 1
   ATOM 1029 CB . LEU B 5 ? 16.74970 9.85761 5.13774 1.000 17.24506 C ? C ? 8 1
   ATOM 1030 CG . LEU B 5 ? 17.52330 10.90529 4.40898 1.000 17.29711 C ? C ? 8 1
   ATOM 1031 CD1 . LEU B 5 ? 17.36558 10.65569 2.89080 1.000 22.54573 C ? C ? 8 1
   ATOM 1032 CD2 . LEU B 5 ? 16.99225 12.26760 4.80776 1.000 23.16013 C ? C ? 8 1
   ATOM 1033 H . LEU B 5 ? 19.21040 9.55316 6.56981 1.000 12.68236 H ? C ? 8 1
   ATOM 1034 HA . LEU B 5 ? 17.00872 8.10781 6.12908 1.000 10.48830 H ? C ? 8 1
   ATOM 1035 HB2 . LEU B 5 ? 16.12602 9.46030 4.51000 1.000 20.70566 H ? C ? 8 1
   ATOM 1036 HB3 . LEU B 5 ? 16.26501 10.29384 5.85585 1.000 20.70566 H ? C ? 8 1
   ATOM 1037 HG . LEU B 5 ? 18.46809 10.87788 4.62696 1.000 20.76813 H ? C ? 8 1
   ATOM 1038 HD11 . LEU B 5 ? 17.89627 11.30759 2.40677 1.000 27.06647 H ? C ? 8 1
   ATOM 1039 HD12 . LEU B 5 ? 17.67376 9.75940 2.68443 1.000 27.06647 H ? C ? 8 1
   ATOM 1040 HD13 . LEU B 5 ? 16.43009 10.74717 2.65123 1.000 27.06647 H ? C ? 8 1
   ATOM 1041 HD21 . LEU B 5 ? 17.45718 12.94939 4.29796 1.000 27.80375 H ? C ? 8 1
   ATOM 1042 HD22 . LEU B 5 ? 16.04158 12.30374 4.61849 1.000 27.80375 H ? C ? 8 1
   ATOM 1043 HD23 . LEU B 5 ? 17.14602 12.40126 5.75612 1.000 27.80375 H ? C ? 8 1
   ATOM 1044 N . TRP B 6 ? 17.64689 7.05940 4.02640 1.000 7.50234 N ? C ? 9 1
   ATOM 1045 CA . TRP B 6 ? 18.08712 6.32861 2.85299 1.000 9.20023 C ? C ? 9 1
   ATOM 1046 C . TRP B 6 ? 16.94593 6.25612 1.84851 1.000 10.12677 C ? C ? 9 1
   ATOM 1047 O . TRP B 6 ? 15.78330 6.26076 2.20778 1.000 9.11625 O ? C ? 9 1
   ATOM 1048 CB . TRP B 6 ? 18.49652 4.87245 3.18444 1.000 10.07044 C ? C ? 9 1
   ATOM 1049 CG . TRP B 6 ? 19.79391 4.76321 3.87076 1.000 10.56476 C ? C ? 9 1
   ATOM 1050 CD1 . TRP B 6 ? 20.99135 4.52490 3.27674 1.000 13.26101 C ? C ? 9 1
   ATOM 1051 CD2 . TRP B 6 ? 20.05213 4.86604 5.27883 1.000 10.37467 C ? C ? 9 1
   ATOM 1052 NE1 . TRP B 6 ? 21.98239 4.49834 4.22025 1.000 14.64571 N ? C ? 9 1
   ATOM 1053 CE2 . TRP B 6 ? 21.43182 4.68516 5.45410 1.000 11.25351 C ? C ? 9 1
   ATOM 1054 CE3 . TRP B 6 ? 19.24347 5.08724 6.40211 1.000 13.35382 C ? C ? 9 1
   ATOM 1055 CZ2 . TRP B 6 ? 22.04128 4.72109 6.70614 1.000 17.93159 C ? C ? 9 1
   ATOM 1056 CZ3 . TRP B 6 ? 19.85593 5.12755 7.65237 1.000 16.26176 C ? C ? 9 1
   ATOM 1057 CH2 . TRP B 6 ? 21.24066 4.94532 7.78871 1.000 18.74807 C ? C ? 9 1
   ATOM 1058 H . TRP B 6 ? 16.86775 6.80952 4.29116 1.000 9.01440 H ? C ? 9 1
   ATOM 1059 HA . TRP B 6 ? 18.84326 6.80407 2.47471 1.000 11.05188 H ? C ? 9 1
   ATOM 1060 HB2 . TRP B 6 ? 17.82209 4.48263 3.76244 1.000 12.09612 H ? C ? 9 1
   ATOM 1061 HB3 . TRP B 6 ? 18.55581 4.36910 2.35738 1.000 12.09612 H ? C ? 9 1
   ATOM 1062 HD1 . TRP B 6 ? 21.11912 4.39849 2.36428 1.000 15.92480 H ? C ? 9 1
   ATOM 1063 HE1 . TRP B 6 ? 22.81942 4.38228 4.06053 1.000 17.58645 H ? C ? 9 1
   ATOM 1064 HE3 . TRP B 6 ? 18.32490 5.20367 6.31514 1.000 16.03618 H ? C ? 9 1
   ATOM 1065 HZ2 . TRP B 6 ? 22.95810 4.59710 6.80081 1.000 21.52950 H ? C ? 9 1
   ATOM 1066 HZ3 . TRP B 6 ? 19.33812 5.27787 8.41012 1.000 19.52571 H ? C ? 9 1
   ATOM 1067 HH2 . TRP B 6 ? 21.62176 4.97810 8.63641 1.000 22.50928 H ? C ? 9 1
   ATOM 1068 N . ALA B 7 ? 17.28943 6.08264 0.57095 1.000 9.60671 N ? C ? 10 1
   ATOM 1069 CA . ALA B 7 ? 16.29300 6.04768 -0.47005 1.000 9.31110 C ? C ? 10 1
   ATOM 1070 C . ALA B 7 ? 15.51739 4.73875 -0.51600 1.000 10.36516 C ? C ? 10 1
   ATOM 1071 O . ALA B 7 ? 14.32607 4.72458 -0.83321 1.000 11.40076 O ? C ? 10 1
   ATOM 1072 CB . ALA B 7 ? 16.98073 6.23405 -1.83189 1.000 11.74344 C ? C ? 10 1
   ATOM 1073 H . ALA B 7 ? 18.09644 5.98360 0.29071 1.000 11.53965 H ? C ? 10 1
   ATOM 1074 HA . ALA B 7 ? 15.66631 6.76696 -0.29457 1.000 11.18491 H ? C ? 10 1
   ATOM 1075 HB1 . ALA B 7 ? 16.30539 6.24317 -2.52811 1.000 14.10373 H ? C ? 10 1
   ATOM 1076 HB2 . ALA B 7 ? 17.46426 7.07494 -1.82905 1.000 14.10373 H ? C ? 10 1
   ATOM 1077 HB3 . ALA B 7 ? 17.59648 5.49892 -1.97796 1.000 14.10373 H ? C ? 10 1
   ATOM 1078 N . THR B 8 ? 16.17916 3.61841 -0.21467 1.000 10.90797 N ? C ? 11 1
   ATOM 1079 CA . THR B 8 ? 15.55819 2.31357 -0.38524 1.000 10.92312 C ? C ? 11 1
   ATOM 1080 C . THR B 8 ? 15.90339 1.43990 0.81053 1.000 9.96218 C ? C ? 11 1
   ATOM 1081 O . THR B 8 ? 16.89034 1.65776 1.52133 1.000 9.55293 O ? C ? 11 1
   ATOM 1082 CB . THR B 8 ? 15.98363 1.58578 -1.66908 1.000 14.03077 C ? C ? 11 1
   ATOM 1083 OG1 . THR B 8 ? 17.34778 1.18512 -1.51489 1.000 16.63859 O ? C ? 11 1
   ATOM 1084 CG2 . THR B 8 ? 15.81577 2.48004 -2.89606 1.000 13.19338 C ? C ? 11 1
   ATOM 1085 H . THR B 8 ? 16.98375 3.59372 0.08801 1.000 13.10115 H ? C ? 11 1
   ATOM 1086 HA . THR B 8 ? 14.59921 2.45190 -0.43124 1.000 13.11933 H ? C ? 11 1
   ATOM 1087 HB . THR B 8 ? 15.42546 0.80726 -1.82160 1.000 16.84852 H ? C ? 11 1
   ATOM 1088 HG1 . THR B 8 ? 17.60137 0.76152 -2.19449 1.000 19.97790 H ? C ? 11 1
   ATOM 1089 HG21 . THR B 8 ? 16.04607 1.98767 -3.69945 1.000 15.84365 H ? C ? 11 1
   ATOM 1090 HG22 . THR B 8 ? 14.89611 2.78089 -2.96400 1.000 15.84365 H ? C ? 11 1
   ATOM 1091 HG23 . THR B 8 ? 16.39575 3.25422 -2.82419 1.000 15.84365 H ? C ? 11 1
   ATOM 1092 N . ARG B 9 ? 15.08424 0.40125 1.00338 1.000 10.84783 N ? C ? 12 1
   ATOM 1093 CA . ARG B 9 ? 15.32852 -0.56424 2.06158 1.000 15.04322 C ? C ? 12 1
   ATOM 1094 C . ARG B 9 ? 16.66648 -1.25034 1.86417 1.000 14.76531 C ? C ? 12 1
   ATOM 1095 O . ARG B 9 ? 17.43225 -1.42692 2.82635 1.000 16.12836 O ? C ? 12 1
   ATOM 1096 CB . ARG B 9 ? 14.22707 -1.61781 2.04999 1.000 18.52849 C ? C ? 12 1
   ATOM 1097 CG . ARG B 9 ? 14.08435 -2.27858 3.36527 1.000 24.98652 C ? C ? 12 1
   ATOM 1098 CD . ARG B 9 ? 12.74018 -2.91686 3.55197 1.000 21.73573 C ? C ? 12 1
   ATOM 1099 NE . ARG B 9 ? 12.87582 -3.89715 4.61169 1.000 32.44892 N ? C ? 12 1
   ATOM 1100 CZ . ARG B 9 ? 12.72223 -3.59990 5.89506 1.000 34.74566 C ? C ? 12 1
   ATOM 1101 NH1 . ARG B 9 ? 12.48085 -2.36095 6.29000 1.000 31.35334 N ? C ? 12 1
   ATOM 1102 NH2 . ARG B 9 ? 12.82510 -4.56564 6.80108 1.000 51.13678 N ? C ? 12 1
   ATOM 1103 H . ARG B 9 ? 14.38291 0.23818 0.53313 1.000 13.02898 H ? C ? 12 1
   ATOM 1104 HA . ARG B 9 ? 15.32782 -0.10154 2.91410 1.000 18.06346 H ? C ? 12 1
   ATOM 1105 HB2 . ARG B 9 ? 13.38277 -1.19454 1.82886 1.000 22.24578 H ? C ? 12 1
   ATOM 1106 HB3 . ARG B 9 ? 14.44099 -2.29603 1.39033 1.000 22.24578 H ? C ? 12 1
   ATOM 1107 HG2 . ARG B 9 ? 14.75852 -2.97129 3.44612 1.000 29.99542 H ? C ? 12 1
   ATOM 1108 HG3 . ARG B 9 ? 14.20190 -1.61786 4.06565 1.000 29.99542 H ? C ? 12 1
   ATOM 1109 HD2 . ARG B 9 ? 12.08335 -2.25123 3.80969 1.000 26.09447 H ? C ? 12 1
   ATOM 1110 HD3 . ARG B 9 ? 12.46069 -3.36006 2.73566 1.000 26.09447 H ? C ? 12 1
   ATOM 1111 HE . ARG B 9 ? 13.06454 -4.70859 4.39825 1.000 38.95030 H ? C ? 12 1
   ATOM 1112 HH11 . ARG B 9 ? 12.42060 -1.72879 5.71004 1.000 37.63560 H ? C ? 12 1
   ATOM 1113 HH12 . ARG B 9 ? 12.38415 -2.18749 7.12675 1.000 37.63560 H ? C ? 12 1
   ATOM 1114 HH21 . ARG B 9 ? 12.98949 -5.37244 6.55280 1.000 61.37573 H ? C ? 12 1
   ATOM 1115 HH22 . ARG B 9 ? 12.72732 -4.38414 7.63601 1.000 61.37573 H ? C ? 12 1
   ATOM 1116 N . GLN B 10 ? 16.94583 -1.66751 0.62912 1.000 16.67707 N ? C ? 13 1
   ATOM 1117 CA . GLN B 10 ? 18.20981 -2.31976 0.31730 1.000 23.16875 C ? C ? 13 1
   ATOM 1118 C . GLN B 10 ? 19.37754 -1.46083 0.74355 1.000 20.76397 C ? C ? 13 1
   ATOM 1119 O . GLN B 10 ? 20.29324 -1.92709 1.42606 1.000 22.90579 O ? C ? 13 1
   ATOM 1120 CB . GLN B 10 ? 18.29955 -2.53127 -1.19136 1.000 26.36723 C ? C ? 13 1
   ATOM 1121 CG . GLN B 10 ? 19.16608 -3.69395 -1.60303 1.000 51.15051 C ? C ? 13 1
   ATOM 1122 CD . GLN B 10 ? 19.34428 -3.77153 -3.10605 1.000 68.25509 C ? C ? 13 1
   ATOM 1123 OE1 . GLN B 10 ? 18.90520 -2.88613 -3.85071 1.000 43.08783 O ? C ? 13 1
   ATOM 1124 NE2 . GLN B 10 ? 19.98050 -4.84073 -3.56409 1.000 53.81577 N ? C ? 13 1
   ATOM 1125 H . GLN B 10 ? 16.41849 -1.58368 -0.04504 1.000 20.02408 H ? C ? 13 1
   ATOM 1126 HA . GLN B 10 ? 18.24620 -3.17139 0.78021 1.000 27.81410 H ? C ? 13 1
   ATOM 1127 HB2 . GLN B 10 ? 17.40714 -2.69342 -1.53516 1.000 31.65227 H ? C ? 13 1
   ATOM 1128 HB3 . GLN B 10 ? 18.67022 -1.73089 -1.59497 1.000 31.65227 H ? C ? 13 1
   ATOM 1129 HG2 . GLN B 10 ? 20.04266 -3.59613 -1.19936 1.000 61.39221 H ? C ? 13 1
   ATOM 1130 HG3 . GLN B 10 ? 18.75364 -4.51959 -1.30452 1.000 61.39221 H ? C ? 13 1
   ATOM 1131 HE21 . GLN B 10 ? 20.26459 -5.43962 -3.01616 1.000 64.59052 H ? C ? 13 1
   ATOM 1132 HE22 . GLN B 10 ? 20.10909 -4.93540 -4.40914 1.000 64.59052 H ? C ? 13 1
   ATOM 1133 N . ALA B 11 ? 19.32519 -0.17038 0.39711 1.000 16.87706 N ? C ? 14 1
   ATOM 1134 CA . ALA B 11 ? 20.42099 0.72736 0.74161 1.000 16.06864 C ? C ? 14 1
   ATOM 1135 C . ALA B 11 ? 20.55512 0.84114 2.25134 1.000 15.90277 C ? C ? 14 1
   ATOM 1136 O . ALA B 11 ? 21.65749 0.74768 2.80450 1.000 17.60413 O ? C ? 14 1
   ATOM 1137 CB . ALA B 11 ? 20.16430 2.09924 0.12584 1.000 16.90537 C ? C ? 14 1
   ATOM 1138 H . ALA B 11 ? 18.67695 0.19997 -0.02977 1.000 20.26406 H ? C ? 14 1
   ATOM 1139 HA . ALA B 11 ? 21.25244 0.38003 0.38251 1.000 19.29396 H ? C ? 14 1
   ATOM 1140 HB1 . ALA B 11 ? 20.90015 2.68948 0.35174 1.000 20.29804 H ? C ? 14 1
   ATOM 1141 HB2 . ALA B 11 ? 20.09894 2.00581 -0.83744 1.000 20.29804 H ? C ? 14 1
   ATOM 1142 HB3 . ALA B 11 ? 19.33439 2.45444 0.48078 1.000 20.29804 H ? C ? 14 1
   ATOM 1143 N . MET B 12 ? 19.42965 1.03613 2.94024 1.000 13.27045 N ? C ? 15 1
   ATOM 1144 CA . MET B 12 ? 19.43500 1.14605 4.38873 1.000 13.66456 C ? C ? 15 1
   ATOM 1145 C . MET B 12 ? 20.01890 -0.09356 5.06369 1.000 16.93503 C ? C ? 15 1
   ATOM 1146 O . MET B 12 ? 20.84934 0.01528 5.97216 1.000 15.03083 O ? C ? 15 1
   ATOM 1147 CB . MET B 12 ? 17.99496 1.35336 4.87757 1.000 13.39224 C ? C ? 15 1
   ATOM 1148 CG . MET B 12 ? 17.84668 1.57987 6.38998 1.000 10.47086 C ? C ? 15 1
   ATOM 1149 SD . MET B 12 ? 17.56792 -0.03138 7.22324 1.000 15.72563 S ? C ? 15 1
   ATOM 1150 CE . MET B 12 ? 15.88732 -0.36375 6.69963 1.000 14.98892 C ? C ? 15 1
   ATOM 1151 H . MET B 12 ? 18.64872 1.10799 2.58728 1.000 15.93613 H ? C ? 15 1
   ATOM 1152 HA . MET B 12 ? 19.98098 1.91184 4.62615 1.000 16.40906 H ? C ? 15 1
   ATOM 1153 HB2 . MET B 12 ? 17.62828 2.13187 4.42995 1.000 16.08228 H ? C ? 15 1
   ATOM 1154 HB3 . MET B 12 ? 17.47738 0.56524 4.64979 1.000 16.08228 H ? C ? 15 1
   ATOM 1155 HG2 . MET B 12 ? 18.65636 1.98032 6.74349 1.000 12.57662 H ? C ? 15 1
   ATOM 1156 HG3 . MET B 12 ? 17.08756 2.15840 6.56301 1.000 12.57662 H ? C ? 15 1
   ATOM 1157 HE1 . MET B 12 ? 15.59352 -1.20023 7.09318 1.000 17.99830 H ? C ? 15 1
   ATOM 1158 HE2 . MET B 12 ? 15.31484 0.36072 6.99681 1.000 17.99830 H ? C ? 15 1
   ATOM 1159 HE3 . MET B 12 ? 15.86479 -0.42751 5.73199 1.000 17.99830 H ? C ? 15 1
   ATOM 1160 N . LEU B 13 ? 19.59383 -1.28103 4.64676 1.000 17.18709 N ? C ? 16 1
   ATOM 1161 CA . LEU B 13 ? 19.94760 -2.48850 5.40309 1.000 15.47845 C ? C ? 16 1
   ATOM 1162 C . LEU B 13 ? 21.44637 -2.73347 5.42567 1.000 25.62244 C ? C ? 16 1
   ATOM 1163 O . LEU B 13 ? 21.95206 -3.35365 6.36913 1.000 27.77203 O ? C ? 16 1
   ATOM 1164 CB . LEU B 13 ? 19.21297 -3.68873 4.80717 1.000 19.34135 C ? C ? 16 1
   ATOM 1165 CG . LEU B 13 ? 17.73661 -3.76480 5.16134 1.000 20.37896 C ? C ? 16 1
   ATOM 1166 CD1 . LEU B 13 ? 17.05565 -4.85055 4.32489 1.000 20.13159 C ? C ? 16 1
   ATOM 1167 CD2 . LEU B 13 ? 17.53585 -3.99536 6.66301 1.000 21.73810 C ? C ? 16 1
   ATOM 1168 H . LEU B 13 ? 19.11151 -1.41779 3.94800 1.000 20.63610 H ? C ? 16 1
   ATOM 1169 HA . LEU B 13 ? 19.66437 -2.37892 6.32433 1.000 18.58573 H ? C ? 16 1
   ATOM 1170 HB2 . LEU B 13 ? 19.28089 -3.64272 3.84065 1.000 23.22121 H ? C ? 16 1
   ATOM 1171 HB3 . LEU B 13 ? 19.63465 -4.49998 5.13114 1.000 23.22121 H ? C ? 16 1
   ATOM 1172 HG . LEU B 13 ? 17.31245 -2.91744 4.95405 1.000 24.46635 H ? C ? 16 1
   ATOM 1173 HD11 . LEU B 13 ? 16.11741 -4.89394 4.56723 1.000 24.16951 H ? C ? 16 1
   ATOM 1174 HD12 . LEU B 13 ? 17.14457 -4.62744 3.38510 1.000 24.16951 H ? C ? 16 1
   ATOM 1175 HD13 . LEU B 13 ? 17.48343 -5.70239 4.50455 1.000 24.16951 H ? C ? 16 1
   ATOM 1176 HD21 . LEU B 13 ? 16.61135 -4.24088 6.82400 1.000 26.09732 H ? C ? 16 1
   ATOM 1177 HD22 . LEU B 13 ? 18.12342 -4.71016 6.95410 1.000 26.09732 H ? C ? 16 1
   ATOM 1178 HD23 . LEU B 13 ? 17.74867 -3.17759 7.13930 1.000 26.09732 H ? C ? 16 1
   ATOM 1179 N . GLY B 14 ? 22.16894 -2.27167 4.41527 1.000 19.47158 N ? C ? 17 1
   ATOM 1180 CA . GLY B 14 ? 23.61592 -2.41636 4.36284 1.000 26.07745 C ? C ? 17 1
   ATOM 1181 C . GLY B 14 ? 24.41895 -1.43401 5.19264 1.000 24.51017 C ? C ? 17 1
   ATOM 1182 O . GLY B 14 ? 25.64220 -1.58841 5.29393 1.000 25.47869 O ? C ? 17 1
   ATOM 1183 H . GLY B 14 ? 21.83931 -1.86274 3.73430 1.000 23.37749 H ? C ? 17 1
   ATOM 1184 HA2 . GLY B 14 ? 23.84447 -3.30824 4.66815 1.000 31.30453 H ? C ? 17 1
   ATOM 1185 HA3 . GLY B 14 ? 23.89920 -2.31603 3.44056 1.000 31.30453 H ? C ? 17 1
   ATOM 1186 N . GLN B 15 ? 23.79368 -0.37986 5.71144 1.000 16.64191 N ? C ? 18 1
   ATOM 1187 CA . GLN B 15 ? 24.51372 0.63408 6.46724 1.000 18.36454 C ? C ? 18 1
   ATOM 1188 C . GLN B 15 ? 23.91006 0.93011 7.83417 1.000 13.31277 C ? C ? 18 1
   ATOM 1189 O . GLN B 15 ? 24.54010 1.62354 8.64355 1.000 15.42691 O ? C ? 18 1
   ATOM 1190 CB . GLN B 15 ? 24.53434 1.94418 5.66728 1.000 20.47714 C ? C ? 18 1
   ATOM 1191 CG . GLN B 15 ? 25.51371 1.96870 4.49439 1.000 23.67763 C ? C ? 18 1
   ATOM 1192 CD . GLN B 15 ? 25.76875 3.38461 4.00604 1.000 46.41717 C ? C ? 18 1
   ATOM 1193 OE1 . GLN B 15 ? 24.85754 4.21631 3.99217 1.000 26.43850 O ? C ? 18 1
   ATOM 1194 NE2 . GLN B 15 ? 27.00291 3.66764 3.60753 1.000 41.99488 N ? C ? 18 1
   ATOM 1195 H . GLN B 15 ? 22.94984 -0.23120 5.63776 1.000 19.98189 H ? C ? 18 1
   ATOM 1196 HA . GLN B 15 ? 25.42521 0.33264 6.60586 1.000 22.04905 H ? C ? 18 1
   ATOM 1197 HB2 . GLN B 15 ? 23.64657 2.09875 5.30828 1.000 24.58417 H ? C ? 18 1
   ATOM 1198 HB3 . GLN B 15 ? 24.78014 2.66612 6.26668 1.000 24.58417 H ? C ? 18 1
   ATOM 1199 HG2 . GLN B 15 ? 26.35974 1.58649 4.77554 1.000 28.42475 H ? C ? 18 1
   ATOM 1200 HG3 . GLN B 15 ? 25.14549 1.45456 3.75888 1.000 28.42475 H ? C ? 18 1
   ATOM 1201 HE21 . GLN B 15 ? 27.61276 3.06184 3.63364 1.000 50.40545 H ? C ? 18 1
   ATOM 1202 HE22 . GLN B 15 ? 27.19263 4.45681 3.32325 1.000 50.40545 H ? C ? 18 1
   ATOM 1203 N . VAL B 16 ? 22.73165 0.38916 8.13880 1.000 13.55528 N ? C ? 19 1
   ATOM 1204 CA . VAL B 16 ? 21.95669 0.88155 9.26988 1.000 16.08622 C ? C ? 19 1
   ATOM 1205 C . VAL B 16 ? 22.54980 0.49432 10.60596 1.000 16.51254 C ? C ? 19 1
   ATOM 1206 O . VAL B 16 ? 22.28096 1.15654 11.60987 1.000 16.50571 O ? C ? 19 1
   ATOM 1207 CB . VAL B 16 ? 20.49333 0.43971 9.09694 1.000 18.31280 C ? C ? 19 1
   ATOM 1208 CG1 . VAL B 16 ? 20.32452 -1.04546 9.38817 1.000 17.31430 C ? C ? 19 1
   ATOM 1209 CG2 . VAL B 16 ? 19.57852 1.26952 9.99065 1.000 22.24174 C ? C ? 19 1
   ATOM 1210 H . VAL B 16 ? 22.36311 -0.25831 7.70919 1.000 16.27793 H ? C ? 19 1
   ATOM 1211 HA . VAL B 16 ? 21.97365 1.85138 9.27519 1.000 19.31505 H ? C ? 19 1
   ATOM 1212 HB . VAL B 16 ? 20.23728 0.58680 8.17299 1.000 21.98695 H ? C ? 19 1
   ATOM 1213 HG11 . VAL B 16 ? 19.43507 -1.32138 9.11681 1.000 20.78875 H ? C ? 19 1
   ATOM 1214 HG12 . VAL B 16 ? 20.99163 -1.54284 8.88970 1.000 20.78875 H ? C ? 19 1
   ATOM 1215 HG13 . VAL B 16 ? 20.44185 -1.19612 10.33919 1.000 20.78875 H ? C ? 19 1
   ATOM 1216 HG21 . VAL B 16 ? 18.66135 0.98415 9.85549 1.000 26.70168 H ? C ? 19 1
   ATOM 1217 HG22 . VAL B 16 ? 19.83402 1.13417 10.91656 1.000 26.70168 H ? C ? 19 1
   ATOM 1218 HG23 . VAL B 16 ? 19.67169 2.20591 9.75529 1.000 26.70168 H ? C ? 19 1
   ATOM 1219 N . HIS B 17 ? 23.35808 -0.56472 10.64908 1.000 15.53507 N ? C ? 20 1
   ATOM 1220 CA . HIS B 17 ? 23.99465 -0.98000 11.88972 1.000 17.02129 C ? C ? 20 1
   ATOM 1221 C . HIS B 17 ? 24.89556 0.08771 12.47115 1.000 19.57120 C ? C ? 20 1
   ATOM 1222 O . HIS B 17 ? 25.11129 0.09917 13.69321 1.000 21.34794 O ? C ? 20 1
   ATOM 1223 CB . HIS B 17 ? 24.83569 -2.22781 11.60547 1.000 25.15535 C ? C ? 20 1
   ATOM 1224 CG . HIS B 17 ? 25.95043 -1.98280 10.62526 1.000 42.58940 C ? C ? 20 1
   ATOM 1225 ND1 . HIS B 17 ? 25.75069 -1.96357 9.25857 1.000 36.58752 N ? C ? 20 1
   ATOM 1226 CD2 . HIS B 17 ? 27.27099 -1.73821 10.81274 1.000 42.51217 C ? C ? 20 1
   ATOM 1227 CE1 . HIS B 17 ? 26.89962 -1.72677 8.64944 1.000 36.94988 C ? C ? 20 1
   ATOM 1228 NE2 . HIS B 17 ? 27.83803 -1.58372 9.56931 1.000 32.59077 N ? C ? 20 1
   ATOM 1229 H . HIS B 17 ? 23.55253 -1.05806 9.97202 1.000 18.65368 H ? C ? 20 1
   ATOM 1230 HA . HIS B 17 ? 23.30816 -1.17889 12.54552 1.000 20.43714 H ? C ? 20 1
   ATOM 1231 HB2 . HIS B 17 ? 25.23128 -2.53540 12.43601 1.000 30.19801 H ? C ? 20 1
   ATOM 1232 HB3 . HIS B 17 ? 24.26060 -2.91650 11.23686 1.000 30.19801 H ? C ? 20 1
   ATOM 1233 HD2 . HIS B 17 ? 27.71134 -1.68485 11.63014 1.000 51.02620 H ? C ? 20 1
   ATOM 1234 HE1 . HIS B 17 ? 27.02625 -1.67037 7.72983 1.000 44.35144 H ? C ? 20 1
   ATOM 1235 HE2 . HIS B 17 ? 28.66824 -1.42056 9.41528 1.000 39.12052 H ? C ? 20 1
   ATOM 1236 N . GLU B 18 ? 25.39773 1.00216 11.63401 1.000 16.36512 N ? C ? 21 1
   ATOM 1237 CA . GLU B 18 ? 26.26632 2.08604 12.05334 1.000 19.03841 C ? C ? 21 1
   ATOM 1238 C . GLU B 18 ? 25.50562 3.23979 12.70047 1.000 16.03437 C ? C ? 21 1
   ATOM 1239 O . GLU B 18 ? 26.13524 4.13848 13.26350 1.000 19.83587 O ? C ? 21 1
   ATOM 1240 CB . GLU B 18 ? 27.00551 2.63659 10.82775 1.000 26.90597 C ? C ? 21 1
   ATOM 1241 CG . GLU B 18 ? 28.11600 1.73466 10.29039 1.000 57.03000 C ? C ? 21 1
   ATOM 1242 CD . GLU B 18 ? 29.01801 2.44724 9.29534 1.000 68.73076 C ? C ? 21 1
   ATOM 1243 OE1 . GLU B 18 ? 28.48946 3.22001 8.46790 1.000 61.31223 O ? C ? 21 1
   ATOM 1244 OE2 . GLU B 18 ? 30.25046 2.23334 9.33779 1.000 56.38141 O ? C ? 21 1
   ATOM 1245 H . GLU B 18 ? 25.23975 1.01005 10.78868 1.000 19.64973 H ? C ? 21 1
   ATOM 1246 HA . GLU B 18 ? 26.90702 1.74133 12.69489 1.000 22.85769 H ? C ? 21 1
   ATOM 1247 HB2 . GLU B 18 ? 26.36270 2.76533 10.11282 1.000 32.29875 H ? C ? 21 1
   ATOM 1248 HB3 . GLU B 18 ? 27.40941 3.48528 11.06753 1.000 32.29875 H ? C ? 21 1
   ATOM 1249 HG2 . GLU B 18 ? 28.66492 1.43280 11.03098 1.000 68.44759 H ? C ? 21 1
   ATOM 1250 HG3 . GLU B 18 ? 27.71620 0.97318 9.84182 1.000 68.44759 H ? C ? 21 1
   ATOM 1251 N . VAL B 19 ? 24.18423 3.23190 12.67885 1.000 13.94307 N ? C ? 22 1
   ATOM 1252 CA . VAL B 19 ? 23.41842 4.33696 13.25373 1.000 12.94371 C ? C ? 22 1
   ATOM 1253 C . VAL B 19 ? 23.46810 4.21887 14.77665 1.000 14.26549 C ? C ? 22 1
   ATOM 1254 O . VAL B 19 ? 23.21753 3.12349 15.31016 1.000 15.31453 O ? C ? 22 1
   ATOM 1255 CB . VAL B 19 ? 21.98181 4.31089 12.74917 1.000 13.66779 C ? C ? 22 1
   ATOM 1256 CG1 . VAL B 19 ? 21.12931 5.32010 13.51722 1.000 13.34077 C ? C ? 22 1
   ATOM 1257 CG2 . VAL B 19 ? 21.90990 4.56673 11.25630 1.000 15.92034 C ? C ? 22 1
   ATOM 1258 H . VAL B 19 ? 23.70402 2.60399 12.34013 1.000 16.74328 H ? C ? 22 1
   ATOM 1259 HA . VAL B 19 ? 23.81819 5.18113 12.99208 1.000 15.54404 H ? C ? 22 1
   ATOM 1260 HB . VAL B 19 ? 21.62085 3.42407 12.90458 1.000 16.41294 H ? C ? 22 1
   ATOM 1261 HG11 . VAL B 19 ? 20.31627 5.49220 13.01696 1.000 16.02052 H ? C ? 22 1
   ATOM 1262 HG12 . VAL B 19 ? 20.91053 4.95131 14.38729 1.000 16.02052 H ? C ? 22 1
   ATOM 1263 HG13 . VAL B 19 ? 21.63259 6.14247 13.62357 1.000 16.02052 H ? C ? 22 1
   ATOM 1264 HG21 . VAL B 19 ? 20.98381 4.51839 10.97185 1.000 19.11600 H ? C ? 22 1
   ATOM 1265 HG22 . VAL B 19 ? 22.26771 5.44876 11.06945 1.000 19.11600 H ? C ? 22 1
   ATOM 1266 HG23 . VAL B 19 ? 22.43327 3.89290 10.79484 1.000 19.11600 H ? C ? 22 1
   ATOM 1267 N . PRO B 20 ? 23.80033 5.28823 15.49665 1.000 13.29014 N ? C ? 23 1
   ATOM 1268 CA . PRO B 20 ? 23.85190 5.19882 16.95642 1.000 14.29636 C ? C ? 23 1
   ATOM 1269 C . PRO B 20 ? 22.46972 5.07404 17.57928 1.000 15.41058 C ? C ? 23 1
   ATOM 1270 O . PRO B 20 ? 21.43762 5.44863 17.00922 1.000 13.33657 O ? C ? 23 1
   ATOM 1271 CB . PRO B 20 ? 24.53056 6.51751 17.37015 1.000 15.06523 C ? C ? 23 1
   ATOM 1272 CG . PRO B 20 ? 25.11690 7.05665 16.15498 1.000 16.50517 C ? C ? 23 1
   ATOM 1273 CD . PRO B 20 ? 24.19178 6.63244 15.04802 1.000 13.82943 C ? C ? 23 1
   ATOM 1274 HA . PRO B 20 ? 24.39487 4.44303 17.23003 1.000 17.16722 H ? C ? 23 1
   ATOM 1275 HB2 . PRO B 20 ? 23.86840 7.12655 17.73278 1.000 18.08987 H ? C ? 23 1
   ATOM 1276 HB3 . PRO B 20 ? 25.21553 6.33896 18.03335 1.000 18.08987 H ? C ? 23 1
   ATOM 1277 HG2 . PRO B 20 ? 25.16570 8.02366 16.21337 1.000 19.81779 H ? C ? 23 1
   ATOM 1278 HG3 . PRO B 20 ? 26.00419 6.68695 16.02488 1.000 19.81779 H ? C ? 23 1
   ATOM 1279 HD2 . PRO B 20 ? 23.42328 7.22104 14.98586 1.000 16.60691 H ? C ? 23 1
   ATOM 1280 HD3 . PRO B 20 ? 24.65385 6.59900 14.19581 1.000 16.60691 H ? C ? 23 1
   ATOM 1281 N . GLU B 21 ? 22.45663 4.55869 18.79645 1.000 15.42900 N ? C ? 24 1
   ATOM 1282 CA . GLU B 21 ? 21.22143 4.44332 19.55560 1.000 16.20780 C ? C ? 24 1
   ATOM 1283 C . GLU B 21 ? 20.53522 5.79837 19.67549 1.000 13.91413 C ? C ? 24 1
   ATOM 1284 O . GLU B 21 ? 21.16568 6.84386 19.87260 1.000 14.43000 O ? C ? 24 1
   ATOM 1285 CB . GLU B 21 ? 21.52590 3.84922 20.94162 1.000 22.78922 C ? C ? 24 1
   ATOM 1286 CG . GLU B 21 ? 20.54792 4.19904 22.04837 1.000 35.25439 C ? C ? 24 1
   ATOM 1287 CD . GLU B 21 ? 21.06464 3.78293 23.41857 1.000 50.64484 C ? C ? 24 1
   ATOM 1288 OE1 . GLU B 21 ? 20.47053 2.86333 24.01559 1.000 40.49671 O ? C ? 24 1
   ATOM 1289 OE2 . GLU B 21 ? 22.06377 4.37322 23.89093 1.000 41.26246 O ? C ? 24 1
   ATOM 1290 H . GLU B 21 ? 23.15178 4.26621 19.20976 1.000 18.52640 H ? C ? 24 1
   ATOM 1291 HA . GLU B 21 ? 20.60438 3.84812 19.10184 1.000 19.46096 H ? C ? 24 1
   ATOM 1292 HB2 . GLU B 21 ? 21.53322 2.88256 20.86148 1.000 27.35866 H ? C ? 24 1
   ATOM 1293 HB3 . GLU B 21 ? 22.39921 4.16556 21.22118 1.000 27.35866 H ? C ? 24 1
   ATOM 1294 HG2 . GLU B 21 ? 20.40541 5.15848 22.05667 1.000 42.31686 H ? C ? 24 1
   ATOM 1295 HG3 . GLU B 21 ? 19.70826 3.74029 21.88889 1.000 42.31686 H ? C ? 24 1
   ATOM 1296 N . GLY B 22 ? 19.20759 5.77438 19.54394 1.000 11.33509 N ? C ? 25 1
   ATOM 1297 CA . GLY B 22 ? 18.39381 6.95307 19.76092 1.000 11.99940 C ? C ? 25 1
   ATOM 1298 C . GLY B 22 ? 18.12530 7.80815 18.54340 1.000 10.74746 C ? C ? 25 1
   ATOM 1299 O . GLY B 22 ? 17.39513 8.80581 18.65618 1.000 13.16070 O ? C ? 25 1
   ATOM 1300 H . GLY B 22 ? 18.75645 5.07513 19.32689 1.000 13.61370 H ? C ? 25 1
   ATOM 1301 HA2 . GLY B 22 ? 17.53513 6.67117 20.11321 1.000 14.41088 H ? C ? 25 1
   ATOM 1302 HA3 . GLY B 22 ? 18.83609 7.51331 20.41774 1.000 14.41088 H ? C ? 25 1
   ATOM 1303 N . TRP B 23 ? 18.69187 7.45430 17.40344 1.000 10.52400 N ? C ? 26 1
   ATOM 1304 CA . TRP B 23 ? 18.40890 8.10477 16.13997 1.000 10.75760 C ? C ? 26 1
   ATOM 1305 C . TRP B 23 ? 17.18252 7.48302 15.49177 1.000 9.98760 C ? C ? 26 1
   ATOM 1306 O . TRP B 23 ? 16.90860 6.29085 15.62540 1.000 11.81029 O ? C ? 26 1
   ATOM 1307 CB . TRP B 23 ? 19.61815 7.98560 15.20288 1.000 10.56907 C ? C ? 26 1
   ATOM 1308 CG . TRP B 23 ? 20.74670 8.88073 15.57969 1.000 10.92039 C ? C ? 26 1
   ATOM 1309 CD1 . TRP B 23 ? 21.57088 8.73820 16.63352 1.000 14.23048 C ? C ? 26 1
   ATOM 1310 CD2 . TRP B 23 ? 21.12777 10.08690 14.91940 1.000 11.66212 C ? C ? 26 1
   ATOM 1311 NE1 . TRP B 23 ? 22.45574 9.78788 16.68268 1.000 16.45595 N ? C ? 26 1
   ATOM 1312 CE2 . TRP B 23 ? 22.19367 10.63871 15.64436 1.000 17.52995 C ? C ? 26 1
   ATOM 1313 CE3 . TRP B 23 ? 20.66250 10.76602 13.78975 1.000 12.15492 C ? C ? 26 1
   ATOM 1314 CZ2 . TRP B 23 ? 22.83208 11.82138 15.25955 1.000 15.93901 C ? C ? 26 1
   ATOM 1315 CZ3 . TRP B 23 ? 21.28805 11.96442 13.42012 1.000 12.68752 C ? C ? 26 1
   ATOM 1316 CH2 . TRP B 23 ? 22.34490 12.47603 14.16316 1.000 15.46189 C ? C ? 26 1
   ATOM 1317 H . TRP B 23 ? 19.26470 6.81664 17.33374 1.000 12.64040 H ? C ? 26 1
   ATOM 1318 HA . TRP B 23 ? 18.22779 9.04654 16.28544 1.000 12.92072 H ? C ? 26 1
   ATOM 1319 HB2 . TRP B 23 ? 19.94282 7.07181 15.22457 1.000 12.69447 H ? C ? 26 1
   ATOM 1320 HB3 . TRP B 23 ? 19.34142 8.21808 14.30273 1.000 12.69447 H ? C ? 26 1
   ATOM 1321 HD1 . TRP B 23 ? 21.54533 8.03306 17.23935 1.000 17.08818 H ? C ? 26 1
   ATOM 1322 HE1 . TRP B 23 ? 23.07420 9.89298 17.27095 1.000 19.75873 H ? C ? 26 1
   ATOM 1323 HE3 . TRP B 23 ? 19.95188 10.42928 13.29325 1.000 14.59750 H ? C ? 26 1
   ATOM 1324 HZ2 . TRP B 23 ? 23.56193 12.15080 15.73252 1.000 19.13840 H ? C ? 26 1
   ATOM 1325 HZ3 . TRP B 23 ? 20.99185 12.42340 12.66745 1.000 15.23661 H ? C ? 26 1
   ATOM 1326 HH2 . TRP B 23 ? 22.72999 13.28328 13.90831 1.000 18.56586 H ? C ? 26 1
   ATOM 1327 N . LEU B 24 ? 16.47302 8.30451 14.75108 1.000 9.83674 N ? C ? 27 1
   ATOM 1328 CA . LEU B 24 ? 15.43280 7.82768 13.86053 1.000 8.70771 C ? C ? 27 1
   ATOM 1329 C . LEU B 24 ? 16.03211 7.52315 12.48916 1.000 9.10448 C ? C ? 27 1
   ATOM 1330 O . LEU B 24 ? 17.03481 8.12439 12.06690 1.000 10.24824 O ? C ? 27 1
   ATOM 1331 CB . LEU B 24 ? 14.27954 8.82448 13.72420 1.000 11.14028 C ? C ? 27 1
   ATOM 1332 CG . LEU B 24 ? 13.22765 8.79071 14.83913 1.000 16.28451 C ? C ? 27 1
   ATOM 1333 CD1 . LEU B 24 ? 13.83101 8.97321 16.22247 1.000 25.83279 C ? C ? 27 1
   ATOM 1334 CD2 . LEU B 24 ? 12.15689 9.85276 14.60002 1.000 19.97903 C ? C ? 27 1
   ATOM 1335 H . LEU B 24 ? 16.57418 9.15851 14.74381 1.000 11.81568 H ? C ? 27 1
   ATOM 1336 HA . LEU B 24 ? 15.05058 7.01623 14.22981 1.000 10.46084 H ? C ? 27 1
   ATOM 1337 HB2 . LEU B 24 ? 14.65340 9.71940 13.70891 1.000 13.37993 H ? C ? 27 1
   ATOM 1338 HB3 . LEU B 24 ? 13.81966 8.64275 12.88970 1.000 13.37993 H ? C ? 27 1
   ATOM 1339 HG . LEU B 24 ? 12.81948 7.91099 14.81940 1.000 19.55301 H ? C ? 27 1
   ATOM 1340 HD11 . LEU B 24 ? 13.11521 9.02224 16.87525 1.000 31.01095 H ? C ? 27 1
   ATOM 1341 HD12 . LEU B 24 ? 14.40615 8.21709 16.41841 1.000 31.01095 H ? C ? 27 1
   ATOM 1342 HD13 . LEU B 24 ? 14.34769 9.79404 16.23586 1.000 31.01095 H ? C ? 27 1
   ATOM 1343 HD21 . LEU B 24 ? 11.51066 9.81795 15.32257 1.000 23.98643 H ? C ? 27 1
   ATOM 1344 HD22 . LEU B 24 ? 12.57833 10.72607 14.57497 1.000 23.98643 H ? C ? 27 1
   ATOM 1345 HD23 . LEU B 24 ? 11.71733 9.67322 13.75418 1.000 23.98643 H ? C ? 27 1
   ATOM 1346 N . ILE B 25 ? 15.39031 6.59881 11.77939 1.000 8.64234 N ? C ? 28 1
   ATOM 1347 CA . ILE B 25 ? 15.80871 6.09545 10.48056 1.000 8.14543 C ? C ? 28 1
   ATOM 1348 C . ILE B 25 ? 14.61593 6.16740 9.54940 1.000 8.99729 C ? C ? 28 1
   ATOM 1349 O . ILE B 25 ? 13.57487 5.54997 9.81977 1.000 8.77828 O ? C ? 28 1
   ATOM 1350 CB . ILE B 25 ? 16.28451 4.63947 10.56922 1.000 11.26686 C ? C ? 28 1
   ATOM 1351 CG1 . ILE B 25 ? 17.54663 4.51266 11.43319 1.000 10.57830 C ? C ? 28 1
   ATOM 1352 CG2 . ILE B 25 ? 16.49329 4.04363 9.17661 1.000 12.50443 C ? C ? 28 1
   ATOM 1353 CD1 . ILE B 25 ? 17.61215 3.20594 12.22427 1.000 13.07619 C ? C ? 28 1
   ATOM 1354 H . ILE B 25 ? 14.66370 6.22633 12.04939 1.000 10.38240 H ? C ? 28 1
   ATOM 1355 HA . ILE B 25 ? 16.52270 6.65399 10.13536 1.000 9.78611 H ? C ? 28 1
   ATOM 1356 HB . ILE B 25 ? 15.58511 4.12938 11.00689 1.000 13.53183 H ? C ? 28 1
   ATOM 1357 HG12 . ILE B 25 ? 18.32592 4.55101 10.85687 1.000 12.70555 H ? C ? 28 1
   ATOM 1358 HG13 . ILE B 25 ? 17.56687 5.24602 12.06775 1.000 12.70555 H ? C ? 28 1
   ATOM 1359 HG21 . ILE B 25 ? 17.04110 3.24677 9.25294 1.000 15.01691 H ? C ? 28 1
   ATOM 1360 HG22 . ILE B 25 ? 15.62979 3.81636 8.79765 1.000 15.01691 H ? C ? 28 1
   ATOM 1361 HG23 . ILE B 25 ? 16.93835 4.69858 8.61637 1.000 15.01691 H ? C ? 28 1
   ATOM 1362 HD11 . ILE B 25 ? 18.42852 3.19444 12.74802 1.000 15.70303 H ? C ? 28 1
   ATOM 1363 HD12 . ILE B 25 ? 16.84176 3.15320 12.81132 1.000 15.70303 H ? C ? 28 1
   ATOM 1364 HD13 . ILE B 25 ? 17.60677 2.46046 11.60368 1.000 15.70303 H ? C ? 28 1
   ATOM 1365 N . PHE B 26 ? 14.74332 6.93630 8.46019 1.000 8.58510 N ? C ? 29 1
   ATOM 1366 CA . PHE B 26 ? 13.70995 7.08085 7.43988 1.000 7.48633 C ? C ? 29 1
   ATOM 1367 C . PHE B 26 ? 14.12626 6.33385 6.19137 1.000 7.90737 C ? C ? 29 1
   ATOM 1368 O . PHE B 26 ? 15.25661 6.50922 5.71252 1.000 9.40340 O ? C ? 29 1
   ATOM 1369 CB . PHE B 26 ? 13.52429 8.55946 7.08851 1.000 8.52291 C ? C ? 29 1
   ATOM 1370 CG . PHE B 26 ? 12.49947 8.80858 6.01839 1.000 8.19342 C ? C ? 29 1
   ATOM 1371 CD1 . PHE B 26 ? 11.15236 8.73264 6.30411 1.000 9.28818 C ? C ? 29 1
   ATOM 1372 CD2 . PHE B 26 ? 12.87541 9.14512 4.70961 1.000 10.40750 C ? C ? 29 1
   ATOM 1373 CE1 . PHE B 26 ? 10.19533 8.95437 5.33528 1.000 10.11027 C ? C ? 29 1
   ATOM 1374 CE2 . PHE B 26 ? 11.91456 9.37590 3.74510 1.000 10.75140 C ? C ? 29 1
   ATOM 1375 CZ . PHE B 26 ? 10.58650 9.28731 4.06107 1.000 8.87318 C ? C ? 29 1
   ATOM 1376 H . PHE B 26 ? 15.44767 7.39904 8.28883 1.000 10.31371 H ? C ? 29 1
   ATOM 1377 HA . PHE B 26 ? 12.87546 6.71026 7.76727 1.000 8.99519 H ? C ? 29 1
   ATOM 1378 HB2 . PHE B 26 ? 13.24103 9.03524 7.88493 1.000 10.23909 H ? C ? 29 1
   ATOM 1379 HB3 . PHE B 26 ? 14.37108 8.91321 6.77430 1.000 10.23909 H ? C ? 29 1
   ATOM 1380 HD1 . PHE B 26 ? 10.88272 8.52716 7.17012 1.000 11.15741 H ? C ? 29 1
   ATOM 1381 HD2 . PHE B 26 ? 13.77661 9.21320 4.49029 1.000 12.50060 H ? C ? 29 1
   ATOM 1382 HE1 . PHE B 26 ? 9.29203 8.87900 5.54330 1.000 12.14392 H ? C ? 29 1
   ATOM 1383 HE2 . PHE B 26 ? 12.17114 9.59227 2.87777 1.000 12.91327 H ? C ? 29 1
   ATOM 1384 HZ . PHE B 26 ? 9.94437 9.45351 3.40920 1.000 10.65940 H ? C ? 29 1
   ATOM 1385 N . VAL B 27 ? 13.23441 5.53354 5.65105 1.000 7.81073 N ? C ? 30 1
   ATOM 1386 CA . VAL B 27 ? 13.43733 4.81680 4.39076 1.000 7.75636 C ? C ? 30 1
   ATOM 1387 C . VAL B 27 ? 12.42612 5.35702 3.39463 1.000 9.39352 C ? C ? 30 1
   ATOM 1388 O . VAL B 27 ? 11.21134 5.22477 3.58848 1.000 9.48916 O ? C ? 30 1
   ATOM 1389 CB . VAL B 27 ? 13.28732 3.30075 4.55594 1.000 10.00035 C ? C ? 30 1
   ATOM 1390 CG1 . VAL B 27 ? 13.59349 2.59522 3.24734 1.000 13.67090 C ? C ? 30 1
   ATOM 1391 CG2 . VAL B 27 ? 14.19901 2.78783 5.65600 1.000 14.80127 C ? C ? 30 1
   ATOM 1392 H . VAL B 27 ? 12.46622 5.37606 6.00416 1.000 9.38447 H ? C ? 30 1
   ATOM 1393 HA . VAL B 27 ? 14.33129 4.99384 4.05851 1.000 9.31923 H ? C ? 30 1
   ATOM 1394 HB . VAL B 27 ? 12.37103 3.10403 4.80615 1.000 12.01201 H ? C ? 30 1
   ATOM 1395 HG11 . VAL B 27 ? 13.61346 1.63782 3.40188 1.000 16.41668 H ? C ? 30 1
   ATOM 1396 HG12 . VAL B 27 ? 12.90202 2.81184 2.60247 1.000 16.41668 H ? C ? 30 1
   ATOM 1397 HG13 . VAL B 27 ? 14.45608 2.89565 2.92088 1.000 16.41668 H ? C ? 30 1
   ATOM 1398 HG21 . VAL B 27 ? 14.13803 1.82039 5.69124 1.000 17.77312 H ? C ? 30 1
   ATOM 1399 HG22 . VAL B 27 ? 15.11083 3.05489 5.46064 1.000 17.77312 H ? C ? 30 1
   ATOM 1400 HG23 . VAL B 27 ? 13.91716 3.16809 6.50268 1.000 17.77312 H ? C ? 30 1
   ATOM 1401 N . ALA B 28 ? 12.91751 6.00145 2.33083 1.000 9.09945 N ? C ? 31 1
   ATOM 1402 CA . ALA B 28 ? 12.03824 6.75994 1.44905 1.000 10.43078 C ? C ? 31 1
   ATOM 1403 C . ALA B 28 ? 11.11316 5.89344 0.62132 1.000 11.54489 C ? C ? 31 1
   ATOM 1404 O . ALA B 28 ? 9.97989 6.30318 0.34974 1.000 12.80265 O ? C ? 31 1
   ATOM 1405 CB . ALA B 28 ? 12.87514 7.65885 0.54464 1.000 10.12603 C ? C ? 31 1
   ATOM 1406 H . ALA B 28 ? 13.74674 6.01312 2.10315 1.000 10.93093 H ? C ? 31 1
   ATOM 1407 HA . ALA B 28 ? 11.46754 7.31283 2.00538 1.000 12.52853 H ? C ? 31 1
   ATOM 1408 HB1 . ALA B 28 ? 12.28222 8.17460 -0.02399 1.000 12.16283 H ? C ? 31 1
   ATOM 1409 HB2 . ALA B 28 ? 13.40614 8.25483 1.09577 1.000 12.16283 H ? C ? 31 1
   ATOM 1410 HB3 . ALA B 28 ? 13.45690 7.10547 0.00038 1.000 12.16283 H ? C ? 31 1
   ATOM 1411 N . GLU B 29 ? 11.56474 4.69647 0.24533 1.000 11.99605 N ? C ? 32 1
   ATOM 1412 CA . GLU B 29 ? 10.84950 3.83893 -0.69668 1.000 16.63634 C ? C ? 32 1
   ATOM 1413 C . GLU B 29 ? 9.44174 3.53090 -0.22479 1.000 20.17809 C ? C ? 32 1
   ATOM 1414 O . GLU B 29 ? 8.47866 3.68887 -0.98458 1.000 23.83540 O ? C ? 32 1
   ATOM 1415 CB . GLU B 29 ? 11.69435 2.56173 -0.84485 1.000 20.81969 C ? C ? 32 1
   ATOM 1416 CG . GLU B 29 ? 11.15534 1.44748 -1.70787 1.000 34.74983 C ? C ? 32 1
   ATOM 1417 CD . GLU B 29 ? 12.20156 0.35191 -1.94285 1.000 40.43148 C ? C ? 32 1
   ATOM 1418 OE1 . GLU B 29 ? 12.91224 -0.04801 -0.98233 1.000 17.98479 O ? C ? 32 1
   ATOM 1419 OE2 . GLU B 29 ? 12.32029 -0.10176 -3.10171 1.000 35.00825 O ? C ? 32 1
   ATOM 1420 H . GLU B 29 ? 12.29943 4.34969 0.52743 1.000 14.40686 H ? C ? 32 1
   ATOM 1421 HA . GLU B 29 ? 10.74605 4.27416 -1.55736 1.000 19.97521 H ? C ? 32 1
   ATOM 1422 HB2 . GLU B 29 ? 12.54992 2.81685 -1.22409 1.000 24.99522 H ? C ? 32 1
   ATOM 1423 HB3 . GLU B 29 ? 11.82227 2.18871 0.04137 1.000 24.99522 H ? C ? 32 1
   ATOM 1424 HG2 . GLU B 29 ? 10.38835 1.04638 -1.26998 1.000 41.71139 H ? C ? 32 1
   ATOM 1425 HG3 . GLU B 29 ? 10.89425 1.80825 -2.56961 1.000 41.71139 H ? C ? 32 1
   ATOM 1426 N . GLN B 30 ? 9.29326 3.12954 1.03097 1.000 17.92191 N ? C ? 33 1
   ATOM 1427 CA . GLN B 30 ? 7.98234 2.87356 1.62426 1.000 25.30506 C ? C ? 33 1
   ATOM 1428 C . GLN B 30 ? 7.52539 3.98693 2.57407 1.000 17.13092 C ? C ? 33 1
   ATOM 1429 O . GLN B 30 ? 6.48059 3.85992 3.22454 1.000 17.54724 O ? C ? 33 1
   ATOM 1430 CB . GLN B 30 ? 8.00879 1.54410 2.37856 1.000 34.11614 C ? C ? 33 1
   ATOM 1431 H . GLN B 30 ? 9.94821 2.99510 1.57187 1.000 21.51789 H ? C ? 33 1
   ATOM 1432 HA . GLN B 30 ? 7.33223 2.81289 0.90692 1.000 30.37767 H ? C ? 33 1
   ATOM 1433 N . CYS B 31 ? 8.28255 5.07177 2.66021 1.000 12.66546 N ? C ? 34 1
   ATOM 1434 C . CYS B 31 ? 7.82683 5.61623 5.01216 1.000 12.19238 C ? C ? 34 1
   ATOM 1435 O . CYS B 31 ? 6.79141 5.80154 5.65332 1.000 11.85530 O ? C ? 34 1
   ATOM 1436 CA A CYS B 31 ? 8.00896 6.16377 3.59044 0.681 11.26170 C ? C ? 34 1
   ATOM 1437 CB A CYS B 31 ? 6.80848 7.01976 3.15963 0.681 14.18744 C ? C ? 34 1
   ATOM 1438 SG A CYS B 31 ? 6.66722 8.62341 4.02773 0.681 9.92360 S ? C ? 34 1
   ATOM 1439 H A CYS B 31 ? 8.98147 5.20454 2.17702 0.681 15.21014 H ? C ? 34 1
   ATOM 1440 HA A CYS B 31 ? 8.77925 6.75328 3.58504 0.681 13.52564 H ? C ? 34 1
   ATOM 1441 HB2 A CYS B 31 ? 6.88716 7.20632 2.21100 0.681 17.03652 H ? C ? 34 1
   ATOM 1442 HB3 A CYS B 31 ? 5.99527 6.52029 3.33319 0.681 17.03652 H ? C ? 34 1
   ATOM 1443 CA B CYS B 31 ? 8.02158 6.15573 3.59766 0.319 11.42946 C ? C ? 34 1
   ATOM 1444 CB B CYS B 31 ? 6.82273 6.97372 3.13453 0.319 14.44213 C ? C ? 34 1
   ATOM 1445 SG B CYS B 31 ? 6.64204 6.90753 1.34931 0.319 27.77755 S ? C ? 34 1
   ATOM 1446 H B CYS B 31 ? 8.97609 5.20796 2.17026 0.319 15.21014 H ? C ? 34 1
   ATOM 1447 HA B CYS B 31 ? 8.79355 6.74248 3.62390 0.319 13.72694 H ? C ? 34 1
   ATOM 1448 HB2 B CYS B 31 ? 6.01557 6.61815 3.53822 0.319 17.34215 H ? C ? 34 1
   ATOM 1449 HB3 B CYS B 31 ? 6.94463 7.89964 3.39666 0.319 17.34215 H ? C ? 34 1
   ATOM 1450 HG B CYS B 31 ? 7.62277 7.37499 0.83977 0.319 33.34466 H ? C ? 34 1
   ATOM 1451 N . GLU B 32 ? 8.85915 4.93464 5.50013 1.000 10.99655 N ? C ? 35 1
   ATOM 1452 CA . GLU B 32 ? 8.82243 4.28126 6.79469 1.000 11.19655 C ? C ? 35 1
   ATOM 1453 C . GLU B 32 ? 9.84993 4.85287 7.74415 1.000 9.74745 C ? C ? 35 1
   ATOM 1454 O . GLU B 32 ? 10.87763 5.39750 7.32935 1.000 10.75016 O ? C ? 35 1
   ATOM 1455 CB . GLU B 32 ? 9.06701 2.77986 6.65748 1.000 13.85722 C ? C ? 35 1
   ATOM 1456 CG . GLU B 32 ? 7.98406 2.14077 5.81986 1.000 26.36463 C ? C ? 35 1
   ATOM 1457 CD . GLU B 32 ? 8.01954 0.63670 5.82165 1.000 29.11939 C ? C ? 35 1
   ATOM 1458 OE1 . GLU B 32 ? 9.12652 0.06892 5.89764 1.000 29.33793 O ? C ? 35 1
   ATOM 1459 OE2 . GLU B 32 ? 6.92989 0.03203 5.72523 1.000 23.24664 O ? C ? 35 1
   ATOM 1460 H . GLU B 32 ? 9.60690 4.83705 5.08668 1.000 13.20745 H ? C ? 35 1
   ATOM 1461 HA . GLU B 32 ? 7.94676 4.43972 7.18069 1.000 13.44745 H ? C ? 35 1
   ATOM 1462 HB2 . GLU B 32 ? 9.92230 2.62889 6.22554 1.000 16.64026 H ? C ? 35 1
   ATOM 1463 HB3 . GLU B 32 ? 9.06198 2.36897 7.53614 1.000 16.64026 H ? C ? 35 1
   ATOM 1464 HG2 . GLU B 32 ? 7.12018 2.41590 6.16468 1.000 31.64915 H ? C ? 35 1
   ATOM 1465 HG3 . GLU B 32 ? 8.08449 2.43715 4.90173 1.000 31.64915 H ? C ? 35 1
   ATOM 1466 N . LEU B 33 ? 9.57501 4.70849 9.02877 1.000 9.73794 N ? C ? 36 1
   ATOM 1467 CA . LEU B 33 ? 10.41664 5.21950 10.08800 1.000 7.53472 C ? C ? 36 1
   ATOM 1468 C . LEU B 33 ? 10.69028 4.14039 11.11950 1.000 9.09819 C ? C ? 36 1
   ATOM 1469 O . LEU B 33 ? 9.78997 3.37565 11.49560 1.000 9.77162 O ? C ? 36 1
   ATOM 1470 CB . LEU B 33 ? 9.75251 6.38981 10.81125 1.000 10.40282 C ? C ? 36 1
   ATOM 1471 CG . LEU B 33 ? 9.85170 7.77916 10.20802 1.000 14.36693 C ? C ? 36 1
   ATOM 1472 CD1 . LEU B 33 ? 8.91247 8.68820 11.00085 1.000 15.67736 C ? C ? 36 1
   ATOM 1473 CD2 . LEU B 33 ? 11.28182 8.27347 10.25885 1.000 12.27499 C ? C ? 36 1
   ATOM 1474 H . LEU B 33 ? 8.87670 4.30071 9.32149 1.000 11.69712 H ? C ? 36 1
   ATOM 1475 HA . LEU B 33 ? 11.25591 5.50349 9.69317 1.000 9.05326 H ? C ? 36 1
   ATOM 1476 HB2 . LEU B 33 ? 8.80626 6.18848 10.88189 1.000 12.49498 H ? C ? 36 1
   ATOM 1477 HB3 . LEU B 33 ? 10.14664 6.44615 11.69577 1.000 12.49498 H ? C ? 36 1
   ATOM 1478 HG . LEU B 33 ? 9.59272 7.78259 9.27324 1.000 17.25191 H ? C ? 36 1
   ATOM 1479 HD11 . LEU B 33 ? 8.98562 9.59302 10.65900 1.000 18.82443 H ? C ? 36 1
   ATOM 1480 HD12 . LEU B 33 ? 8.00244 8.36845 10.89834 1.000 18.82443 H ? C ? 36 1
   ATOM 1481 HD13 . LEU B 33 ? 9.16727 8.66650 11.93653 1.000 18.82443 H ? C ? 36 1
   ATOM 1482 HD21 . LEU B 33 ? 11.30730 9.19729 9.96422 1.000 14.74158 H ? C ? 36 1
   ATOM 1483 HD22 . LEU B 33 ? 11.60637 8.20798 11.17060 1.000 14.74158 H ? C ? 36 1
   ATOM 1484 HD23 . LEU B 33 ? 11.82671 7.72446 9.67354 1.000 14.74158 H ? C ? 36 1
   ATOM 1485 N . TYR B 34 ? 11.93170 4.09450 11.58424 1.000 8.25331 N ? C ? 37 1
   ATOM 1486 CA . TYR B 34 ? 12.37340 3.21509 12.65443 1.000 8.45379 C ? C ? 37 1
   ATOM 1487 C . TYR B 34 ? 13.12766 4.03653 13.69009 1.000 10.26577 C ? C ? 37 1
   ATOM 1488 O . TYR B 34 ? 13.62481 5.13674 13.40352 1.000 10.68605 O ? C ? 37 1
   ATOM 1489 CB . TYR B 34 ? 13.33634 2.13266 12.14587 1.000 10.84440 C ? C ? 37 1
   ATOM 1490 CG . TYR B 34 ? 12.73805 1.20059 11.14424 1.000 11.79829 C ? C ? 37 1
   ATOM 1491 CD1 . TYR B 34 ? 12.65197 1.54768 9.78629 1.000 14.30130 C ? C ? 37 1
   ATOM 1492 CD2 . TYR B 34 ? 12.22049 -0.03187 11.54408 1.000 11.57321 C ? C ? 37 1
   ATOM 1493 CE1 . TYR B 34 ? 12.05162 0.68407 8.86473 1.000 16.24595 C ? C ? 37 1
   ATOM 1494 CE2 . TYR B 34 ? 11.63635 -0.90676 10.62256 1.000 14.52335 C ? C ? 37 1
   ATOM 1495 CZ . TYR B 34 ? 11.55793 -0.53792 9.30208 1.000 17.61220 C ? C ? 37 1
   ATOM 1496 OH . TYR B 34 ? 10.97207 -1.42252 8.39648 1.000 25.09924 O ? C ? 37 1
   ATOM 1497 H . TYR B 34 ? 12.56689 4.58804 11.28002 1.000 9.91556 H ? C ? 37 1
   ATOM 1498 HA . TYR B 34 ? 11.59345 2.79710 13.05174 1.000 10.15614 H ? C ? 37 1
   ATOM 1499 HB2 . TYR B 34 ? 14.09631 2.56601 11.72687 1.000 13.02488 H ? C ? 37 1
   ATOM 1500 HB3 . TYR B 34 ? 13.63243 1.60145 12.90154 1.000 13.02488 H ? C ? 37 1
   ATOM 1501 HD1 . TYR B 34 ? 12.99804 2.36085 9.49664 1.000 17.17315 H ? C ? 37 1
   ATOM 1502 HD2 . TYR B 34 ? 12.26479 -0.27619 12.44032 1.000 13.89944 H ? C ? 37 1
   ATOM 1503 HE1 . TYR B 34 ? 11.98377 0.92538 7.96915 1.000 19.50673 H ? C ? 37 1
   ATOM 1504 HE2 . TYR B 34 ? 11.30451 -1.72968 10.90108 1.000 17.43962 H ? C ? 37 1
   ATOM 1505 HH . TYR B 34 ? 10.85485 -1.04117 7.65726 1.000 30.13068 H ? C ? 37 1
   ATOM 1506 N . VAL B 35 ? 13.24132 3.49769 14.89835 1.000 8.75166 N ? C ? 38 1
   ATOM 1507 C . VAL B 35 ? 15.18729 3.01462 16.23355 1.000 9.88215 C ? C ? 38 1
   ATOM 1508 O . VAL B 35 ? 14.92050 1.80298 16.27401 1.000 11.03908 O ? C ? 38 1
   ATOM 1509 CA A VAL B 35 ? 14.13473 4.06148 15.89295 0.389 10.10587 C ? C ? 38 1
   ATOM 1510 CB A VAL B 35 ? 13.39506 4.60606 17.12790 0.389 9.05588 C ? C ? 38 1
   ATOM 1511 CG1 A VAL B 35 ? 12.73908 3.48547 17.88739 0.389 9.48127 C ? C ? 38 1
   ATOM 1512 CG2 A VAL B 35 ? 14.33746 5.42851 18.02121 0.389 10.36675 C ? C ? 38 1
   ATOM 1513 H A VAL B 35 ? 12.80827 2.80321 15.16247 0.389 10.51359 H ? C ? 38 1
   ATOM 1514 HA A VAL B 35 ? 14.59870 4.82523 15.51571 0.389 12.13864 H ? C ? 38 1
   ATOM 1515 HB A VAL B 35 ? 12.69335 5.20711 16.83253 0.389 10.87865 H ? C ? 38 1
   ATOM 1516 HG11 A VAL B 35 ? 12.16754 3.86198 18.57477 0.389 11.38912 H ? C ? 38 1
   ATOM 1517 HG12 A VAL B 35 ? 12.21021 2.95402 17.27196 0.389 11.38912 H ? C ? 38 1
   ATOM 1518 HG13 A VAL B 35 ? 13.42636 2.93465 18.29378 0.389 11.38912 H ? C ? 38 1
   ATOM 1519 HG21 A VAL B 35 ? 13.83203 5.78758 18.76720 0.389 12.45170 H ? C ? 38 1
   ATOM 1520 HG22 A VAL B 35 ? 15.04557 4.85194 18.34839 0.389 12.45170 H ? C ? 38 1
   ATOM 1521 HG23 A VAL B 35 ? 14.71565 6.15294 17.49865 0.389 12.45170 H ? C ? 38 1
   ATOM 1522 CA B VAL B 35 ? 14.07279 4.02147 15.97705 0.611 9.57915 C ? C ? 38 1
   ATOM 1523 CB B VAL B 35 ? 13.20222 4.15185 17.24059 0.611 14.35412 C ? C ? 38 1
   ATOM 1524 CG1 B VAL B 35 ? 14.04521 4.49084 18.46989 0.611 17.19359 C ? C ? 38 1
   ATOM 1525 CG2 B VAL B 35 ? 12.09110 5.16783 17.01957 0.611 13.37322 C ? C ? 38 1
   ATOM 1526 H B VAL B 35 ? 12.82097 2.78469 15.13188 0.611 10.51359 H ? C ? 38 1
   ATOM 1527 HA B VAL B 35 ? 14.46581 4.87511 15.73677 0.611 11.50658 H ? C ? 38 1
   ATOM 1528 HB B VAL B 35 ? 12.78574 3.29415 17.41889 0.611 17.23654 H ? C ? 38 1
   ATOM 1529 HG11 B VAL B 35 ? 13.45787 4.78018 19.18557 0.611 20.64391 H ? C ? 38 1
   ATOM 1530 HG12 B VAL B 35 ? 14.53605 3.70036 18.74398 0.611 20.64391 H ? C ? 38 1
   ATOM 1531 HG13 B VAL B 35 ? 14.66419 5.20206 18.24201 0.611 20.64391 H ? C ? 38 1
   ATOM 1532 HG21 B VAL B 35 ? 11.56208 5.23846 17.82953 0.611 16.05945 H ? C ? 38 1
   ATOM 1533 HG22 B VAL B 35 ? 12.48694 6.02749 16.80701 0.611 16.05945 H ? C ? 38 1
   ATOM 1534 HG23 B VAL B 35 ? 11.53253 4.87006 16.28457 0.611 16.05945 H ? C ? 38 1
   ATOM 1535 N . ARG B 36 ? 16.42175 3.49397 16.41667 1.000 10.41972 N ? C ? 39 1
   ATOM 1536 CA . ARG B 36 ? 17.57261 2.64362 16.73170 1.000 10.66820 C ? C ? 39 1
   ATOM 1537 C . ARG B 36 ? 17.66483 2.44016 18.24216 1.000 12.47807 C ? C ? 39 1
   ATOM 1538 O . ARG B 36 ? 17.73289 3.41047 18.99707 1.000 14.73717 O ? C ? 39 1
   ATOM 1539 CB . ARG B 36 ? 18.84999 3.30805 16.20360 1.000 14.23606 C ? C ? 39 1
   ATOM 1540 CG . ARG B 36 ? 20.13034 2.50187 16.47546 1.000 17.57914 C ? C ? 39 1
   ATOM 1541 CD . ARG B 36 ? 20.16354 1.30935 15.60117 1.000 21.93934 C ? C ? 39 1
   ATOM 1542 NE . ARG B 36 ? 21.50167 0.72925 15.50926 1.000 18.83954 N ? C ? 39 1
   ATOM 1543 CZ . ARG B 36 ? 21.80542 -0.51039 15.85262 1.000 21.52134 C ? C ? 39 1
   ATOM 1544 NH1 . ARG B 36 ? 20.93213 -1.30254 16.44792 1.000 17.91221 N ? C ? 39 1
   ATOM 1545 NH2 . ARG B 36 ? 23.01489 -0.97731 15.56714 1.000 20.50138 N ? C ? 39 1
   ATOM 1546 H . ARG B 36 ? 16.62212 4.32853 16.36221 1.000 12.51526 H ? C ? 39 1
   ATOM 1547 HA . ARG B 36 ? 17.46415 1.77211 16.31988 1.000 12.81344 H ? C ? 39 1
   ATOM 1548 HB2 . ARG B 36 ? 18.76894 3.41880 15.24336 1.000 17.09486 H ? C ? 39 1
   ATOM 1549 HB3 . ARG B 36 ? 18.94970 4.17352 16.63014 1.000 17.09486 H ? C ? 39 1
   ATOM 1550 HG2 . ARG B 36 ? 20.90884 3.04904 16.28722 1.000 21.10656 H ? C ? 39 1
   ATOM 1551 HG3 . ARG B 36 ? 20.14492 2.21134 17.40082 1.000 21.10656 H ? C ? 39 1
   ATOM 1552 HD2 . ARG B 36 ? 19.56581 0.63483 15.95983 1.000 26.33881 H ? C ? 39 1
   ATOM 1553 HD3 . ARG B 36 ? 19.88152 1.56142 14.70796 1.000 26.33881 H ? C ? 39 1
   ATOM 1554 HE . ARG B 36 ? 22.13507 1.22883 15.21125 1.000 22.61904 H ? C ? 39 1
   ATOM 1555 HH11 . ARG B 36 ? 20.14044 -1.01556 16.62247 1.000 21.50624 H ? C ? 39 1
   ATOM 1556 HH12 . ARG B 36 ? 21.15521 -2.10531 16.66099 1.000 21.50624 H ? C ? 39 1
   ATOM 1557 HH21 . ARG B 36 ? 23.58582 -0.47523 15.16520 1.000 24.61324 H ? C ? 39 1
   ATOM 1558 HH22 . ARG B 36 ? 23.22748 -1.78187 15.78414 1.000 24.61324 H ? C ? 39 1
   ATOM 1559 N . CYS B 37 ? 17.66277 1.19062 18.68835 1.000 13.08341 N ? C ? 40 1
   ATOM 1560 CA . CYS B 37 ? 17.84962 0.87117 20.09105 1.000 16.13382 C ? C ? 40 1
   ATOM 1561 C . CYS B 37 ? 19.30883 0.48882 20.32744 1.000 20.97602 C ? C ? 40 1
   ATOM 1562 O . CYS B 37 ? 20.08763 0.28951 19.39321 1.000 21.04394 O ? C ? 40 1
   ATOM 1563 CB . CYS B 37 ? 16.97480 -0.30883 20.49142 1.000 18.24661 C ? C ? 40 1
   ATOM 1564 SG . CYS B 37 ? 15.27169 -0.19548 19.98025 1.000 16.21975 S ? C ? 40 1
   ATOM 1565 H . CYS B 37 ? 17.55288 0.50082 18.18666 1.000 15.71168 H ? C ? 40 1
   ATOM 1566 HA . CYS B 37 ? 17.60881 1.64182 20.62865 1.000 19.37218 H ? C ? 40 1
   ATOM 1567 HB2 . CYS B 37 ? 17.34433 -1.11292 20.09418 1.000 21.90753 H ? C ? 40 1
   ATOM 1568 HB3 . CYS B 37 ? 16.98345 -0.38244 21.45858 1.000 21.90753 H ? C ? 40 1
   ATOM 1569 N . GLN B 38 ? 19.66490 0.36345 21.60946 1.000 23.04504 N ? C ? 41 1
   ATOM 1570 CA . GLN B 38 ? 20.98794 -0.15916 21.94994 1.000 31.51143 C ? C ? 41 1
   ATOM 1571 C . GLN B 38 ? 21.18963 -1.56300 21.39621 1.000 22.62031 C ? C ? 41 1
   ATOM 1572 O . GLN B 38 ? 22.31192 -1.92501 21.02060 1.000 28.03034 O ? C ? 41 1
   ATOM 1573 CB . GLN B 38 ? 21.17841 -0.11751 23.46860 1.000 50.86598 C ? C ? 41 1
   ATOM 1574 CG . GLN B 38 ? 22.08838 -1.19217 24.06087 1.000 79.14287 C ? C ? 41 1
   ATOM 1575 CD . GLN B 38 ? 21.96663 -1.27773 25.57477 1.000 87.09132 C ? C ? 41 1
   ATOM 1576 OE1 . GLN B 38 ? 22.66425 -0.57619 26.30890 1.000 59.82599 O ? C ? 41 1
   ATOM 1577 NE2 . GLN B 38 ? 21.07409 -2.13927 26.04637 1.000 72.48593 N ? C ? 41 1
   ATOM 1578 H . GLN B 38 ? 19.17130 0.56869 22.28313 1.000 27.66564 H ? C ? 41 1
   ATOM 1579 HA . GLN B 38 ? 21.67388 0.40224 21.55597 1.000 37.82530 H ? C ? 41 1
   ATOM 1580 HB2 . GLN B 38 ? 21.56151 0.74247 23.70223 1.000 61.05077 H ? C ? 41 1
   ATOM 1581 HB3 . GLN B 38 ? 20.30840 -0.21746 23.88572 1.000 61.05077 H ? C ? 41 1
   ATOM 1582 HG2 . GLN B 38 ? 21.84622 -2.05465 23.68887 1.000 94.98304 H ? C ? 41 1
   ATOM 1583 HG3 . GLN B 38 ? 23.01038 -0.98396 23.84301 1.000 94.98304 H ? C ? 41 1
   ATOM 1584 HE21 . GLN B 38 ? 20.60323 -2.61123 25.50310 1.000 86.99471 H ? C ? 41 1
   ATOM 1585 HE22 . GLN B 38 ? 20.96657 -2.22559 26.89524 1.000 86.99471 H ? C ? 41 1
   ATOM 1586 N . ASN B 39 ? 20.12108 -2.38092 21.33679 1.000 18.53658 N ? C ? 42 1
   ATOM 1587 CA . ASN B 39 ? 20.18244 -3.74041 20.83096 1.000 22.94638 C ? C ? 42 1
   ATOM 1588 C . ASN B 39 ? 18.98065 -3.94587 19.91158 1.000 29.28551 C ? C ? 42 1
   ATOM 1589 O . ASN B 39 ? 17.99556 -4.57847 20.28415 1.000 39.40648 O ? C ? 42 1
   ATOM 1590 CB . ASN B 39 ? 20.18278 -4.74460 21.98349 1.000 22.59028 C ? C ? 42 1
   ATOM 1591 CG . ASN B 39 ? 20.19930 -6.18416 21.51354 1.000 54.99141 C ? C ? 42 1
   ATOM 1592 OD1 . ASN B 39 ? 20.24597 -6.45621 20.31333 1.000 39.64585 O ? C ? 42 1
   ATOM 1593 ND2 . ASN B 39 ? 20.16911 -7.11859 22.46109 1.000 36.23120 N ? C ? 42 1
   ATOM 1594 H . ASN B 39 ? 19.33311 -2.15195 21.59426 1.000 22.25549 H ? C ? 42 1
   ATOM 1595 HA . ASN B 39 ? 20.99013 -3.85773 20.30678 1.000 27.54725 H ? C ? 42 1
   ATOM 1596 HB2 . ASN B 39 ? 20.97198 -4.59888 22.52831 1.000 27.11992 H ? C ? 42 1
   ATOM 1597 HB3 . ASN B 39 ? 19.38293 -4.61320 22.51630 1.000 27.11992 H ? C ? 42 1
   ATOM 1598 HD21 . ASN B 39 ? 20.14185 -6.89001 23.28971 1.000 43.48904 H ? C ? 42 1
   ATOM 1599 HD22 . ASN B 39 ? 20.17686 -7.95087 22.24465 1.000 43.48904 H ? C ? 42 1
   ATOM 1600 N . GLY B 40 ? 19.06185 -3.38972 18.70449 1.000 17.33481 N ? C ? 43 1
   ATOM 1601 CA . GLY B 40 ? 18.02057 -3.61181 17.71937 1.000 16.28626 C ? C ? 43 1
   ATOM 1602 C . GLY B 40 ? 17.31030 -2.36336 17.24877 1.000 13.15510 C ? C ? 43 1
   ATOM 1603 O . GLY B 40 ? 17.86626 -1.25906 17.30831 1.000 16.64245 O ? C ? 43 1
   ATOM 1604 H . GLY B 40 ? 19.70573 -2.88528 18.43888 1.000 20.81336 H ? C ? 43 1
   ATOM 1605 HA2 . GLY B 40 ? 18.41421 -4.03772 16.94185 1.000 19.55510 H ? C ? 43 1
   ATOM 1606 HA3 . GLY B 40 ? 17.35374 -4.20436 18.10034 1.000 19.55510 H ? C ? 43 1
   ATOM 1607 N . PHE B 41 ? 16.08647 -2.55378 16.74797 1.000 12.48748 N ? C ? 44 1
   ATOM 1608 CA . PHE B 41 ? 15.30713 -1.51605 16.07441 1.000 10.64917 C ? C ? 44 1
   ATOM 1609 C . PHE B 41 ? 13.84574 -1.67018 16.45803 1.000 12.38074 C ? C ? 44 1
   ATOM 1610 O . PHE B 41 ? 13.38855 -2.77462 16.75246 1.000 12.45026 O ? C ? 44 1
   ATOM 1611 CB . PHE B 41 ? 15.43990 -1.64866 14.55403 1.000 15.01147 C ? C ? 44 1
   ATOM 1612 CG . PHE B 41 ? 16.86161 -1.62943 14.06961 1.000 12.31078 C ? C ? 44 1
   ATOM 1613 CD1 . PHE B 41 ? 17.60668 -2.79124 14.02639 1.000 14.86831 C ? C ? 44 1
   ATOM 1614 CD2 . PHE B 41 ? 17.44582 -0.44524 13.66113 1.000 16.63798 C ? C ? 44 1
   ATOM 1615 CE1 . PHE B 41 ? 18.92028 -2.77297 13.59638 1.000 17.79893 C ? C ? 44 1
   ATOM 1616 CE2 . PHE B 41 ? 18.75419 -0.43274 13.21689 1.000 17.94360 C ? C ? 44 1
   ATOM 1617 CZ . PHE B 41 ? 19.48725 -1.60096 13.19832 1.000 17.79553 C ? C ? 44 1
   ATOM 1618 H . PHE B 41 ? 15.67124 -3.30581 16.78840 1.000 14.99657 H ? C ? 44 1
   ATOM 1619 HA . PHE B 41 ? 15.61102 -0.63728 16.35066 1.000 12.79060 H ? C ? 44 1
   ATOM 1620 HB2 . PHE B 41 ? 15.04396 -2.49009 14.27814 1.000 18.02535 H ? C ? 44 1
   ATOM 1621 HB3 . PHE B 41 ? 14.97350 -0.90905 14.13408 1.000 18.02535 H ? C ? 44 1
   ATOM 1622 HD1 . PHE B 41 ? 17.22028 -3.59519 14.28959 1.000 17.85357 H ? C ? 44 1
   ATOM 1623 HD2 . PHE B 41 ? 16.95686 0.34548 13.68534 1.000 19.97717 H ? C ? 44 1
   ATOM 1624 HE1 . PHE B 41 ? 19.41581 -3.55977 13.57903 1.000 21.37031 H ? C ? 44 1
   ATOM 1625 HE2 . PHE B 41 ? 19.14047 0.36327 12.93044 1.000 21.54391 H ? C ? 44 1
   ATOM 1626 HZ . PHE B 41 ? 20.37223 -1.58798 12.91278 1.000 21.36623 H ? C ? 44 1
   ATOM 1627 N . ARG B 42 ? 13.10531 -0.56610 16.44664 1.000 10.17192 N ? C ? 45 1
   ATOM 1628 CA . ARG B 42 ? 11.65374 -0.57127 16.58610 1.000 9.82927 C ? C ? 45 1
   ATOM 1629 C . ARG B 42 ? 11.03241 0.21901 15.45037 1.000 9.62385 C ? C ? 45 1
   ATOM 1630 O . ARG B 42 ? 11.43907 1.36981 15.19893 1.000 10.73459 O ? C ? 45 1
   ATOM 1631 CB . ARG B 42 ? 11.21302 -0.00950 17.91910 1.000 9.60002 C ? C ? 45 1
   ATOM 1632 CG . ARG B 42 ? 11.76766 -0.83105 19.10161 1.000 10.56855 C ? C ? 45 1
   ATOM 1633 CD . ARG B 42 ? 11.24680 -0.35721 20.39459 1.000 10.73582 C ? C ? 45 1
   ATOM 1634 NE . ARG B 42 ? 9.84194 -0.67341 20.55774 1.000 10.81986 N ? C ? 45 1
   ATOM 1635 CZ . ARG B 42 ? 9.12920 -0.35965 21.62511 1.000 12.12855 C ? C ? 45 1
   ATOM 1636 NH1 . ARG B 42 ? 9.64049 0.33361 22.60956 1.000 13.05905 N ? C ? 45 1
   ATOM 1637 NH2 . ARG B 42 ? 7.86772 -0.77678 21.70423 1.000 12.58555 N ? C ? 45 1
   ATOM 1638 H . ARG B 42 ? 13.43241 0.22413 16.35636 1.000 12.21789 H ? C ? 45 1
   ATOM 1639 HA . ARG B 42 ? 11.33741 -1.48642 16.52830 1.000 11.80672 H ? C ? 45 1
   ATOM 1640 HB2 . ARG B 42 ? 11.53579 0.90129 18.00380 1.000 11.53161 H ? C ? 45 1
   ATOM 1641 HB3 . ARG B 42 ? 10.24430 -0.02395 17.96674 1.000 11.53161 H ? C ? 45 1
   ATOM 1642 HG2 . ARG B 42 ? 11.51035 -1.76005 18.99367 1.000 12.69386 H ? C ? 45 1
   ATOM 1643 HG3 . ARG B 42 ? 12.73448 -0.75436 19.11822 1.000 12.69386 H ? C ? 45 1
   ATOM 1644 HD2 . ARG B 42 ? 11.73949 -0.78317 21.11342 1.000 12.89458 H ? C ? 45 1
   ATOM 1645 HD3 . ARG B 42 ? 11.34948 0.60590 20.44725 1.000 12.89458 H ? C ? 45 1
   ATOM 1646 HE . ARG B 42 ? 9.44685 -1.09212 19.91885 1.000 12.99543 H ? C ? 45 1
   ATOM 1647 HH11 . ARG B 42 ? 10.45853 0.59618 22.57117 1.000 15.68245 H ? C ? 45 1
   ATOM 1648 HH12 . ARG B 42 ? 9.15859 0.52682 23.29515 1.000 15.68245 H ? C ? 45 1
   ATOM 1649 HH21 . ARG B 42 ? 7.52823 -1.24315 21.06639 1.000 15.11426 H ? C ? 45 1
   ATOM 1650 HH22 . ARG B 42 ? 7.39213 -0.57991 22.39319 1.000 15.11426 H ? C ? 45 1
   ATOM 1651 N . LYS B 43 ? 10.04296 -0.35447 14.80447 1.000 9.60636 N ? C ? 46 1
   ATOM 1652 CA . LYS B 43 ? 9.32000 0.32213 13.73856 1.000 9.63648 C ? C ? 46 1
   ATOM 1653 C . LYS B 43 ? 8.25590 1.26119 14.30382 1.000 9.51301 C ? C ? 46 1
   ATOM 1654 O . LYS B 43 ? 7.49721 0.90912 15.21813 1.000 10.29920 O ? C ? 46 1
   ATOM 1655 CB . LYS B 43 ? 8.66465 -0.67954 12.81495 1.000 10.34610 C ? C ? 46 1
   ATOM 1656 CG . LYS B 43 ? 8.17488 -0.02441 11.50512 1.000 11.49718 C ? C ? 46 1
   ATOM 1657 CD . LYS B 43 ? 7.66074 -1.11121 10.56378 1.000 16.09616 C ? C ? 46 1
   ATOM 1658 CE . LYS B 43 ? 7.30417 -0.51688 9.20743 1.000 21.14257 C ? C ? 46 1
   ATOM 1659 NZ . LYS B 43 ? 6.69861 -1.55596 8.33373 1.000 33.08885 N ? C ? 46 1
   ATOM 1660 H . LYS B 43 ? 9.76024 -1.15106 14.96294 1.000 11.53923 H ? C ? 46 1
   ATOM 1661 HA . LYS B 43 ? 9.95635 0.85009 13.23140 1.000 11.57537 H ? C ? 46 1
   ATOM 1662 HB2 . LYS B 43 ? 9.30637 -1.37042 12.58738 1.000 12.42692 H ? C ? 46 1
   ATOM 1663 HB3 . LYS B 43 ? 7.89905 -1.07235 13.26269 1.000 12.42692 H ? C ? 46 1
   ATOM 1664 HG2 . LYS B 43 ? 7.45276 0.59466 11.69537 1.000 13.80821 H ? C ? 46 1
   ATOM 1665 HG3 . LYS B 43 ? 8.90813 0.44314 11.07541 1.000 13.80821 H ? C ? 46 1
   ATOM 1666 HD2 . LYS B 43 ? 8.34893 -1.78269 10.43573 1.000 19.32699 H ? C ? 46 1
   ATOM 1667 HD3 . LYS B 43 ? 6.86562 -1.51885 10.94129 1.000 19.32699 H ? C ? 46 1
   ATOM 1668 HE2 . LYS B 43 ? 6.66337 0.20180 9.32481 1.000 25.38267 H ? C ? 46 1
   ATOM 1669 HE3 . LYS B 43 ? 8.10609 -0.17957 8.77842 1.000 25.38267 H ? C ? 46 1
   ATOM 1670 HZ1 . LYS B 43 ? 7.27556 -2.22183 8.20785 1.000 39.71822 H ? C ? 46 1
   ATOM 1671 HZ2 . LYS B 43 ? 5.96140 -1.88027 8.71247 1.000 39.71822 H ? C ? 46 1
   ATOM 1672 HZ3 . LYS B 43 ? 6.48686 -1.20411 7.54413 1.000 39.71822 H ? C ? 46 1
   ATOM 1673 N . VAL B 44 ? 8.19541 2.48576 13.79158 1.000 8.73206 N ? C ? 47 1
   ATOM 1674 CA . VAL B 44 ? 7.16966 3.45567 14.14741 1.000 8.07862 C ? C ? 47 1
   ATOM 1675 C . VAL B 44 ? 5.88855 3.14108 13.39188 1.000 10.05884 C ? C ? 47 1
   ATOM 1676 O . VAL B 44 ? 5.91484 2.93903 12.17552 1.000 10.53337 O ? C ? 47 1
   ATOM 1677 CB . VAL B 44 ? 7.65518 4.87875 13.79111 1.000 7.99884 C ? C ? 47 1
   ATOM 1678 CG1 . VAL B 44 ? 6.57929 5.88870 14.02977 1.000 9.85278 C ? C ? 47 1
   ATOM 1679 CG2 . VAL B 44 ? 8.90050 5.23910 14.52686 1.000 10.28491 C ? C ? 47 1
   ATOM 1680 H . VAL B 44 ? 8.75733 2.78897 13.21546 1.000 10.49007 H ? C ? 47 1
   ATOM 1681 HA . VAL B 44 ? 6.98959 3.39392 15.09855 1.000 9.70593 H ? C ? 47 1
   ATOM 1682 HB . VAL B 44 ? 7.86956 4.88927 12.84516 1.000 9.61020 H ? C ? 47 1
   ATOM 1683 HG11 . VAL B 44 ? 6.97486 6.77427 14.04351 1.000 11.83492 H ? C ? 47 1
   ATOM 1684 HG12 . VAL B 44 ? 5.92615 5.82922 13.31508 1.000 11.83492 H ? C ? 47 1
   ATOM 1685 HG13 . VAL B 44 ? 6.15496 5.70270 14.88197 1.000 11.83492 H ? C ? 47 1
   ATOM 1686 HG21 . VAL B 44 ? 9.18247 6.12645 14.25482 1.000 12.35348 H ? C ? 47 1
   ATOM 1687 HG22 . VAL B 44 ? 8.71901 5.22730 15.47966 1.000 12.35348 H ? C ? 47 1
   ATOM 1688 HG23 . VAL B 44 ? 9.59151 4.59259 14.31373 1.000 12.35348 H ? C ? 47 1
   ATOM 1689 N . GLN B 45 ? 4.75151 3.14245 14.08309 1.000 8.04607 N ? C ? 48 1
   ATOM 1690 CA . GLN B 45 ? 3.47781 2.96302 13.42273 1.000 9.47813 C ? C ? 48 1
   ATOM 1691 C . GLN B 45 ? 3.01851 4.25795 12.77228 1.000 9.37845 C ? C ? 48 1
   ATOM 1692 O . GLN B 45 ? 2.97155 5.31023 13.41681 1.000 9.48027 O ? C ? 48 1
   ATOM 1693 CB . GLN B 45 ? 2.44318 2.48062 14.42394 1.000 12.60814 C ? C ? 48 1
   ATOM 1694 CG . GLN B 45 ? 2.73460 1.09788 14.93017 1.000 15.11177 C ? C ? 48 1
   ATOM 1695 CD . GLN B 45 ? 1.57169 0.18032 14.72040 1.000 14.11136 C ? C ? 48 1
   ATOM 1696 OE1 . GLN B 45 ? 0.44801 0.50620 15.08837 1.000 18.05956 O ? C ? 48 1
   ATOM 1697 NE2 . GLN B 45 ? 1.82363 -0.96689 14.11186 1.000 19.57845 N ? C ? 48 1
   ATOM 1698 H . GLN B 45 ? 4.69828 3.24592 14.93518 1.000 9.66687 H ? C ? 48 1
   ATOM 1699 HA . GLN B 45 ? 3.57097 2.29904 12.72177 1.000 11.38535 H ? C ? 48 1
   ATOM 1700 HB2 . GLN B 45 ? 2.43240 3.08371 15.18358 1.000 15.14136 H ? C ? 48 1
   ATOM 1701 HB3 . GLN B 45 ? 1.57189 2.46823 13.99779 1.000 15.14136 H ? C ? 48 1
   ATOM 1702 HG2 . GLN B 45 ? 3.49843 0.73625 14.45407 1.000 18.14572 H ? C ? 48 1
   ATOM 1703 HG3 . GLN B 45 ? 2.92447 1.13755 15.88058 1.000 18.14572 H ? C ? 48 1
   ATOM 1704 HE21 . GLN B 45 ? 2.62434 -1.15275 13.85903 1.000 23.50574 H ? C ? 48 1
   ATOM 1705 HE22 . GLN B 45 ? 1.18672 -1.52685 13.96908 1.000 23.50574 H ? C ? 48 1
   ATOM 1706 N . LEU B 46 ? 2.73168 4.17651 11.47384 1.000 9.47702 N ? C ? 49 1
   ATOM 1707 CA . LEU B 46 ? 2.34081 5.29772 10.63310 1.000 8.01126 C ? C ? 49 1
   ATOM 1708 C . LEU B 46 ? 0.99895 5.00302 9.97049 1.000 10.45364 C ? C ? 49 1
   ATOM 1709 O . LEU B 46 ? 0.75571 3.88426 9.51095 1.000 13.11614 O ? C ? 49 1
   ATOM 1710 CB . LEU B 46 ? 3.37083 5.54823 9.52945 1.000 8.81099 C ? C ? 49 1
   ATOM 1711 CG . LEU B 46 ? 4.77704 5.86479 9.98150 1.000 8.68458 C ? C ? 49 1
   ATOM 1712 CD1 . LEU B 46 ? 5.71712 6.04146 8.79958 1.000 10.63338 C ? C ? 49 1
   ATOM 1713 CD2 . LEU B 46 ? 4.81996 7.10342 10.81694 1.000 10.66294 C ? C ? 49 1
   ATOM 1714 H . LEU B 46 ? 2.75919 3.43725 11.03527 1.000 11.38402 H ? C ? 49 1
   ATOM 1715 HA . LEU B 46 ? 2.26125 6.09023 11.18671 1.000 9.62510 H ? C ? 49 1
   ATOM 1716 HB2 . LEU B 46 ? 3.42081 4.75158 8.97831 1.000 10.58478 H ? C ? 49 1
   ATOM 1717 HB3 . LEU B 46 ? 3.06567 6.30042 8.99842 1.000 10.58478 H ? C ? 49 1
   ATOM 1718 HG . LEU B 46 ? 5.07788 5.11292 10.51543 1.000 10.43309 H ? C ? 49 1
   ATOM 1719 HD11 . LEU B 46 ? 6.61687 6.18831 9.13091 1.000 12.77165 H ? C ? 49 1
   ATOM 1720 HD12 . LEU B 46 ? 5.69232 5.23997 8.25378 1.000 12.77165 H ? C ? 49 1
   ATOM 1721 HD13 . LEU B 46 ? 5.42792 6.80618 8.27760 1.000 12.77165 H ? C ? 49 1
   ATOM 1722 HD21 . LEU B 46 ? 5.74568 7.33498 10.99107 1.000 12.80712 H ? C ? 49 1
   ATOM 1723 HD22 . LEU B 46 ? 4.38357 7.82398 10.33604 1.000 12.80712 H ? C ? 49 1
   ATOM 1724 HD23 . LEU B 46 ? 4.35782 6.93642 11.65327 1.000 12.80712 H ? C ? 49 1
   ATOM 1725 N . GLU B 47 ? 0.15800 5.99936 9.85381 1.000 8.36011 N ? C ? 50 1
   ATOM 1726 CA . GLU B 47 ? -1.05946 5.86026 9.06998 1.000 10.10395 C ? C ? 50 1
   ATOM 1727 C . GLU B 47 ? -0.72110 5.89082 7.58082 1.000 9.73707 C ? C ? 50 1
   ATOM 1728 O . GLU B 47 ? 0.37441 6.26058 7.16896 1.000 9.71526 O ? C ? 50 1
   ATOM 1729 CB . GLU B 47 ? -2.03535 6.97493 9.42327 1.000 10.62126 C ? C ? 50 1
   ATOM 1730 CG . GLU B 47 ? -2.40541 6.98935 10.93072 1.000 13.95987 C ? C ? 50 1
   ATOM 1731 CD . GLU B 47 ? -3.53562 7.94523 11.32714 1.000 23.94431 C ? C ? 50 1
   ATOM 1732 OE1 . GLU B 47 ? -4.12559 8.60047 10.45020 1.000 27.37815 O ? C ? 50 1
   ATOM 1733 OE2 . GLU B 47 ? -3.84289 8.02460 12.53991 1.000 32.07512 O ? C ? 50 1
   ATOM 1734 H . GLU B 47 ? 0.26143 6.77232 10.21635 1.000 10.04373 H ? C ? 50 1
   ATOM 1735 HA . GLU B 47 ? -1.48831 5.01272 9.26663 1.000 12.13634 H ? C ? 50 1
   ATOM 1736 HB2 . GLU B 47 ? -1.63197 7.82946 9.20426 1.000 12.75711 H ? C ? 50 1
   ATOM 1737 HB3 . GLU B 47 ? -2.85197 6.85333 8.91410 1.000 12.75711 H ? C ? 50 1
   ATOM 1738 HG2 . GLU B 47 ? -2.68244 6.09527 11.18524 1.000 16.76344 H ? C ? 50 1
   ATOM 1739 HG3 . GLU B 47 ? -1.61879 7.24919 11.43532 1.000 16.76344 H ? C ? 50 1
   ATOM 1740 N . ALA B 48 ? -1.68712 5.52667 6.74409 1.000 12.32339 N ? C ? 51 1
   ATOM 1741 CA . ALA B 48 ? -1.42716 5.43561 5.32176 1.000 10.14867 C ? C ? 51 1
   ATOM 1742 C . ALA B 48 ? -1.14936 6.81088 4.71879 1.000 8.79661 C ? C ? 51 1
   ATOM 1743 O . ALA B 48 ? -1.69740 7.82212 5.15613 1.000 10.24055 O ? C ? 51 1
   ATOM 1744 CB . ALA B 48 ? -2.61302 4.80429 4.58666 1.000 15.70127 C ? C ? 51 1
   ATOM 1745 H . ALA B 48 ? -2.49147 5.33006 6.97639 1.000 14.79967 H ? C ? 51 1
   ATOM 1746 HA . ALA B 48 ? -0.64609 4.87513 5.19253 1.000 12.19000 H ? C ? 51 1
   ATOM 1747 HB1 . ALA B 48 ? -2.41087 4.76210 3.63889 1.000 18.85312 H ? C ? 51 1
   ATOM 1748 HB2 . ALA B 48 ? -2.76009 3.91049 4.93362 1.000 18.85312 H ? C ? 51 1
   ATOM 1749 HB3 . ALA B 48 ? -3.40174 5.34973 4.73268 1.000 18.85312 H ? C ? 51 1
   ATOM 1750 N . ARG B 49 ? -0.32648 6.82565 3.68235 1.000 8.89599 N ? C ? 52 1
   ATOM 1751 CA . ARG B 49 ? 0.05409 8.07242 3.01577 1.000 9.62247 C ? C ? 52 1
   ATOM 1752 C . ARG B 49 ? -1.16075 8.78119 2.43834 1.000 8.05612 C ? C ? 52 1
   ATOM 1753 O . ARG B 49 ? -2.02458 8.16217 1.80516 1.000 12.01912 O ? C ? 52 1
   ATOM 1754 CB . ARG B 49 ? 1.06746 7.78749 1.90481 1.000 9.89003 C ? C ? 52 1
   ATOM 1755 CG . ARG B 49 ? 1.56490 9.01974 1.16598 1.000 12.03991 C ? C ? 52 1
   ATOM 1756 CD . ARG B 49 ? 2.69705 8.69105 0.21410 1.000 13.22105 C ? C ? 52 1
   ATOM 1757 NE . ARG B 49 ? 2.40941 7.56676 -0.67938 1.000 19.66694 N ? C ? 52 1
   ATOM 1758 CZ . ARG B 49 ? 1.87455 7.68102 -1.88538 1.000 24.19082 C ? C ? 52 1
   ATOM 1759 NH1 . ARG B 49 ? 1.52596 8.85444 -2.38403 1.000 20.71486 N ? C ? 52 1
   ATOM 1760 NH2 . ARG B 49 ? 1.68913 6.58784 -2.61915 1.000 32.42300 N ? C ? 52 1
   ATOM 1761 H . ARG B 49 ? 0.03217 6.12418 3.33752 1.000 10.68678 H ? C ? 52 1
   ATOM 1762 HA . ARG B 49 ? 0.46397 8.66337 3.66668 1.000 11.55856 H ? C ? 52 1
   ATOM 1763 HB2 . ARG B 49 ? 1.83967 7.35066 2.29694 1.000 11.87963 H ? C ? 52 1
   ATOM 1764 HB3 . ARG B 49 ? 0.65201 7.20322 1.25142 1.000 11.87963 H ? C ? 52 1
   ATOM 1765 HG2 . ARG B 49 ? 0.83611 9.39909 0.65037 1.000 14.45948 H ? C ? 52 1
   ATOM 1766 HG3 . ARG B 49 ? 1.88910 9.66904 1.80957 1.000 14.45948 H ? C ? 52 1
   ATOM 1767 HD2 . ARG B 49 ? 2.87695 9.46833 -0.33759 1.000 15.87686 H ? C ? 52 1
   ATOM 1768 HD3 . ARG B 49 ? 3.48453 8.46260 0.73234 1.000 15.87686 H ? C ? 52 1
   ATOM 1769 HE . ARG B 49 ? 2.60156 6.77609 -0.40097 1.000 23.61192 H ? C ? 52 1
   ATOM 1770 HH11 . ARG B 49 ? 1.64474 9.57026 -1.92240 1.000 24.86943 H ? C ? 52 1
   ATOM 1771 HH12 . ARG B 49 ? 1.18037 8.90210 -3.17009 1.000 24.86943 H ? C ? 52 1
   ATOM 1772 HH21 . ARG B 49 ? 1.91574 5.81833 -2.30915 1.000 38.91920 H ? C ? 52 1
   ATOM 1773 HH22 . ARG B 49 ? 1.34259 6.65026 -3.40376 1.000 38.91920 H ? C ? 52 1
   ATOM 1774 N . THR B 50 ? -1.19755 10.09465 2.59123 1.000 8.16922 N ? C ? 53 1
   ATOM 1775 CA . THR B 50 ? -2.21396 10.97919 2.03347 1.000 9.91531 C ? C ? 53 1
   ATOM 1776 C . THR B 50 ? -1.55034 12.15583 1.33906 1.000 7.92321 C ? C ? 53 1
   ATOM 1777 O . THR B 50 ? -0.37947 12.45313 1.58699 1.000 8.42201 O ? C ? 53 1
   ATOM 1778 CB . THR B 50 ? -3.16456 11.53397 3.09922 1.000 10.24356 C ? C ? 53 1
   ATOM 1779 OG1 . THR B 50 ? -2.41289 12.29956 4.03492 1.000 12.69794 O ? C ? 53 1
   ATOM 1780 CG2 . THR B 50 ? -3.90306 10.40939 3.82141 1.000 14.13582 C ? C ? 53 1
   ATOM 1781 H . THR B 50 ? -0.60685 10.52644 3.04314 1.000 9.81466 H ? C ? 53 1
   ATOM 1782 HA . THR B 50 ? -2.73118 10.46532 1.39369 1.000 11.90997 H ? C ? 53 1
   ATOM 1783 HB . THR B 50 ? -3.83451 12.09522 2.67843 1.000 12.30387 H ? C ? 53 1
   ATOM 1784 HG1 . THR B 50 ? -2.14186 13.00823 3.67446 1.000 15.24912 H ? C ? 53 1
   ATOM 1785 HG21 . THR B 50 ? -4.51363 10.78100 4.47717 1.000 16.97458 H ? C ? 53 1
   ATOM 1786 HG22 . THR B 50 ? -4.40891 9.88166 3.18383 1.000 16.97458 H ? C ? 53 1
   ATOM 1787 HG23 . THR B 50 ? -3.26800 9.83252 4.27397 1.000 16.97458 H ? C ? 53 1
   ATOM 1788 N . PRO B 51 ? -2.26835 12.86890 0.46689 1.000 7.37966 N ? C ? 54 1
   ATOM 1789 CA . PRO B 51 ? -1.64190 13.99179 -0.23752 1.000 7.23241 C ? C ? 54 1
   ATOM 1790 C . PRO B 51 ? -1.26553 15.15255 0.66037 1.000 7.94850 C ? C ? 54 1
   ATOM 1791 O . PRO B 51 ? -0.28276 15.84659 0.36994 1.000 8.73137 O ? C ? 54 1
   ATOM 1792 CB . PRO B 51 ? -2.69673 14.39346 -1.28458 1.000 9.27184 C ? C ? 54 1
   ATOM 1793 CG . PRO B 51 ? -3.47375 13.15375 -1.52084 1.000 11.69511 C ? C ? 54 1
   ATOM 1794 CD . PRO B 51 ? -3.51928 12.43704 -0.18108 1.000 8.62971 C ? C ? 54 1
   ATOM 1795 HA . PRO B 51 ? -0.84379 13.68121 -0.69300 1.000 8.69049 H ? C ? 54 1
   ATOM 1796 HB2 . PRO B 51 ? -3.26253 15.09849 -0.93288 1.000 11.13780 H ? C ? 54 1
   ATOM 1797 HB3 . PRO B 51 ? -2.26074 14.69259 -2.09781 1.000 11.13780 H ? C ? 54 1
   ATOM 1798 HG2 . PRO B 51 ? -4.36806 13.37938 -1.82119 1.000 14.04573 H ? C ? 54 1
   ATOM 1799 HG3 . PRO B 51 ? -3.02738 12.60893 -2.18779 1.000 14.04573 H ? C ? 54 1
   ATOM 1800 HD2 . PRO B 51 ? -4.29143 12.71635 0.33532 1.000 10.36725 H ? C ? 54 1
   ATOM 1801 HD3 . PRO B 51 ? -3.53215 11.47482 -0.30304 1.000 10.36725 H ? C ? 54 1
   ATOM 1802 N . LEU B 52 ? -2.00665 15.39603 1.72190 1.000 8.71061 N ? C ? 55 1
   ATOM 1803 CA . LEU B 52 ? -1.75373 16.48990 2.64265 1.000 8.29061 C ? C ? 55 1
   ATOM 1804 C . LEU B 52 ? -1.81086 15.98065 4.07026 1.000 8.10425 C ? C ? 55 1
   ATOM 1805 O . LEU B 52 ? -2.46243 14.96812 4.34345 1.000 9.51587 O ? C ? 55 1
   ATOM 1806 CB . LEU B 52 ? -2.78807 17.60624 2.44535 1.000 8.17351 C ? C ? 55 1
   ATOM 1807 CG . LEU B 52 ? -2.61877 18.32265 1.12199 1.000 9.90139 C ? C ? 55 1
   ATOM 1808 CD1 . LEU B 52 ? -3.81687 19.27613 0.91557 1.000 11.85470 C ? C ? 55 1
   ATOM 1809 CD2 . LEU B 52 ? -1.30963 19.08001 1.01088 1.000 11.46242 C ? C ? 55 1
   ATOM 1810 H . LEU B 52 ? -2.69050 14.92244 1.94021 1.000 10.46433 H ? C ? 55 1
   ATOM 1811 HA . LEU B 52 ? -0.86736 16.85271 2.48896 1.000 9.96032 H ? C ? 55 1
   ATOM 1812 HB2 . LEU B 52 ? -3.67792 17.22088 2.46905 1.000 9.81981 H ? C ? 55 1
   ATOM 1813 HB3 . LEU B 52 ? -2.68975 18.25805 3.15695 1.000 9.81981 H ? C ? 55 1
   ATOM 1814 HG . LEU B 52 ? -2.59258 17.65673 0.41717 1.000 11.89327 H ? C ? 55 1
   ATOM 1815 HD11 . LEU B 52 ? -3.70396 19.74790 0.07558 1.000 14.23723 H ? C ? 55 1
   ATOM 1816 HD12 . LEU B 52 ? -4.63500 18.75541 0.89511 1.000 14.23723 H ? C ? 55 1
   ATOM 1817 HD13 . LEU B 52 ? -3.84632 19.90974 1.64944 1.000 14.23723 H ? C ? 55 1
   ATOM 1818 HD21 . LEU B 52 ? -1.33373 19.63761 0.21753 1.000 13.76649 H ? C ? 55 1
   ATOM 1819 HD22 . LEU B 52 ? -1.19640 19.63242 1.80013 1.000 13.76649 H ? C ? 55 1
   ATOM 1820 HD23 . LEU B 52 ? -0.58091 18.44315 0.94555 1.000 13.76649 H ? C ? 55 1
   ATOM 1821 N . PRO B 53 ? -1.16423 16.67219 5.01491 1.000 7.68747 N ? C ? 56 1
   ATOM 1822 CA . PRO B 53 ? -1.13834 16.23851 6.43348 1.000 7.47550 C ? C ? 56 1
   ATOM 1823 C . PRO B 53 ? -2.41090 16.61744 7.17406 1.000 10.05765 C ? C ? 56 1
   ATOM 1824 O . PRO B 53 ? -2.41694 17.51526 8.02580 1.000 11.67611 O ? C ? 56 1
   ATOM 1825 CB . PRO B 53 ? 0.11318 16.93809 6.97423 1.000 9.94193 C ? C ? 56 1
   ATOM 1826 CG . PRO B 53 ? 0.19893 18.22223 6.17598 1.000 10.45927 C ? C ? 56 1
   ATOM 1827 CD . PRO B 53 ? -0.34187 17.88117 4.78692 1.000 8.76790 C ? C ? 56 1
   ATOM 1828 HA . PRO B 53 ? -1.00966 15.27876 6.49026 1.000 8.98219 H ? C ? 56 1
   ATOM 1829 HB2 . PRO B 53 ? 0.00925 17.12131 7.92108 1.000 11.94191 H ? C ? 56 1
   ATOM 1830 HB3 . PRO B 53 ? 0.89468 16.38249 6.82766 1.000 11.94191 H ? C ? 56 1
   ATOM 1831 HG2 . PRO B 53 ? -0.34290 18.90741 6.59771 1.000 12.56272 H ? C ? 56 1
   ATOM 1832 HG3 . PRO B 53 ? 1.12224 18.51490 6.12367 1.000 12.56272 H ? C ? 56 1
   ATOM 1833 HD2 . PRO B 53 ? -0.88613 18.60662 4.44283 1.000 10.53308 H ? C ? 56 1
   ATOM 1834 HD3 . PRO B 53 ? 0.38461 17.69134 4.17284 1.000 10.53308 H ? C ? 56 1
   ATOM 1835 N . ARG B 54 ? -3.50146 15.92269 6.87180 1.000 9.88521 N ? C ? 57 1
   ATOM 1836 CA . ARG B 54 ? -4.80044 16.20461 7.45140 1.000 9.72380 C ? C ? 57 1
   ATOM 1837 C . ARG B 54 ? -4.95772 15.64586 8.84854 1.000 15.06890 C ? C ? 57 1
   ATOM 1838 O . ARG B 54 ? -5.80081 16.13522 9.61362 1.000 18.26465 O ? C ? 57 1
   ATOM 1839 CB . ARG B 54 ? -5.90508 15.62450 6.56707 1.000 11.41904 C ? C ? 57 1
   ATOM 1840 CG . ARG B 54 ? -6.00945 16.23912 5.19910 1.000 12.13921 C ? C ? 57 1
   ATOM 1841 CD . ARG B 54 ? -6.19305 17.72991 5.32405 1.000 11.87991 C ? C ? 57 1
   ATOM 1842 NE . ARG B 54 ? -6.48868 18.36616 4.04635 1.000 10.15946 N ? C ? 57 1
   ATOM 1843 CZ . ARG B 54 ? -6.50709 19.67165 3.87045 1.000 10.99804 C ? C ? 57 1
   ATOM 1844 NH1 . ARG B 54 ? -6.25813 20.50429 4.86544 1.000 12.16345 N ? C ? 57 1
   ATOM 1845 NH2 . ARG B 54 ? -6.82802 20.16087 2.69122 1.000 10.59188 N ? C ? 57 1
   ATOM 1846 OXT . ARG B 54 ? -4.25987 14.70582 9.23522 1.000 14.05507 O ? C ? 57 1
   ATOM 1847 H . ARG B 54 ? -3.51201 15.26512 6.31765 1.000 11.87385 H ? C ? 57 1
   ATOM 1848 HA . ARG B 54 ? -4.89042 17.16866 7.50984 1.000 11.68015 H ? C ? 57 1
   ATOM 1849 HB2 . ARG B 54 ? -5.73762 14.67647 6.44836 1.000 13.71444 H ? C ? 57 1
   ATOM 1850 HB3 . ARG B 54 ? -6.75668 15.75782 7.01195 1.000 13.71444 H ? C ? 57 1
   ATOM 1851 HG2 . ARG B 54 ? -5.19697 16.06538 4.69852 1.000 14.57865 H ? C ? 57 1
   ATOM 1852 HG3 . ARG B 54 ? -6.77356 15.86854 4.73037 1.000 14.57865 H ? C ? 57 1
   ATOM 1853 HD2 . ARG B 54 ? -6.93154 17.90893 5.92695 1.000 14.26749 H ? C ? 57 1
   ATOM 1854 HD3 . ARG B 54 ? -5.37725 18.12162 5.67324 1.000 14.26749 H ? C ? 57 1
   ATOM 1855 HE . ARG B 54 ? -6.66032 17.86218 3.37097 1.000 12.20294 H ? C ? 57 1
   ATOM 1856 HH11 . ARG B 54 ? -6.07914 20.19721 5.64855 1.000 14.60773 H ? C ? 57 1
   ATOM 1857 HH12 . ARG B 54 ? -6.27504 21.35339 4.73004 1.000 14.60773 H ? C ? 57 1
   ATOM 1858 HH21 . ARG B 54 ? -7.02331 19.62945 2.04388 1.000 12.72185 H ? C ? 57 1
   ATOM 1859 HH22 . ARG B 54 ? -6.84238 21.01190 2.56817 1.000 12.72185 H ? C ? 57 1
   ATOM 1860 N . GLY C -2 ? 7.68753 28.58905 11.45232 1.000 56.55291 N ? D ? 1 1
   ATOM 1861 CA . GLY C -2 ? 8.13745 27.27332 10.89884 1.000 50.67496 C ? D ? 1 1
   ATOM 1862 C . GLY C -2 ? 9.56595 26.92820 11.28215 1.000 50.06701 C ? D ? 1 1
   ATOM 1863 O . GLY C -2 ? 10.44301 26.76881 10.43020 1.000 46.40797 O ? D ? 1 1
   ATOM 1864 H1 . GLY C -2 ? 6.84872 28.74597 11.19958 1.000 67.87509 H ? D ? 1 1
   ATOM 1865 H2 . GLY C -2 ? 7.73048 28.56733 12.34102 1.000 67.87509 H ? D ? 1 1
   ATOM 1866 H3 . GLY C -2 ? 8.21584 29.23622 11.14549 1.000 67.87509 H ? D ? 1 1
   ATOM 1867 HA2 . GLY C -2 ? 7.55585 26.57188 11.23146 1.000 60.82155 H ? D ? 1 1
   ATOM 1868 HA3 . GLY C -2 ? 8.08035 27.29836 9.93085 1.000 60.82155 H ? D ? 1 1
   ATOM 1869 N . GLY C -1 ? 9.78530 26.79515 12.58360 1.000 28.98188 N ? D ? 2 1
   ATOM 1870 CA . GLY C -1 ? 11.09626 26.51013 13.12900 1.000 31.91549 C ? D ? 2 1
   ATOM 1871 C . GLY C -1 ? 11.45932 25.03607 13.03766 1.000 18.00975 C ? D ? 2 1
   ATOM 1872 O . GLY C -1 ? 10.82636 24.24295 12.34129 1.000 16.68186 O ? D ? 2 1
   ATOM 1873 H . GLY C -1 ? 9.17319 26.86796 13.18328 1.000 34.78985 H ? D ? 2 1
   ATOM 1874 HA2 . GLY C -1 ? 11.76328 27.01898 12.64210 1.000 38.31018 H ? D ? 2 1
   ATOM 1875 HA3 . GLY C -1 ? 11.11864 26.77218 14.06266 1.000 38.31018 H ? D ? 2 1
   ATOM 1876 N . SER C 0 ? 12.53332 24.68370 13.74291 1.000 18.45298 N ? D ? 3 1
   ATOM 1877 C . SER C 0 ? 13.23257 22.87093 15.21298 1.000 17.30962 C ? D ? 3 1
   ATOM 1878 O . SER C 0 ? 13.50766 23.67186 16.11654 1.000 18.89002 O ? D ? 3 1
   ATOM 1879 CA A SER C 0 ? 13.04625 23.32347 13.77414 0.455 16.67789 C ? D ? 3 1
   ATOM 1880 CB A SER C 0 ? 14.38314 23.21503 13.04581 0.455 21.84370 C ? D ? 3 1
   ATOM 1881 OG A SER C 0 ? 15.44803 23.56082 13.90928 0.455 30.69116 O ? D ? 3 1
   ATOM 1882 H A SER C 0 ? 12.99077 25.23189 14.22231 0.455 22.15517 H ? D ? 3 1
   ATOM 1883 HA A SER C 0 ? 12.40470 22.73505 13.34627 0.455 20.02507 H ? D ? 3 1
   ATOM 1884 HB2 A SER C 0 ? 14.50530 22.30205 12.74176 0.455 26.22404 H ? D ? 3 1
   ATOM 1885 HB3 A SER C 0 ? 14.38087 23.81978 12.28741 0.455 26.22404 H ? D ? 3 1
   ATOM 1886 HG A SER C 0 ? 15.35478 24.35112 14.17824 0.455 36.84099 H ? D ? 3 1
   ATOM 1887 CA B SER C 0 ? 13.04842 23.32238 13.77253 0.545 16.64959 C ? D ? 3 1
   ATOM 1888 CB B SER C 0 ? 14.37117 23.21569 13.00062 0.545 21.88664 C ? D ? 3 1
   ATOM 1889 OG B SER C 0 ? 14.16831 23.39199 11.59868 0.545 19.86347 O ? D ? 3 1
   ATOM 1890 H B SER C 0 ? 12.98994 25.23167 14.22335 0.545 22.15517 H ? D ? 3 1
   ATOM 1891 HA B SER C 0 ? 12.41042 22.71924 13.36013 0.545 19.99111 H ? D ? 3 1
   ATOM 1892 HB2 B SER C 0 ? 14.97698 23.90303 13.31916 0.545 26.27556 H ? D ? 3 1
   ATOM 1893 HB3 B SER C 0 ? 14.75469 22.33813 13.15454 0.545 26.27556 H ? D ? 3 1
   ATOM 1894 HG B SER C 0 ? 13.81683 24.14051 11.45113 0.545 23.84776 H ? D ? 3 1
   ATOM 1895 N . SER C 1 ? 13.07355 21.57023 15.42991 1.000 12.34404 N ? D ? 4 1
   ATOM 1896 CA . SER C 1 ? 13.32554 20.96538 16.72931 1.000 13.97921 C ? D ? 4 1
   ATOM 1897 C . SER C 1 ? 14.36615 19.86655 16.55115 1.000 13.05314 C ? D ? 4 1
   ATOM 1898 O . SER C 1 ? 15.43709 20.10435 15.97285 1.000 14.14243 O ? D ? 4 1
   ATOM 1899 CB . SER C 1 ? 12.03469 20.52682 17.41154 1.000 13.46172 C ? D ? 4 1
   ATOM 1900 OG . SER C 1 ? 11.40989 19.45476 16.72366 1.000 13.58539 O ? D ? 4 1
   ATOM 1901 H . SER C 1 ? 12.81664 21.00892 14.83114 1.000 14.82444 H ? D ? 4 1
   ATOM 1902 HA . SER C 1 ? 13.69261 21.60714 17.35726 1.000 16.78664 H ? D ? 4 1
   ATOM 1903 HB2 . SER C 1 ? 12.24184 20.23895 18.31438 1.000 16.16566 H ? D ? 4 1
   ATOM 1904 HB3 . SER C 1 ? 11.42366 21.27979 17.43538 1.000 16.16566 H ? D ? 4 1
   ATOM 1905 HG . SER C 1 ? 10.72760 19.20262 17.14379 1.000 16.31406 H ? D ? 4 1
   ATOM 1906 N . GLY C 2 ? 14.08007 18.66115 17.02633 1.000 12.24351 N ? D ? 5 1
   ATOM 1907 CA . GLY C 2 ? 15.05622 17.59246 16.98281 1.000 12.74778 C ? D ? 5 1
   ATOM 1908 C . GLY C 2 ? 14.63559 16.48248 17.92468 1.000 12.02433 C ? D ? 5 1
   ATOM 1909 O . GLY C 2 ? 13.47327 16.38243 18.28898 1.000 12.28255 O ? D ? 5 1
   ATOM 1910 H . GLY C 2 ? 13.32709 18.44024 17.37820 1.000 14.70381 H ? D ? 5 1
   ATOM 1911 HA2 . GLY C 2 ? 15.12033 17.23708 16.08254 1.000 15.30893 H ? D ? 5 1
   ATOM 1912 HA3 . GLY C 2 ? 15.92612 17.92541 17.25359 1.000 15.30893 H ? D ? 5 1
   ATOM 1913 N . VAL C 3 ? 15.61653 15.65113 18.26485 1.000 11.27178 N ? D ? 6 1
   ATOM 1914 CA . VAL C 3 ? 15.46706 14.44513 19.07959 1.000 11.40328 C ? D ? 6 1
   ATOM 1915 C . VAL C 3 ? 16.49128 14.51870 20.20266 1.000 13.17465 C ? D ? 6 1
   ATOM 1916 O . VAL C 3 ? 17.68489 14.74150 19.95176 1.000 13.76682 O ? D ? 6 1
   ATOM 1917 CB . VAL C 3 ? 15.71583 13.17131 18.25491 1.000 12.91873 C ? D ? 6 1
   ATOM 1918 CG1 . VAL C 3 ? 15.34572 11.89910 19.04664 1.000 13.80793 C ? D ? 6 1
   ATOM 1919 CG2 . VAL C 3 ? 14.94778 13.21298 16.96132 1.000 13.15473 C ? D ? 6 1
   ATOM 1920 H . VAL C 3 ? 16.43215 15.77133 18.02006 1.000 13.53773 H ? D ? 6 1
   ATOM 1921 HA . VAL C 3 ? 14.57175 14.41504 19.45164 1.000 13.69553 H ? D ? 6 1
   ATOM 1922 HB . VAL C 3 ? 16.66401 13.13239 18.05409 1.000 15.51407 H ? D ? 6 1
   ATOM 1923 HG11 . VAL C 3 ? 15.49264 11.12291 18.48374 1.000 16.58111 H ? D ? 6 1
   ATOM 1924 HG12 . VAL C 3 ? 15.90528 11.84512 19.83713 1.000 16.58111 H ? D ? 6 1
   ATOM 1925 HG13 . VAL C 3 ? 14.41206 11.94836 19.30501 1.000 16.58111 H ? D ? 6 1
   ATOM 1926 HG21 . VAL C 3 ? 15.00537 12.34518 16.53177 1.000 15.79727 H ? D ? 6 1
   ATOM 1927 HG22 . VAL C 3 ? 14.02097 13.42727 17.15109 1.000 15.79727 H ? D ? 6 1
   ATOM 1928 HG23 . VAL C 3 ? 15.33350 13.89270 16.38679 1.000 15.79727 H ? D ? 6 1
   ATOM 1929 N . ARG C 4 ? 16.04420 14.29840 21.43041 1.000 13.77488 N ? D ? 7 1
   ATOM 1930 CA . ARG C 4 ? 16.97079 14.24907 22.55398 1.000 17.03807 C ? D ? 7 1
   ATOM 1931 C . ARG C 4 ? 16.90382 12.91769 23.25836 1.000 14.38849 C ? D ? 7 1
   ATOM 1932 O . ARG C 4 ? 15.91272 12.21416 23.14471 1.000 13.74710 O ? D ? 7 1
   ATOM 1933 CB . ARG C 4 ? 16.71790 15.37203 23.45499 1.000 16.59552 C ? D ? 7 1
   ATOM 1934 CG . ARG C 4 ? 17.23134 16.62472 22.76406 1.000 21.51408 C ? D ? 7 1
   ATOM 1935 CD . ARG C 4 ? 17.01221 17.82118 23.54873 1.000 20.32280 C ? D ? 7 1
   ATOM 1936 NE . ARG C 4 ? 17.84160 17.82689 24.74430 1.000 22.90270 N ? D ? 7 1
   ATOM 1937 CZ . ARG C 4 ? 17.77644 18.76976 25.66712 1.000 24.96586 C ? D ? 7 1
   ATOM 1938 NH1 . ARG C 4 ? 16.94490 19.79274 25.54000 1.000 24.27092 N ? D ? 7 1
   ATOM 1939 NH2 . ARG C 4 ? 18.56520 18.68804 26.73131 1.000 27.08805 N ? D ? 7 1
   ATOM 1940 H . ARG C 4 ? 15.21824 14.17584 21.63626 1.000 16.54146 H ? D ? 7 1
   ATOM 1941 HA . ARG C 4 ? 17.88719 14.31856 22.24369 1.000 20.45728 H ? D ? 7 1
   ATOM 1942 HB2 . ARG C 4 ? 15.76680 15.46173 23.62308 1.000 19.92622 H ? D ? 7 1
   ATOM 1943 HB3 . ARG C 4 ? 17.19226 15.24627 24.29170 1.000 19.92622 H ? D ? 7 1
   ATOM 1944 HG2 . ARG C 4 ? 18.18529 16.53525 22.61282 1.000 25.82849 H ? D ? 7 1
   ATOM 1945 HG3 . ARG C 4 ? 16.76986 16.73194 21.91763 1.000 25.82849 H ? D ? 7 1
   ATOM 1946 HD2 . ARG C 4 ? 17.23648 18.60072 23.01684 1.000 24.39896 H ? D ? 7 1
   ATOM 1947 HD3 . ARG C 4 ? 16.08214 17.86181 23.82115 1.000 24.39896 H ? D ? 7 1
   ATOM 1948 HE . ARG C 4 ? 18.40221 17.18431 24.85567 1.000 27.49484 H ? D ? 7 1
   ATOM 1949 HH11 . ARG C 4 ? 16.43667 19.85042 24.84864 1.000 29.13669 H ? D ? 7 1
   ATOM 1950 HH12 . ARG C 4 ? 16.91319 20.39932 26.14881 1.000 29.13669 H ? D ? 7 1
   ATOM 1951 HH21 . ARG C 4 ? 19.10958 18.02734 26.81334 1.000 32.51725 H ? D ? 7 1
   ATOM 1952 HH22 . ARG C 4 ? 18.53193 19.29577 27.33888 1.000 32.51725 H ? D ? 7 1
   ATOM 1953 N . LEU C 5 ? 18.01408 12.54634 23.92101 1.000 15.50630 N ? D ? 8 1
   ATOM 1954 CA . LEU C 5 ? 18.22137 11.20378 24.43394 1.000 14.11760 C ? D ? 8 1
   ATOM 1955 C . LEU C 5 ? 18.50795 11.22058 25.92790 1.000 18.99276 C ? D ? 8 1
   ATOM 1956 O . LEU C 5 ? 19.32659 12.01955 26.40400 1.000 17.04662 O ? D ? 8 1
   ATOM 1957 CB . LEU C 5 ? 19.46913 10.57612 23.81452 1.000 29.42781 C ? D ? 8 1
   ATOM 1958 CG . LEU C 5 ? 19.75775 10.80702 22.34248 1.000 28.30927 C ? D ? 8 1
   ATOM 1959 CD1 . LEU C 5 ? 20.79364 9.80818 21.88767 1.000 36.27852 C ? D ? 8 1
   ATOM 1960 CD2 . LEU C 5 ? 18.49434 10.60972 21.54275 1.000 35.56341 C ? D ? 8 1
   ATOM 1961 H . LEU C 5 ? 18.67099 13.07700 24.08370 1.000 18.61915 H ? D ? 8 1
   ATOM 1962 HA . LEU C 5 ? 17.41473 10.69958 24.24420 1.000 16.95271 H ? D ? 8 1
   ATOM 1963 HB2 . LEU C 5 ? 20.23672 10.91585 24.30061 1.000 35.32497 H ? D ? 8 1
   ATOM 1964 HB3 . LEU C 5 ? 19.40010 9.61582 23.93266 1.000 35.32497 H ? D ? 8 1
   ATOM 1965 HG . LEU C 5 ? 20.08508 11.70914 22.20124 1.000 33.98272 H ? D ? 8 1
   ATOM 1966 HD11 . LEU C 5 ? 20.96501 9.93935 20.94199 1.000 43.54581 H ? D ? 8 1
   ATOM 1967 HD12 . LEU C 5 ? 21.60939 9.94650 22.39396 1.000 43.54581 H ? D ? 8 1
   ATOM 1968 HD13 . LEU C 5 ? 20.45682 8.91164 22.04157 1.000 43.54581 H ? D ? 8 1
   ATOM 1969 HD21 . LEU C 5 ? 18.69586 10.72345 20.60075 1.000 42.68768 H ? D ? 8 1
   ATOM 1970 HD22 . LEU C 5 ? 18.15571 9.71496 21.70289 1.000 42.68768 H ? D ? 8 1
   ATOM 1971 HD23 . LEU C 5 ? 17.83781 11.26680 21.82224 1.000 42.68768 H ? D ? 8 1
   ATOM 1972 N . TRP C 6 ? 17.91316 10.27112 26.64104 1.000 14.79285 N ? D ? 9 1
   ATOM 1973 CA . TRP C 6 ? 18.19795 10.03354 28.04695 1.000 16.67376 C ? D ? 9 1
   ATOM 1974 C . TRP C 6 ? 18.23780 8.53461 28.27479 1.000 18.51072 C ? D ? 9 1
   ATOM 1975 O . TRP C 6 ? 17.63258 7.75577 27.53866 1.000 17.51830 O ? D ? 9 1
   ATOM 1976 CB . TRP C 6 ? 17.13754 10.63443 28.95721 1.000 16.47663 C ? D ? 9 1
   ATOM 1977 CG . TRP C 6 ? 17.20630 12.08808 29.05602 1.000 18.73783 C ? D ? 9 1
   ATOM 1978 CD1 . TRP C 6 ? 17.89546 12.82034 29.98963 1.000 21.86988 C ? D ? 9 1
   ATOM 1979 CD2 . TRP C 6 ? 16.55853 13.03269 28.19988 1.000 18.00096 C ? D ? 9 1
   ATOM 1980 NE1 . TRP C 6 ? 17.71693 14.16120 29.76112 1.000 19.38256 N ? D ? 9 1
   ATOM 1981 CE2 . TRP C 6 ? 16.89083 14.31842 28.67607 1.000 22.51953 C ? D ? 9 1
   ATOM 1982 CE3 . TRP C 6 ? 15.72359 12.91823 27.08130 1.000 19.09343 C ? D ? 9 1
   ATOM 1983 CZ2 . TRP C 6 ? 16.43337 15.48315 28.06322 1.000 28.41832 C ? D ? 9 1
   ATOM 1984 CZ3 . TRP C 6 ? 15.26226 14.07888 26.48190 1.000 26.35600 C ? D ? 9 1
   ATOM 1985 CH2 . TRP C 6 ? 15.61884 15.34489 26.97823 1.000 26.97766 C ? D ? 9 1
   ATOM 1986 H . TRP C 6 ? 17.32188 9.73484 26.32105 1.000 17.76302 H ? D ? 9 1
   ATOM 1987 HA . TRP C 6 ? 19.05552 10.42904 28.26839 1.000 20.02011 H ? D ? 9 1
   ATOM 1988 HB2 . TRP C 6 ? 16.26139 10.40194 28.61195 1.000 19.78355 H ? D ? 9 1
   ATOM 1989 HB3 . TRP C 6 ? 17.24961 10.27107 29.84957 1.000 19.78355 H ? D ? 9 1
   ATOM 1990 HD1 . TRP C 6 ? 18.40847 12.46035 30.67674 1.000 26.25544 H ? D ? 9 1
   ATOM 1991 HE1 . TRP C 6 ? 18.06524 14.79841 30.22182 1.000 23.27067 H ? D ? 9 1
   ATOM 1992 HE3 . TRP C 6 ? 15.48461 12.08319 26.74890 1.000 22.92371 H ? D ? 9 1
   ATOM 1993 HZ2 . TRP C 6 ? 16.67434 16.32293 28.38198 1.000 34.11358 H ? D ? 9 1
   ATOM 1994 HZ3 . TRP C 6 ? 14.70700 14.01947 25.73822 1.000 31.63880 H ? D ? 9 1
   ATOM 1995 HH2 . TRP C 6 ? 15.29141 16.10639 26.55654 1.000 32.38478 H ? D ? 9 1
   ATOM 1996 N . ALA C 7 ? 18.96049 8.12491 29.31759 1.000 24.92111 N ? D ? 10 1
   ATOM 1997 CA . ALA C 7 ? 19.08477 6.70011 29.59925 1.000 21.60082 C ? D ? 10 1
   ATOM 1998 C . ALA C 7 ? 17.82594 6.13580 30.24208 1.000 23.16821 C ? D ? 10 1
   ATOM 1999 O . ALA C 7 ? 17.47625 4.97492 29.98723 1.000 22.37056 O ? D ? 10 1
   ATOM 2000 CB . ALA C 7 ? 20.29485 6.45696 30.50755 1.000 26.89504 C ? D ? 10 1
   ATOM 2001 H . ALA C 7 ? 19.37842 8.64132 29.86371 1.000 29.91692 H ? D ? 10 1
   ATOM 2002 HA . ALA C 7 ? 19.23150 6.22429 28.76680 1.000 25.93258 H ? D ? 10 1
   ATOM 2003 HB1 . ALA C 7 ? 20.36125 5.50814 30.69790 1.000 32.28564 H ? D ? 10 1
   ATOM 2004 HB2 . ALA C 7 ? 21.09657 6.76012 30.05343 1.000 32.28564 H ? D ? 10 1
   ATOM 2005 HB3 . ALA C 7 ? 20.17482 6.95229 31.33286 1.000 32.28564 H ? D ? 10 1
   ATOM 2006 N . THR C 8 ? 17.14330 6.92034 31.07089 1.000 25.72797 N ? D ? 11 1
   ATOM 2007 CA . THR C 8 ? 16.01120 6.43216 31.84235 1.000 22.15795 C ? D ? 11 1
   ATOM 2008 C . THR C 8 ? 14.89253 7.46022 31.87614 1.000 28.38586 C ? D ? 11 1
   ATOM 2009 O . THR C 8 ? 15.10444 8.65169 31.64210 1.000 27.55549 O ? D ? 11 1
   ATOM 2010 CB . THR C 8 ? 16.43292 6.10979 33.28418 1.000 31.72550 C ? D ? 11 1
   ATOM 2011 OG1 . THR C 8 ? 16.31822 7.30415 34.06530 1.000 29.06862 O ? D ? 11 1
   ATOM 2012 CG2 . THR C 8 ? 17.88172 5.62442 33.33513 1.000 32.37430 C ? D ? 11 1
   ATOM 2013 H . THR C 8 ? 17.32114 7.75117 31.20388 1.000 30.88516 H ? D ? 11 1
   ATOM 2014 HA . THR C 8 ? 15.66604 5.63719 31.40671 1.000 26.60114 H ? D ? 11 1
   ATOM 2015 HB . THR C 8 ? 15.86780 5.40788 33.64315 1.000 38.08220 H ? D ? 11 1
   ATOM 2016 HG1 . THR C 8 ? 16.63597 7.17732 34.83247 1.000 34.89394 H ? D ? 11 1
   ATOM 2017 HG21 . THR C 8 ? 18.12204 5.39240 34.24580 1.000 38.86075 H ? D ? 11 1
   ATOM 2018 HG22 . THR C 8 ? 17.98948 4.84198 32.77203 1.000 38.86075 H ? D ? 11 1
   ATOM 2019 HG23 . THR C 8 ? 18.47686 6.32290 33.02073 1.000 38.86075 H ? D ? 11 1
   ATOM 2020 N . ARG C 9 ? 13.69127 6.98657 32.21254 1.000 26.80209 N ? D ? 12 1
   ATOM 2021 CA . ARG C 9 ? 12.56751 7.89694 32.39388 1.000 34.71896 C ? D ? 12 1
   ATOM 2022 C . ARG C 9 ? 12.86667 8.91399 33.49237 1.000 30.37666 C ? D ? 12 1
   ATOM 2023 O . ARG C 9 ? 12.58371 10.10679 33.33508 1.000 29.48195 O ? D ? 12 1
   ATOM 2024 CB . ARG C 9 ? 11.29944 7.10205 32.71723 1.000 35.82442 C ? D ? 12 1
   ATOM 2025 CG . ARG C 9 ? 10.40048 6.82930 31.51190 1.000 36.99732 C ? D ? 12 1
   ATOM 2026 CD . ARG C 9 ? 9.09475 6.14118 31.91643 1.000 40.42961 C ? D ? 12 1
   ATOM 2027 NE . ARG C 9 ? 8.65785 5.14150 30.94420 1.000 36.92299 N ? D ? 12 1
   ATOM 2028 CZ . ARG C 9 ? 7.94700 4.06108 31.24376 1.000 40.32622 C ? D ? 12 1
   ATOM 2029 NH1 . ARG C 9 ? 7.57092 3.80201 32.48661 1.000 52.86248 N ? D ? 12 1
   ATOM 2030 NH2 . ARG C 9 ? 7.59687 3.22215 30.26962 1.000 29.67033 N ? D ? 12 1
   ATOM 2031 H . ARG C 9 ? 13.50579 6.15640 32.33906 1.000 32.17410 H ? D ? 12 1
   ATOM 2032 HA . ARG C 9 ? 12.41085 8.38194 31.56858 1.000 41.67435 H ? D ? 12 1
   ATOM 2033 HB2 . ARG C 9 ? 11.55845 6.24480 33.08998 1.000 43.00089 H ? D ? 12 1
   ATOM 2034 HB3 . ARG C 9 ? 10.77808 7.60157 33.36497 1.000 43.00089 H ? D ? 12 1
   ATOM 2035 HG2 . ARG C 9 ? 10.17922 7.66993 31.08146 1.000 44.40838 H ? D ? 12 1
   ATOM 2036 HG3 . ARG C 9 ? 10.86765 6.25060 30.88919 1.000 44.40838 H ? D ? 12 1
   ATOM 2037 HD2 . ARG C 9 ? 9.22305 5.69499 32.76810 1.000 48.52713 H ? D ? 12 1
   ATOM 2038 HD3 . ARG C 9 ? 8.39591 6.80940 31.99393 1.000 48.52713 H ? D ? 12 1
   ATOM 2039 HE . ARG C 9 ? 8.87634 5.26138 30.12110 1.000 44.31919 H ? D ? 12 1
   ATOM 2040 HH11 . ARG C 9 ? 7.78689 4.33965 33.12215 1.000 63.44657 H ? D ? 12 1
   ATOM 2041 HH12 . ARG C 9 ? 7.11069 3.09610 32.65832 1.000 63.44657 H ? D ? 12 1
   ATOM 2042 HH21 . ARG C 9 ? 7.83137 3.38363 29.45812 1.000 35.61599 H ? D ? 12 1
   ATOM 2043 HH22 . ARG C 9 ? 7.13639 2.51918 30.45238 1.000 35.61599 H ? D ? 12 1
   ATOM 2044 N . GLN C 10 ? 13.46592 8.46395 34.60198 1.000 36.88647 N ? D ? 13 1
   ATOM 2045 CA . GLN C 10 ? 13.76102 9.37467 35.70887 1.000 47.49330 C ? D ? 13 1
   ATOM 2046 C . GLN C 10 ? 14.80907 10.41392 35.31756 1.000 38.41791 C ? D ? 13 1
   ATOM 2047 O . GLN C 10 ? 14.69043 11.58852 35.68624 1.000 27.68011 O ? D ? 13 1
   ATOM 2048 CB . GLN C 10 ? 14.14721 8.60635 36.97896 1.000 53.34383 C ? D ? 13 1
   ATOM 2049 CG . GLN C 10 ? 15.38492 7.73508 36.88482 1.000 42.07560 C ? D ? 13 1
   ATOM 2050 H . GLN C 10 ? 13.70720 7.64932 34.73523 1.000 44.27536 H ? D ? 13 1
   ATOM 2051 HA . GLN C 10 ? 12.94961 9.85865 35.92861 1.000 57.00356 H ? D ? 13 1
   ATOM 2052 HB2 . GLN C 10 ? 14.30514 9.25134 37.68603 1.000 64.02419 H ? D ? 13 1
   ATOM 2053 HB3 . GLN C 10 ? 13.40731 8.02646 37.21807 1.000 64.02419 H ? D ? 13 1
   ATOM 2054 HG2 . GLN C 10 ? 15.20378 6.98334 36.29950 1.000 50.50231 H ? D ? 13 1
   ATOM 2055 HG3 . GLN C 10 ? 16.12915 8.25682 36.55050 1.000 50.50231 H ? D ? 13 1
   ATOM 2056 N . ALA C 11 ? 15.85574 10.00952 34.59741 1.000 41.88270 N ? D ? 14 1
   ATOM 2057 CA . ALA C 11 ? 16.84789 10.98614 34.16175 1.000 31.93307 C ? D ? 14 1
   ATOM 2058 C . ALA C 11 ? 16.19357 12.03117 33.26706 1.000 23.15402 C ? D ? 14 1
   ATOM 2059 O . ALA C 11 ? 16.37923 13.23934 33.45106 1.000 20.76830 O ? D ? 14 1
   ATOM 2060 CB . ALA C 11 ? 17.97793 10.28306 33.41075 1.000 32.13071 C ? D ? 14 1
   ATOM 2061 H . ALA C 11 ? 16.00913 9.19866 34.35538 1.000 50.27083 H ? D ? 14 1
   ATOM 2062 HA . ALA C 11 ? 17.22904 11.42554 34.93799 1.000 38.33128 H ? D ? 14 1
   ATOM 2063 HB1 . ALA C 11 ? 18.63148 10.94382 33.13296 1.000 38.56845 H ? D ? 14 1
   ATOM 2064 HB2 . ALA C 11 ? 18.39333 9.63448 34.00039 1.000 38.56845 H ? D ? 14 1
   ATOM 2065 HB3 . ALA C 11 ? 17.60954 9.83500 32.63329 1.000 38.56845 H ? D ? 14 1
   ATOM 2066 N . MET C 12 ? 15.37884 11.57596 32.31209 1.000 23.61381 N ? D ? 15 1
   ATOM 2067 CA . MET C 12 ? 14.65481 12.48804 31.43593 1.000 21.14167 C ? D ? 15 1
   ATOM 2068 C . MET C 12 ? 13.78148 13.45393 32.23349 1.000 27.48888 C ? D ? 15 1
   ATOM 2069 O . MET C 12 ? 13.74407 14.65805 31.94434 1.000 25.41668 O ? D ? 15 1
   ATOM 2070 CB . MET C 12 ? 13.80112 11.65693 30.47409 1.000 36.44316 C ? D ? 15 1
   ATOM 2071 CG . MET C 12 ? 13.13077 12.44344 29.37524 1.000 24.60597 C ? D ? 15 1
   ATOM 2072 SD . MET C 12 ? 11.52800 13.11975 29.85709 1.000 30.41494 S ? D ? 15 1
   ATOM 2073 CE . MET C 12 ? 10.62550 11.62440 30.23908 1.000 35.85008 C ? D ? 15 1
   ATOM 2074 H . MET C 12 ? 15.22992 10.74399 32.15316 1.000 28.34817 H ? D ? 15 1
   ATOM 2075 HA . MET C 12 ? 15.28957 13.01343 30.92413 1.000 25.38160 H ? D ? 15 1
   ATOM 2076 HB2 . MET C 12 ? 14.37058 10.99474 30.05205 1.000 43.74338 H ? D ? 15 1
   ATOM 2077 HB3 . MET C 12 ? 13.10319 11.21737 30.98456 1.000 43.74338 H ? D ? 15 1
   ATOM 2078 HG2 . MET C 12 ? 13.70387 13.18509 29.12542 1.000 29.53876 H ? D ? 15 1
   ATOM 2079 HG3 . MET C 12 ? 12.99084 11.86075 28.61249 1.000 29.53876 H ? D ? 15 1
   ATOM 2080 HE1 . MET C 12 ? 9.72714 11.86042 30.51861 1.000 43.03170 H ? D ? 15 1
   ATOM 2081 HE2 . MET C 12 ? 10.58942 11.06617 29.44663 1.000 43.03170 H ? D ? 15 1
   ATOM 2082 HE3 . MET C 12 ? 11.08171 11.15421 30.95441 1.000 43.03170 H ? D ? 15 1
   ATOM 2083 N . LEU C 13 ? 13.04146 12.94039 33.21630 1.000 28.01713 N ? D ? 16 1
   ATOM 2084 CA . LEU C 13 ? 12.08111 13.77830 33.93374 1.000 43.13817 C ? D ? 16 1
   ATOM 2085 C . LEU C 13 ? 12.77774 14.87387 34.73303 1.000 34.38689 C ? D ? 16 1
   ATOM 2086 O . LEU C 13 ? 12.19547 15.93966 34.96607 1.000 35.02729 O ? D ? 16 1
   ATOM 2087 CB . LEU C 13 ? 11.18355 12.90693 34.80900 1.000 32.63603 C ? D ? 16 1
   ATOM 2088 CG . LEU C 13 ? 10.04806 12.25558 34.01001 1.000 36.63672 C ? D ? 16 1
   ATOM 2089 CD1 . LEU C 13 ? 9.40746 11.11220 34.77177 1.000 45.52516 C ? D ? 16 1
   ATOM 2090 CD2 . LEU C 13 ? 8.99136 13.28104 33.63421 1.000 45.68309 C ? D ? 16 1
   ATOM 2091 H . LEU C 13 ? 13.07493 12.12361 33.48342 1.000 33.63216 H ? D ? 16 1
   ATOM 2092 HA . LEU C 13 ? 11.50180 14.22609 33.29751 1.000 51.77740 H ? D ? 16 1
   ATOM 2093 HB2 . LEU C 13 ? 11.71738 12.20160 35.20704 1.000 39.17483 H ? D ? 16 1
   ATOM 2094 HB3 . LEU C 13 ? 10.78863 13.45647 35.50394 1.000 39.17483 H ? D ? 16 1
   ATOM 2095 HG . LEU C 13 ? 10.43286 11.89201 33.19721 1.000 43.97565 H ? D ? 16 1
   ATOM 2096 HD11 . LEU C 13 ? 8.70482 10.72427 34.22706 1.000 54.64178 H ? D ? 16 1
   ATOM 2097 HD12 . LEU C 13 ? 10.08323 10.44374 34.96517 1.000 54.64178 H ? D ? 16 1
   ATOM 2098 HD13 . LEU C 13 ? 9.03397 11.45400 35.59916 1.000 54.64178 H ? D ? 16 1
   ATOM 2099 HD21 . LEU C 13 ? 8.29185 12.84183 33.12561 1.000 54.83130 H ? D ? 16 1
   ATOM 2100 HD22 . LEU C 13 ? 8.62044 13.66382 34.44465 1.000 54.83130 H ? D ? 16 1
   ATOM 2101 HD23 . LEU C 13 ? 9.40301 13.97676 33.09811 1.000 54.83130 H ? D ? 16 1
   ATOM 2102 N . GLY C 14 ? 14.03406 14.65542 35.11628 1.000 30.01000 N ? D ? 17 1
   ATOM 2103 CA . GLY C 14 ? 14.76610 15.68127 35.82440 1.000 28.59616 C ? D ? 17 1
   ATOM 2104 C . GLY C 14 ? 15.21200 16.83040 34.95269 1.000 32.98578 C ? D ? 17 1
   ATOM 2105 O . GLY C 14 ? 15.65187 17.85396 35.48520 1.000 30.89234 O ? D ? 17 1
   ATOM 2106 H . GLY C 14 ? 14.47267 13.92896 34.97672 1.000 36.02359 H ? D ? 17 1
   ATOM 2107 HA2 . GLY C 14 ? 14.20287 16.04018 36.52786 1.000 34.32698 H ? D ? 17 1
   ATOM 2108 HA3 . GLY C 14 ? 15.55599 15.28448 36.22382 1.000 34.32698 H ? D ? 17 1
   ATOM 2109 N . GLN C 15 ? 15.08586 16.69368 33.62706 1.000 26.60954 N ? D ? 18 1
   ATOM 2110 CA . GLN C 15 ? 15.52315 17.69742 32.67715 1.000 25.65371 C ? D ? 18 1
   ATOM 2111 C . GLN C 15 ? 14.40188 18.17891 31.76879 1.000 23.77080 C ? D ? 18 1
   ATOM 2112 O . GLN C 15 ? 14.63384 19.08760 30.96049 1.000 26.64261 O ? D ? 18 1
   ATOM 2113 CB . GLN C 15 ? 16.63708 17.14443 31.77455 1.000 28.13694 C ? D ? 18 1
   ATOM 2114 CG . GLN C 15 ? 17.57408 18.21253 31.25318 1.000 35.10315 C ? D ? 18 1
   ATOM 2115 CD . GLN C 15 ? 18.75510 17.64572 30.48865 1.000 28.34626 C ? D ? 18 1
   ATOM 2116 OE1 . GLN C 15 ? 19.02789 16.44569 30.52936 1.000 30.00597 O ? D ? 18 1
   ATOM 2117 NE2 . GLN C 15 ? 19.47363 18.51891 29.79081 1.000 27.00971 N ? D ? 18 1
   ATOM 2118 H . GLN C 15 ? 14.73783 16.00299 33.25099 1.000 31.94304 H ? D ? 18 1
   ATOM 2119 HA . GLN C 15 ? 15.87388 18.44714 33.18293 1.000 30.79605 H ? D ? 18 1
   ATOM 2120 HB2 . GLN C 15 ? 17.16437 16.50786 32.28214 1.000 33.77593 H ? D ? 18 1
   ATOM 2121 HB3 . GLN C 15 ? 16.23193 16.70513 31.01051 1.000 33.77593 H ? D ? 18 1
   ATOM 2122 HG2 . GLN C 15 ? 17.08336 18.79684 30.65428 1.000 42.13538 H ? D ? 18 1
   ATOM 2123 HG3 . GLN C 15 ? 17.92020 18.72113 32.00313 1.000 42.13538 H ? D ? 18 1
   ATOM 2124 HE21 . GLN C 15 ? 19.25773 19.35136 29.79134 1.000 32.42325 H ? D ? 18 1
   ATOM 2125 HE22 . GLN C 15 ? 20.15457 18.25158 29.33864 1.000 32.42325 H ? D ? 18 1
   ATOM 2126 N . VAL C 16 ? 13.19805 17.60883 31.87423 1.000 37.15270 N ? D ? 19 1
   ATOM 2127 CA . VAL C 16 ? 12.19165 17.79677 30.83880 1.000 42.86319 C ? D ? 19 1
   ATOM 2128 C . VAL C 16 ? 11.68045 19.22692 30.75528 1.000 39.06407 C ? D ? 19 1
   ATOM 2129 O . VAL C 16 ? 11.22161 19.65013 29.68886 1.000 36.39730 O ? D ? 19 1
   ATOM 2130 CB . VAL C 16 ? 11.01500 16.82687 31.07773 1.000 46.45934 C ? D ? 19 1
   ATOM 2131 H . VAL C 16 ? 12.94536 17.11403 32.53067 1.000 44.59483 H ? D ? 19 1
   ATOM 2132 HA . VAL C 16 ? 12.60991 17.59686 29.98675 1.000 51.44743 H ? D ? 19 1
   ATOM 2133 N . HIS C 17 ? 11.76689 20.00242 31.83424 1.000 40.41985 N ? D ? 20 1
   ATOM 2134 CA . HIS C 17 ? 11.35220 21.39483 31.74787 1.000 30.00559 C ? D ? 20 1
   ATOM 2135 C . HIS C 17 ? 12.17440 22.15262 30.71878 1.000 28.39010 C ? D ? 20 1
   ATOM 2136 O . HIS C 17 ? 11.74042 23.20281 30.23650 1.000 41.75624 O ? D ? 20 1
   ATOM 2137 CB . HIS C 17 ? 11.50660 22.08663 33.10420 1.000 48.15425 C ? D ? 20 1
   ATOM 2138 CG . HIS C 17 ? 12.92214 22.15954 33.58432 1.000 39.97205 C ? D ? 20 1
   ATOM 2139 ND1 . HIS C 17 ? 13.55384 21.10382 34.20513 1.000 52.31302 N ? D ? 20 1
   ATOM 2140 CD2 . HIS C 17 ? 13.83769 23.15520 33.51084 1.000 42.20175 C ? D ? 20 1
   ATOM 2141 CE1 . HIS C 17 ? 14.79153 21.45202 34.51095 1.000 42.57989 C ? D ? 20 1
   ATOM 2142 NE2 . HIS C 17 ? 14.98983 22.69064 34.09734 1.000 49.59977 N ? D ? 20 1
   ATOM 2143 H . HIS C 17 ? 12.05423 19.75189 32.60513 1.000 48.51541 H ? D ? 20 1
   ATOM 2144 HA . HIS C 17 ? 10.41520 21.42216 31.49849 1.000 36.01830 H ? D ? 20 1
   ATOM 2145 HB2 . HIS C 17 ? 11.17112 22.99389 33.03183 1.000 57.79670 H ? D ? 20 1
   ATOM 2146 HB3 . HIS C 17 ? 10.99438 21.59526 33.76532 1.000 57.79670 H ? D ? 20 1
   ATOM 2147 HD2 . HIS C 17 ? 13.71017 23.99580 33.13396 1.000 50.65369 H ? D ? 20 1
   ATOM 2148 HE1 . HIS C 17 ? 15.41644 20.91618 34.94369 1.000 51.10746 H ? D ? 20 1
   ATOM 2149 HE2 . HIS C 17 ? 15.72166 23.13441 34.18154 1.000 59.53132 H ? D ? 20 1
   ATOM 2150 N . GLU C 18 ? 13.37555 21.66201 30.40527 1.000 29.00425 N ? D ? 21 1
   ATOM 2151 CA . GLU C 18 ? 14.24545 22.28190 29.42450 1.000 33.32187 C ? D ? 21 1
   ATOM 2152 C . GLU C 18 ? 13.87401 21.91070 27.99744 1.000 37.78672 C ? D ? 21 1
   ATOM 2153 O . GLU C 18 ? 14.50192 22.41775 27.06024 1.000 41.49465 O ? D ? 21 1
   ATOM 2154 CB . GLU C 18 ? 15.69190 21.84324 29.68470 1.000 39.56983 C ? D ? 21 1
   ATOM 2155 CG . GLU C 18 ? 16.48991 22.80185 30.55457 1.000 51.75179 C ? D ? 21 1
   ATOM 2156 CD . GLU C 18 ? 17.78959 22.19664 31.05360 1.000 47.78577 C ? D ? 21 1
   ATOM 2157 OE1 . GLU C 18 ? 18.41219 21.41972 30.30167 1.000 27.69653 O ? D ? 21 1
   ATOM 2158 OE2 . GLU C 18 ? 18.18371 22.49265 32.20077 1.000 61.78450 O ? D ? 21 1
   ATOM 2159 H . GLU C 18 ? 13.71142 20.95372 30.75900 1.000 34.81670 H ? D ? 21 1
   ATOM 2160 HA . GLU C 18 ? 14.18698 23.24604 29.51348 1.000 39.99784 H ? D ? 21 1
   ATOM 2161 HB2 . GLU C 18 ? 15.67878 20.98249 30.13172 1.000 47.49539 H ? D ? 21 1
   ATOM 2162 HB3 . GLU C 18 ? 16.15056 21.76795 28.83331 1.000 47.49539 H ? D ? 21 1
   ATOM 2163 HG2 . GLU C 18 ? 16.70652 23.59303 30.03687 1.000 62.11374 H ? D ? 21 1
   ATOM 2164 HG3 . GLU C 18 ? 15.95668 23.04654 31.32702 1.000 62.11374 H ? D ? 21 1
   ATOM 2165 N . VAL C 19 ? 12.94548 20.98136 27.81024 1.000 21.79461 N ? D ? 22 1
   ATOM 2166 CA . VAL C 19 ? 12.57557 20.48575 26.48660 1.000 19.89036 C ? D ? 22 1
   ATOM 2167 C . VAL C 19 ? 11.31701 21.21238 26.01795 1.000 15.10824 C ? D ? 22 1
   ATOM 2168 O . VAL C 19 ? 10.24946 21.02528 26.62530 1.000 18.39005 O ? D ? 22 1
   ATOM 2169 CB . VAL C 19 ? 12.36071 18.96682 26.51855 1.000 17.50164 C ? D ? 22 1
   ATOM 2170 CG1 . VAL C 19 ? 12.12609 18.44032 25.10426 1.000 19.52196 C ? D ? 22 1
   ATOM 2171 CG2 . VAL C 19 ? 13.55578 18.28017 27.13413 1.000 20.48949 C ? D ? 22 1
   ATOM 2172 H . VAL C 19 ? 12.50387 20.61244 28.44937 1.000 26.16513 H ? D ? 22 1
   ATOM 2173 HA . VAL C 19 ? 13.28155 20.69482 25.85510 1.000 23.88003 H ? D ? 22 1
   ATOM 2174 HB . VAL C 19 ? 11.57982 18.76930 27.05901 1.000 21.01356 H ? D ? 22 1
   ATOM 2175 HG11 . VAL C 19 ? 12.10128 17.47093 25.12823 1.000 23.43795 H ? D ? 22 1
   ATOM 2176 HG12 . VAL C 19 ? 11.28115 18.78480 24.77516 1.000 23.43795 H ? D ? 22 1
   ATOM 2177 HG13 . VAL C 19 ? 12.85032 18.73862 24.53205 1.000 23.43795 H ? D ? 22 1
   ATOM 2178 HG21 . VAL C 19 ? 13.46055 17.32119 27.02370 1.000 24.59898 H ? D ? 22 1
   ATOM 2179 HG22 . VAL C 19 ? 14.36060 18.58626 26.68750 1.000 24.59898 H ? D ? 22 1
   ATOM 2180 HG23 . VAL C 19 ? 13.59624 18.50209 28.07753 1.000 24.59898 H ? D ? 22 1
   ATOM 2181 N . PRO C 20 ? 11.37303 21.96484 24.91835 1.000 15.39385 N ? D ? 23 1
   ATOM 2182 CA . PRO C 20 ? 10.16836 22.61494 24.39101 1.000 15.85588 C ? D ? 23 1
   ATOM 2183 C . PRO C 20 ? 9.23994 21.64071 23.67372 1.000 14.71985 C ? D ? 23 1
   ATOM 2184 O . PRO C 20 ? 9.62603 20.55386 23.23575 1.000 13.95037 O ? D ? 23 1
   ATOM 2185 CB . PRO C 20 ? 10.71258 23.62743 23.36743 1.000 20.25669 C ? D ? 23 1
   ATOM 2186 CG . PRO C 20 ? 12.15590 23.65297 23.52601 1.000 18.91737 C ? D ? 23 1
   ATOM 2187 CD . PRO C 20 ? 12.57195 22.36176 24.17176 1.000 16.14209 C ? D ? 23 1
   ATOM 2188 HA . PRO C 20 ? 9.70178 23.06279 25.11394 1.000 19.03865 H ? D ? 23 1
   ATOM 2189 HB2 . PRO C 20 ? 10.47368 23.34084 22.47206 1.000 24.31962 H ? D ? 23 1
   ATOM 2190 HB3 . PRO C 20 ? 10.33496 24.50258 23.54747 1.000 24.31962 H ? D ? 23 1
   ATOM 2191 HG2 . PRO C 20 ? 12.57096 23.74151 22.65378 1.000 22.71244 H ? D ? 23 1
   ATOM 2192 HG3 . PRO C 20 ? 12.40163 24.40431 24.08816 1.000 22.71244 H ? D ? 23 1
   ATOM 2193 HD2 . PRO C 20 ? 12.79907 21.69728 23.50260 1.000 19.38211 H ? D ? 23 1
   ATOM 2194 HD3 . PRO C 20 ? 13.32270 22.49997 24.77025 1.000 19.38211 H ? D ? 23 1
   ATOM 2195 N . GLU C 21 ? 7.99834 22.07234 23.52176 1.000 16.05337 N ? D ? 24 1
   ATOM 2196 CA . GLU C 21 ? 7.05488 21.29883 22.72477 1.000 14.97516 C ? D ? 24 1
   ATOM 2197 C . GLU C 21 ? 7.60693 21.06878 21.31679 1.000 14.70012 C ? D ? 24 1
   ATOM 2198 O . GLU C 21 ? 8.26636 21.93008 20.72072 1.000 17.95851 O ? D ? 24 1
   ATOM 2199 CB . GLU C 21 ? 5.69349 21.99290 22.68328 1.000 21.77902 C ? D ? 24 1
   ATOM 2200 CG . GLU C 21 ? 5.61796 23.20435 21.81974 1.000 24.19261 C ? D ? 24 1
   ATOM 2201 CD . GLU C 21 ? 4.34132 23.99865 22.06429 1.000 43.50676 C ? D ? 24 1
   ATOM 2202 OE1 . GLU C 21 ? 3.33553 23.39762 22.50700 1.000 28.95767 O ? D ? 24 1
   ATOM 2203 OE2 . GLU C 21 ? 4.35077 25.22044 21.81958 1.000 43.32696 O ? D ? 24 1
   ATOM 2204 H . GLU C 21 ? 7.68038 22.79543 23.86183 1.000 19.27564 H ? D ? 24 1
   ATOM 2205 HA . GLU C 21 ? 6.91949 20.42912 23.13242 1.000 17.98179 H ? D ? 24 1
   ATOM 2206 HB2 . GLU C 21 ? 5.03825 21.35977 22.35053 1.000 26.14642 H ? D ? 24 1
   ATOM 2207 HB3 . GLU C 21 ? 5.46271 22.26614 23.58493 1.000 26.14642 H ? D ? 24 1
   ATOM 2208 HG2 . GLU C 21 ? 6.37486 23.78017 22.01060 1.000 29.04272 H ? D ? 24 1
   ATOM 2209 HG3 . GLU C 21 ? 5.63337 22.93396 20.88831 1.000 29.04272 H ? D ? 24 1
   ATOM 2210 N . GLY C 22 ? 7.36473 19.87301 20.79912 1.000 15.18034 N ? D ? 25 1
   ATOM 2211 CA . GLY C 22 ? 7.75568 19.53417 19.44439 1.000 15.23866 C ? D ? 25 1
   ATOM 2212 C . GLY C 22 ? 9.07960 18.83649 19.31471 1.000 13.13522 C ? D ? 25 1
   ATOM 2213 O . GLY C 22 ? 9.43791 18.42891 18.20262 1.000 14.37629 O ? D ? 25 1
   ATOM 2214 H . GLY C 22 ? 6.97041 19.23466 21.21938 1.000 18.22800 H ? D ? 25 1
   ATOM 2215 HA2 . GLY C 22 ? 7.07858 18.95329 19.06359 1.000 18.29799 H ? D ? 25 1
   ATOM 2216 HA3 . GLY C 22 ? 7.80113 20.35061 18.92260 1.000 18.29799 H ? D ? 25 1
   ATOM 2217 N . TRP C 23 ? 9.80352 18.65631 20.40868 1.000 11.69619 N ? D ? 26 1
   ATOM 2218 CA . TRP C 23 ? 10.99548 17.83667 20.41407 1.000 11.08030 C ? D ? 26 1
   ATOM 2219 C . TRP C 23 ? 10.60930 16.39517 20.67739 1.000 11.57037 C ? D ? 26 1
   ATOM 2220 O . TRP C 23 ? 9.69574 16.10903 21.46001 1.000 13.40060 O ? D ? 26 1
   ATOM 2221 CB . TRP C 23 ? 11.97177 18.33341 21.48372 1.000 11.86870 C ? D ? 26 1
   ATOM 2222 CG . TRP C 23 ? 12.69393 19.58130 21.04824 1.000 11.54838 C ? D ? 26 1
   ATOM 2223 CD1 . TRP C 23 ? 12.18337 20.84231 20.96789 1.000 14.63893 C ? D ? 26 1
   ATOM 2224 CD2 . TRP C 23 ? 14.03651 19.65821 20.57254 1.000 11.26408 C ? D ? 26 1
   ATOM 2225 NE1 . TRP C 23 ? 13.13598 21.70092 20.48889 1.000 15.52061 N ? D ? 26 1
   ATOM 2226 CE2 . TRP C 23 ? 14.28024 20.99448 20.22559 1.000 13.61554 C ? D ? 26 1
   ATOM 2227 CE3 . TRP C 23 ? 15.05791 18.71715 20.40616 1.000 14.97257 C ? D ? 26 1
   ATOM 2228 CZ2 . TRP C 23 ? 15.51880 21.41986 19.75151 1.000 15.10328 C ? D ? 26 1
   ATOM 2229 CZ3 . TRP C 23 ? 16.27218 19.13194 19.90868 1.000 18.14586 C ? D ? 26 1
   ATOM 2230 CH2 . TRP C 23 ? 16.48762 20.47832 19.58543 1.000 16.97917 C ? D ? 26 1
   ATOM 2231 H . TRP C 23 ? 9.61882 19.00594 21.17238 1.000 14.04702 H ? D ? 26 1
   ATOM 2232 HA . TRP C 23 ? 11.44478 17.88347 19.55568 1.000 13.30795 H ? D ? 26 1
   ATOM 2233 HB2 . TRP C 23 ? 11.48056 18.53416 22.29570 1.000 14.25404 H ? D ? 26 1
   ATOM 2234 HB3 . TRP C 23 ? 12.63247 17.64477 21.65736 1.000 14.25404 H ? D ? 26 1
   ATOM 2235 HD1 . TRP C 23 ? 11.31668 21.08367 21.20344 1.000 17.57832 H ? D ? 26 1
   ATOM 2236 HE1 . TRP C 23 ? 13.03296 22.54671 20.37213 1.000 18.63633 H ? D ? 26 1
   ATOM 2237 HE3 . TRP C 23 ? 14.91859 17.82488 20.62830 1.000 17.97868 H ? D ? 26 1
   ATOM 2238 HZ2 . TRP C 23 ? 15.67814 22.31490 19.55550 1.000 18.13553 H ? D ? 26 1
   ATOM 2239 HZ3 . TRP C 23 ? 16.95568 18.51334 19.78598 1.000 21.78663 H ? D ? 26 1
   ATOM 2240 HH2 . TRP C 23 ? 17.31524 20.73562 19.24817 1.000 20.38660 H ? D ? 26 1
   ATOM 2241 N . LEU C 24 ? 11.29569 15.49984 20.01686 1.000 10.85797 N ? D ? 27 1
   ATOM 2242 C . LEU C 24 ? 12.12989 13.69775 21.40262 1.000 12.49900 C ? D ? 27 1
   ATOM 2243 O . LEU C 24 ? 13.23124 14.25019 21.50890 1.000 14.11491 O ? D ? 27 1
   ATOM 2244 CA A LEU C 24 ? 11.15400 14.08213 20.30350 0.515 11.25850 C ? D ? 27 1
   ATOM 2245 CB A LEU C 24 ? 11.41216 13.24033 19.05631 0.515 11.78711 C ? D ? 27 1
   ATOM 2246 CG A LEU C 24 ? 10.21800 13.15718 18.10143 0.515 12.63815 C ? D ? 27 1
   ATOM 2247 CD1 A LEU C 24 ? 9.91139 14.51646 17.51082 0.515 18.45200 C ? D ? 27 1
   ATOM 2248 CD2 A LEU C 24 ? 10.50992 12.15564 17.01841 0.515 17.92853 C ? D ? 27 1
   ATOM 2249 H A LEU C 24 ? 11.85703 15.68100 19.39102 0.515 13.04115 H ? D ? 27 1
   ATOM 2250 HA A LEU C 24 ? 10.24955 13.89104 20.59736 0.515 13.52179 H ? D ? 27 1
   ATOM 2251 HB2 A LEU C 24 ? 12.15455 13.62926 18.56796 0.515 14.15612 H ? D ? 27 1
   ATOM 2252 HB3 A LEU C 24 ? 11.63338 12.33710 19.33224 0.515 14.15612 H ? D ? 27 1
   ATOM 2253 HG A LEU C 24 ? 9.43013 12.86707 18.58722 0.515 15.17737 H ? D ? 27 1
   ATOM 2254 HD11 A LEU C 24 ? 9.28558 14.40834 16.77763 0.515 22.15400 H ? D ? 27 1
   ATOM 2255 HD12 A LEU C 24 ? 9.52150 15.07884 18.19829 0.515 22.15400 H ? D ? 27 1
   ATOM 2256 HD13 A LEU C 24 ? 10.73516 14.91311 17.18682 0.515 22.15400 H ? D ? 27 1
   ATOM 2257 HD21 A LEU C 24 ? 9.75534 12.11951 16.40996 0.515 21.52582 H ? D ? 27 1
   ATOM 2258 HD22 A LEU C 24 ? 11.30758 12.43116 16.54014 0.515 21.52582 H ? D ? 27 1
   ATOM 2259 HD23 A LEU C 24 ? 10.65076 11.28527 17.42277 0.515 21.52582 H ? D ? 27 1
   ATOM 2260 CA B LEU C 24 ? 11.16709 14.07810 20.29090 0.485 11.35487 C ? D ? 27 1
   ATOM 2261 CB B LEU C 24 ? 11.48372 13.27116 19.03498 0.485 11.65719 C ? D ? 27 1
   ATOM 2262 CG B LEU C 24 ? 10.55089 13.57693 17.86247 0.485 16.24760 C ? D ? 27 1
   ATOM 2263 CD1 B LEU C 24 ? 11.03442 12.86244 16.63168 0.485 13.96867 C ? D ? 27 1
   ATOM 2264 CD2 B LEU C 24 ? 9.13725 13.17719 18.20236 0.485 21.24226 C ? D ? 27 1
   ATOM 2265 H B LEU C 24 ? 11.85585 15.68522 19.39120 0.485 13.04115 H ? D ? 27 1
   ATOM 2266 HA B LEU C 24 ? 10.26231 13.86411 20.56746 0.485 13.63743 H ? D ? 27 1
   ATOM 2267 HB2 B LEU C 24 ? 12.39026 13.47262 18.75479 0.485 14.00022 H ? D ? 27 1
   ATOM 2268 HB3 B LEU C 24 ? 11.40251 12.32696 19.24186 0.485 14.00022 H ? D ? 27 1
   ATOM 2269 HG B LEU C 24 ? 10.55046 14.52950 17.67943 0.485 19.50871 H ? D ? 27 1
   ATOM 2270 HD11 B LEU C 24 ? 10.39688 13.00261 15.91419 0.485 16.77400 H ? D ? 27 1
   ATOM 2271 HD12 B LEU C 24 ? 11.90036 13.21919 16.37912 0.485 16.77400 H ? D ? 27 1
   ATOM 2272 HD13 B LEU C 24 ? 11.11081 11.91517 16.82594 0.485 16.77400 H ? D ? 27 1
   ATOM 2273 HD21 B LEU C 24 ? 8.59707 13.21183 17.39743 0.485 25.50231 H ? D ? 27 1
   ATOM 2274 HD22 B LEU C 24 ? 9.14127 12.27532 18.55946 0.485 25.50231 H ? D ? 27 1
   ATOM 2275 HD23 B LEU C 24 ? 8.78520 13.79326 18.86374 0.485 25.50231 H ? D ? 27 1
   ATOM 2276 N . ILE C 25 ? 11.71348 12.73895 22.22083 1.000 10.87834 N ? D ? 28 1
   ATOM 2277 CA . ILE C 25 ? 12.42706 12.29187 23.40938 1.000 11.43175 C ? D ? 28 1
   ATOM 2278 C . ILE C 25 ? 12.59024 10.78319 23.33396 1.000 11.79390 C ? D ? 28 1
   ATOM 2279 O . ILE C 25 ? 11.60304 10.04576 23.28984 1.000 11.77882 O ? D ? 28 1
   ATOM 2280 CB . ILE C 25 ? 11.65530 12.67655 24.68071 1.000 13.20734 C ? D ? 28 1
   ATOM 2281 CG1 . ILE C 25 ? 11.58745 14.19811 24.80251 1.000 14.25280 C ? D ? 28 1
   ATOM 2282 CG2 . ILE C 25 ? 12.29169 12.00346 25.92942 1.000 17.46735 C ? D ? 28 1
   ATOM 2283 CD1 . ILE C 25 ? 10.49658 14.70166 25.71720 1.000 26.98469 C ? D ? 28 1
   ATOM 2284 H . ILE C 25 ? 10.97866 12.30845 22.10116 1.000 13.06560 H ? D ? 28 1
   ATOM 2285 HA . ILE C 25 ? 13.31249 12.68748 23.42949 1.000 13.72969 H ? D ? 28 1
   ATOM 2286 HB . ILE C 25 ? 10.74467 12.34808 24.61950 1.000 15.86040 H ? D ? 28 1
   ATOM 2287 HG12 . ILE C 25 ? 12.43396 14.51880 25.15103 1.000 17.11496 H ? D ? 28 1
   ATOM 2288 HG13 . ILE C 25 ? 11.42807 14.57233 23.92192 1.000 17.11496 H ? D ? 28 1
   ATOM 2289 HG21 . ILE C 25 ? 11.96176 12.44393 26.72819 1.000 20.97242 H ? D ? 28 1
   ATOM 2290 HG22 . ILE C 25 ? 12.04469 11.06553 25.94292 1.000 20.97242 H ? D ? 28 1
   ATOM 2291 HG23 . ILE C 25 ? 13.25638 12.09076 25.87804 1.000 20.97242 H ? D ? 28 1
   ATOM 2292 HD11 . ILE C 25 ? 10.51659 15.67139 25.72857 1.000 32.39322 H ? D ? 28 1
   ATOM 2293 HD12 . ILE C 25 ? 9.63894 14.39237 25.38599 1.000 32.39322 H ? D ? 28 1
   ATOM 2294 HD13 . ILE C 25 ? 10.64978 14.35715 26.61093 1.000 32.39322 H ? D ? 28 1
   ATOM 2295 N . PHE C 26 ? 13.83054 10.32478 23.32193 1.000 12.03736 N ? D ? 29 1
   ATOM 2296 CA . PHE C 26 ? 14.16797 8.91280 23.32680 1.000 8.98869 C ? D ? 29 1
   ATOM 2297 C . PHE C 26 ? 14.66424 8.52450 24.71543 1.000 11.38449 C ? D ? 29 1
   ATOM 2298 O . PHE C 26 ? 15.53084 9.19293 25.28096 1.000 13.23990 O ? D ? 29 1
   ATOM 2299 CB . PHE C 26 ? 15.25805 8.63158 22.30672 1.000 11.47681 C ? D ? 29 1
   ATOM 2300 CG . PHE C 26 ? 15.75239 7.22701 22.32620 1.000 11.78929 C ? D ? 29 1
   ATOM 2301 CD1 . PHE C 26 ? 15.04329 6.23889 21.70173 1.000 12.93751 C ? D ? 29 1
   ATOM 2302 CD2 . PHE C 26 ? 16.93197 6.88470 22.98033 1.000 11.99740 C ? D ? 29 1
   ATOM 2303 CE1 . PHE C 26 ? 15.49065 4.93954 21.70710 1.000 14.73603 C ? D ? 29 1
   ATOM 2304 CE2 . PHE C 26 ? 17.37415 5.61425 22.98438 1.000 13.53901 C ? D ? 29 1
   ATOM 2305 CZ . PHE C 26 ? 16.66965 4.63496 22.36085 1.000 14.04298 C ? D ? 29 1
   ATOM 2306 H . PHE C 26 ? 14.52311 10.83450 23.31036 1.000 14.45643 H ? D ? 29 1
   ATOM 2307 HA . PHE C 26 ? 13.38334 8.38407 23.11301 1.000 10.79803 H ? D ? 29 1
   ATOM 2308 HB2 . PHE C 26 ? 14.90822 8.80970 21.41971 1.000 13.78376 H ? D ? 29 1
   ATOM 2309 HB3 . PHE C 26 ? 16.01267 9.21324 22.48871 1.000 13.78376 H ? D ? 29 1
   ATOM 2310 HD1 . PHE C 26 ? 14.24798 6.44876 21.26775 1.000 15.53660 H ? D ? 29 1
   ATOM 2311 HD2 . PHE C 26 ? 17.42067 7.54242 23.42017 1.000 14.40848 H ? D ? 29 1
   ATOM 2312 HE1 . PHE C 26 ? 15.00589 4.27316 21.27601 1.000 17.69483 H ? D ? 29 1
   ATOM 2313 HE2 . PHE C 26 ? 18.16963 5.40466 23.41818 1.000 16.25841 H ? D ? 29 1
   ATOM 2314 HZ . PHE C 26 ? 16.98077 3.75864 22.37375 1.000 16.86317 H ? D ? 29 1
   ATOM 2315 N . VAL C 27 ? 14.12034 7.45271 25.25902 1.000 13.02623 N ? D ? 30 1
   ATOM 2316 CA . VAL C 27 ? 14.52756 6.91226 26.55121 1.000 14.06150 C ? D ? 30 1
   ATOM 2317 C . VAL C 27 ? 15.11553 5.54440 26.27201 1.000 12.66701 C ? D ? 30 1
   ATOM 2318 O . VAL C 27 ? 14.41904 4.66258 25.75936 1.000 14.45603 O ? D ? 30 1
   ATOM 2319 CB . VAL C 27 ? 13.33538 6.80053 27.50028 1.000 15.08581 C ? D ? 30 1
   ATOM 2320 CG1 . VAL C 27 ? 13.78180 6.19962 28.81486 1.000 19.91949 C ? D ? 30 1
   ATOM 2321 CG2 . VAL C 27 ? 12.73282 8.16970 27.72049 1.000 18.93424 C ? D ? 30 1
   ATOM 2322 H . VAL C 27 ? 13.48948 7.00101 24.88809 1.000 15.64307 H ? D ? 30 1
   ATOM 2323 HA . VAL C 27 ? 15.19982 7.47630 26.96453 1.000 16.88540 H ? D ? 30 1
   ATOM 2324 HB . VAL C 27 ? 12.65843 6.22307 27.11404 1.000 18.11457 H ? D ? 30 1
   ATOM 2325 HG11 . VAL C 27 ? 13.07603 6.31422 29.47034 1.000 23.91498 H ? D ? 30 1
   ATOM 2326 HG12 . VAL C 27 ? 13.96275 5.25550 28.68526 1.000 23.91498 H ? D ? 30 1
   ATOM 2327 HG13 . VAL C 27 ? 14.58621 6.65281 29.11226 1.000 23.91498 H ? D ? 30 1
   ATOM 2328 HG21 . VAL C 27 ? 12.02760 8.10154 28.38300 1.000 22.73268 H ? D ? 30 1
   ATOM 2329 HG22 . VAL C 27 ? 13.42480 8.77243 28.03479 1.000 22.73268 H ? D ? 30 1
   ATOM 2330 HG23 . VAL C 27 ? 12.36852 8.49304 26.88166 1.000 22.73268 H ? D ? 30 1
   ATOM 2331 N . ALA C 28 ? 16.39365 5.36121 26.59017 1.000 12.77627 N ? D ? 31 1
   ATOM 2332 CA . ALA C 28 ? 17.08629 4.15295 26.17744 1.000 14.97197 C ? D ? 31 1
   ATOM 2333 C . ALA C 28 ? 16.54579 2.92686 26.89924 1.000 13.23654 C ? D ? 31 1
   ATOM 2334 O . ALA C 28 ? 16.47211 1.84047 26.30240 1.000 16.98024 O ? D ? 31 1
   ATOM 2335 CB . ALA C 28 ? 18.58593 4.28932 26.44657 1.000 16.51448 C ? D ? 31 1
   ATOM 2336 H . ALA C 28 ? 16.87455 5.91545 27.03869 1.000 15.34312 H ? D ? 31 1
   ATOM 2337 HA . ALA C 28 ? 16.95028 4.03434 25.22438 1.000 17.97795 H ? D ? 31 1
   ATOM 2338 HB1 . ALA C 28 ? 19.03438 3.48115 26.15220 1.000 19.82897 H ? D ? 31 1
   ATOM 2339 HB2 . ALA C 28 ? 18.92652 5.05389 25.95633 1.000 19.82897 H ? D ? 31 1
   ATOM 2340 HB3 . ALA C 28 ? 18.72569 4.41738 27.39787 1.000 19.82897 H ? D ? 31 1
   ATOM 2341 N . GLU C 29 ? 16.20966 3.05767 28.17441 1.000 16.48839 N ? D ? 32 1
   ATOM 2342 CA . GLU C 29 ? 15.58103 1.96014 28.89742 1.000 23.08124 C ? D ? 32 1
   ATOM 2343 C . GLU C 29 ? 14.22035 1.75250 28.24583 1.000 20.38314 C ? D ? 32 1
   ATOM 2344 O . GLU C 29 ? 13.37450 2.65522 28.26973 1.000 28.77643 O ? D ? 32 1
   ATOM 2345 CB . GLU C 29 ? 15.42913 2.31687 30.36848 1.000 20.42610 C ? D ? 32 1
   ATOM 2346 H . GLU C 29 ? 16.33407 3.76839 28.64238 1.000 19.79766 H ? D ? 32 1
   ATOM 2347 HA . GLU C 29 ? 16.11520 1.15179 28.85119 1.000 27.70908 H ? D ? 32 1
   ATOM 2348 N . GLN C 30 ? 14.02093 0.61140 27.62750 1.000 26.52741 N ? D ? 33 1
   ATOM 2349 CA . GLN C 30 ? 12.77663 0.20759 26.98816 1.000 26.17309 C ? D ? 33 1
   ATOM 2350 C . GLN C 30 ? 12.73621 0.72825 25.55212 1.000 15.62631 C ? D ? 33 1
   ATOM 2351 O . GLN C 30 ? 11.78835 0.41973 24.84815 1.000 17.37725 O ? D ? 33 1
   ATOM 2352 CB . GLN C 30 ? 11.51708 0.66713 27.73770 1.000 32.81220 C ? D ? 33 1
   ATOM 2353 CG . GLN C 30 ? 11.22113 -0.05695 29.05957 1.000 54.97648 C ? D ? 33 1
   ATOM 2354 CD . GLN C 30 ? 11.01590 -1.55046 28.89899 1.000 66.63419 C ? D ? 33 1
   ATOM 2355 OE1 . GLN C 30 ? 9.94853 -1.99678 28.47530 1.000 54.45353 O ? D ? 33 1
   ATOM 2356 NE2 . GLN C 30 ? 12.02403 -2.33232 29.27058 1.000 59.87988 N ? D ? 33 1
   ATOM 2357 H . GLN C 30 ? 14.63307 0.01122 27.55917 1.000 31.84448 H ? D ? 33 1
   ATOM 2358 HA . GLN C 30 ? 12.72834 -0.76095 26.96600 1.000 31.41930 H ? D ? 33 1
   ATOM 2359 HB2 . GLN C 30 ? 11.61307 1.61039 27.94249 1.000 39.38623 H ? D ? 33 1
   ATOM 2360 HB3 . GLN C 30 ? 10.75180 0.52976 27.15772 1.000 39.38623 H ? D ? 33 1
   ATOM 2361 HG2 . GLN C 30 ? 11.96816 0.07653 29.66375 1.000 65.98337 H ? D ? 33 1
   ATOM 2362 HG3 . GLN C 30 ? 10.41207 0.31384 29.44536 1.000 65.98337 H ? D ? 33 1
   ATOM 2363 HE21 . GLN C 30 ? 12.74559 -1.98416 29.58320 1.000 71.86745 H ? D ? 33 1
   ATOM 2364 HE22 . GLN C 30 ? 11.95493 -3.18650 29.19846 1.000 71.86745 H ? D ? 33 1
   ATOM 2365 N . CYS C 31 ? 13.73607 1.49788 25.09873 1.000 13.49984 N ? D ? 34 1
   ATOM 2366 C . CYS C 31 ? 12.48133 2.63320 23.32225 1.000 12.62044 C ? D ? 34 1
   ATOM 2367 O . CYS C 31 ? 11.81398 2.24208 22.36732 1.000 14.43588 O ? D ? 34 1
   ATOM 2368 CA A CYS C 31 ? 13.79987 1.98490 23.72648 0.348 14.50875 C ? D ? 34 1
   ATOM 2369 CB A CYS C 31 ? 14.20564 0.85453 22.78730 0.348 15.65190 C ? D ? 34 1
   ATOM 2370 SG A CYS C 31 ? 15.33863 -0.31066 23.57045 0.348 36.66295 S ? D ? 34 1
   ATOM 2371 H A CYS C 31 ? 14.39968 1.75283 25.58270 0.348 16.21141 H ? D ? 34 1
   ATOM 2372 HA A CYS C 31 ? 14.47712 2.67630 23.66178 0.348 17.42209 H ? D ? 34 1
   ATOM 2373 HB2 A CYS C 31 ? 13.41204 0.36805 22.51447 0.348 18.79387 H ? D ? 34 1
   ATOM 2374 HB3 A CYS C 31 ? 14.64776 1.23065 22.01015 0.348 18.79387 H ? D ? 34 1
   ATOM 2375 HG A CYS C 31 ? 16.07701 0.29230 24.29930 0.348 44.00714 H ? D ? 34 1
   ATOM 2376 CA B CYS C 31 ? 13.79842 1.96429 23.71283 0.652 14.26241 C ? D ? 34 1
   ATOM 2377 CB B CYS C 31 ? 14.17136 0.83677 22.73447 0.652 15.69586 C ? D ? 34 1
   ATOM 2378 SG B CYS C 31 ? 14.54971 1.40487 21.00290 0.652 13.11124 S ? D ? 34 1
   ATOM 2379 H B CYS C 31 ? 14.39504 1.76374 25.58316 0.652 16.21141 H ? D ? 34 1
   ATOM 2380 HA B CYS C 31 ? 14.50538 2.62570 23.65248 0.652 17.12649 H ? D ? 34 1
   ATOM 2381 HB2 B CYS C 31 ? 14.95968 0.38370 23.07237 0.652 18.84663 H ? D ? 34 1
   ATOM 2382 HB3 B CYS C 31 ? 13.42830 0.21542 22.68255 0.652 18.84663 H ? D ? 34 1
   ATOM 2383 N . GLU C 32 ? 12.11857 3.64869 24.07755 1.000 11.27438 N ? D ? 35 1
   ATOM 2384 CA . GLU C 32 ? 10.84081 4.31197 23.90963 1.000 12.38173 C ? D ? 35 1
   ATOM 2385 C . GLU C 32 ? 11.01910 5.70631 23.34846 1.000 12.89317 C ? D ? 35 1
   ATOM 2386 O . GLU C 32 ? 12.05705 6.35228 23.53150 1.000 13.67428 O ? D ? 35 1
   ATOM 2387 CB . GLU C 32 ? 10.05009 4.36794 25.22516 1.000 19.22135 C ? D ? 35 1
   ATOM 2388 CG . GLU C 32 ? 9.15800 3.14568 25.36014 1.000 27.43109 C ? D ? 35 1
   ATOM 2389 CD . GLU C 32 ? 8.61820 2.92800 26.75992 1.000 29.79535 C ? D ? 35 1
   ATOM 2390 OE1 . GLU C 32 ? 8.94138 3.72467 27.66279 1.000 38.55679 O ? D ? 35 1
   ATOM 2391 OE2 . GLU C 32 ? 7.87712 1.93615 26.93498 1.000 44.96386 O ? D ? 35 1
   ATOM 2392 H . GLU C 32 ? 12.60357 3.97895 24.70628 1.000 13.54085 H ? D ? 35 1
   ATOM 2393 HA . GLU C 32 ? 10.31547 3.80588 23.27027 1.000 14.86967 H ? D ? 35 1
   ATOM 2394 HB2 . GLU C 32 ? 10.66655 4.38620 25.97386 1.000 23.07722 H ? D ? 35 1
   ATOM 2395 HB3 . GLU C 32 ? 9.49244 5.16156 25.23515 1.000 23.07722 H ? D ? 35 1
   ATOM 2396 HG2 . GLU C 32 ? 8.39937 3.24661 24.76417 1.000 32.92890 H ? D ? 35 1
   ATOM 2397 HG3 . GLU C 32 ? 9.66941 2.35849 25.11583 1.000 32.92890 H ? D ? 35 1
   ATOM 2398 N . LEU C 33 ? 9.98878 6.15279 22.65269 1.000 11.44192 N ? D ? 36 1
   ATOM 2399 CA . LEU C 33 ? 10.00583 7.44660 22.00067 1.000 8.99218 C ? D ? 36 1
   ATOM 2400 C . LEU C 33 ? 8.74946 8.20201 22.37764 1.000 9.39080 C ? D ? 36 1
   ATOM 2401 O . LEU C 33 ? 7.63792 7.64784 22.33023 1.000 11.29038 O ? D ? 36 1
   ATOM 2402 CB . LEU C 33 ? 10.05915 7.27050 20.48266 1.000 10.84507 C ? D ? 36 1
   ATOM 2403 CG . LEU C 33 ? 10.37180 8.50304 19.64402 1.000 12.23419 C ? D ? 36 1
   ATOM 2404 CD1 . LEU C 33 ? 11.77238 9.04835 19.90257 1.000 12.64874 C ? D ? 36 1
   ATOM 2405 CD2 . LEU C 33 ? 10.20493 8.10735 18.16393 1.000 14.94043 C ? D ? 36 1
   ATOM 2406 H . LEU C 33 ? 9.25612 5.71613 22.54251 1.000 13.74189 H ? D ? 36 1
   ATOM 2407 HA . LEU C 33 ? 10.77595 7.95812 22.29422 1.000 10.80221 H ? D ? 36 1
   ATOM 2408 HB2 . LEU C 33 ? 10.74501 6.61399 20.28395 1.000 13.02568 H ? D ? 36 1
   ATOM 2409 HB3 . LEU C 33 ? 9.19336 6.94442 20.19112 1.000 13.02568 H ? D ? 36 1
   ATOM 2410 HG . LEU C 33 ? 9.76615 9.22309 19.87983 1.000 14.69262 H ? D ? 36 1
   ATOM 2411 HD11 . LEU C 33 ? 11.94485 9.77952 19.28893 1.000 15.19008 H ? D ? 36 1
   ATOM 2412 HD12 . LEU C 33 ? 11.82381 9.36552 20.81781 1.000 15.19008 H ? D ? 36 1
   ATOM 2413 HD13 . LEU C 33 ? 12.41855 8.33878 19.76158 1.000 15.19008 H ? D ? 36 1
   ATOM 2414 HD21 . LEU C 33 ? 10.37680 8.88358 17.60821 1.000 17.94011 H ? D ? 36 1
   ATOM 2415 HD22 . LEU C 33 ? 10.83688 7.40255 17.95228 1.000 17.94011 H ? D ? 36 1
   ATOM 2416 HD23 . LEU C 33 ? 9.29853 7.79267 18.02143 1.000 17.94011 H ? D ? 36 1
   ATOM 2417 N . TYR C 34 ? 8.91823 9.46948 22.73449 1.000 11.09005 N ? D ? 37 1
   ATOM 2418 CA . TYR C 34 ? 7.82036 10.35659 23.08310 1.000 9.20703 C ? D ? 37 1
   ATOM 2419 C . TYR C 34 ? 7.95310 11.64713 22.29439 1.000 11.33822 C ? D ? 37 1
   ATOM 2420 O . TYR C 34 ? 9.03538 11.98978 21.79586 1.000 12.08099 O ? D ? 37 1
   ATOM 2421 CB . TYR C 34 ? 7.84400 10.72780 24.58018 1.000 13.25365 C ? D ? 37 1
   ATOM 2422 CG . TYR C 34 ? 7.73606 9.55843 25.52375 1.000 13.90360 C ? D ? 37 1
   ATOM 2423 CD1 . TYR C 34 ? 8.85400 8.82769 25.86674 1.000 15.12719 C ? D ? 37 1
   ATOM 2424 CD2 . TYR C 34 ? 6.50919 9.18581 26.05542 1.000 12.85351 C ? D ? 37 1
   ATOM 2425 CE1 . TYR C 34 ? 8.75199 7.73884 26.72360 1.000 16.37618 C ? D ? 37 1
   ATOM 2426 CE2 . TYR C 34 ? 6.40458 8.11295 26.92533 1.000 16.01618 C ? D ? 37 1
   ATOM 2427 CZ . TYR C 34 ? 7.53153 7.40296 27.24559 1.000 17.22361 C ? D ? 37 1
   ATOM 2428 OH . TYR C 34 ? 7.42444 6.32601 28.10462 1.000 22.39719 O ? D ? 37 1
   ATOM 2429 H . TYR C 34 ? 9.68755 9.85072 22.78341 1.000 13.31965 H ? D ? 37 1
   ATOM 2430 HA . TYR C 34 ? 6.98387 9.91545 22.86728 1.000 11.06003 H ? D ? 37 1
   ATOM 2431 HB2 . TYR C 34 ? 8.68014 11.18067 24.77171 1.000 15.91598 H ? D ? 37 1
   ATOM 2432 HB3 . TYR C 34 ? 7.09707 11.31924 24.76235 1.000 15.91598 H ? D ? 37 1
   ATOM 2433 HD1 . TYR C 34 ? 9.68394 9.06591 25.52129 1.000 18.16422 H ? D ? 37 1
   ATOM 2434 HD2 . TYR C 34 ? 5.74572 9.66379 25.82403 1.000 15.43580 H ? D ? 37 1
   ATOM 2435 HE1 . TYR C 34 ? 9.50725 7.24167 26.94108 1.000 19.66301 H ? D ? 37 1
   ATOM 2436 HE2 . TYR C 34 ? 5.58065 7.87788 27.28698 1.000 19.23102 H ? D ? 37 1
   ATOM 2437 HH . TYR C 34 ? 8.17959 5.97836 28.22502 1.000 26.88823 H ? D ? 37 1
   ATOM 2438 N . VAL C 35 ? 6.85600 12.36664 22.16810 1.000 13.68887 N ? D ? 38 1
   ATOM 2439 CA . VAL C 35 ? 6.92637 13.73846 21.69337 1.000 12.30275 C ? D ? 38 1
   ATOM 2440 C . VAL C 35 ? 6.47445 14.65625 22.81192 1.000 12.87557 C ? D ? 38 1
   ATOM 2441 O . VAL C 35 ? 5.49580 14.37017 23.51520 1.000 14.33248 O ? D ? 38 1
   ATOM 2442 CB . VAL C 35 ? 6.15401 13.95978 20.38066 1.000 16.05241 C ? D ? 38 1
   ATOM 2443 CG1 . VAL C 35 ? 4.73576 13.69246 20.56438 1.000 17.03627 C ? D ? 38 1
   ATOM 2444 CG2 . VAL C 35 ? 6.39160 15.38335 19.85432 1.000 18.34844 C ? D ? 38 1
   ATOM 2445 H . VAL C 35 ? 6.06347 12.08621 22.34934 1.000 16.43824 H ? D ? 38 1
   ATOM 2446 HA . VAL C 35 ? 7.84889 13.96180 21.49346 1.000 14.77490 H ? D ? 38 1
   ATOM 2447 HB . VAL C 35 ? 6.48156 13.33762 19.71243 1.000 19.27449 H ? D ? 38 1
   ATOM 2448 HG11 . VAL C 35 ? 4.29247 13.73330 19.70256 1.000 20.45512 H ? D ? 38 1
   ATOM 2449 HG12 . VAL C 35 ? 4.62830 12.80896 20.95009 1.000 20.45512 H ? D ? 38 1
   ATOM 2450 HG13 . VAL C 35 ? 4.36296 14.36105 21.16012 1.000 20.45512 H ? D ? 38 1
   ATOM 2451 HG21 . VAL C 35 ? 5.98687 15.46725 18.97680 1.000 22.02972 H ? D ? 38 1
   ATOM 2452 HG22 . VAL C 35 ? 5.98790 16.01798 20.46683 1.000 22.02972 H ? D ? 38 1
   ATOM 2453 HG23 . VAL C 35 ? 7.34656 15.54273 19.79475 1.000 22.02972 H ? D ? 38 1
   ATOM 2454 N . ARG C 36 ? 7.19298 15.74912 22.97679 1.000 13.91890 N ? D ? 39 1
   ATOM 2455 CA . ARG C 36 ? 6.86638 16.75071 23.97401 1.000 15.07575 C ? D ? 39 1
   ATOM 2456 C . ARG C 36 ? 5.71592 17.61718 23.49865 1.000 14.22462 C ? D ? 39 1
   ATOM 2457 O . ARG C 36 ? 5.73957 18.18028 22.39135 1.000 16.83629 O ? D ? 39 1
   ATOM 2458 CB . ARG C 36 ? 8.10743 17.61719 24.23122 1.000 19.25329 C ? D ? 39 1
   ATOM 2459 CG . ARG C 36 ? 7.95114 18.58762 25.39745 1.000 24.13397 C ? D ? 39 1
   ATOM 2460 CD . ARG C 36 ? 7.91566 17.89770 26.77396 1.000 22.13768 C ? D ? 39 1
   ATOM 2461 H . ARG C 36 ? 7.89179 15.94041 22.51347 1.000 16.71427 H ? D ? 39 1
   ATOM 2462 HA . ARG C 36 ? 6.59199 16.32191 24.79969 1.000 18.10249 H ? D ? 39 1
   ATOM 2463 HB2 . ARG C 36 ? 8.85790 17.03536 24.42916 1.000 23.11554 H ? D ? 39 1
   ATOM 2464 HB3 . ARG C 36 ? 8.29329 18.13914 23.43503 1.000 23.11554 H ? D ? 39 1
   ATOM 2465 HG2 . ARG C 36 ? 8.70023 19.20385 25.39463 1.000 28.97236 H ? D ? 39 1
   ATOM 2466 HG3 . ARG C 36 ? 7.11975 19.07554 25.28959 1.000 28.97236 H ? D ? 39 1
   ATOM 2467 HD2 . ARG C 36 ? 7.07374 17.42617 26.87753 1.000 26.57682 H ? D ? 39 1
   ATOM 2468 HD3 . ARG C 36 ? 8.65978 17.28479 26.85634 1.000 26.57682 H ? D ? 39 1
   ATOM 2469 N . CYS C 37 ? 4.68401 17.70021 24.32875 1.000 20.29617 N ? D ? 40 1
   ATOM 2470 C . CYS C 37 ? 3.78238 19.77846 25.19428 1.000 43.23722 C ? D ? 40 1
   ATOM 2471 O . CYS C 37 ? 4.61097 19.70276 26.10620 1.000 37.65844 O ? D ? 40 1
   ATOM 2472 HA . CYS C 37 ? 3.68050 19.07208 23.27159 1.000 32.64451 H ? D ? 40 1
   ATOM 2473 CA A CYS C 37 ? 3.62597 18.67156 24.15335 0.815 25.33348 C ? D ? 40 1
   ATOM 2474 CB A CYS C 37 ? 2.25595 17.99382 24.27601 0.815 33.75218 C ? D ? 40 1
   ATOM 2475 SG A CYS C 37 ? 2.11992 16.34563 23.47563 0.815 25.18615 S ? D ? 40 1
   ATOM 2476 H A CYS C 37 ? 4.57726 17.19147 25.01387 0.815 24.36700 H ? D ? 40 1
   ATOM 2477 HB2 A CYS C 37 ? 2.05674 17.87558 25.21794 0.815 40.51421 H ? D ? 40 1
   ATOM 2478 HB3 A CYS C 37 ? 1.59207 18.57029 23.86632 0.815 40.51421 H ? D ? 40 1
   ATOM 2479 CA B CYS C 37 ? 3.62429 18.68119 24.16310 0.185 27.19410 C ? D ? 40 1
   ATOM 2480 CB B CYS C 37 ? 2.25347 18.05470 24.38871 0.185 32.54155 C ? D ? 40 1
   ATOM 2481 SG B CYS C 37 ? 1.82539 16.83616 23.22846 0.185 35.84145 S ? D ? 40 1
   ATOM 2482 H B CYS C 37 ? 4.57458 17.18702 25.01012 0.185 24.36700 H ? D ? 40 1
   ATOM 2483 HB2 B CYS C 37 ? 2.24241 17.64175 25.26635 0.185 39.06146 H ? D ? 40 1
   ATOM 2484 HB3 B CYS C 37 ? 1.58228 18.75345 24.34235 0.185 39.06146 H ? D ? 40 1
   ATOM 2485 N . GLN C 38 ? 2.96647 20.81407 25.04450 1.000 52.44098 N ? D ? 41 1
   ATOM 2486 CA . GLN C 38 ? 2.87505 21.84654 26.06758 1.000 63.84009 C ? D ? 41 1
   ATOM 2487 C . GLN C 38 ? 2.24054 21.22157 27.30507 1.000 50.82143 C ? D ? 41 1
   ATOM 2488 O . GLN C 38 ? 1.05528 20.87292 27.29346 1.000 61.41922 O ? D ? 41 1
   ATOM 2489 CB . GLN C 38 ? 2.03192 23.00795 25.55276 1.000 61.32296 C ? D ? 41 1
   ATOM 2490 H . GLN C 38 ? 2.45783 20.94117 24.36278 1.000 62.94077 H ? D ? 41 1
   ATOM 2491 HA . GLN C 38 ? 3.75558 22.18743 26.28977 1.000 76.61970 H ? D ? 41 1
   ATOM 2492 N . ASN C 39 ? 3.03320 21.03831 28.35832 1.000 48.18396 N ? D ? 42 1
   ATOM 2493 CA . ASN C 39 ? 2.60350 20.49486 29.64417 1.000 55.72775 C ? D ? 42 1
   ATOM 2494 C . ASN C 39 ? 2.54369 18.97431 29.69184 1.000 68.71640 C ? D ? 42 1
   ATOM 2495 O . ASN C 39 ? 2.01888 18.42894 30.67393 1.000 92.53724 O ? D ? 42 1
   ATOM 2496 CB . ASN C 39 ? 1.23968 21.04432 30.08948 1.000 59.08209 C ? D ? 42 1
   ATOM 2497 H . ASN C 39 ? 3.87077 21.23321 28.34885 1.000 57.83235 H ? D ? 42 1
   ATOM 2498 HA . ASN C 39 ? 3.27815 20.76407 30.28704 1.000 66.88490 H ? D ? 42 1
   ATOM 2499 N . GLY C 40 ? 3.07032 18.26505 28.69625 1.000 33.96815 N ? D ? 43 1
   ATOM 2500 CA . GLY C 40 ? 3.07586 16.81734 28.78046 1.000 34.05503 C ? D ? 43 1
   ATOM 2501 C . GLY C 40 ? 3.77294 16.11114 27.63589 1.000 26.57904 C ? D ? 43 1
   ATOM 2502 O . GLY C 40 ? 4.67805 16.67043 27.00609 1.000 24.40492 O ? D ? 43 1
   ATOM 2503 H . GLY C 40 ? 3.41989 18.59424 27.98278 1.000 40.77337 H ? D ? 43 1
   ATOM 2504 HA2 . GLY C 40 ? 3.52023 16.55587 29.60208 1.000 40.87763 H ? D ? 43 1
   ATOM 2505 HA3 . GLY C 40 ? 2.15809 16.50425 28.80435 1.000 40.87763 H ? D ? 43 1
   ATOM 2506 N . PHE C 41 ? 3.37114 14.86105 27.39595 1.000 20.07179 N ? D ? 44 1
   ATOM 2507 CA . PHE C 41 ? 4.01077 13.97773 26.43821 1.000 18.31635 C ? D ? 44 1
   ATOM 2508 C . PHE C 41 ? 2.95681 13.14578 25.72967 1.000 22.64000 C ? D ? 44 1
   ATOM 2509 O . PHE C 41 ? 1.87843 12.88375 26.27216 1.000 19.85370 O ? D ? 44 1
   ATOM 2510 CB . PHE C 41 ? 4.94570 12.96965 27.14428 1.000 27.16308 C ? D ? 44 1
   ATOM 2511 CG . PHE C 41 ? 5.91570 13.60450 28.07784 1.000 24.15004 C ? D ? 44 1
   ATOM 2512 CD1 . PHE C 41 ? 5.56750 13.84464 29.39642 1.000 25.98987 C ? D ? 44 1
   ATOM 2513 CD2 . PHE C 41 ? 7.17360 13.98318 27.63801 1.000 41.37469 C ? D ? 44 1
   ATOM 2514 CE1 . PHE C 41 ? 6.45684 14.44617 30.25633 1.000 39.17034 C ? D ? 44 1
   ATOM 2515 CE2 . PHE C 41 ? 8.06930 14.58610 28.49826 1.000 44.98118 C ? D ? 44 1
   ATOM 2516 CZ . PHE C 41 ? 7.70728 14.81761 29.80906 1.000 43.50336 C ? D ? 44 1
   ATOM 2517 H . PHE C 41 ? 2.70351 14.49336 27.79429 1.000 24.09774 H ? D ? 44 1
   ATOM 2518 HA . PHE C 41 ? 4.50000 14.52220 25.80172 1.000 21.99122 H ? D ? 44 1
   ATOM 2519 HB2 . PHE C 41 ? 4.40476 12.34849 27.65658 1.000 32.60729 H ? D ? 44 1
   ATOM 2520 HB3 . PHE C 41 ? 5.45319 12.49030 26.47079 1.000 32.60729 H ? D ? 44 1
   ATOM 2521 HD1 . PHE C 41 ? 4.72518 13.59712 29.70323 1.000 31.19944 H ? D ? 44 1
   ATOM 2522 HD2 . PHE C 41 ? 7.41727 13.82959 26.75374 1.000 49.66122 H ? D ? 44 1
   ATOM 2523 HE1 . PHE C 41 ? 6.21449 14.60256 31.14047 1.000 47.01600 H ? D ? 44 1
   ATOM 2524 HE2 . PHE C 41 ? 8.91269 14.83498 28.19553 1.000 53.98901 H ? D ? 44 1
   ATOM 2525 HZ . PHE C 41 ? 8.30710 15.22459 30.39172 1.000 52.21562 H ? D ? 44 1
   ATOM 2526 N . ARG C 42 ? 3.26518 12.73186 24.50441 1.000 15.47126 N ? D ? 45 1
   ATOM 2527 CA . ARG C 42 ? 2.51237 11.70036 23.81891 1.000 14.62437 C ? D ? 45 1
   ATOM 2528 C . ARG C 42 ? 3.50944 10.62342 23.44419 1.000 13.86721 C ? D ? 45 1
   ATOM 2529 O . ARG C 42 ? 4.53091 10.91796 22.82526 1.000 15.06211 O ? D ? 45 1
   ATOM 2530 CB . ARG C 42 ? 1.80121 12.22898 22.57670 1.000 16.48630 C ? D ? 45 1
   ATOM 2531 CG . ARG C 42 ? 0.54001 13.04043 22.91123 1.000 15.45211 C ? D ? 45 1
   ATOM 2532 CD . ARG C 42 ? -0.20764 13.46101 21.67727 1.000 19.66543 C ? D ? 45 1
   ATOM 2533 NE . ARG C 42 ? -1.06369 12.37843 21.21040 1.000 17.75745 N ? D ? 45 1
   ATOM 2534 CZ . ARG C 42 ? -1.89556 12.46988 20.18157 1.000 19.11679 C ? D ? 45 1
   ATOM 2535 NH1 . ARG C 42 ? -1.96449 13.56546 19.44659 1.000 21.85881 N ? D ? 45 1
   ATOM 2536 NH2 . ARG C 42 ? -2.66791 11.43200 19.87880 1.000 20.25430 N ? D ? 45 1
   ATOM 2537 H . ARG C 42 ? 3.92146 13.04367 24.04433 1.000 18.57711 H ? D ? 45 1
   ATOM 2538 HA . ARG C 42 ? 1.82074 11.33956 24.39542 1.000 17.56084 H ? D ? 45 1
   ATOM 2539 HB2 . ARG C 42 ? 2.40824 12.80608 22.08745 1.000 19.79515 H ? D ? 45 1
   ATOM 2540 HB3 . ARG C 42 ? 1.53680 11.47881 22.02153 1.000 19.79515 H ? D ? 45 1
   ATOM 2541 HG2 . ARG C 42 ? -0.05349 12.49789 23.45373 1.000 18.55413 H ? D ? 45 1
   ATOM 2542 HG3 . ARG C 42 ? 0.79517 13.84027 23.39707 1.000 18.55413 H ? D ? 45 1
   ATOM 2543 HD2 . ARG C 42 ? -0.76303 14.23014 21.87946 1.000 23.61011 H ? D ? 45 1
   ATOM 2544 HD3 . ARG C 42 ? 0.42291 13.68272 20.97432 1.000 23.61011 H ? D ? 45 1
   ATOM 2545 HE . ARG C 42 ? -1.02705 11.62899 21.63064 1.000 21.32053 H ? D ? 45 1
   ATOM 2546 HH11 . ARG C 42 ? -1.46317 14.23939 19.63125 1.000 26.24216 H ? D ? 45 1
   ATOM 2547 HH12 . ARG C 42 ? -2.51069 13.60474 18.78348 1.000 26.24216 H ? D ? 45 1
   ATOM 2548 HH21 . ARG C 42 ? -2.62455 10.71244 20.34779 1.000 24.31675 H ? D ? 45 1
   ATOM 2549 HH22 . ARG C 42 ? -3.21118 11.47978 19.21384 1.000 24.31675 H ? D ? 45 1
   ATOM 2550 N . LYS C 43 ? 3.20854 9.38156 23.78477 1.000 12.05493 N ? D ? 46 1
   ATOM 2551 CA . LYS C 43 ? 4.08111 8.26921 23.46027 1.000 12.20298 C ? D ? 46 1
   ATOM 2552 C . LYS C 43 ? 3.86068 7.84990 22.01832 1.000 12.85184 C ? D ? 46 1
   ATOM 2553 O . LYS C 43 ? 2.71610 7.70064 21.56781 1.000 12.22813 O ? D ? 46 1
   ATOM 2554 CB . LYS C 43 ? 3.77215 7.09960 24.39464 1.000 13.33915 C ? D ? 46 1
   ATOM 2555 CG . LYS C 43 ? 4.81315 6.01985 24.36714 1.000 14.47946 C ? D ? 46 1
   ATOM 2556 CD . LYS C 43 ? 4.48709 5.00086 25.46497 1.000 19.74904 C ? D ? 46 1
   ATOM 2557 CE . LYS C 43 ? 5.48964 3.88937 25.55036 1.000 34.05544 C ? D ? 46 1
   ATOM 2558 NZ . LYS C 43 ? 5.36990 3.20369 26.87685 1.000 28.87918 N ? D ? 46 1
   ATOM 2559 H . LYS C 43 ? 2.49606 9.15439 24.20947 1.000 14.47751 H ? D ? 46 1
   ATOM 2560 HA . LYS C 43 ? 5.00993 8.52741 23.56760 1.000 14.65517 H ? D ? 46 1
   ATOM 2561 HB2 . LYS C 43 ? 3.71358 7.43273 25.30375 1.000 16.01857 H ? D ? 46 1
   ATOM 2562 HB3 . LYS C 43 ? 2.92663 6.70388 24.13119 1.000 16.01857 H ? D ? 46 1
   ATOM 2563 HG2 . LYS C 43 ? 4.80553 5.57240 23.50654 1.000 17.38694 H ? D ? 46 1
   ATOM 2564 HG3 . LYS C 43 ? 5.68990 6.39881 24.53627 1.000 17.38694 H ? D ? 46 1
   ATOM 2565 HD2 . LYS C 43 ? 4.47125 5.45482 26.32204 1.000 23.71044 H ? D ? 46 1
   ATOM 2566 HD3 . LYS C 43 ? 3.61976 4.60690 25.28212 1.000 23.71044 H ? D ? 46 1
   ATOM 2567 HE2 . LYS C 43 ? 5.32261 3.24210 24.84748 1.000 40.87812 H ? D ? 46 1
   ATOM 2568 HE3 . LYS C 43 ? 6.38637 4.24896 25.46396 1.000 40.87812 H ? D ? 46 1
   ATOM 2569 HZ1 . LYS C 43 ? 5.95634 2.53622 26.92852 1.000 34.66661 H ? D ? 46 1
   ATOM 2570 HZ2 . LYS C 43 ? 4.54881 2.87513 26.97666 1.000 34.66661 H ? D ? 46 1
   ATOM 2571 HZ3 . LYS C 43 ? 5.53156 3.78172 27.53400 1.000 34.66661 H ? D ? 46 1
   ATOM 2572 N . VAL C 44 ? 4.95289 7.67262 21.28302 1.000 10.69337 N ? D ? 47 1
   ATOM 2573 CA . VAL C 44 ? 4.87657 7.20421 19.90301 1.000 9.60881 C ? D ? 47 1
   ATOM 2574 C . VAL C 44 ? 4.59769 5.71287 19.95446 1.000 9.95893 C ? D ? 47 1
   ATOM 2575 O . VAL C 44 ? 5.22320 4.96547 20.72923 1.000 11.01828 O ? D ? 47 1
   ATOM 2576 CB . VAL C 44 ? 6.20385 7.47706 19.16474 1.000 10.13101 C ? D ? 47 1
   ATOM 2577 CG1 . VAL C 44 ? 6.13414 6.94444 17.74825 1.000 11.71122 C ? D ? 47 1
   ATOM 2578 CG2 . VAL C 44 ? 6.51141 8.97574 19.13128 1.000 10.99711 C ? D ? 47 1
   ATOM 2579 H . VAL C 44 ? 5.75382 7.81709 21.56094 1.000 12.84364 H ? D ? 47 1
   ATOM 2580 HA . VAL C 44 ? 4.16752 7.66732 19.43006 1.000 11.54217 H ? D ? 47 1
   ATOM 2581 HB . VAL C 44 ? 6.91765 7.02557 19.64177 1.000 12.16880 H ? D ? 47 1
   ATOM 2582 HG11 . VAL C 44 ? 6.87614 7.30537 17.23828 1.000 14.06505 H ? D ? 47 1
   ATOM 2583 HG12 . VAL C 44 ? 6.18888 5.97627 17.77185 1.000 14.06505 H ? D ? 47 1
   ATOM 2584 HG13 . VAL C 44 ? 5.29381 7.21859 17.34878 1.000 14.06505 H ? D ? 47 1
   ATOM 2585 HG21 . VAL C 44 ? 7.35348 9.11510 18.67042 1.000 13.20813 H ? D ? 47 1
   ATOM 2586 HG22 . VAL C 44 ? 5.79734 9.43425 18.66142 1.000 13.20813 H ? D ? 47 1
   ATOM 2587 HG23 . VAL C 44 ? 6.57382 9.30570 20.04130 1.000 13.20813 H ? D ? 47 1
   ATOM 2588 N . GLN C 45 ? 3.67231 5.25471 19.12074 1.000 8.94739 N ? D ? 48 1
   ATOM 2589 CA . GLN C 45 ? 3.37419 3.83458 19.06037 1.000 9.00328 C ? D ? 48 1
   ATOM 2590 C . GLN C 45 ? 4.45435 3.14427 18.24830 1.000 10.67675 C ? D ? 48 1
   ATOM 2591 O . GLN C 45 ? 4.57681 3.37301 17.04204 1.000 12.00697 O ? D ? 48 1
   ATOM 2592 CB . GLN C 45 ? 2.01898 3.65026 18.38129 1.000 14.60693 C ? D ? 48 1
   ATOM 2593 CG . GLN C 45 ? 0.81158 4.01745 19.21091 1.000 23.26865 C ? D ? 48 1
   ATOM 2594 CD . GLN C 45 ? -0.50131 3.70830 18.48350 1.000 27.20479 C ? D ? 48 1
   ATOM 2595 OE1 . GLN C 45 ? -0.62363 2.68455 17.79783 1.000 44.32157 O ? D ? 48 1
   ATOM 2596 NE2 . GLN C 45 ? -1.48005 4.58129 18.64125 1.000 42.05793 N ? D ? 48 1
   ATOM 2597 H . GLN C 45 ? 3.20880 5.74304 18.58568 1.000 10.74846 H ? D ? 48 1
   ATOM 2598 HA . GLN C 45 ? 3.35129 3.44894 19.95012 1.000 10.81553 H ? D ? 48 1
   ATOM 2599 HB2 . GLN C 45 ? 2.00011 4.20471 17.58560 1.000 17.53991 H ? D ? 48 1
   ATOM 2600 HB3 . GLN C 45 ? 1.92628 2.71612 18.13699 1.000 17.53991 H ? D ? 48 1
   ATOM 2601 HG2 . GLN C 45 ? 0.82658 3.51038 20.03768 1.000 27.93397 H ? D ? 48 1
   ATOM 2602 HG3 . GLN C 45 ? 0.83445 4.96775 19.40410 1.000 27.93397 H ? D ? 48 1
   ATOM 2603 HE21 . GLN C 45 ? -1.36027 5.27765 19.13148 1.000 50.48111 H ? D ? 48 1
   ATOM 2604 HE22 . GLN C 45 ? -2.23704 4.45329 18.25371 1.000 50.48111 H ? D ? 48 1
   ATOM 2605 N . LEU C 46 ? 5.19311 2.25234 18.89293 1.000 9.84799 N ? D ? 49 1
   ATOM 2606 CA . LEU C 46 ? 6.31394 1.53417 18.32115 1.000 9.42883 C ? D ? 49 1
   ATOM 2607 C . LEU C 46 ? 6.03058 0.03488 18.34911 1.000 10.62371 C ? D ? 49 1
   ATOM 2608 O . LEU C 46 ? 5.46624 -0.47953 19.32050 1.000 10.99823 O ? D ? 49 1
   ATOM 2609 CB . LEU C 46 ? 7.58578 1.74995 19.12215 1.000 9.95751 C ? D ? 49 1
   ATOM 2610 CG . LEU C 46 ? 8.13387 3.17447 19.17888 1.000 9.60953 C ? D ? 49 1
   ATOM 2611 CD1 . LEU C 46 ? 9.38555 3.19384 20.00122 1.000 10.68118 C ? D ? 49 1
   ATOM 2612 CD2 . LEU C 46 ? 8.40997 3.77371 17.78658 1.000 10.45972 C ? D ? 49 1
   ATOM 2613 H . LEU C 46 ? 5.05317 2.03514 19.71320 1.000 11.82918 H ? D ? 49 1
   ATOM 2614 HA . LEU C 46 ? 6.43711 1.84377 17.41018 1.000 11.32619 H ? D ? 49 1
   ATOM 2615 HB2 . LEU C 46 ? 7.41303 1.47631 20.03658 1.000 11.96061 H ? D ? 49 1
   ATOM 2616 HB3 . LEU C 46 ? 8.28044 1.19440 18.73522 1.000 11.96061 H ? D ? 49 1
   ATOM 2617 HG . LEU C 46 ? 7.45592 3.73592 19.58638 1.000 11.54303 H ? D ? 49 1
   ATOM 2618 HD11 . LEU C 46 ? 9.72782 4.10085 20.03407 1.000 12.82901 H ? D ? 49 1
   ATOM 2619 HD12 . LEU C 46 ? 9.17938 2.88543 20.89748 1.000 12.82901 H ? D ? 49 1
   ATOM 2620 HD13 . LEU C 46 ? 10.04118 2.60749 19.59228 1.000 12.82901 H ? D ? 49 1
   ATOM 2621 HD21 . LEU C 46 ? 8.81436 4.64883 17.89396 1.000 12.56326 H ? D ? 49 1
   ATOM 2622 HD22 . LEU C 46 ? 9.01369 3.18725 17.30443 1.000 12.56326 H ? D ? 49 1
   ATOM 2623 HD23 . LEU C 46 ? 7.57162 3.85353 17.30523 1.000 12.56326 H ? D ? 49 1
   ATOM 2624 N . GLU C 47 ? 6.40359 -0.65248 17.29017 1.000 8.72218 N ? D ? 50 1
   ATOM 2625 CA . GLU C 47 ? 6.39041 -2.10631 17.25628 1.000 8.75503 C ? D ? 50 1
   ATOM 2626 C . GLU C 47 ? 7.51993 -2.65369 18.10895 1.000 10.55345 C ? D ? 50 1
   ATOM 2627 O . GLU C 47 ? 8.36884 -1.93062 18.62934 1.000 11.96664 O ? D ? 50 1
   ATOM 2628 CB . GLU C 47 ? 6.43106 -2.59056 15.81110 1.000 11.95693 C ? D ? 50 1
   ATOM 2629 CG . GLU C 47 ? 5.24622 -2.04825 15.03439 1.000 10.79324 C ? D ? 50 1
   ATOM 2630 CD . GLU C 47 ? 5.05973 -2.57971 13.62788 1.000 18.24748 C ? D ? 50 1
   ATOM 2631 OE1 . GLU C 47 ? 5.81490 -3.45630 13.18021 1.000 20.66352 O ? D ? 50 1
   ATOM 2632 OE2 . GLU C 47 ? 4.10482 -2.09856 12.97717 1.000 22.66580 O ? D ? 50 1
   ATOM 2633 H . GLU C 47 ? 6.67657 -0.29606 16.55666 1.000 10.47821 H ? D ? 50 1
   ATOM 2634 HA . GLU C 47 ? 5.57049 -2.45842 17.63663 1.000 10.51763 H ? D ? 50 1
   ATOM 2635 HB2 . GLU C 47 ? 7.24692 -2.28019 15.38808 1.000 14.35991 H ? D ? 50 1
   ATOM 2636 HB3 . GLU C 47 ? 6.39588 -3.55975 15.79289 1.000 14.35991 H ? D ? 50 1
   ATOM 2637 HG2 . GLU C 47 ? 4.43886 -2.26166 15.52788 1.000 12.96348 H ? D ? 50 1
   ATOM 2638 HG3 . GLU C 47 ? 5.34703 -1.08612 14.96328 1.000 12.96348 H ? D ? 50 1
   ATOM 2639 N . ALA C 48 ? 7.51158 -3.96971 18.27553 1.000 11.46504 N ? D ? 51 1
   ATOM 2640 CA . ALA C 48 ? 8.45310 -4.61006 19.16919 1.000 11.96955 C ? D ? 51 1
   ATOM 2641 C . ALA C 48 ? 9.88831 -4.54742 18.67131 1.000 12.13825 C ? D ? 51 1
   ATOM 2642 O . ALA C 48 ? 10.14986 -4.55671 17.46941 1.000 13.56302 O ? D ? 51 1
   ATOM 2643 CB . ALA C 48 ? 8.06482 -6.07380 19.32926 1.000 13.43817 C ? D ? 51 1
   ATOM 2644 H . ALA C 48 ? 6.97050 -4.50996 17.88188 1.000 13.76964 H ? D ? 51 1
   ATOM 2645 HA . ALA C 48 ? 8.42608 -4.14545 20.02025 1.000 14.37506 H ? D ? 51 1
   ATOM 2646 HB1 . ALA C 48 ? 8.69622 -6.50452 19.92652 1.000 16.13739 H ? D ? 51 1
   ATOM 2647 HB2 . ALA C 48 ? 7.17036 -6.12441 19.70114 1.000 16.13739 H ? D ? 51 1
   ATOM 2648 HB3 . ALA C 48 ? 8.08630 -6.50314 18.45972 1.000 16.13739 H ? D ? 51 1
   ATOM 2649 N . ARG C 49 ? 10.82588 -4.47220 19.62417 1.000 12.64706 N ? D ? 52 1
   ATOM 2650 CA . ARG C 49 ? 12.24762 -4.45869 19.30369 1.000 11.88147 C ? D ? 52 1
   ATOM 2651 C . ARG C 49 ? 12.65689 -5.75032 18.62869 1.000 14.66775 C ? D ? 52 1
   ATOM 2652 O . ARG C 49 ? 12.33537 -6.84502 19.11397 1.000 17.24653 O ? D ? 52 1
   ATOM 2653 CB . ARG C 49 ? 13.03776 -4.25118 20.59105 1.000 15.65424 C ? D ? 52 1
   ATOM 2654 CG . ARG C 49 ? 14.53001 -4.12155 20.42059 1.000 16.95409 C ? D ? 52 1
   ATOM 2655 CD . ARG C 49 ? 15.16173 -3.60951 21.71517 1.000 30.61635 C ? D ? 52 1
   ATOM 2656 NE . ARG C 49 ? 14.91986 -4.49273 22.85618 1.000 29.55815 N ? D ? 52 1
   ATOM 2657 CZ . ARG C 49 ? 15.69009 -5.51676 23.20412 1.000 41.85996 C ? D ? 52 1
   ATOM 2658 NH1 . ARG C 49 ? 16.79769 -5.80547 22.54320 1.000 36.19297 N ? D ? 52 1
   ATOM 2659 NH2 . ARG C 49 ? 15.34611 -6.26308 24.25027 1.000 35.74118 N ? D ? 52 1
   ATOM 2660 H . ARG C 49 ? 10.65904 -4.42793 20.46667 1.000 15.18807 H ? D ? 52 1
   ATOM 2661 HA . ARG C 49 ? 12.44545 -3.73414 18.68986 1.000 14.26935 H ? D ? 52 1
   ATOM 2662 HB2 . ARG C 49 ? 12.72339 -3.43702 21.01438 1.000 18.79668 H ? D ? 52 1
   ATOM 2663 HB3 . ARG C 49 ? 12.87822 -5.01064 21.17301 1.000 18.79668 H ? D ? 52 1
   ATOM 2664 HG2 . ARG C 49 ? 14.91154 -4.98808 20.20974 1.000 20.35650 H ? D ? 52 1
   ATOM 2665 HG3 . ARG C 49 ? 14.72434 -3.49149 19.70914 1.000 20.35650 H ? D ? 52 1
   ATOM 2666 HD2 . ARG C 49 ? 16.12105 -3.53730 21.59111 1.000 36.75122 H ? D ? 52 1
   ATOM 2667 HD3 . ARG C 49 ? 14.78807 -2.73956 21.92605 1.000 36.75122 H ? D ? 52 1
   ATOM 2668 HE . ARG C 49 ? 14.22530 -4.33660 23.33870 1.000 35.48138 H ? D ? 52 1
   ATOM 2669 HH11 . ARG C 49 ? 17.03446 -5.32517 21.87026 1.000 43.44316 H ? D ? 52 1
   ATOM 2670 HH12 . ARG C 49 ? 17.28160 -6.47362 22.78611 1.000 43.44316 H ? D ? 52 1
   ATOM 2671 HH21 . ARG C 49 ? 14.63181 -6.07999 24.69283 1.000 42.90102 H ? D ? 52 1
   ATOM 2672 HH22 . ARG C 49 ? 15.83803 -6.92865 24.48400 1.000 42.90102 H ? D ? 52 1
   ATOM 2673 N . THR C 50 ? 13.38876 -5.63122 17.52909 1.000 14.09649 N ? D ? 53 1
   ATOM 2674 CA . THR C 50 ? 13.88188 -6.76441 16.76915 1.000 17.83440 C ? D ? 53 1
   ATOM 2675 C . THR C 50 ? 15.33253 -6.51336 16.40197 1.000 18.18257 C ? D ? 53 1
   ATOM 2676 O . THR C 50 ? 15.76590 -5.35956 16.32177 1.000 14.74224 O ? D ? 53 1
   ATOM 2677 CB . THR C 50 ? 13.07030 -6.97946 15.48745 1.000 21.10624 C ? D ? 53 1
   ATOM 2678 OG1 . THR C 50 ? 13.13935 -5.81502 14.65695 1.000 25.80699 O ? D ? 53 1
   ATOM 2679 CG2 . THR C 50 ? 11.61701 -7.25822 15.81957 1.000 26.11858 C ? D ? 53 1
   ATOM 2680 H . THR C 50 ? 13.61984 -4.87401 17.19320 1.000 16.92738 H ? D ? 53 1
   ATOM 2681 HA . THR C 50 ? 13.82755 -7.56556 17.31330 1.000 21.41287 H ? D ? 53 1
   ATOM 2682 HB . THR C 50 ? 13.43567 -7.73922 15.00769 1.000 25.33908 H ? D ? 53 1
   ATOM 2683 HG1 . THR C 50 ? 12.70221 -5.93962 13.95057 1.000 30.97998 H ? D ? 53 1
   ATOM 2684 HG21 . THR C 50 ? 11.11666 -7.42460 15.00540 1.000 31.35388 H ? D ? 53 1
   ATOM 2685 HG22 . THR C 50 ? 11.55148 -8.03705 16.39405 1.000 31.35388 H ? D ? 53 1
   ATOM 2686 HG23 . THR C 50 ? 11.22917 -6.49596 16.27720 1.000 31.35388 H ? D ? 53 1
   ATOM 2687 N . PRO C 51 ? 16.09735 -7.57346 16.11868 1.000 16.28964 N ? D ? 54 1
   ATOM 2688 CA . PRO C 51 ? 17.51604 -7.37388 15.79670 1.000 16.87545 C ? D ? 54 1
   ATOM 2689 C . PRO C 51 ? 17.75511 -6.67176 14.46637 1.000 17.53552 C ? D ? 54 1
   ATOM 2690 O . PRO C 51 ? 18.79044 -6.00722 14.31489 1.000 18.76188 O ? D ? 54 1
   ATOM 2691 CB . PRO C 51 ? 18.08310 -8.80580 15.79517 1.000 26.70203 C ? D ? 54 1
   ATOM 2692 CG . PRO C 51 ? 17.08226 -9.61443 16.56698 1.000 22.10521 C ? D ? 54 1
   ATOM 2693 CD . PRO C 51 ? 15.76099 -9.00052 16.28513 1.000 19.80812 C ? D ? 54 1
   ATOM 2694 HA . PRO C 51 ? 17.94019 -6.85977 16.50145 1.000 20.26214 H ? D ? 54 1
   ATOM 2695 HB2 . PRO C 51 ? 18.16343 -9.12910 14.88417 1.000 32.05404 H ? D ? 54 1
   ATOM 2696 HB3 . PRO C 51 ? 18.95031 -8.81891 16.22953 1.000 32.05404 H ? D ? 54 1
   ATOM 2697 HG2 . PRO C 51 ? 17.10411 -10.53615 16.26556 1.000 26.53785 H ? D ? 54 1
   ATOM 2698 HG3 . PRO C 51 ? 17.28656 -9.57020 17.51419 1.000 26.53785 H ? D ? 54 1
   ATOM 2699 HD2 . PRO C 51 ? 15.37486 -9.36386 15.47286 1.000 23.78134 H ? D ? 54 1
   ATOM 2700 HD3 . PRO C 51 ? 15.15172 -9.12978 17.02876 1.000 23.78134 H ? D ? 54 1
   ATOM 2701 N . LEU C 52 ? 16.83439 -6.76555 13.52481 1.000 17.94629 N ? D ? 55 1
   ATOM 2702 CA . LEU C 52 ? 16.94458 -6.13308 12.22066 1.000 21.86212 C ? D ? 55 1
   ATOM 2703 C . LEU C 52 ? 15.71658 -5.27124 11.98681 1.000 18.50447 C ? D ? 55 1
   ATOM 2704 O . LEU C 52 ? 14.64952 -5.52231 12.55705 1.000 22.12712 O ? D ? 55 1
   ATOM 2705 CB . LEU C 52 ? 17.00527 -7.19764 11.12077 1.000 24.27008 C ? D ? 55 1
   ATOM 2706 CG . LEU C 52 ? 18.06934 -8.27898 11.31037 1.000 27.56004 C ? D ? 55 1
   ATOM 2707 CD1 . LEU C 52 ? 17.86565 -9.44593 10.36245 1.000 41.20355 C ? D ? 55 1
   ATOM 2708 CD2 . LEU C 52 ? 19.41814 -7.62338 11.10830 1.000 27.82329 C ? D ? 55 1
   ATOM 2709 H . LEU C 52 ? 16.10425 -7.20962 13.62129 1.000 21.54714 H ? D ? 55 1
   ATOM 2710 HA . LEU C 52 ? 17.74417 -5.58562 12.17779 1.000 26.24614 H ? D ? 55 1
   ATOM 2711 HB2 . LEU C 52 ? 16.14435 -7.64268 11.07995 1.000 29.13569 H ? D ? 55 1
   ATOM 2712 HB3 . LEU C 52 ? 17.18992 -6.75444 10.27793 1.000 29.13569 H ? D ? 55 1
   ATOM 2713 HG . LEU C 52 ? 18.01493 -8.66038 12.20058 1.000 33.08364 H ? D ? 55 1
   ATOM 2714 HD11 . LEU C 52 ? 18.56042 -10.10459 10.51856 1.000 49.45586 H ? D ? 55 1
   ATOM 2715 HD12 . LEU C 52 ? 16.99429 -9.83874 10.52782 1.000 49.45586 H ? D ? 55 1
   ATOM 2716 HD13 . LEU C 52 ? 17.91503 -9.12318 9.44906 1.000 49.45586 H ? D ? 55 1
   ATOM 2717 HD21 . LEU C 52 ? 20.11301 -8.29231 11.21121 1.000 33.39954 H ? D ? 55 1
   ATOM 2718 HD22 . LEU C 52 ? 19.45419 -7.24347 10.21652 1.000 33.39954 H ? D ? 55 1
   ATOM 2719 HD23 . LEU C 52 ? 19.53168 -6.92389 11.77067 1.000 33.39954 H ? D ? 55 1
   ATOM 2720 N . PRO C 53 ? 15.81339 -4.25514 11.15552 1.000 17.65600 N ? D ? 56 1
   ATOM 2721 CA . PRO C 53 ? 14.62917 -3.41810 10.91716 1.000 26.35975 C ? D ? 56 1
   ATOM 2722 C . PRO C 53 ? 13.61320 -4.21497 10.11707 1.000 35.35416 C ? D ? 56 1
   ATOM 2723 O . PRO C 53 ? 13.81231 -4.49823 8.93259 1.000 42.63873 O ? D ? 56 1
   ATOM 2724 CB . PRO C 53 ? 15.17300 -2.21590 10.13748 1.000 28.88988 C ? D ? 56 1
   ATOM 2725 CG . PRO C 53 ? 16.66952 -2.30453 10.24549 1.000 23.41761 C ? D ? 56 1
   ATOM 2726 CD . PRO C 53 ? 17.00183 -3.74316 10.45084 1.000 21.37755 C ? D ? 56 1
   ATOM 2727 HA . PRO C 53 ? 14.24251 -3.07686 11.73871 1.000 31.64330 H ? D ? 56 1
   ATOM 2728 HB2 . PRO C 53 ? 14.89046 -2.27154 9.21121 1.000 34.67945 H ? D ? 56 1
   ATOM 2729 HB3 . PRO C 53 ? 14.84693 -1.39334 10.53495 1.000 34.67945 H ? D ? 56 1
   ATOM 2730 HG2 . PRO C 53 ? 17.07282 -1.97580 9.42684 1.000 28.11272 H ? D ? 56 1
   ATOM 2731 HG3 . PRO C 53 ? 16.97120 -1.77473 10.99995 1.000 28.11272 H ? D ? 56 1
   ATOM 2732 HD2 . PRO C 53 ? 17.12378 -4.19590 9.60169 1.000 25.66465 H ? D ? 56 1
   ATOM 2733 HD3 . PRO C 53 ? 17.79789 -3.84111 10.99636 1.000 25.66465 H ? D ? 56 1
   ATOM 2734 N . ARG C 54 ? 12.53891 -4.61491 10.78339 1.000 30.30968 N ? D ? 57 1
   ATOM 2735 CA . ARG C 54 ? 11.49720 -5.41709 10.16285 1.000 45.30056 C ? D ? 57 1
   ATOM 2736 C . ARG C 54 ? 10.37435 -4.49218 9.72676 1.000 39.83343 C ? D ? 57 1
   ATOM 2737 O . ARG C 54 ? 9.64776 -3.96554 10.56747 1.000 43.87330 O ? D ? 57 1
   ATOM 2738 CB . ARG C 54 ? 10.97272 -6.45573 11.15217 1.000 43.98644 C ? D ? 57 1
   ATOM 2739 H . ARG C 54 ? 12.38792 -4.43137 11.60990 1.000 36.38321 H ? D ? 57 1
   ATOM 2740 HA . ARG C 54 ? 11.84075 -5.89769 9.39350 1.000 54.37227 H ? D ? 57 1
   HETATM 2741 O1 . SO4 D 1 ? 2.21490 8.83074 -5.77580 1.000 38.38347 O ? E ? . 1
   HETATM 2742 O2 . SO4 D 1 ? 0.48279 8.95290 -7.41658 1.000 48.44953 O ? E ? . 1
   HETATM 2743 O3 . SO4 D 1 ? 0.54900 7.11622 -5.89290 1.000 60.12403 O ? E ? . 1
   HETATM 2744 O4 . SO4 D 1 ? -0.02456 9.28584 -5.10423 1.000 42.21685 O ? E ? . 1
   HETATM 2745 S . SO4 D 1 ? 0.80829 8.54698 -6.05054 1.000 34.32383 S ? E ? . 1
   HETATM 2746 O . HOH S 1 ? -1.37440 9.59283 7.19802 1.000 10.88382 O ? F ? . 1
   HETATM 2747 O . HOH S 2 ? 7.49761 4.50518 22.53796 1.000 14.57387 O ? F ? . 1
   HETATM 2748 O . HOH S 3 ? -5.19276 26.07357 13.10691 1.000 9.61301 O ? F ? . 1
   HETATM 2749 O . HOH S 4 ? 9.77842 -3.22217 15.13388 1.000 13.02777 O ? F ? . 1
   HETATM 2750 O . HOH S 5 ? 0.25538 12.49565 15.12910 1.000 12.58805 O ? F ? . 1
   HETATM 2751 O . HOH S 6 ? 7.29509 3.00227 9.71903 1.000 11.17964 O ? F ? . 1
   HETATM 2752 O . HOH S 7 ? 18.52519 15.21735 12.12284 1.000 11.12262 O ? F ? . 1
   HETATM 2753 O . HOH S 8 ? 12.24781 17.31281 -0.87338 1.000 13.68652 O ? F ? . 1
   HETATM 2754 O . HOH S 9 ? 8.74853 15.11993 -0.84430 1.000 20.95460 O ? F ? . 1
   HETATM 2755 O . HOH S 10 ? -3.83307 12.59089 7.49033 1.000 19.58108 O ? F ? . 1
   HETATM 2756 O . HOH S 11 ? 9.83775 -3.95856 22.35911 1.000 18.81694 O ? F ? . 1
   HETATM 2757 O . HOH S 12 ? 10.61636 14.30980 -2.80263 1.000 15.25405 O ? F ? . 1
   HETATM 2758 O . HOH S 13 ? -3.90659 9.82045 8.21233 1.000 18.62678 O ? F ? . 1
   HETATM 2759 O . HOH S 14 ? 15.66606 18.98602 13.49353 1.000 15.39103 O ? F ? . 1
   HETATM 2760 O . HOH S 15 ? 1.16369 9.05690 25.76653 1.000 19.92689 O ? F ? . 1
   HETATM 2761 O . HOH S 16 ? 18.12309 16.39693 16.71192 1.000 17.70482 O ? F ? . 1
   HETATM 2762 O . HOH S 17 ? -1.24687 12.32917 6.54435 1.000 13.00508 O ? F ? . 1
   HETATM 2763 O . HOH S 18 ? -6.34159 20.15689 7.72012 1.000 15.26237 O ? F ? . 1
   HETATM 2764 O . HOH S 19 ? 9.43239 9.11052 0.71135 1.000 12.55761 O ? F ? . 1
   HETATM 2765 O . HOH S 20 ? 8.09412 -4.60111 13.51952 1.000 18.78702 O ? F ? . 1
   HETATM 2766 O . HOH S 21 ? 14.27465 14.26671 -1.97453 1.000 11.26413 O ? F ? . 1
   HETATM 2767 O . HOH S 22 ? -6.96824 25.00170 11.14906 1.000 14.20028 O ? F ? . 1
   HETATM 2768 O . HOH S 23 ? 0.13727 25.91490 19.72487 1.000 20.91989 O ? F ? . 1
   HETATM 2769 O . HOH S 24 ? 9.46147 17.74150 -0.24549 1.000 17.74701 O ? F ? . 1
   HETATM 2770 O . HOH S 25 ? 21.60102 -6.45526 18.06408 1.000 22.21393 O ? F ? . 1
   HETATM 2771 O . HOH S 26 ? 19.77494 17.57456 8.63908 1.000 20.30992 O ? F ? . 1
   HETATM 2772 O . HOH S 27 ? 1.00520 16.04854 -1.92424 1.000 18.49930 O ? F ? . 1
   HETATM 2773 O . HOH S 28 ? 12.15471 -3.26509 13.65625 1.000 18.89851 O ? F ? . 1
   HETATM 2774 O . HOH S 29 ? 20.03802 6.55138 0.00613 1.000 17.58317 O ? F ? . 1
   HETATM 2775 O . HOH S 30 ? 1.81253 24.27264 1.87271 1.000 15.69214 O ? F ? . 1
   HETATM 2776 O . HOH S 31 ? 8.53725 6.83384 -2.14636 1.000 29.53309 O ? F ? . 1
   HETATM 2777 O . HOH S 32 ? 17.93984 1.42198 23.66108 1.000 29.37468 O ? F ? . 1
   HETATM 2778 O . HOH S 33 ? -4.56980 7.62076 5.88801 1.000 23.64257 O ? F ? . 1
   HETATM 2779 O . HOH S 34 ? -1.87532 19.82495 16.09762 1.000 18.43491 O ? F ? . 1
   HETATM 2780 O . HOH S 35 ? 19.33022 14.87453 3.63108 1.000 24.42109 O ? F ? . 1
   HETATM 2781 O . HOH S 36 ? 24.92006 3.81567 20.05395 1.000 26.17880 O ? F ? . 1
   HETATM 2782 O . HOH S 37 ? 16.93056 16.41235 14.16608 1.000 17.03133 O ? F ? . 1
   HETATM 2783 O . HOH S 38 ? -6.23329 23.00880 2.95248 1.000 17.80168 O ? F ? . 1
   HETATM 2784 O . HOH S 39 ? 16.23701 25.57261 15.66135 1.000 26.98754 O ? F ? . 1
   HETATM 2785 O . HOH S 40 ? -6.00634 16.69826 12.22789 1.000 26.88357 O ? F ? . 1
   HETATM 2786 O . HOH S 41 ? 21.57682 1.96042 26.18527 1.000 34.61308 O ? F ? . 1
   HETATM 2787 O . HOH S 42 ? 1.08723 4.38470 2.91413 1.000 18.29557 O ? F ? . 1
   HETATM 2788 O . HOH S 43 ? -7.68812 17.95783 8.84304 1.000 21.18986 O ? F ? . 1
   HETATM 2789 O . HOH S 44 ? 12.61974 16.05335 -3.32297 1.000 14.87531 O ? F ? . 1
   HETATM 2790 O . HOH S 45 ? 3.71398 16.02500 -1.68977 1.000 25.45433 O ? F ? . 1
   HETATM 2791 O . HOH S 46 ? 1.57533 18.84814 -2.35557 1.000 25.92929 O ? F ? . 1
   HETATM 2792 O . HOH S 47 ? 20.73999 -5.11696 15.69001 1.000 21.38244 O ? F ? . 1
   HETATM 2793 O . HOH S 48 ? 5.13945 9.19145 -1.79736 1.000 17.84542 O ? F ? . 1
   HETATM 2794 O . HOH S 49 ? -1.52640 0.42796 13.16639 1.000 28.71643 O ? F ? . 1
   HETATM 2795 O . HOH S 50 ? 20.27781 -10.00708 21.99077 1.000 22.88080 O ? F ? . 1
   HETATM 2796 O . HOH S 51 ? 22.43660 15.82749 17.19207 1.000 25.99328 O ? F ? . 1
   HETATM 2797 O . HOH S 52 ? -6.31464 12.04595 5.99726 1.000 22.20996 O ? F ? . 1
   HETATM 2798 O . HOH S 53 ? -6.65335 25.72529 8.82531 1.000 37.70035 O ? F ? . 1
   HETATM 2799 O . HOH S 54 ? -0.40862 2.47864 7.17531 1.000 31.20748 O ? F ? . 1
   HETATM 2800 O . HOH S 55 ? 23.57489 7.73732 20.91326 1.000 26.03927 O ? F ? . 1
   HETATM 2801 O . HOH S 56 ? -7.60780 22.59075 7.96103 1.000 24.91736 O ? F ? . 1
   HETATM 2802 O . HOH S 57 ? 9.39472 14.18253 -5.39147 1.000 26.40918 O ? F ? . 1
   HETATM 2803 O . HOH S 58 ? 17.62760 17.61135 4.47159 1.000 23.52377 O ? F ? . 1
   HETATM 2804 O . HOH S 59 ? -5.99126 26.49102 6.09795 1.000 31.60876 O ? F ? . 1
   HETATM 2805 O . HOH S 60 ? 11.56273 0.10351 4.99108 1.000 27.99902 O ? F ? . 1
   HETATM 2806 O . HOH S 61 ? -4.09114 4.30421 7.87325 1.000 25.24980 O ? F ? . 1
   HETATM 2807 O . HOH S 62 ? -3.66134 8.57524 -0.34335 1.000 22.87239 O ? F ? . 1
   HETATM 2808 O . HOH S 63 ? 11.25498 -2.20659 23.83303 1.000 27.18304 O ? F ? . 1
   HETATM 2809 O . HOH S 64 ? 9.37933 12.23287 -7.07869 1.000 30.33772 O ? F ? . 1
   HETATM 2810 O . HOH S 65 ? 7.51337 24.67150 24.79974 1.000 26.52463 O ? F ? . 1
   HETATM 2811 O . HOH S 66 ? -5.68563 13.02261 11.00201 1.000 27.41099 O ? F ? . 1
   HETATM 2812 O . HOH S 67 ? 21.30687 15.62805 12.24328 1.000 24.56784 O ? F ? . 1
   HETATM 2813 O . HOH S 68 ? 15.43031 20.96888 23.40886 1.000 22.14779 O ? F ? . 1
   HETATM 2814 O . HOH S 69 ? 23.82160 9.23941 12.71181 1.000 28.72751 O ? F ? . 1
   HETATM 2815 O . HOH S 70 ? 20.61253 9.85965 30.84120 1.000 29.32286 O ? F ? . 1
   HETATM 2816 O . HOH S 71 ? 12.95603 24.20893 19.24611 1.000 31.50711 O ? F ? . 1
   HETATM 2817 O . HOH S 72 ? 24.48016 1.66362 17.24888 1.000 24.38610 O ? F ? . 1
   HETATM 2818 O . HOH S 74 ? 0.22059 2.04346 4.29372 1.000 27.02057 O ? F ? . 1
   HETATM 2819 O . HOH S 75 ? 19.25131 2.75120 30.15350 1.000 26.48200 O ? F ? . 1
   HETATM 2820 O . HOH S 76 ? 1.70633 29.94440 7.06572 1.000 29.83046 O ? F ? . 1
   HETATM 2821 O . HOH S 77 ? 6.16505 16.16375 -3.46234 1.000 38.16656 O ? F ? . 1
   HETATM 2822 O . HOH S 78 ? -6.68667 22.51716 18.64357 1.000 31.13019 O ? F ? . 1
   HETATM 2823 O . HOH S 79 ? -8.38069 12.97862 7.21302 1.000 30.80438 O ? F ? . 1
   HETATM 2824 O . HOH S 81 ? 24.36233 10.11299 18.91242 1.000 28.76127 O ? F ? . 1
   HETATM 2825 O . HOH S 82 ? -3.71082 27.94043 6.21258 1.000 31.53791 O ? F ? . 1
   HETATM 2826 O . HOH S 83 ? 13.34458 19.91873 -0.75818 1.000 23.23902 O ? F ? . 1
   HETATM 2827 O . HOH S 84 ? -2.31558 5.50851 0.87730 1.000 29.10438 O ? F ? . 1
   HETATM 2828 O . HOH S 85 ? -5.89818 10.54064 10.77379 1.000 33.85564 O ? F ? . 1
   HETATM 2829 O . HOH S 86 ? 0.24432 4.03285 0.36033 1.000 41.41181 O ? F ? . 1
   HETATM 2830 O . HOH S 87 ? 5.25323 -4.55784 10.91654 1.000 43.24016 O ? F ? . 1
   HETATM 2831 O . HOH S 88 ? 5.65329 14.81004 -5.98102 1.000 38.51185 O ? F ? . 1
   HETATM 2832 O . HOH S 89 ? 7.75895 -0.47066 28.32725 1.000 40.36370 O ? F ? . 1
   HETATM 2833 O . HOH S 90 ? 15.02680 18.83170 38.02555 1.000 35.45537 O ? F ? . 1
   HETATM 2834 O . HOH S 92 ? 3.04955 1.52776 10.14928 1.000 28.26341 O ? F ? . 1
   HETATM 2835 O . HOH S 93 ? 18.75482 21.52498 27.64570 1.000 28.23210 O ? F ? . 1
   HETATM 2836 O . HOH S 94 ? 2.23110 31.76046 9.08856 1.000 43.19603 O ? F ? . 1
   HETATM 2837 O . HOH S 95 ? 9.35419 25.04429 26.79262 1.000 33.57920 O ? F ? . 1
   HETATM 2838 O . HOH S 96 ? 22.85534 0.68794 19.11536 1.000 28.57331 O ? F ? . 1
   HETATM 2839 O . HOH S 97 ? 8.47776 24.69637 20.52174 1.000 27.11723 O ? F ? . 1
   HETATM 2840 O . HOH S 98 ? 13.97342 26.05569 10.66302 1.000 37.24458 O ? F ? . 1
   HETATM 2841 O . HOH S 99 ? 3.84773 4.33656 2.28938 1.000 31.83206 O ? F ? . 1
   HETATM 2842 O . HOH S 100 ? 22.16347 -3.99855 12.07428 1.000 36.69498 O ? F ? . 1
   HETATM 2843 O . HOH S 101 ? 7.83169 -0.04900 24.88094 1.000 33.10993 O ? F ? . 1
   HETATM 2844 O . HOH S 102 ? 3.10110 9.37348 27.64118 1.000 35.09114 O ? F ? . 1
   HETATM 2845 O . HOH S 103 ? 3.74714 9.07122 -8.10698 1.000 40.02666 O ? F ? . 1
   HETATM 2846 O . HOH S 104 ? 22.85362 -3.92039 14.75844 1.000 32.17297 O ? F ? . 1
   HETATM 2847 O . HOH S 105 ? -7.56767 24.31921 4.89494 1.000 38.99369 O ? F ? . 1
   HETATM 2848 O . HOH S 106 ? 26.95506 6.57969 11.91376 1.000 38.22864 O ? F ? . 1
   HETATM 2849 O . HOH S 107 ? 14.82475 -1.96200 -1.45650 1.000 22.10186 O ? F ? . 1
   HETATM 2850 O . HOH S 108 ? 11.62772 2.98642 30.04821 1.000 34.57707 O ? F ? . 1
   HETATM 2851 O . HOH S 109 ? -0.75041 0.45723 19.35145 1.000 30.58683 O ? F ? . 1
   HETATM 2852 O . HOH S 110 ? 17.22135 -0.74461 -3.82876 1.000 26.10673 O ? F ? . 1
   HETATM 2853 O . HOH S 111 ? 23.91098 -0.43447 1.74317 1.000 32.86898 O ? F ? . 1
   HETATM 2854 O . HOH S 112 ? 23.40968 14.12062 11.23174 1.000 35.72828 O ? F ? . 1
   HETATM 2855 O . HOH S 113 ? 3.66617 -0.72565 10.94509 1.000 35.33382 O ? F ? . 1
   HETATM 2856 O . HOH S 114 ? 17.98903 -2.25911 23.31520 1.000 30.27241 O ? F ? . 1
   HETATM 2857 O . HOH S 115 ? 4.54498 5.26216 -0.20463 1.000 35.12262 O ? F ? . 1
   HETATM 2858 O . HOH S 116 ? 19.96400 -6.49242 25.03002 1.000 37.10957 O ? F ? . 1
   HETATM 2859 O . HOH S 117 ? 10.70709 -9.03735 18.80992 1.000 32.77055 O ? F ? . 1
   HETATM 2860 O . HOH S 118 ? 23.38467 19.59230 20.53016 1.000 34.37399 O ? F ? . 1
   HETATM 2861 O . HOH S 119 ? 25.41229 18.22765 19.08464 1.000 41.69793 O ? F ? . 1
   HETATM 2862 O . HOH S 120 ? 18.03696 -10.34912 20.33388 1.000 34.47307 O ? F ? . 1
   HETATM 2863 O . HOH S 122 ? 9.49192 -3.11315 25.89877 1.000 40.59529 O ? F ? . 1
   HETATM 2864 O . HOH S 123 ? 27.63841 3.93699 15.97511 1.000 47.16877 O ? F ? . 1
   HETATM 2865 O . HOH S 124 ? 5.94040 25.25218 19.79203 1.000 53.10099 O ? F ? . 1
   HETATM 2866 O . HOH S 125 ? 24.55325 15.97390 22.04357 1.000 39.29904 O ? F ? . 1
   HETATM 2867 O . HOH S 126 ? 8.77651 -8.75432 16.60513 1.000 33.15093 O ? F ? . 1
   HETATM 2868 O . HOH S 127 ? -2.21247 8.04552 -3.97717 1.000 38.24214 O ? F ? . 1
   HETATM 2869 O . HOH S 129 ? 17.01533 -7.26031 19.32366 1.000 37.93840 O ? F ? . 1
   HETATM 2870 O . HOH S 131 ? 6.06474 10.01367 -6.73494 1.000 34.34302 O ? F ? . 1
   HETATM 2871 O . HOH S 132 ? 21.50615 21.01260 27.33896 1.000 33.85861 O ? F ? . 1
   HETATM 2872 O . HOH S 133 ? 9.09294 22.04112 -2.50000 1.000 52.95326 O ? F ? . 1
   HETATM 2873 O . HOH S 134 ? 3.89852 17.58029 32.59913 1.000 52.42893 O ? F ? . 1
   HETATM 2874 O . HOH S 135 ? 4.71055 8.06513 -4.35600 1.000 38.06546 O ? F ? . 1
   HETATM 2875 O . HOH S 136 ? -1.56179 22.14932 22.81116 1.000 42.95335 O ? F ? . 1
   HETATM 2876 O . HOH S 137 ? 25.82343 6.10430 21.03220 1.000 43.36556 O ? F ? . 1
   HETATM 2877 O . HOH S 138 ? 10.46999 24.26810 -1.37943 1.000 50.02391 O ? F ? . 1
   HETATM 2878 O . HOH S 139 ? 12.73112 24.04724 3.97651 1.000 37.05576 O ? F ? . 1
   HETATM 2879 O . HOH S 140 ? -3.76687 3.18665 10.63635 1.000 37.26561 O ? F ? . 1
   HETATM 2880 O . HOH S 141 ? 2.97628 6.13974 -6.56590 1.000 56.55818 O ? F ? . 1
   HETATM 2881 O . HOH S 143 ? 13.22355 -3.39344 25.24753 1.000 42.50883 O ? F ? . 1
   HETATM 2882 O . HOH S 144 ? 17.73474 18.95706 1.34680 1.000 37.08247 O ? F ? . 1
   HETATM 2883 O . HOH S 145 ? 10.91053 0.68391 2.24262 1.000 30.72618 O ? F ? . 1
   HETATM 2884 O . HOH S 146 ? 11.29939 -7.48555 21.67065 1.000 35.17425 O ? F ? . 1
   HETATM 2885 O . HOH S 147 ? 23.24715 12.27847 28.59997 1.000 40.24770 O ? F ? . 1
   HETATM 2886 O . HOH S 148 ? -9.07978 22.92048 6.12074 1.000 39.88238 O ? F ? . 1
   HETATM 2887 O . HOH S 151 ? 21.56561 12.54615 31.06477 1.000 39.37500 O ? F ? . 1
   HETATM 2888 O . HOH S 152 ? 24.19129 -2.26245 18.94812 1.000 31.31814 O ? F ? . 1
   HETATM 2889 O . HOH S 153 ? -4.01153 5.90807 -1.21849 1.000 36.82671 O ? F ? . 1
   HETATM 2890 O . HOH S 155 ? 23.44000 18.00252 22.79840 1.000 43.85991 O ? F ? . 1
   HETATM 2891 O . HOH S 156 ? 13.02516 -1.61346 32.36571 1.000 49.81925 O ? F ? . 1
   HETATM 2892 O . HOH S 157 ? 2.66087 0.88413 4.19603 1.000 41.73713 O ? F ? . 1
   HETATM 2893 O . HOH S 158 ? -4.25586 0.53553 13.96832 1.000 41.35742 O ? F ? . 1
   HETATM 2894 O . HOH S 159 ? 22.95665 -3.99054 9.39252 1.000 50.85017 O ? F ? . 1
   HETATM 2895 O . HOH S 160 ? 25.66557 18.36406 16.56534 1.000 46.89350 O ? F ? . 1
   HETATM 2896 O . HOH S 161 ? 4.93171 2.03718 8.27948 1.000 28.90496 O ? F ? . 1
   HETATM 2897 O . HOH S 162 ? 19.24423 0.58897 28.42584 1.000 51.61377 O ? F ? . 1
   HETATM 2898 O . HOH S 163 ? -2.42692 30.95012 7.52238 1.000 29.29256 O ? F ? . 1
   HETATM 2899 O . HOH S 164 ? 16.85725 13.14822 37.53831 1.000 39.60310 O ? F ? . 1
   HETATM 2900 O . HOH S 165 ? 21.98854 5.27222 27.14356 1.000 39.34932 O ? F ? . 1
   HETATM 2901 O . HOH S 166 ? 13.05116 4.16007 32.39410 1.000 31.54181 O ? F ? . 1
   HETATM 2902 O . HOH S 167 ? 21.26499 -5.94062 7.55042 1.000 44.32849 O ? F ? . 1
   HETATM 2903 O . HOH S 169 ? 15.05853 -8.29079 20.53241 1.000 40.81396 O ? F ? . 1
   HETATM 2904 O . HOH S 171 ? 24.05501 11.84518 8.08864 1.000 40.95770 O ? F ? . 1
   HETATM 2905 O . HOH S 173 ? 23.69051 -2.38213 0.28569 1.000 44.86867 O ? F ? . 1
   HETATM 2906 O . HOH S 174 ? 21.71687 18.00257 27.72047 1.000 42.05344 O ? F ? . 1
   HETATM 2907 O . HOH S 176 ? -4.21938 8.85529 20.91093 1.000 35.58258 O ? F ? . 1
   HETATM 2908 O . HOH S 179 ? -0.47811 20.09888 25.50343 1.000 48.35085 O ? F ? . 1
   HETATM 2909 O . HOH S 180 ? 10.53667 25.63776 19.99821 1.000 42.33087 O ? F ? . 1
   HETATM 2910 O . HOH S 181 ? 26.18239 -4.68976 6.32334 1.000 43.64793 O ? F ? . 1
   HETATM 2911 O . HOH S 182 ? 21.86896 17.33603 10.05572 1.000 40.89383 O ? F ? . 1
   HETATM 2912 O . HOH S 183 ? -5.92047 7.53739 3.30145 1.000 40.57230 O ? F ? . 1
   HETATM 2913 O . HOH S 184 ? 0.20348 24.09143 22.40981 1.000 50.37537 O ? F ? . 1
   HETATM 2914 O . HOH S 185 ? -0.05613 1.48698 11.37348 1.000 40.95958 O ? F ? . 1
   HETATM 2915 O . HOH S 186 ? 23.29014 7.02238 23.41607 1.000 49.06578 O ? F ? . 1
   HETATM 2916 O . HOH S 188 ? 2.08636 -3.85926 11.88392 1.000 43.02252 O ? F ? . 1
   HETATM 2917 O . HOH S 189 ? 26.38504 9.16633 3.07523 1.000 55.53137 O ? F ? . 1
   HETATM 2918 O . HOH S 190 ? 24.20840 1.26486 21.57063 1.000 43.77922 O ? F ? . 1
   HETATM 2919 O . HOH S 191 ? 24.87066 12.67693 12.33603 1.000 47.39406 O ? F ? . 1
   HETATM 2920 O . HOH S 192 ? 24.46684 15.32618 28.03689 1.000 46.83360 O ? F ? . 1

data_comp_PEG
loop_
  _chem_comp_atom.comp_id
  _chem_comp_atom.atom_id
  _chem_comp_atom.type_symbol
  _chem_comp_atom.type_energy
  _chem_comp_atom.charge
  _chem_comp_atom.partial_charge
  _chem_comp_atom.x
  _chem_comp_atom.y
  _chem_comp_atom.z
   PEG C1 C CH2 0 . -2.3390 -0.0420 -0.5880
   PEG O1 O OH1 0 . -2.6670 -0.7840 0.5880
   PEG C2 C CH2 0 . -1.1620 0.8900 -0.2920
   PEG O2 O O2 0 . 0.0000 0.1120 0.0000
   PEG C3 C CH2 0 . 1.1620 0.8900 0.2920
   PEG C4 C CH2 0 . 2.3390 -0.0420 0.5880
   PEG O4 O OH1 0 . 2.6670 -0.7840 -0.5890
   PEG H11 H HCH2 0 . -2.0650 -0.7310 -1.3880
   PEG H12 H HCH2 0 . -3.2010 0.5490 -0.8970
   PEG HO1 H HOH1 0 . -3.4060 -1.3970 0.4730
   PEG H21 H HCH2 0 . -0.9690 1.5190 -1.1610
   PEG H22 H HCH2 0 . -1.4030 1.5190 0.5650
   PEG H31 H HCH2 0 . 1.4030 1.5190 -0.5640
   PEG H32 H HCH2 0 . 0.9690 1.5180 1.1620
   PEG H41 H HCH2 0 . 3.2010 0.5480 0.8980
   PEG H42 H HCH2 0 . 2.0650 -0.7310 1.3870
   PEG HO4 H HOH1 0 . 3.4060 -1.3970 -0.4740

loop_
  _chem_comp_bond.comp_id
  _chem_comp_bond.atom_id_1
  _chem_comp_bond.atom_id_2
  _chem_comp_bond.type
  _chem_comp_bond.value_dist
  _chem_comp_bond.value_dist_esd
  _chem_comp_bond.value_dist_neutron
   PEG C1 O1 single 1.418 0.020 1.418
   PEG C1 C2 single 1.498 0.021 1.498
   PEG C1 H11 single 0.970 0.019 1.090
   PEG C1 H12 single 0.970 0.019 1.090
   PEG O1 HO1 single 0.850 0.019 0.980
   PEG C2 O2 single 1.420 0.019 1.420
   PEG C2 H21 single 0.970 0.016 1.090
   PEG C2 H22 single 0.970 0.016 1.090
   PEG O2 C3 single 1.420 0.016 1.420
   PEG C3 C4 single 1.498 0.016 1.498
   PEG C3 H31 single 0.970 0.019 1.090
   PEG C3 H32 single 0.970 0.019 1.090
   PEG C4 O4 single 1.418 0.019 1.418
   PEG C4 H41 single 0.970 0.021 1.090
   PEG C4 H42 single 0.970 0.021 1.090
   PEG O4 HO4 single 0.850 0.021 0.980

loop_
  _chem_comp_angle.comp_id
  _chem_comp_angle.atom_id_1
  _chem_comp_angle.atom_id_2
  _chem_comp_angle.atom_id_3
  _chem_comp_angle.value_angle
  _chem_comp_angle.value_angle_esd
   PEG H12 C1 H11 109.47 3.000
   PEG H12 C1 C2 109.45 3.000
   PEG H11 C1 C2 109.47 3.000
   PEG H12 C1 O1 109.48 3.000
   PEG H11 C1 O1 109.47 3.000
   PEG C2 C1 O1 111.45 2.052
   PEG HO1 O1 C1 114.00 3.000
   PEG H22 C2 H21 109.45 3.000
   PEG H22 C2 O2 109.48 3.000
   PEG H21 C2 O2 109.46 3.000
   PEG H22 C2 C1 109.48 3.000
   PEG H21 C2 C1 109.48 3.000
   PEG O2 C2 C1 109.51 1.960
   PEG C3 O2 C2 112.94 1.941
   PEG H32 C3 H31 109.49 3.000
   PEG H32 C3 C4 109.43 3.000
   PEG H31 C3 C4 109.48 3.000
   PEG H32 C3 O2 109.44 3.000
   PEG H31 C3 O2 109.50 3.000
   PEG C4 C3 O2 109.51 1.960
   PEG H42 C4 H41 109.43 3.000
   PEG H42 C4 O4 109.46 3.000
   PEG H41 C4 O4 109.50 3.000
   PEG H42 C4 C3 109.48 3.000
   PEG H41 C4 C3 109.50 3.000
   PEG O4 C4 C3 111.45 2.052
   PEG HO4 O4 C4 113.98 3.000

loop_
  _chem_comp_tor.comp_id
  _chem_comp_tor.id
  _chem_comp_tor.atom_id_1
  _chem_comp_tor.atom_id_2
  _chem_comp_tor.atom_id_3
  _chem_comp_tor.atom_id_4
  _chem_comp_tor.value_angle
  _chem_comp_tor.value_angle_esd
  _chem_comp_tor.period
   PEG Var_01 O2 C2 C1 O1 65.00 30.0 3
   PEG Var_02 C4 C3 O2 C2 179.99 30.0 3
   PEG Var_03 O4 C4 C3 O2 65.01 30.0 3

loop_
  _chem_comp.id
  _chem_comp.three_letter_code
  _chem_comp.name
  _chem_comp.group
  _chem_comp.number_atoms_all
  _chem_comp.number_atoms_nh
  _chem_comp.desc_level
   PEG PEG '2,2'-oxydiethanol        ' ligand 17 7 .

data_comp_SO4
loop_
  _chem_comp_atom.comp_id
  _chem_comp_atom.atom_id
  _chem_comp_atom.type_symbol
  _chem_comp_atom.type_energy
  _chem_comp_atom.partial_charge
   SO4 S S S 0.00
   SO4 O1 O OS -0.5
   SO4 O2 O OS -0.5
   SO4 O3 O OS -0.5
   SO4 O4 O OS -0.5

loop_
  _chem_comp_tree.comp_id
  _chem_comp_tree.atom_id
  _chem_comp_tree.atom_back
  _chem_comp_tree.atom_forward
  _chem_comp_tree.connect_type
   SO4 S n/a O4 START
   SO4 O1 S . .
   SO4 O2 S . .
   SO4 O3 S . .
   SO4 O4 S . END

loop_
  _chem_comp_bond.comp_id
  _chem_comp_bond.atom_id_1
  _chem_comp_bond.atom_id_2
  _chem_comp_bond.type
  _chem_comp_bond.value_dist
  _chem_comp_bond.value_dist_esd
   SO4 S O1 coval 1.460 0.020
   SO4 S O2 coval 1.460 0.020
   SO4 S O3 coval 1.460 0.020
   SO4 S O4 coval 1.460 0.020

loop_
  _chem_comp_angle.comp_id
  _chem_comp_angle.atom_id_1
  _chem_comp_angle.atom_id_2
  _chem_comp_angle.atom_id_3
  _chem_comp_angle.value_angle
  _chem_comp_angle.value_angle_esd
   SO4 O2 S O3 109.470 3.000
   SO4 O3 S O4 109.470 3.000
   SO4 O2 S O4 109.470 3.000
   SO4 O1 S O2 109.470 3.000
   SO4 O1 S O3 109.470 3.000
   SO4 O1 S O4 109.470 3.000

loop_
  _chem_comp.id
  _chem_comp.three_letter_code
  _chem_comp.name
  _chem_comp.group
  _chem_comp.number_atoms_all
  _chem_comp.number_atoms_nh
  _chem_comp.desc_level
   SO4 . 'sulphate-(SO4)                      ' non-polymer 5 5 .

data_link_SS
loop_
  _chem_link_bond.link_id
  _chem_link_bond.atom_1_comp_id
  _chem_link_bond.atom_id_1
  _chem_link_bond.atom_2_comp_id
  _chem_link_bond.atom_id_2
  _chem_link_bond.type
  _chem_link_bond.value_dist
  _chem_link_bond.value_dist_esd
   SS 1 SG 2 SG single 2.031 0.020

loop_
  _chem_link_angle.link_id
  _chem_link_angle.atom_1_comp_id
  _chem_link_angle.atom_id_1
  _chem_link_angle.atom_2_comp_id
  _chem_link_angle.atom_id_2
  _chem_link_angle.atom_3_comp_id
  _chem_link_angle.atom_id_3
  _chem_link_angle.value_angle
  _chem_link_angle.value_angle_esd
   SS 1 CB 1 SG 2 SG 104.200 2.100
   SS 1 SG 2 SG 2 CB 104.200 2.100

loop_
  _chem_link_tor.link_id
  _chem_link_tor.id
  _chem_link_tor.atom_1_comp_id
  _chem_link_tor.atom_id_1
  _chem_link_tor.atom_2_comp_id
  _chem_link_tor.atom_id_2
  _chem_link_tor.atom_3_comp_id
  _chem_link_tor.atom_id_3
  _chem_link_tor.atom_4_comp_id
  _chem_link_tor.atom_id_4
  _chem_link_tor.value_angle
  _chem_link_tor.alt_value_angle
  _chem_link_tor.value_angle_esd
  _chem_link_tor.period
   SS ss 1 CB 1 SG 2 SG 2 CB 93.0 -86.0 10.0 1
   SS chi2_1 1 CA 1 CB 1 SG 2 SG 79.0 183.0,-73.0 20.0 1
   SS chi2_2 1 SG 2 SG 2 CB 2 CA -79.0 -183.0,73.0 20.0 1
