# Supplementary material for: Development of an ultrahigh affinity, trimeric ACE2 biologic as a universal SARS-CoV-2 antagonist
Source: Commun Biol. 2025 Oct 6;8:1428. doi: 10.1038/s42003-025-08819-w (PMC12501226; doi:10.1038/s42003-025-08819-w)
Supplement: Supplementary file 9 — Supplementary Data 6 [file 42003_2025_8819_MOESM9_ESM.cif]

data_DS3-redo_refine
_cell.volume                      147678.555
_cell.length_a                    41.475
_cell.length_b                    42.156
_cell.length_c                    84.464
_cell.angle_beta                  90.000
_cell.angle_gamma                 90.000
_cell.angle_alpha                 90.000
_space_group.name_H-M_alt         'P 21 21 21'
_space_group.name_Hall            ' P 2ac 2ab'
_space_group.IT_number            19
_space_group.crystal_system       orthorhombic
_symmetry.Int_Tables_number       19
_symmetry.space_group_name_H-M    'P 21 21 21'
_symmetry.space_group_name_Hall   ' P 2ac 2ab'
_reflns.B_iso_Wilson_estimate     22.67
_refine.ls_percent_reflns_R_free  4.84
_refine.pdbx_overall_phase_error  27.7161
_refine.solvent_model_details     'FLAT BULK SOLVENT MODEL'
_refine.pdbx_ls_cross_valid_method 'FREE R-VALUE'
_refine.pdbx_refine_id            'X-RAY DIFFRACTION'
_refine.ls_R_factor_obs           0.2050
_refine.B_iso_mean                27.30
_refine.ls_number_reflns_R_free   1180
_refine.ls_percent_reflns_obs     99.90
_refine.ls_R_factor_R_work        0.2035
_refine.pdbx_solvent_shrinkage_radii 0.9000
_refine.ls_d_res_high             1.50
_refine.ls_number_reflns_obs      24390
_refine.pdbx_ls_sigma_F           1.34
_refine.ls_number_reflns_R_work   23210
_refine.ls_d_res_low              37.72
_refine.pdbx_stereochemistry_target_values 'GeoStd + Monomer Library + CDL v1.2'
_refine.ls_R_factor_R_free        0.2329
_refine.overall_SU_ML             0.1785
_refine.pdbx_solvent_vdw_probe_radii 1.1000
_exptl.method                     'X-RAY DIFFRACTION'
loop_
  _space_group_symop.id
  _space_group_symop.operation_xyz
   1 x,y,z
   2 x+1/2,-y+1/2,-z
   3 -x,y+1/2,-z+1/2
   4 -x+1/2,-y,z+1/2

loop_
  _software.pdbx_ordinal
  _software.name
  _software.version
  _software.type
  _software.contact_author
  _software.contact_author_email
  _software.location
  _software.classification
  _software.citation_id
  _software.language
   1 phenix.refine 1.20.1_4487 program 'Paul D. Adams' pdadams@lbl.gov https://www.phenix-online.org/ refinement phenix.refine Python/C++
   2 Phenix 1.20.1_4487 program 'Paul D. Adams' pdadams@lbl.gov https://www.phenix-online.org/ refinement phenix Python/C++

loop_
  _citation.id
  _citation.title
  _citation.journal_abbrev
  _citation.journal_volume
  _citation.page_first
  _citation.page_last
  _citation.year
  _citation.journal_id_ASTM
  _citation.journal_id_ISSN
  _citation.journal_id_CSD
   phenix.refine 'Towards automated crystallographic structure refinement with phenix.refine.' 'Acta Crystallogr., Sect. D: Biol. Crystallogr.' 68 352 67 2012 ABCRE6 0907-4449 0766
   phenix 'Macromolecular structure determination using X-rays, neutrons and electrons: recent developments in Phenix' 'Acta Crystallogr., Sect. D: Biol. Crystallogr.' 75 861 877 2019 ABCRE6 0907-4449 0766

loop_
  _refine_ls_restr.pdbx_refine_id
  _refine_ls_restr.type
  _refine_ls_restr.number
  _refine_ls_restr.dev_ideal
  _refine_ls_restr.weight
  _refine_ls_restr.pdbx_restraint_function
   'X-RAY DIFFRACTION' f_bond_d 1366 0.0119 ? ?
   'X-RAY DIFFRACTION' f_angle_d 1862 1.2565 ? ?
   'X-RAY DIFFRACTION' f_chiral_restr 203 0.0746 ? ?
   'X-RAY DIFFRACTION' f_plane_restr 243 0.0169 ? ?
   'X-RAY DIFFRACTION' f_dihedral_angle_d 505 15.2753 ? ?

loop_
  _refine_ls_shell.pdbx_refine_id
  _refine_ls_shell.d_res_high
  _refine_ls_shell.d_res_low
  _refine_ls_shell.number_reflns_R_work
  _refine_ls_shell.R_factor_R_work
  _refine_ls_shell.percent_reflns_obs
  _refine_ls_shell.R_factor_R_free
  _refine_ls_shell.number_reflns_R_free
   'X-RAY DIFFRACTION' 3.00 37.72 3072 0.1768 99.78 0.1979 155
   'X-RAY DIFFRACTION' 2.38 3.00 2890 0.2228 99.90 0.2572 190
   'X-RAY DIFFRACTION' 2.08 2.38 2906 0.2134 99.97 0.2387 152
   'X-RAY DIFFRACTION' 1.89 2.08 2878 0.2126 100.00 0.2582 138
   'X-RAY DIFFRACTION' 1.75 1.89 2885 0.2410 100.00 0.2823 132
   'X-RAY DIFFRACTION' 1.65 1.75 2879 0.2323 99.90 0.2792 132
   'X-RAY DIFFRACTION' 1.57 1.65 2860 0.2404 99.90 0.2632 131
   'X-RAY DIFFRACTION' 1.50 1.57 2840 0.2734 99.73 0.3013 150

loop_
  _struct_asym.id
   A
   B
   C
   D

loop_
  _struct_conn.id
  _struct_conn.conn_type_id
  _struct_conn.ptnr1_auth_comp_id
  _struct_conn.ptnr1_auth_asym_id
  _struct_conn.ptnr1_auth_seq_id
  _struct_conn.ptnr1_auth_atom_id
  _struct_conn.ptnr1_label_comp_id
  _struct_conn.ptnr1_label_asym_id
  _struct_conn.ptnr1_label_seq_id
  _struct_conn.ptnr1_label_atom_id
  _struct_conn.ptnr1_role
  _struct_conn.ptnr2_auth_comp_id
  _struct_conn.ptnr2_auth_asym_id
  _struct_conn.ptnr2_auth_seq_id
  _struct_conn.ptnr2_auth_atom_id
  _struct_conn.ptnr2_label_comp_id
  _struct_conn.ptnr2_label_asym_id
  _struct_conn.ptnr2_label_seq_id
  _struct_conn.ptnr2_label_atom_id
  _struct_conn.ptnr2_role
  _struct_conn.details
   C00001 disulf CYS A -1 SG CYS A 2 SG . CYS B 5 SG CYS B 7 SG . 'Comput. Cryst. Newsl. (2015), 6, 13-13.'
   C00002 disulf CYS A 5 SG CYS A 8 SG . CYS C -1 SG CYS C 2 SG . 'Comput. Cryst. Newsl. (2015), 6, 13-13.'
   C00003 disulf CYS B -1 SG CYS B 1 SG . CYS C 5 SG CYS C 8 SG . 'Comput. Cryst. Newsl. (2015), 6, 13-13.'
   C00004 disulf CYS B -1 SG CYS B 1 SG . CYS C 5 SG CYS C 8 SG . 'Comput. Cryst. Newsl. (2015), 6, 13-13.'

loop_
  _atom_type.symbol
  _atom_type.scat_dispersion_real
  _atom_type.scat_dispersion_imag
  _atom_type.scat_Cromer_Mann_a1
  _atom_type.scat_Cromer_Mann_a2
  _atom_type.scat_Cromer_Mann_a3
  _atom_type.scat_Cromer_Mann_a4
  _atom_type.scat_Cromer_Mann_b1
  _atom_type.scat_Cromer_Mann_b2
  _atom_type.scat_Cromer_Mann_b3
  _atom_type.scat_Cromer_Mann_b4
  _atom_type.scat_Cromer_Mann_c
  _atom_type.scat_source
  _atom_type.scat_dispersion_source
   H . . 0.51345 0.48472 . . 24.73122 6.32584 . . 0.0 
;
2-Gaussian fit: Grosse-Kunstleve RW, Sauter NK, Adams PD:
Newsletter of the IUCr Commission on Crystallographic Computing 2004, 3, 22-31.
;
 .
   C . . 3.54356 2.42580 . . 25.62398 1.50364 . . 0.0 
;
2-Gaussian fit: Grosse-Kunstleve RW, Sauter NK, Adams PD:
Newsletter of the IUCr Commission on Crystallographic Computing 2004, 3, 22-31.
;
 .
   S . . 9.55732 6.39887 . . 1.23737 29.19336 . . 0.0 
;
2-Gaussian fit: Grosse-Kunstleve RW, Sauter NK, Adams PD:
Newsletter of the IUCr Commission on Crystallographic Computing 2004, 3, 22-31.
;
 .
   O . . 4.49882 3.47563 . . 15.80542 1.70748 . . 0.0 
;
2-Gaussian fit: Grosse-Kunstleve RW, Sauter NK, Adams PD:
Newsletter of the IUCr Commission on Crystallographic Computing 2004, 3, 22-31.
;
 .
   N . . 4.01032 2.96436 . . 19.97189 1.75589 . . 0.0 
;
2-Gaussian fit: Grosse-Kunstleve RW, Sauter NK, Adams PD:
Newsletter of the IUCr Commission on Crystallographic Computing 2004, 3, 22-31.
;
 .

loop_
  _chem_comp.id
   ALA
   ARG
   ASN
   CYS
   GLN
   GLU
   GLY
   HIS
   HOH
   ILE
   LEU
   LYS
   MET
   PHE
   PRO
   SER
   THR
   TRP
   TYR
   VAL

loop_
  _atom_site.group_PDB
  _atom_site.id
  _atom_site.label_atom_id
  _atom_site.label_alt_id
  _atom_site.label_comp_id
  _atom_site.auth_asym_id
  _atom_site.auth_seq_id
  _atom_site.pdbx_PDB_ins_code
  _atom_site.Cartn_x
  _atom_site.Cartn_y
  _atom_site.Cartn_z
  _atom_site.occupancy
  _atom_site.B_iso_or_equiv
  _atom_site.type_symbol
  _atom_site.pdbx_formal_charge
  _atom_site.label_asym_id
  _atom_site.label_entity_id
  _atom_site.label_seq_id
  _atom_site.pdbx_PDB_model_num
   ATOM 1 N . GLY A -2 ? -15.92800 -18.86900 14.94400 1.000 38.51047 N ? A ? 1 1
   ATOM 2 CA . GLY A -2 ? -16.17600 -19.01100 13.48200 1.000 38.90185 C ? A ? 1 1
   ATOM 3 C . GLY A -2 ? -17.18300 -18.05900 12.86600 1.000 44.32548 C ? A ? 1 1
   ATOM 4 O . GLY A -2 ? -18.32500 -18.45900 12.60600 1.000 50.31084 O ? A ? 1 1
   ATOM 5 H1 . GLY A -2 ? -15.32500 -19.47000 15.20200 1.000 46.18246 H ? A ? 1 1
   ATOM 6 H2 . GLY A -2 ? -15.62300 -18.05100 15.11500 1.000 46.18246 H ? A ? 1 1
   ATOM 7 H3 . GLY A -2 ? -16.68800 -19.00100 15.38800 1.000 46.18246 H ? A ? 1 1
   ATOM 8 HA2 . GLY A -2 ? -15.33600 -18.89900 13.01000 1.000 46.65211 H ? A ? 1 1
   ATOM 9 HA3 . GLY A -2 ? -16.49000 -19.91300 13.32200 1.000 46.65211 H ? A ? 1 1
   ATOM 10 N . CYS A -1 ? -16.78800 -16.80700 12.60900 1.000 48.29409 N ? A ? 2 1
   ATOM 11 C . CYS A -1 ? -16.92000 -15.03700 10.92000 1.000 37.07397 C ? A ? 2 1
   ATOM 12 O . CYS A -1 ? -15.71200 -15.20200 10.71300 1.000 38.93291 O ? A ? 2 1
   ATOM 13 HA . CYS A -1 ? -18.38800 -16.32500 11.52100 1.000 46.04027 H ? A ? 2 1
   ATOM 14 CA A CYS A -1 ? -17.67400 -15.84000 11.97200 0.410 37.80023 C ? A ? 2 1
   ATOM 15 CB A CYS A -1 ? -18.31000 -14.88900 12.99600 0.410 32.36656 C ? A ? 2 1
   ATOM 16 SG A CYS A -1 ? -19.27900 -13.52900 12.23900 0.410 43.62078 S ? A ? 2 1
   ATOM 17 H A CYS A -1 ? -16.00800 -16.49700 12.79600 0.410 57.92280 H ? A ? 2 1
   ATOM 18 HB2 A CYS A -1 ? -18.91900 -15.39600 13.53600 0.410 38.80976 H ? A ? 2 1
   ATOM 19 HB3 A CYS A -1 ? -17.61400 -14.49800 13.54800 0.410 38.80976 H ? A ? 2 1
   ATOM 20 HG A CYS A -1 ? -18.52900 -12.60600 12.08300 0.410 52.31483 H ? A ? 2 1
   ATOM 21 CA B CYS A -1 ? -17.68100 -15.84900 11.97500 0.590 38.39198 C ? A ? 2 1
   ATOM 22 CB B CYS A -1 ? -18.34800 -14.92900 13.01400 0.590 32.35563 C ? A ? 2 1
   ATOM 23 SG B CYS A -1 ? -17.29000 -14.02500 14.15100 0.590 43.09783 S ? A ? 2 1
   ATOM 24 H B CYS A -1 ? -16.00900 -16.49400 12.79400 0.590 57.92280 H ? A ? 2 1
   ATOM 25 HB2 B CYS A -1 ? -18.85600 -14.26200 12.52700 0.590 38.79665 H ? A ? 2 1
   ATOM 26 HB3 B CYS A -1 ? -18.95800 -15.46000 13.52500 0.590 38.79665 H ? A ? 2 1
   ATOM 27 N . SER A 0 ? -17.65700 -14.15900 10.23800 1.000 40.20543 N ? A ? 3 1
   ATOM 28 CA . SER A 0 ? -17.09900 -13.18800 9.29800 1.000 35.24450 C ? A ? 3 1
   ATOM 29 C . SER A 0 ? -17.80800 -11.86100 9.52100 1.000 36.87236 C ? A ? 3 1
   ATOM 30 O . SER A 0 ? -18.96200 -11.82900 9.94800 1.000 39.08647 O ? A ? 3 1
   ATOM 31 CB . SER A 0 ? -17.25200 -13.62000 7.83000 1.000 36.87883 C ? A ? 3 1
   ATOM 32 OG . SER A 0 ? -16.50400 -14.79200 7.56800 1.000 50.78953 O ? A ? 3 1
   ATOM 33 H . SER A 0 ? -18.51300 -14.10700 10.30700 1.000 48.21641 H ? A ? 3 1
   ATOM 34 HA . SER A 0 ? -16.15500 -13.06500 9.48400 1.000 42.26330 H ? A ? 3 1
   ATOM 35 HB2 . SER A 0 ? -18.18800 -13.79600 7.64800 1.000 44.22449 H ? A ? 3 1
   ATOM 36 HB3 . SER A 0 ? -16.93100 -12.90700 7.25600 1.000 44.22449 H ? A ? 3 1
   ATOM 37 HG . SER A 0 ? -16.59600 -15.01800 6.76400 1.000 60.91733 H ? A ? 3 1
   ATOM 38 N . SER A 1 ? -17.09800 -10.76600 9.25900 1.000 24.03818 N ? A ? 4 1
   ATOM 39 CA . SER A 1 ? -17.72600 -9.45800 9.36600 1.000 22.31736 C ? A ? 4 1
   ATOM 40 C . SER A 1 ? -17.40400 -8.66200 8.11000 1.000 21.84980 C ? A ? 4 1
   ATOM 41 O . SER A 1 ? -17.45300 -9.21300 7.01700 1.000 24.28197 O ? A ? 4 1
   ATOM 42 CB . SER A 1 ? -17.29500 -8.73300 10.64300 1.000 32.77494 C ? A ? 4 1
   ATOM 43 OG . SER A 1 ? -15.91400 -8.46500 10.62200 1.000 26.24280 O ? A ? 4 1
   ATOM 44 H . SER A 1 ? -16.27100 -10.75400 9.02300 1.000 28.81570 H ? A ? 4 1
   ATOM 45 HA . SER A 1 ? -18.68800 -9.57200 9.40200 1.000 26.75073 H ? A ? 4 1
   ATOM 46 HB2 . SER A 1 ? -17.77200 -7.89300 10.70600 1.000 39.29982 H ? A ? 4 1
   ATOM 47 HB3 . SER A 1 ? -17.50000 -9.29100 11.40900 1.000 39.29982 H ? A ? 4 1
   ATOM 48 HG . SER A 1 ? -15.68800 -8.06700 11.32600 1.000 31.46125 H ? A ? 4 1
   ATOM 49 N . GLY A 2 ? -17.07000 -7.38700 8.24200 1.000 19.55382 N ? A ? 5 1
   ATOM 50 CA . GLY A 2 ? -16.97400 -6.51800 7.08500 1.000 20.48641 C ? A ? 5 1
   ATOM 51 C . GLY A 2 ? -16.98700 -5.07500 7.54300 1.000 19.16638 C ? A ? 5 1
   ATOM 52 O . GLY A 2 ? -16.79300 -4.78900 8.72400 1.000 19.13381 O ? A ? 5 1
   ATOM 53 H . GLY A 2 ? -16.89200 -6.99700 8.98700 1.000 23.43448 H ? A ? 5 1
   ATOM 54 HA2 . GLY A 2 ? -16.14900 -6.69100 6.60600 1.000 24.55358 H ? A ? 5 1
   ATOM 55 HA3 . GLY A 2 ? -17.72400 -6.67000 6.49000 1.000 24.55358 H ? A ? 5 1
   ATOM 56 N . VAL A 3 ? -17.23900 -4.17900 6.59700 1.000 17.15017 N ? A ? 6 1
   ATOM 57 CA . VAL A 3 ? -17.22100 -2.74000 6.82400 1.000 18.09495 C ? A ? 6 1
   ATOM 58 C . VAL A 3 ? -18.50700 -2.14700 6.29900 1.000 17.91591 C ? A ? 6 1
   ATOM 59 O . VAL A 3 ? -18.86000 -2.35700 5.13400 1.000 17.84473 O ? A ? 6 1
   ATOM 60 CB . VAL A 3 ? -16.02500 -2.05600 6.13200 1.000 15.85767 C ? A ? 6 1
   ATOM 61 CG1 . VAL A 3 ? -15.95200 -0.59900 6.59700 1.000 17.17493 C ? A ? 6 1
   ATOM 62 CG2 . VAL A 3 ? -14.69000 -2.77800 6.44100 1.000 19.09151 C ? A ? 6 1
   ATOM 63 H . VAL A 3 ? -17.43000 -4.38900 5.78500 1.000 20.55010 H ? A ? 6 1
   ATOM 64 HA . VAL A 3 ? -17.16700 -2.56200 7.77600 1.000 21.68383 H ? A ? 6 1
   ATOM 65 HB . VAL A 3 ? -16.16200 -2.06400 5.17200 1.000 18.99910 H ? A ? 6 1
   ATOM 66 HG11 . VAL A 3 ? -15.12800 -0.20600 6.26900 1.000 20.57981 H ? A ? 6 1
   ATOM 67 HG12 . VAL A 3 ? -16.71300 -0.11300 6.24200 1.000 20.57981 H ? A ? 6 1
   ATOM 68 HG13 . VAL A 3 ? -15.96600 -0.57600 7.56700 1.000 20.57981 H ? A ? 6 1
   ATOM 69 HG21 . VAL A 3 ? -13.96200 -2.27800 6.04000 1.000 22.87970 H ? A ? 6 1
   ATOM 70 HG22 . VAL A 3 ? -14.57100 -2.82300 7.40200 1.000 22.87970 H ? A ? 6 1
   ATOM 71 HG23 . VAL A 3 ? -14.72100 -3.67300 6.06900 1.000 22.87970 H ? A ? 6 1
   ATOM 72 N . ARG A 4 ? -19.20500 -1.41500 7.15100 1.000 17.33926 N ? A ? 7 1
   ATOM 73 CA . ARG A 4 ? -20.42300 -0.69800 6.78600 1.000 16.80221 C ? A ? 7 1
   ATOM 74 C . ARG A 4 ? -20.18700 0.79500 6.85600 1.000 17.14277 C ? A ? 7 1
   ATOM 75 O . ARG A 4 ? -19.36600 1.24600 7.64900 1.000 19.11049 O ? A ? 7 1
   ATOM 76 CB . ARG A 4 ? -21.58200 -1.02800 7.70700 1.000 19.22693 C ? A ? 7 1
   ATOM 77 CG . ARG A 4 ? -21.89200 -2.44000 7.93700 1.000 33.60385 C ? A ? 7 1
   ATOM 78 CD . ARG A 4 ? -23.01200 -2.87400 7.00800 1.000 33.03664 C ? A ? 7 1
   ATOM 79 NE . ARG A 4 ? -24.07200 -1.87300 6.93800 1.000 34.57620 N ? A ? 7 1
   ATOM 80 CZ . ARG A 4 ? -25.25500 -1.98600 7.51900 1.000 33.42539 C ? A ? 7 1
   ATOM 81 NH1 . ARG A 4 ? -25.51300 -2.96800 8.35900 1.000 33.13594 N ? A ? 7 1
   ATOM 82 NH2 . ARG A 4 ? -26.19400 -1.07000 7.26800 1.000 40.49695 N ? A ? 7 1
   ATOM 83 H . ARG A 4 ? -18.98800 -1.31300 7.97700 1.000 20.77701 H ? A ? 7 1
   ATOM 84 HA . ARG A 4 ? -20.67700 -0.92700 5.87800 1.000 20.13254 H ? A ? 7 1
   ATOM 85 HB2 . ARG A 4 ? -21.35700 -0.66500 8.57800 1.000 23.04221 H ? A ? 7 1
   ATOM 86 HB3 . ARG A 4 ? -22.35400 -0.55300 7.37900 1.000 23.04221 H ? A ? 7 1
   ATOM 87 HG2 . ARG A 4 ? -21.11100 -2.98400 7.75300 1.000 40.29451 H ? A ? 7 1
   ATOM 88 HG3 . ARG A 4 ? -22.18500 -2.56300 8.85300 1.000 40.29451 H ? A ? 7 1
   ATOM 89 HD2 . ARG A 4 ? -22.65100 -2.98500 6.11500 1.000 39.61386 H ? A ? 7 1
   ATOM 90 HD3 . ARG A 4 ? -23.38100 -3.71400 7.31800 1.000 39.61386 H ? A ? 7 1
   ATOM 91 HE . ARG A 4 ? -23.98800 -1.25700 6.34400 1.000 41.46133 H ? A ? 7 1
   ATOM 92 HH11 . ARG A 4 ? -24.91900 -3.56500 8.53000 1.000 39.73303 H ? A ? 7 1
   ATOM 93 HH12 . ARG A 4 ? -26.28700 -3.01800 8.73100 1.000 39.73303 H ? A ? 7 1
   ATOM 94 HH21 . ARG A 4 ? -26.02900 -0.42200 6.72700 1.000 48.56623 H ? A ? 7 1
   ATOM 95 HH22 . ARG A 4 ? -26.96300 -1.12600 7.64900 1.000 48.56623 H ? A ? 7 1
   ATOM 96 N . CYS A 5 ? -20.92800 1.56600 6.11900 1.000 17.60948 N ? A ? 8 1
   ATOM 97 C . CYS A 5 ? -21.96700 3.73100 6.10100 1.000 17.86828 C ? A ? 8 1
   ATOM 98 O . CYS A 5 ? -23.02500 3.22300 5.69200 1.000 19.92844 O ? A ? 8 1
   ATOM 99 H . CYS A 5 ? -21.61800 1.29300 5.68400 0.658 21.10127 H ? A ? 8 1
   ATOM 100 HA . CYS A 5 ? -20.02700 3.28500 6.62700 0.395 23.00953 H ? A ? 8 1
   ATOM 101 HG . CYS A 5 ? -19.27800 2.14100 2.71600 0.411 48.37492 H ? A ? 8 1
   ATOM 102 CA B CYS A 5 ? -20.66000 2.98600 5.98700 0.542 19.13514 C ? A ? 8 1
   ATOM 103 CB B CYS A 5 ? -20.02300 3.41900 4.67700 0.542 18.10499 C ? A ? 8 1
   ATOM 104 SG B CYS A 5 ? -20.33600 2.36300 3.26000 0.542 19.92492 S ? A ? 8 1
   ATOM 105 HB2 B CYS A 5 ? -20.35300 4.30400 4.45600 0.542 21.69588 H ? A ? 8 1
   ATOM 106 HB3 B CYS A 5 ? -19.06200 3.45600 4.80300 0.542 21.69588 H ? A ? 8 1
   ATOM 107 CA C CYS A 5 ? -20.65700 2.96700 5.93100 0.458 19.19970 C ? A ? 8 1
   ATOM 108 CB C CYS A 5 ? -20.26900 3.19700 4.49400 0.458 23.16974 C ? A ? 8 1
   ATOM 109 SG C CYS A 5 ? -18.78800 2.35000 3.79200 0.458 40.33752 S ? A ? 8 1
   ATOM 110 HB2 C CYS A 5 ? -21.00600 2.75300 4.09500 0.458 27.77358 H ? A ? 8 1
   ATOM 111 HB3 C CYS A 5 ? -20.25500 4.14300 4.27800 0.458 27.77358 H ? A ? 8 1
   ATOM 112 N . TRP A 6 ? -21.91000 4.97300 6.58200 1.000 16.95513 N ? A ? 9 1
   ATOM 113 CA . TRP A 6 ? -23.05300 5.88500 6.67400 1.000 14.75498 C ? A ? 9 1
   ATOM 114 C . TRP A 6 ? -22.53300 7.29500 6.41800 1.000 18.90608 C ? A ? 9 1
   ATOM 115 O . TRP A 6 ? -21.37700 7.61900 6.68700 1.000 18.33947 O ? A ? 9 1
   ATOM 116 CB . TRP A 6 ? -23.75500 5.89800 8.00300 1.000 18.81000 C ? A ? 9 1
   ATOM 117 CG . TRP A 6 ? -24.54800 4.71700 8.30700 1.000 18.71005 C ? A ? 9 1
   ATOM 118 CD1 . TRP A 6 ? -25.89400 4.59100 8.17100 1.000 20.51135 C ? A ? 9 1
   ATOM 119 CD2 . TRP A 6 ? -24.07100 3.46100 8.82400 1.000 17.73148 C ? A ? 9 1
   ATOM 120 NE1 . TRP A 6 ? -26.30000 3.36300 8.60900 1.000 19.52547 N ? A ? 9 1
   ATOM 121 CE2 . TRP A 6 ? -25.20300 2.62900 8.95700 1.000 22.37532 C ? A ? 9 1
   ATOM 122 CE3 . TRP A 6 ? -22.80500 2.95000 9.15100 1.000 21.52923 C ? A ? 9 1
   ATOM 123 CZ2 . TRP A 6 ? -25.11400 1.32400 9.45000 1.000 27.97251 C ? A ? 9 1
   ATOM 124 CZ3 . TRP A 6 ? -22.72300 1.64200 9.61500 1.000 23.33293 C ? A ? 9 1
   ATOM 125 CH2 . TRP A 6 ? -23.87700 0.85100 9.74800 1.000 24.24397 C ? A ? 9 1
   ATOM 126 H . TRP A 6 ? -21.18300 5.32600 6.87500 1.000 20.31604 H ? A ? 9 1
   ATOM 127 HA . TRP A 6 ? -23.70000 5.66500 5.98600 1.000 17.67586 H ? A ? 9 1
   ATOM 128 HB2 . TRP A 6 ? -23.08800 5.98700 8.70100 1.000 22.54189 H ? A ? 9 1
   ATOM 129 HB3 . TRP A 6 ? -24.35200 6.66200 8.02700 1.000 22.54189 H ? A ? 9 1
   ATOM 130 HD1 . TRP A 6 ? -26.46400 5.26900 7.88800 1.000 24.58351 H ? A ? 9 1
   ATOM 131 HE1 . TRP A 6 ? -27.10900 3.07100 8.59000 1.000 23.40046 H ? A ? 9 1
   ATOM 132 HE3 . TRP A 6 ? -22.04000 3.47000 9.05300 1.000 25.80497 H ? A ? 9 1
   ATOM 133 HZ2 . TRP A 6 ? -25.87000 0.78900 9.53900 1.000 33.53691 H ? A ? 9 1
   ATOM 134 HZ3 . TRP A 6 ? -21.89400 1.28600 9.84100 1.000 27.96941 H ? A ? 9 1
   ATOM 135 HH2 . TRP A 6 ? -23.79300 -0.01700 10.07200 1.000 29.06266 H ? A ? 9 1
   ATOM 136 N . ALA A 7 ? -23.38900 8.15900 5.88300 1.000 18.55807 N ? A ? 10 1
   ATOM 137 CA . ALA A 7 ? -22.99800 9.54300 5.67100 1.000 18.98264 C ? A ? 10 1
   ATOM 138 C . ALA A 7 ? -22.96800 10.29900 6.98100 1.000 16.70651 C ? A ? 10 1
   ATOM 139 O . ALA A 7 ? -22.10300 11.15800 7.16800 1.000 18.51047 O ? A ? 10 1
   ATOM 140 CB . ALA A 7 ? -23.93500 10.23700 4.68200 1.000 23.56889 C ? A ? 10 1
   ATOM 141 H . ALA A 7 ? -24.19100 7.97100 5.63800 1.000 22.23957 H ? A ? 10 1
   ATOM 142 HA . ALA A 7 ? -22.10300 9.56300 5.29800 1.000 22.74906 H ? A ? 10 1
   ATOM 143 HB1 . ALA A 7 ? -23.64500 11.15500 4.56500 1.000 28.25256 H ? A ? 10 1
   ATOM 144 HB2 . ALA A 7 ? -23.90100 9.76800 3.83400 1.000 28.25256 H ? A ? 10 1
   ATOM 145 HB3 . ALA A 7 ? -24.83800 10.21700 5.03600 1.000 28.25256 H ? A ? 10 1
   ATOM 146 N . THR A 8 ? -23.92300 10.04300 7.87700 1.000 17.62120 N ? A ? 11 1
   ATOM 147 CA . THR A 8 ? -24.04900 10.81400 9.10200 1.000 18.44941 C ? A ? 11 1
   ATOM 148 C . THR A 8 ? -24.06400 9.89600 10.30200 1.000 19.85489 C ? A ? 11 1
   ATOM 149 O . THR A 8 ? -24.47900 8.73600 10.22400 1.000 16.35510 O ? A ? 11 1
   ATOM 150 CB . THR A 8 ? -25.34100 11.68200 9.11700 1.000 22.39640 C ? A ? 11 1
   ATOM 151 OG1 . THR A 8 ? -26.49700 10.83800 9.19900 1.000 23.95007 O ? A ? 11 1
   ATOM 152 CG2 . THR A 8 ? -25.44100 12.53400 7.86400 1.000 26.18084 C ? A ? 11 1
   ATOM 153 H . THR A 8 ? -24.51200 9.42200 7.79300 1.000 21.11533 H ? A ? 11 1
   ATOM 154 HA . THR A 8 ? -23.28800 11.40800 9.19000 1.000 22.10918 H ? A ? 11 1
   ATOM 155 HB . THR A 8 ? -25.32100 12.27300 9.88600 1.000 26.84558 H ? A ? 11 1
   ATOM 156 HG1 . THR A 8 ? -26.52300 10.32100 8.53700 1.000 28.70998 H ? A ? 11 1
   ATOM 157 HG21 . THR A 8 ? -26.22000 13.11000 7.91600 1.000 31.38690 H ? A ? 11 1
   ATOM 158 HG22 . THR A 8 ? -24.64800 13.08500 7.77400 1.000 31.38690 H ? A ? 11 1
   ATOM 159 HG23 . THR A 8 ? -25.52100 11.96600 7.08200 1.000 31.38690 H ? A ? 11 1
   ATOM 160 N . ARG A 9 ? -23.63700 10.45400 11.43800 1.000 20.18482 N ? A ? 12 1
   ATOM 161 CA . ARG A 9 ? -23.67900 9.72900 12.70000 1.000 18.72550 C ? A ? 12 1
   ATOM 162 C . ARG A 9 ? -25.10800 9.40200 13.12400 1.000 20.07006 C ? A ? 12 1
   ATOM 163 O . ARG A 9 ? -25.37900 8.30100 13.60200 1.000 19.75880 O ? A ? 12 1
   ATOM 164 CB . ARG A 9 ? -22.96600 10.53100 13.78600 1.000 22.32621 C ? A ? 12 1
   ATOM 165 CG . ARG A 9 ? -22.54400 9.67800 14.96800 1.000 27.86321 C ? A ? 12 1
   ATOM 166 CD . ARG A 9 ? -22.09900 10.46200 16.21400 1.000 31.56487 C ? A ? 12 1
   ATOM 167 NE . ARG A 9 ? -23.22500 10.70000 17.11100 1.000 41.58321 N ? A ? 12 1
   ATOM 168 CZ . ARG A 9 ? -23.09400 10.98600 18.40100 1.000 27.82098 C ? A ? 12 1
   ATOM 169 NH1 . ARG A 9 ? -21.93400 10.85300 19.02700 1.000 27.55665 N ? A ? 12 1
   ATOM 170 NH2 . ARG A 9 ? -24.16700 11.37700 19.08700 1.000 39.91079 N ? A ? 12 1
   ATOM 171 H . ARG A 9 ? -23.31900 11.25100 11.50000 1.000 24.19168 H ? A ? 12 1
   ATOM 172 HA . ARG A 9 ? -23.20400 8.89000 12.59300 1.000 22.44049 H ? A ? 12 1
   ATOM 173 HB2 . ARG A 9 ? -22.16900 10.93500 13.40800 1.000 26.76134 H ? A ? 12 1
   ATOM 174 HB3 . ARG A 9 ? -23.56400 11.22100 14.11300 1.000 26.76134 H ? A ? 12 1
   ATOM 175 HG2 . ARG A 9 ? -23.29200 9.11800 15.22800 1.000 33.40575 H ? A ? 12 1
   ATOM 176 HG3 . ARG A 9 ? -21.80000 9.11900 14.69400 1.000 33.40575 H ? A ? 12 1
   ATOM 177 HD2 . ARG A 9 ? -21.42800 9.94700 16.68700 1.000 37.84774 H ? A ? 12 1
   ATOM 178 HD3 . ARG A 9 ? -21.73700 11.32000 15.94200 1.000 37.84774 H ? A ? 12 1
   ATOM 179 HE . ARG A 9 ? -24.02000 10.65200 16.78500 1.000 49.86974 H ? A ? 12 1
   ATOM 180 HH11 . ARG A 9 ? -21.23300 10.60400 18.59600 1.000 33.03787 H ? A ? 12 1
   ATOM 181 HH12 . ARG A 9 ? -21.87700 11.03500 19.86600 1.000 33.03787 H ? A ? 12 1
   ATOM 182 HH21 . ARG A 9 ? -24.92600 11.45300 18.69000 1.000 47.86284 H ? A ? 12 1
   ATOM 183 HH22 . ARG A 9 ? -24.10400 11.54800 19.92600 1.000 47.86284 H ? A ? 12 1
   ATOM 184 N . GLN A 10 ? -26.04600 10.31100 12.88400 1.000 19.55687 N ? A ? 13 1
   ATOM 185 CA . GLN A 10 ? -27.43000 10.06800 13.31200 1.000 17.87683 C ? A ? 13 1
   ATOM 186 C . GLN A 10 ? -28.05400 8.90500 12.55100 1.000 20.46589 C ? A ? 13 1
   ATOM 187 O . GLN A 10 ? -28.75800 8.06600 13.12500 1.000 20.83528 O ? A ? 13 1
   ATOM 188 CB . GLN A 10 ? -28.26700 11.32500 13.09200 1.000 18.14437 C ? A ? 13 1
   ATOM 189 CG . GLN A 10 ? -29.74400 11.15200 13.13900 1.000 28.84163 C ? A ? 13 1
   ATOM 190 CD . GLN A 10 ? -30.41200 12.41700 13.60600 1.000 34.52266 C ? A ? 13 1
   ATOM 191 OE1 . GLN A 10 ? -29.81500 13.50000 13.51500 1.000 36.67725 O ? A ? 13 1
   ATOM 192 NE2 . GLN A 10 ? -31.67500 12.31900 13.98200 1.000 27.93629 N ? A ? 13 1
   ATOM 193 H . GLN A 10 ? -25.91800 11.06200 12.48500 1.000 23.43814 H ? A ? 13 1
   ATOM 194 HA . GLN A 10 ? -27.44100 9.85500 14.25800 1.000 21.42209 H ? A ? 13 1
   ATOM 195 HB2 . GLN A 10 ? -28.02700 11.96700 13.77800 1.000 21.74313 H ? A ? 13 1
   ATOM 196 HB3 . GLN A 10 ? -28.04700 11.68900 12.22000 1.000 21.74313 H ? A ? 13 1
   ATOM 197 HG2 . GLN A 10 ? -30.06900 10.94000 12.25500 1.000 34.57985 H ? A ? 13 1
   ATOM 198 HG3 . GLN A 10 ? -29.96700 10.44200 13.76100 1.000 34.57985 H ? A ? 13 1
   ATOM 199 HE21 . GLN A 10 ? -32.05600 11.54900 14.01000 1.000 33.49344 H ? A ? 13 1
   ATOM 200 HE22 . GLN A 10 ? -32.10000 13.01800 14.24700 1.000 33.49344 H ? A ? 13 1
   ATOM 201 N . ALA A 11 ? -27.78500 8.82900 11.24900 1.000 21.34700 N ? A ? 14 1
   ATOM 202 CA . ALA A 11 ? -28.27700 7.70700 10.45800 1.000 17.75539 C ? A ? 14 1
   ATOM 203 C . ALA A 11 ? -27.64000 6.40300 10.92500 1.000 18.74319 C ? A ? 14 1
   ATOM 204 O . ALA A 11 ? -28.32500 5.38300 11.05600 1.000 20.64593 O ? A ? 14 1
   ATOM 205 CB . ALA A 11 ? -27.98800 7.94500 8.97700 1.000 22.44808 C ? A ? 14 1
   ATOM 206 H . ALA A 11 ? -27.32600 9.40600 10.80600 1.000 25.58629 H ? A ? 14 1
   ATOM 207 HA . ALA A 11 ? -29.23700 7.63300 10.57200 1.000 21.27636 H ? A ? 14 1
   ATOM 208 HB1 . ALA A 11 ? -28.32100 7.19100 8.46600 1.000 26.90759 H ? A ? 14 1
   ATOM 209 HB2 . ALA A 11 ? -28.43400 8.75900 8.69600 1.000 26.90759 H ? A ? 14 1
   ATOM 210 HB3 . ALA A 11 ? -27.03000 8.03200 8.85300 1.000 26.90759 H ? A ? 14 1
   ATOM 211 N . MET A 12 ? -26.33200 6.42100 11.22000 1.000 16.70449 N ? A ? 15 1
   ATOM 212 CA . MET A 12 ? -25.66100 5.23300 11.72000 1.000 16.65629 C ? A ? 15 1
   ATOM 213 C . MET A 12 ? -26.30800 4.75300 13.00600 1.000 16.55395 C ? A ? 15 1
   ATOM 214 O . MET A 12 ? -26.56500 3.55900 13.18500 1.000 15.42661 O ? A ? 15 1
   ATOM 215 CB . MET A 12 ? -24.17500 5.53600 11.97100 1.000 16.91423 C ? A ? 15 1
   ATOM 216 CG . MET A 12 ? -23.40200 4.26700 12.33200 1.000 18.98194 C ? A ? 15 1
   ATOM 217 SD . MET A 12 ? -23.28000 3.98900 14.11800 1.000 22.24024 S ? A ? 15 1
   ATOM 218 CE . MET A 12 ? -22.18500 5.33700 14.54800 1.000 22.42382 C ? A ? 15 1
   ATOM 219 H . MET A 12 ? -25.82200 7.10800 11.13700 1.000 20.01528 H ? A ? 15 1
   ATOM 220 HA . MET A 12 ? -25.71900 4.53100 11.05300 1.000 19.95743 H ? A ? 15 1
   ATOM 221 HB2 . MET A 12 ? -23.78400 5.91200 11.16600 1.000 20.26696 H ? A ? 15 1
   ATOM 222 HB3 . MET A 12 ? -24.09700 6.16300 12.70600 1.000 20.26696 H ? A ? 15 1
   ATOM 223 HG2 . MET A 12 ? -23.85200 3.50200 11.94100 1.000 22.74822 H ? A ? 15 1
   ATOM 224 HG3 . MET A 12 ? -22.50100 4.33700 11.97900 1.000 22.74822 H ? A ? 15 1
   ATOM 225 HE1 . MET A 12 ? -21.40600 5.30600 13.97100 1.000 26.87848 H ? A ? 15 1
   ATOM 226 HE2 . MET A 12 ? -21.91400 5.24000 15.47400 1.000 26.87848 H ? A ? 15 1
   ATOM 227 HE3 . MET A 12 ? -22.65300 6.17800 14.42700 1.000 26.87848 H ? A ? 15 1
   ATOM 228 N . LEU A 13 ? -26.54600 5.66700 13.95100 1.000 16.46944 N ? A ? 16 1
   ATOM 229 CA . LEU A 13 ? -27.03500 5.21100 15.24700 1.000 17.22537 C ? A ? 16 1
   ATOM 230 C . LEU A 13 ? -28.44500 4.66300 15.12500 1.000 20.18717 C ? A ? 16 1
   ATOM 231 O . LEU A 13 ? -28.82800 3.78200 15.90600 1.000 20.77787 O ? A ? 16 1
   ATOM 232 CB . LEU A 13 ? -26.95700 6.33400 16.28500 1.000 21.67661 C ? A ? 16 1
   ATOM 233 CG . LEU A 13 ? -25.59600 6.69600 16.87200 1.000 21.80571 C ? A ? 16 1
   ATOM 234 CD1 . LEU A 13 ? -25.64700 7.91800 17.71500 1.000 25.08037 C ? A ? 16 1
   ATOM 235 CD2 . LEU A 13 ? -25.05000 5.52300 17.63200 1.000 21.52097 C ? A ? 16 1
   ATOM 236 H . LEU A 13 ? -26.43800 6.51600 13.87100 1.000 19.73322 H ? A ? 16 1
   ATOM 237 HA . LEU A 13 ? -26.46800 4.48600 15.55200 1.000 20.64034 H ? A ? 16 1
   ATOM 238 HB2 . LEU A 13 ? -27.30800 7.14000 15.87500 1.000 25.98182 H ? A ? 16 1
   ATOM 239 HB3 . LEU A 13 ? -27.52700 6.08800 17.03000 1.000 25.98182 H ? A ? 16 1
   ATOM 240 HG . LEU A 13 ? -24.98600 6.87600 16.14000 1.000 26.13674 H ? A ? 16 1
   ATOM 241 HD11 . LEU A 13 ? -24.75800 8.10300 18.05700 1.000 30.06633 H ? A ? 16 1
   ATOM 242 HD12 . LEU A 13 ? -25.95500 8.66200 17.17400 1.000 30.06633 H ? A ? 16 1
   ATOM 243 HD13 . LEU A 13 ? -26.26000 7.76800 18.45100 1.000 30.06633 H ? A ? 16 1
   ATOM 244 HD21 . LEU A 13 ? -24.27300 5.80900 18.13700 1.000 25.79506 H ? A ? 16 1
   ATOM 245 HD22 . LEU A 13 ? -25.73400 5.19200 18.23500 1.000 25.79506 H ? A ? 16 1
   ATOM 246 HD23 . LEU A 13 ? -24.79800 4.82800 17.00400 1.000 25.79506 H ? A ? 16 1
   ATOM 247 N . GLY A 14 ? -29.20600 5.14700 14.14200 1.000 19.15983 N ? A ? 17 1
   ATOM 248 CA . GLY A 14 ? -30.53400 4.58900 13.88000 1.000 22.90951 C ? A ? 17 1
   ATOM 249 C . GLY A 14 ? -30.51700 3.15200 13.42000 1.000 25.41389 C ? A ? 17 1
   ATOM 250 O . GLY A 14 ? -31.52400 2.45000 13.55700 1.000 26.77570 O ? A ? 17 1
   ATOM 251 H . GLY A 14 ? -28.98100 5.79100 13.61800 1.000 22.96168 H ? A ? 17 1
   ATOM 252 HA2 . GLY A 14 ? -31.06500 4.64000 14.69000 1.000 27.46130 H ? A ? 17 1
   ATOM 253 HA3 . GLY A 14 ? -30.97200 5.12000 13.19600 1.000 27.46130 H ? A ? 17 1
   ATOM 254 N . GLN A 15 ? -29.39100 2.69500 12.89100 1.000 20.07498 N ? A ? 18 1
   ATOM 255 CA . GLN A 15 ? -29.25100 1.35300 12.34900 1.000 19.73986 C ? A ? 18 1
   ATOM 256 C . GLN A 15 ? -28.29600 0.44900 13.10900 1.000 17.45104 C ? A ? 18 1
   ATOM 257 O . GLN A 15 ? -28.20300 -0.73000 12.78300 1.000 21.78704 O ? A ? 18 1
   ATOM 258 CB . GLN A 15 ? -28.78300 1.43100 10.89400 1.000 21.25809 C ? A ? 18 1
   ATOM 259 CG . GLN A 15 ? -29.80000 1.96500 9.95700 1.000 30.81640 C ? A ? 18 1
   ATOM 260 CD . GLN A 15 ? -29.57100 1.43300 8.57100 1.000 35.50283 C ? A ? 18 1
   ATOM 261 OE1 . GLN A 15 ? -28.65300 1.87500 7.87600 1.000 35.46343 O ? A ? 18 1
   ATOM 262 NE2 . GLN A 15 ? -30.33400 0.41200 8.19800 1.000 39.16616 N ? A ? 18 1
   ATOM 263 H . GLN A 15 ? -28.67000 3.16000 12.83300 1.000 24.05986 H ? A ? 18 1
   ATOM 264 HA . GLN A 15 ? -30.12100 0.92400 12.35300 1.000 23.65772 H ? A ? 18 1
   ATOM 265 HB2 . GLN A 15 ? -28.00600 2.01000 10.84800 1.000 25.47960 H ? A ? 18 1
   ATOM 266 HB3 . GLN A 15 ? -28.54600 0.53900 10.59500 1.000 25.47960 H ? A ? 18 1
   ATOM 267 HG2 . GLN A 15 ? -30.68400 1.69200 10.24800 1.000 36.94957 H ? A ? 18 1
   ATOM 268 HG3 . GLN A 15 ? -29.73700 2.93300 9.92900 1.000 36.94957 H ? A ? 18 1
   ATOM 269 HE21 . GLN A 15 ? -30.95200 0.12400 8.72200 1.000 46.96928 H ? A ? 18 1
   ATOM 270 HE22 . GLN A 15 ? -30.23700 0.06600 7.41700 1.000 46.96928 H ? A ? 18 1
   ATOM 271 N . VAL A 16 ? -27.58800 0.95300 14.11000 1.000 18.00558 N ? A ? 19 1
   ATOM 272 CA . VAL A 16 ? -26.47200 0.19700 14.62700 1.000 19.26014 C ? A ? 19 1
   ATOM 273 C . VAL A 16 ? -26.88200 -1.04900 15.38100 1.000 19.32369 C ? A ? 19 1
   ATOM 274 O . VAL A 16 ? -26.07700 -1.96500 15.51400 1.000 20.33746 O ? A ? 19 1
   ATOM 275 CB . VAL A 16 ? -25.60100 1.14300 15.46900 1.000 19.81725 C ? A ? 19 1
   ATOM 276 CG1 . VAL A 16 ? -26.20600 1.36600 16.80700 1.000 21.94309 C ? A ? 19 1
   ATOM 277 CG2 . VAL A 16 ? -24.20600 0.59500 15.65100 1.000 23.70216 C ? A ? 19 1
   ATOM 278 H . VAL A 16 ? -27.73100 1.70900 14.49500 1.000 21.57659 H ? A ? 19 1
   ATOM 279 HA . VAL A 16 ? -25.93200 -0.09300 13.87500 1.000 23.08206 H ? A ? 19 1
   ATOM 280 HB . VAL A 16 ? -25.53400 2.00000 15.02000 1.000 23.75060 H ? A ? 19 1
   ATOM 281 HG11 . VAL A 16 ? -25.79400 2.14500 17.21300 1.000 26.30160 H ? A ? 19 1
   ATOM 282 HG12 . VAL A 16 ? -27.15900 1.51300 16.70100 1.000 26.30160 H ? A ? 19 1
   ATOM 283 HG13 . VAL A 16 ? -26.05200 0.58500 17.36100 1.000 26.30160 H ? A ? 19 1
   ATOM 284 HG21 . VAL A 16 ? -23.69100 1.21600 16.19000 1.000 28.41248 H ? A ? 19 1
   ATOM 285 HG22 . VAL A 16 ? -24.26000 -0.26500 16.09600 1.000 28.41248 H ? A ? 19 1
   ATOM 286 HG23 . VAL A 16 ? -23.79200 0.49100 14.78000 1.000 28.41248 H ? A ? 19 1
   ATOM 287 N . HIS A 17 ? -28.12400 -1.16500 15.80100 1.000 20.74970 N ? A ? 20 1
   ATOM 288 CA . HIS A 17 ? -28.54400 -2.42200 16.38500 1.000 20.98207 C ? A ? 20 1
   ATOM 289 C . HIS A 17 ? -28.52100 -3.57700 15.38800 1.000 20.94061 C ? A ? 20 1
   ATOM 290 O . HIS A 17 ? -28.57800 -4.73600 15.81200 1.000 26.20894 O ? A ? 20 1
   ATOM 291 CB . HIS A 17 ? -29.94400 -2.24200 16.97300 1.000 22.47518 C ? A ? 20 1
   ATOM 292 CG . HIS A 17 ? -30.98900 -1.94100 15.94300 1.000 27.42406 C ? A ? 20 1
   ATOM 293 ND1 . HIS A 17 ? -31.10400 -0.71900 15.31500 1.000 33.57627 N ? A ? 20 1
   ATOM 294 CD2 . HIS A 17 ? -31.94100 -2.73300 15.39200 1.000 26.79553 C ? A ? 20 1
   ATOM 295 CE1 . HIS A 17 ? -32.09400 -0.76100 14.43700 1.000 32.66513 C ? A ? 20 1
   ATOM 296 NE2 . HIS A 17 ? -32.60900 -1.97700 14.45400 1.000 31.84498 N ? A ? 20 1
   ATOM 297 H . HIS A 17 ? -28.72600 -0.55300 15.76400 1.000 24.86953 H ? A ? 20 1
   ATOM 298 HA . HIS A 17 ? -27.94200 -2.64600 17.11200 1.000 25.14837 H ? A ? 20 1
   ATOM 299 HB2 . HIS A 17 ? -30.20100 -3.05900 17.42800 1.000 26.94011 H ? A ? 20 1
   ATOM 300 HB3 . HIS A 17 ? -29.92700 -1.50500 17.60400 1.000 26.94011 H ? A ? 20 1
   ATOM 301 HD2 . HIS A 17 ? -32.10600 -3.62400 15.60200 1.000 32.12453 H ? A ? 20 1
   ATOM 302 HE1 . HIS A 17 ? -32.37100 -0.05900 13.89400 1.000 39.16805 H ? A ? 20 1
   ATOM 303 HE2 . HIS A 17 ? -33.27200 -2.24600 13.97600 1.000 38.18387 H ? A ? 20 1
   ATOM 304 N . GLU A 18 ? -28.45600 -3.30600 14.10200 1.000 21.11002 N ? A ? 21 1
   ATOM 305 CA . GLU A 18 ? -28.37000 -4.36200 13.09800 1.000 24.25730 C ? A ? 21 1
   ATOM 306 C . GLU A 18 ? -26.94000 -4.61900 12.67100 1.000 27.52996 C ? A ? 21 1
   ATOM 307 O . GLU A 18 ? -26.71100 -5.36200 11.70700 1.000 25.92121 O ? A ? 21 1
   ATOM 308 CB . GLU A 18 ? -29.24600 -4.01600 11.90400 1.000 29.30815 C ? A ? 21 1
   ATOM 309 CG . GLU A 18 ? -30.65600 -3.62400 12.35300 1.000 32.15875 C ? A ? 21 1
   ATOM 310 CD . GLU A 18 ? -31.63000 -3.37400 11.21500 1.000 42.52522 C ? A ? 21 1
   ATOM 311 OE1 . GLU A 18 ? -31.23500 -2.78800 10.18500 1.000 42.91104 O ? A ? 21 1
   ATOM 312 OE2 . GLU A 18 ? -32.81100 -3.74700 11.37900 1.000 51.72542 O ? A ? 21 1
   ATOM 313 H . GLU A 18 ? -28.46000 -2.51100 13.77300 1.000 25.30192 H ? A ? 21 1
   ATOM 314 HA . GLU A 18 ? -28.71300 -5.18500 13.48000 1.000 29.07865 H ? A ? 21 1
   ATOM 315 HB2 . GLU A 18 ? -28.85800 -3.26600 11.42700 1.000 35.13967 H ? A ? 21 1
   ATOM 316 HB3 . GLU A 18 ? -29.31500 -4.78800 11.32100 1.000 35.13967 H ? A ? 21 1
   ATOM 317 HG2 . GLU A 18 ? -31.01800 -4.33800 12.90000 1.000 38.56039 H ? A ? 21 1
   ATOM 318 HG3 . GLU A 18 ? -30.60300 -2.80700 12.87300 1.000 38.56039 H ? A ? 21 1
   ATOM 319 N . VAL A 19 ? -25.98300 -4.01300 13.35300 1.000 18.60266 N ? A ? 22 1
   ATOM 320 CA . VAL A 19 ? -24.57100 -4.22600 13.06200 1.000 16.73812 C ? A ? 22 1
   ATOM 321 C . VAL A 19 ? -24.00500 -5.14400 14.13500 1.000 19.86707 C ? A ? 22 1
   ATOM 322 O . VAL A 19 ? -23.93200 -4.74900 15.30200 1.000 18.37925 O ? A ? 22 1
   ATOM 323 CB . VAL A 19 ? -23.81700 -2.90600 13.00800 1.000 17.06486 C ? A ? 22 1
   ATOM 324 CG1 . VAL A 19 ? -22.31800 -3.19300 12.72200 1.000 19.86183 C ? A ? 22 1
   ATOM 325 CG2 . VAL A 19 ? -24.35300 -2.01300 11.95400 1.000 18.04106 C ? A ? 22 1
   ATOM 326 H . VAL A 19 ? -26.12200 -3.46500 14.00000 1.000 22.29309 H ? A ? 22 1
   ATOM 327 HA . VAL A 19 ? -24.48400 -4.63700 12.19100 1.000 20.05564 H ? A ? 22 1
   ATOM 328 HB . VAL A 19 ? -23.88800 -2.45400 13.86300 1.000 20.44772 H ? A ? 22 1
   ATOM 329 HG11 . VAL A 19 ? -21.87900 -2.36100 12.48600 1.000 23.80409 H ? A ? 22 1
   ATOM 330 HG12 . VAL A 19 ? -21.90700 -3.56800 13.51600 1.000 23.80409 H ? A ? 22 1
   ATOM 331 HG13 . VAL A 19 ? -22.25200 -3.82100 11.98500 1.000 23.80409 H ? A ? 22 1
   ATOM 332 HG21 . VAL A 19 ? -23.82300 -1.20100 11.92900 1.000 21.61916 H ? A ? 22 1
   ATOM 333 HG22 . VAL A 19 ? -24.30200 -2.46900 11.09900 1.000 21.61916 H ? A ? 22 1
   ATOM 334 HG23 . VAL A 19 ? -25.27600 -1.79800 12.16000 1.000 21.61916 H ? A ? 22 1
   ATOM 335 N . PRO A 20 ? -23.59100 -6.36300 13.78300 1.000 22.37052 N ? A ? 23 1
   ATOM 336 CA . PRO A 20 ? -23.05500 -7.27500 14.78900 1.000 25.59559 C ? A ? 23 1
   ATOM 337 C . PRO A 20 ? -21.69400 -6.85200 15.30600 1.000 18.86499 C ? A ? 23 1
   ATOM 338 O . PRO A 20 ? -20.93100 -6.16400 14.63300 1.000 17.88220 O ? A ? 23 1
   ATOM 339 CB . PRO A 20 ? -22.94800 -8.60600 14.02900 1.000 22.51024 C ? A ? 23 1
   ATOM 340 CG . PRO A 20 ? -23.77700 -8.46900 12.81500 1.000 25.70722 C ? A ? 23 1
   ATOM 341 CD . PRO A 20 ? -23.70100 -7.01000 12.46500 1.000 23.22278 C ? A ? 23 1
   ATOM 342 HA . PRO A 20 ? -23.67300 -7.37000 15.53000 1.000 30.68460 H ? A ? 23 1
   ATOM 343 HB2 . PRO A 20 ? -22.02200 -8.76700 13.79000 1.000 26.98218 H ? A ? 23 1
   ATOM 344 HB3 . PRO A 20 ? -23.28300 -9.32400 14.58800 1.000 26.98218 H ? A ? 23 1
   ATOM 345 HG2 . PRO A 20 ? -23.40800 -9.01400 12.10200 1.000 30.81855 H ? A ? 23 1
   ATOM 346 HG3 . PRO A 20 ? -24.69100 -8.72900 13.01000 1.000 30.81855 H ? A ? 23 1
   ATOM 347 HD2 . PRO A 20 ? -22.91700 -6.82600 11.92600 1.000 27.83722 H ? A ? 23 1
   ATOM 348 HD3 . PRO A 20 ? -24.51600 -6.74200 12.01400 1.000 27.83722 H ? A ? 23 1
   ATOM 349 N . GLU A 21 ? -21.39100 -7.30700 16.51400 1.000 19.65226 N ? A ? 24 1
   ATOM 350 CA . GLU A 21 ? -20.05400 -7.14000 17.06700 1.000 18.83344 C ? A ? 24 1
   ATOM 351 C . GLU A 21 ? -19.01600 -7.66400 16.08600 1.000 16.47498 C ? A ? 24 1
   ATOM 352 O . GLU A 21 ? -19.18000 -8.74100 15.47000 1.000 21.34523 O ? A ? 24 1
   ATOM 353 CB . GLU A 21 ? -19.97100 -7.88600 18.40700 1.000 20.62819 C ? A ? 24 1
   ATOM 354 CG . GLU A 21 ? -18.57200 -8.04700 18.92000 1.000 21.58412 C ? A ? 24 1
   ATOM 355 CD . GLU A 21 ? -18.50000 -8.68300 20.28800 1.000 27.03601 C ? A ? 24 1
   ATOM 356 OE1 . GLU A 21 ? -19.41500 -9.43900 20.65000 1.000 37.21329 O ? A ? 24 1
   ATOM 357 OE2 . GLU A 21 ? -17.51800 -8.37800 21.00400 1.000 34.37384 O ? A ? 24 1
   ATOM 358 H . GLU A 21 ? -21.94100 -7.71600 17.03400 1.000 23.55260 H ? A ? 24 1
   ATOM 359 HA . GLU A 21 ? -19.88200 -6.19900 17.22600 1.000 22.57001 H ? A ? 24 1
   ATOM 360 HB2 . GLU A 21 ? -20.47600 -7.39200 19.07200 1.000 24.72372 H ? A ? 24 1
   ATOM 361 HB3 . GLU A 21 ? -20.35000 -8.77200 18.29600 1.000 24.72372 H ? A ? 24 1
   ATOM 362 HG2 . GLU A 21 ? -18.07200 -8.61500 18.31400 1.000 25.87083 H ? A ? 24 1
   ATOM 363 HG3 . GLU A 21 ? -18.15400 -7.17300 18.97400 1.000 25.87083 H ? A ? 24 1
   ATOM 364 N . GLY A 22 ? -17.92900 -6.88700 15.91300 1.000 15.76997 N ? A ? 25 1
   ATOM 365 CA . GLY A 22 ? -16.82500 -7.31600 15.07600 1.000 18.02441 C ? A ? 25 1
   ATOM 366 C . GLY A 22 ? -16.84200 -6.70600 13.69700 1.000 19.53877 C ? A ? 25 1
   ATOM 367 O . GLY A 22 ? -15.85500 -6.83800 12.97900 1.000 19.13227 O ? A ? 25 1
   ATOM 368 H . GLY A 22 ? -17.82000 -6.11400 16.27300 1.000 18.89385 H ? A ? 25 1
   ATOM 369 HA2 . GLY A 22 ? -15.98900 -7.07300 15.50400 1.000 21.59918 H ? A ? 25 1
   ATOM 370 HA3 . GLY A 22 ? -16.84800 -8.28100 14.98200 1.000 21.59918 H ? A ? 25 1
   ATOM 371 N . TRP A 23 ? -17.87200 -5.95800 13.35800 1.000 17.59107 N ? A ? 26 1
   ATOM 372 CA . TRP A 23 ? -17.91900 -5.21700 12.11600 1.000 15.58977 C ? A ? 26 1
   ATOM 373 C . TRP A 23 ? -17.27800 -3.85800 12.29400 1.000 16.27129 C ? A ? 26 1
   ATOM 374 O . TRP A 23 ? -17.24600 -3.32000 13.38800 1.000 19.07414 O ? A ? 26 1
   ATOM 375 CB . TRP A 23 ? -19.35600 -5.03500 11.65600 1.000 16.74749 C ? A ? 26 1
   ATOM 376 CG . TRP A 23 ? -19.92600 -6.24100 10.99900 1.000 18.91375 C ? A ? 26 1
   ATOM 377 CD1 . TRP A 23 ? -20.27700 -7.40700 11.59900 1.000 20.24634 C ? A ? 26 1
   ATOM 378 CD2 . TRP A 23 ? -20.19000 -6.42000 9.60500 1.000 19.55752 C ? A ? 26 1
   ATOM 379 NE1 . TRP A 23 ? -20.73600 -8.29900 10.67800 1.000 18.16043 N ? A ? 26 1
   ATOM 380 CE2 . TRP A 23 ? -20.69500 -7.71300 9.44600 1.000 17.89582 C ? A ? 26 1
   ATOM 381 CE3 . TRP A 23 ? -20.04000 -5.61200 8.47300 1.000 24.57452 C ? A ? 26 1
   ATOM 382 CZ2 . TRP A 23 ? -21.06500 -8.21200 8.19500 1.000 23.29384 C ? A ? 26 1
   ATOM 383 CZ3 . TRP A 23 ? -20.39500 -6.11800 7.23700 1.000 25.07691 C ? A ? 26 1
   ATOM 384 CH2 . TRP A 23 ? -20.90300 -7.40400 7.11100 1.000 22.22919 C ? A ? 26 1
   ATOM 385 H . TRP A 23 ? -18.57600 -5.86100 13.84200 1.000 21.07918 H ? A ? 26 1
   ATOM 386 HA . TRP A 23 ? -17.43400 -5.70000 11.42900 1.000 18.67761 H ? A ? 26 1
   ATOM 387 HB2 . TRP A 23 ? -19.90800 -4.82700 12.42600 1.000 20.06688 H ? A ? 26 1
   ATOM 388 HB3 . TRP A 23 ? -19.39100 -4.30500 11.01900 1.000 20.06688 H ? A ? 26 1
   ATOM 389 HD1 . TRP A 23 ? -20.20800 -7.57500 12.51100 1.000 24.26550 H ? A ? 26 1
   ATOM 390 HE1 . TRP A 23 ? -21.01900 -9.09300 10.84700 1.000 21.76241 H ? A ? 26 1
   ATOM 391 HE3 . TRP A 23 ? -19.69700 -4.75100 8.55000 1.000 29.45932 H ? A ? 26 1
   ATOM 392 HZ2 . TRP A 23 ? -21.40000 -9.07500 8.10400 1.000 27.92250 H ? A ? 26 1
   ATOM 393 HZ3 . TRP A 23 ? -20.30500 -5.58500 6.48000 1.000 30.06219 H ? A ? 26 1
   ATOM 394 HH2 . TRP A 23 ? -21.14400 -7.71800 6.26900 1.000 26.64492 H ? A ? 26 1
   ATOM 395 N . LEU A 24 ? -16.75600 -3.29600 11.22700 1.000 16.67883 N ? A ? 27 1
   ATOM 396 CA . LEU A 24 ? -16.24200 -1.93100 11.22400 1.000 18.46265 C ? A ? 27 1
   ATOM 397 C . LEU A 24 ? -17.27700 -0.96100 10.67800 1.000 17.84302 C ? A ? 27 1
   ATOM 398 O . LEU A 24 ? -18.07700 -1.31300 9.79000 1.000 16.42315 O ? A ? 27 1
   ATOM 399 CB . LEU A 24 ? -14.96900 -1.82500 10.38700 1.000 17.61827 C ? A ? 27 1
   ATOM 400 CG . LEU A 24 ? -13.69300 -2.26400 11.11200 1.000 22.87327 C ? A ? 27 1
   ATOM 401 CD1 . LEU A 24 ? -13.77800 -3.67700 11.55300 1.000 36.03630 C ? A ? 27 1
   ATOM 402 CD2 . LEU A 24 ? -12.51400 -2.08900 10.16800 1.000 24.53405 C ? A ? 27 1
   ATOM 403 H . LEU A 24 ? -16.68300 -3.69100 10.46600 1.000 19.98448 H ? A ? 27 1
   ATOM 404 HA . LEU A 24 ? -16.02800 -1.66600 12.13200 1.000 22.12507 H ? A ? 27 1
   ATOM 405 HB2 . LEU A 24 ? -15.06800 -2.38500 9.60100 1.000 21.11182 H ? A ? 27 1
   ATOM 406 HB3 . LEU A 24 ? -14.85100 -0.90100 10.11700 1.000 21.11182 H ? A ? 27 1
   ATOM 407 HG . LEU A 24 ? -13.55200 -1.70400 11.89100 1.000 27.41781 H ? A ? 27 1
   ATOM 408 HD11 . LEU A 24 ? -12.90100 -3.96700 11.85000 1.000 43.21346 H ? A ? 27 1
   ATOM 409 HD12 . LEU A 24 ? -14.41200 -3.74300 12.28400 1.000 43.21346 H ? A ? 27 1
   ATOM 410 HD13 . LEU A 24 ? -14.07100 -4.22300 10.80700 1.000 43.21346 H ? A ? 27 1
   ATOM 411 HD21 . LEU A 24 ? -11.70100 -2.35500 10.62600 1.000 29.41075 H ? A ? 27 1
   ATOM 412 HD22 . LEU A 24 ? -12.65100 -2.64600 9.38600 1.000 29.41075 H ? A ? 27 1
   ATOM 413 HD23 . LEU A 24 ? -12.45600 -1.15700 9.90500 1.000 29.41075 H ? A ? 27 1
   ATOM 414 N . ILE A 25 ? -17.26300 0.26700 11.18900 1.000 16.38267 N ? A ? 28 1
   ATOM 415 CA . ILE A 25 ? -18.26900 1.29200 10.90100 1.000 13.67755 C ? A ? 28 1
   ATOM 416 C . ILE A 25 ? -17.53100 2.54000 10.47500 1.000 18.72272 C ? A ? 28 1
   ATOM 417 O . ILE A 25 ? -16.74500 3.09800 11.24400 1.000 17.93677 O ? A ? 28 1
   ATOM 418 CB . ILE A 25 ? -19.15700 1.57300 12.13100 1.000 17.37870 C ? A ? 28 1
   ATOM 419 CG1 . ILE A 25 ? -20.05500 0.37700 12.47200 1.000 19.76033 C ? A ? 28 1
   ATOM 420 CG2 . ILE A 25 ? -20.00000 2.82000 11.94700 1.000 18.19296 C ? A ? 28 1
   ATOM 421 CD1 . ILE A 25 ? -20.67600 0.43000 13.85100 1.000 24.32516 C ? A ? 28 1
   ATOM 422 H . ILE A 25 ? -16.65300 0.54300 11.72900 1.000 19.62910 H ? A ? 28 1
   ATOM 423 HA . ILE A 25 ? -18.83500 1.00100 10.16900 1.000 16.38295 H ? A ? 28 1
   ATOM 424 HB . ILE A 25 ? -18.57000 1.72500 12.88800 1.000 20.82433 H ? A ? 28 1
   ATOM 425 HG12 . ILE A 25 ? -20.77700 0.33800 11.82600 1.000 23.68229 H ? A ? 28 1
   ATOM 426 HG13 . ILE A 25 ? -19.52500 -0.43400 12.41900 1.000 23.68229 H ? A ? 28 1
   ATOM 427 HG21 . ILE A 25 ? -20.68400 2.84800 12.63300 1.000 21.80144 H ? A ? 28 1
   ATOM 428 HG22 . ILE A 25 ? -19.43200 3.60200 12.02100 1.000 21.80144 H ? A ? 28 1
   ATOM 429 HG23 . ILE A 25 ? -20.41500 2.79300 11.07100 1.000 21.80144 H ? A ? 28 1
   ATOM 430 HD11 . ILE A 25 ? -21.11000 -0.41800 14.03300 1.000 29.16009 H ? A ? 28 1
   ATOM 431 HD12 . ILE A 25 ? -19.97800 0.59100 14.50500 1.000 29.16009 H ? A ? 28 1
   ATOM 432 HD13 . ILE A 25 ? -21.32800 1.14700 13.88000 1.000 29.16009 H ? A ? 28 1
   ATOM 433 N . PHE A 26 ? -17.78700 2.99300 9.26800 1.000 16.17263 N ? A ? 29 1
   ATOM 434 CA . PHE A 26 ? -17.25900 4.25200 8.77600 1.000 15.64612 C ? A ? 29 1
   ATOM 435 C . PHE A 26 ? -18.38900 5.27600 8.72200 1.000 16.81078 C ? A ? 29 1
   ATOM 436 O . PHE A 26 ? -19.46900 4.98100 8.21600 1.000 19.51624 O ? A ? 29 1
   ATOM 437 CB . PHE A 26 ? -16.62300 4.10800 7.39300 1.000 15.46805 C ? A ? 29 1
   ATOM 438 CG . PHE A 26 ? -16.17500 5.41900 6.81600 1.000 16.38388 C ? A ? 29 1
   ATOM 439 CD1 . PHE A 26 ? -14.98200 5.95700 7.21600 1.000 18.38597 C ? A ? 29 1
   ATOM 440 CD2 . PHE A 26 ? -16.94200 6.09200 5.90400 1.000 17.86591 C ? A ? 29 1
   ATOM 441 CE1 . PHE A 26 ? -14.56000 7.17600 6.68900 1.000 19.61153 C ? A ? 29 1
   ATOM 442 CE2 . PHE A 26 ? -16.56200 7.30800 5.39700 1.000 17.70760 C ? A ? 29 1
   ATOM 443 CZ . PHE A 26 ? -15.34100 7.82500 5.74000 1.000 18.62024 C ? A ? 29 1
   ATOM 444 H . PHE A 26 ? -18.27800 2.58000 8.69600 1.000 19.37705 H ? A ? 29 1
   ATOM 445 HA . PHE A 26 ? -16.58100 4.58000 9.38700 1.000 18.74524 H ? A ? 29 1
   ATOM 446 HB2 . PHE A 26 ? -15.84700 3.53000 7.46100 1.000 18.53156 H ? A ? 29 1
   ATOM 447 HB3 . PHE A 26 ? -17.27300 3.72000 6.78600 1.000 18.53156 H ? A ? 29 1
   ATOM 448 HD1 . PHE A 26 ? -14.44900 5.50400 7.82900 1.000 22.03306 H ? A ? 29 1
   ATOM 449 HD2 . PHE A 26 ? -17.75900 5.73000 5.64600 1.000 21.40898 H ? A ? 29 1
   ATOM 450 HE1 . PHE A 26 ? -13.74300 7.53800 6.94700 1.000 23.50373 H ? A ? 29 1
   ATOM 451 HE2 . PHE A 26 ? -17.09000 7.73600 4.76200 1.000 21.21901 H ? A ? 29 1
   ATOM 452 HZ . PHE A 26 ? -15.07400 8.65000 5.40400 1.000 22.31418 H ? A ? 29 1
   ATOM 453 N . VAL A 27 ? -18.12400 6.48600 9.19300 1.000 17.66228 N ? A ? 30 1
   ATOM 454 CA . VAL A 27 ? -19.07400 7.60400 9.15700 1.000 18.62208 C ? A ? 30 1
   ATOM 455 C . VAL A 27 ? -18.40900 8.75200 8.41200 1.000 19.26857 C ? A ? 30 1
   ATOM 456 O . VAL A 27 ? -17.37500 9.25900 8.85500 1.000 18.99436 O ? A ? 30 1
   ATOM 457 CB . VAL A 27 ? -19.48200 8.03500 10.56600 1.000 18.98906 C ? A ? 30 1
   ATOM 458 CG1 . VAL A 27 ? -20.51800 9.17600 10.50500 1.000 21.62359 C ? A ? 30 1
   ATOM 459 CG2 . VAL A 27 ? -20.12000 6.87900 11.31100 1.000 19.53287 C ? A ? 30 1
   ATOM 460 H . VAL A 27 ? -17.37200 6.69700 9.55300 1.000 21.16463 H ? A ? 30 1
   ATOM 461 HA . VAL A 27 ? -19.87100 7.34100 8.67200 1.000 22.31639 H ? A ? 30 1
   ATOM 462 HB . VAL A 27 ? -18.70400 8.33900 11.06000 1.000 22.75676 H ? A ? 30 1
   ATOM 463 HG11 . VAL A 27 ? -20.85800 9.34000 11.39800 1.000 25.91820 H ? A ? 30 1
   ATOM 464 HG12 . VAL A 27 ? -20.09000 9.97600 10.16300 1.000 25.91820 H ? A ? 30 1
   ATOM 465 HG13 . VAL A 27 ? -21.24400 8.91100 9.91900 1.000 25.91820 H ? A ? 30 1
   ATOM 466 HG21 . VAL A 27 ? -20.41100 7.18800 12.18300 1.000 23.40933 H ? A ? 30 1
   ATOM 467 HG22 . VAL A 27 ? -20.88200 6.55900 10.80300 1.000 23.40933 H ? A ? 30 1
   ATOM 468 HG23 . VAL A 27 ? -19.46700 6.16900 11.41200 1.000 23.40933 H ? A ? 30 1
   ATOM 469 N . ALA A 28 ? -19.03700 9.22000 7.33300 1.000 17.49732 N ? A ? 31 1
   ATOM 470 CA . ALA A 28 ? -18.42000 10.27600 6.53900 1.000 15.32671 C ? A ? 31 1
   ATOM 471 C . ALA A 28 ? -18.33600 11.58800 7.29600 1.000 14.49064 C ? A ? 31 1
   ATOM 472 O . ALA A 28 ? -17.33900 12.33400 7.16400 1.000 20.89163 O ? A ? 31 1
   ATOM 473 CB . ALA A 28 ? -19.17700 10.47000 5.23000 1.000 17.52559 C ? A ? 31 1
   ATOM 474 H . ALA A 28 ? -19.80200 8.95000 7.04700 1.000 20.96668 H ? A ? 31 1
   ATOM 475 HA . ALA A 28 ? -17.51500 10.00700 6.31700 1.000 18.36194 H ? A ? 31 1
   ATOM 476 HB1 . ALA A 28 ? -18.74400 11.17000 4.71600 1.000 21.00060 H ? A ? 31 1
   ATOM 477 HB2 . ALA A 28 ? -19.16400 9.63800 4.73200 1.000 21.00060 H ? A ? 31 1
   ATOM 478 HB3 . ALA A 28 ? -20.09200 10.72300 5.43000 1.000 21.00060 H ? A ? 31 1
   ATOM 479 N . GLU A 29 ? -19.35800 11.87900 8.09800 1.000 17.02100 N ? A ? 32 1
   ATOM 480 CA . GLU A 29 ? -19.32300 12.97200 9.04600 1.000 19.68320 C ? A ? 32 1
   ATOM 481 C . GLU A 29 ? -18.14200 12.73900 9.98800 1.000 20.63517 C ? A ? 32 1
   ATOM 482 O . GLU A 29 ? -18.14100 11.80000 10.79600 1.000 25.73508 O ? A ? 32 1
   ATOM 483 CB . GLU A 29 ? -20.67500 13.03700 9.80100 1.000 21.17474 C ? A ? 32 1
   ATOM 484 CG . GLU A 29 ? -20.87000 14.26400 10.63700 1.000 21.92458 C ? A ? 32 1
   ATOM 485 CD . GLU A 29 ? -22.18500 14.25700 11.43700 1.000 28.16582 C ? A ? 32 1
   ATOM 486 OE1 . GLU A 29 ? -23.00700 13.31300 11.29200 1.000 23.76852 O ? A ? 32 1
   ATOM 487 OE2 . GLU A 29 ? -22.37400 15.16000 12.27100 1.000 28.26140 O ? A ? 32 1
   ATOM 488 H . GLU A 29 ? -20.09900 11.44200 8.10600 1.000 20.39509 H ? A ? 32 1
   ATOM 489 HA . GLU A 29 ? -19.18700 13.81000 8.57600 1.000 23.58974 H ? A ? 32 1
   ATOM 490 HB2 . GLU A 29 ? -21.39400 13.00800 9.15000 1.000 25.37957 H ? A ? 32 1
   ATOM 491 HB3 . GLU A 29 ? -20.73800 12.26800 10.39000 1.000 25.37957 H ? A ? 32 1
   ATOM 492 HG2 . GLU A 29 ? -20.13700 14.33300 11.26900 1.000 26.27939 H ? A ? 32 1
   ATOM 493 HG3 . GLU A 29 ? -20.87900 15.04100 10.05600 1.000 26.27939 H ? A ? 32 1
   ATOM 494 N . GLN A 30 ? -17.17100 13.60800 9.89900 1.000 23.25844 N ? A ? 33 1
   ATOM 495 CA . GLN A 30 ? -15.93900 13.56700 10.68100 1.000 20.94535 C ? A ? 33 1
   ATOM 496 C . GLN A 30 ? -15.01200 12.42000 10.30500 1.000 23.67296 C ? A ? 33 1
   ATOM 497 O . GLN A 30 ? -13.96300 12.26100 10.95500 1.000 22.82184 O ? A ? 33 1
   ATOM 498 CB . GLN A 30 ? -16.22400 13.55800 12.19000 1.000 28.74717 C ? A ? 33 1
   ATOM 499 CG . GLN A 30 ? -16.91900 14.84500 12.60600 1.000 38.66924 C ? A ? 33 1
   ATOM 500 CD . GLN A 30 ? -16.08600 16.13200 12.39700 1.000 44.40988 C ? A ? 33 1
   ATOM 501 OE1 . GLN A 30 ? -14.93700 16.21800 12.84400 1.000 40.80225 O ? A ? 33 1
   ATOM 502 NE2 . GLN A 30 ? -16.62000 17.06900 11.61200 1.000 43.39018 N ? A ? 33 1
   ATOM 503 H . GLN A 30 ? -17.19500 14.27800 9.36000 1.000 27.88002 H ? A ? 33 1
   ATOM 504 HA . GLN A 30 ? -15.45000 14.38300 10.49300 1.000 25.10431 H ? A ? 33 1
   ATOM 505 HB2 . GLN A 30 ? -16.79800 12.81000 12.41600 1.000 34.46650 H ? A ? 33 1
   ATOM 506 HB3 . GLN A 30 ? -15.38600 13.49600 12.67400 1.000 34.46650 H ? A ? 33 1
   ATOM 507 HG2 . GLN A 30 ? -17.73500 14.93700 12.09000 1.000 46.37298 H ? A ? 33 1
   ATOM 508 HG3 . GLN A 30 ? -17.13600 14.78700 13.55000 1.000 46.37298 H ? A ? 33 1
   ATOM 509 HE21 . GLN A 30 ? -17.41500 16.96600 11.30000 1.000 52.03811 H ? A ? 33 1
   ATOM 510 HE22 . GLN A 30 ? -16.18900 17.79700 11.45900 1.000 52.03811 H ? A ? 33 1
   ATOM 511 N . GLU A 31 ? -15.33600 11.65900 9.26300 1.000 17.95352 N ? A ? 34 1
   ATOM 512 CA . GLU A 31 ? -14.43600 10.67300 8.65000 1.000 19.76080 C ? A ? 34 1
   ATOM 513 C . GLU A 31 ? -13.86800 9.71700 9.69800 1.000 22.07894 C ? A ? 34 1
   ATOM 514 O . GLU A 31 ? -12.66200 9.43200 9.74600 1.000 21.24261 O ? A ? 34 1
   ATOM 515 CB . GLU A 31 ? -13.31800 11.33800 7.84100 1.000 23.02762 C ? A ? 34 1
   ATOM 516 CG . GLU A 31 ? -13.87600 12.21200 6.72400 1.000 22.93266 C ? A ? 34 1
   ATOM 517 CD . GLU A 31 ? -12.84500 12.97700 5.94100 1.000 28.04361 C ? A ? 34 1
   ATOM 518 OE1 . GLU A 31 ? -11.76400 13.30900 6.49700 1.000 31.19463 O ? A ? 34 1
   ATOM 519 OE2 . GLU A 31 ? -13.13500 13.24300 4.75400 1.000 30.17070 O ? A ? 34 1
   ATOM 520 H . GLU A 31 ? -16.10200 11.69400 8.87400 1.000 21.51411 H ? A ? 34 1
   ATOM 521 HA . GLU A 31 ? -14.95500 10.13800 8.03000 1.000 23.68285 H ? A ? 34 1
   ATOM 522 HB2 . GLU A 31 ? -12.78800 11.89900 8.42900 1.000 27.60304 H ? A ? 34 1
   ATOM 523 HB3 . GLU A 31 ? -12.76200 10.65200 7.44000 1.000 27.60304 H ? A ? 34 1
   ATOM 524 HG2 . GLU A 31 ? -14.35600 11.64600 6.10000 1.000 27.48908 H ? A ? 34 1
   ATOM 525 HG3 . GLU A 31 ? -14.48600 12.85900 7.11200 1.000 27.48908 H ? A ? 34 1
   ATOM 526 N . GLU A 32 ? -14.76700 9.20100 10.53000 1.000 20.90106 N ? A ? 35 1
   ATOM 527 CA . GLU A 32 ? -14.40500 8.35300 11.64900 1.000 20.80073 C ? A ? 35 1
   ATOM 528 C . GLU A 32 ? -14.61600 6.89200 11.31000 1.000 20.40190 C ? A ? 35 1
   ATOM 529 O . GLU A 32 ? -15.51000 6.53800 10.52900 1.000 19.34239 O ? A ? 35 1
   ATOM 530 CB . GLU A 32 ? -15.23700 8.66200 12.88300 1.000 20.83245 C ? A ? 35 1
   ATOM 531 CG . GLU A 32 ? -15.15200 10.08400 13.39700 1.000 31.18551 C ? A ? 35 1
   ATOM 532 CD . GLU A 32 ? -13.78700 10.47700 13.95700 1.000 39.13617 C ? A ? 35 1
   ATOM 533 OE1 . GLU A 32 ? -12.73300 9.88400 13.58900 1.000 38.39814 O ? A ? 35 1
   ATOM 534 OE2 . GLU A 32 ? -13.77900 11.42400 14.77700 1.000 41.95734 O ? A ? 35 1
   ATOM 535 H . GLU A 32 ? -15.61400 9.33400 10.46100 1.000 25.05117 H ? A ? 35 1
   ATOM 536 HA . GLU A 32 ? -13.46900 8.48200 11.86300 1.000 24.93077 H ? A ? 35 1
   ATOM 537 HB2 . GLU A 32 ? -16.16800 8.48400 12.67600 1.000 24.96883 H ? A ? 35 1
   ATOM 538 HB3 . GLU A 32 ? -14.94800 8.07700 13.60100 1.000 24.96883 H ? A ? 35 1
   ATOM 539 HG2 . GLU A 32 ? -15.35600 10.69000 12.66800 1.000 37.39250 H ? A ? 35 1
   ATOM 540 HG3 . GLU A 32 ? -15.80400 10.19600 14.10600 1.000 37.39250 H ? A ? 35 1
   ATOM 541 N . LEU A 33 ? -13.82700 6.04400 11.95800 1.000 17.86409 N ? A ? 36 1
   ATOM 542 CA . LEU A 33 ? -13.86200 4.59700 11.80600 1.000 15.77054 C ? A ? 36 1
   ATOM 543 C . LEU A 33 ? -13.93700 3.97900 13.19700 1.000 17.94312 C ? A ? 36 1
   ATOM 544 O . LEU A 33 ? -13.10400 4.28700 14.05600 1.000 18.19861 O ? A ? 36 1
   ATOM 545 CB . LEU A 33 ? -12.63700 4.05700 11.06800 1.000 16.15784 C ? A ? 36 1
   ATOM 546 CG . LEU A 33 ? -12.65700 2.57600 10.76300 1.000 18.56583 C ? A ? 36 1
   ATOM 547 CD1 . LEU A 33 ? -13.79900 2.16700 9.73300 1.000 18.40743 C ? A ? 36 1
   ATOM 548 CD2 . LEU A 33 ? -11.32300 2.09600 10.26000 1.000 19.00804 C ? A ? 36 1
   ATOM 549 H . LEU A 33 ? -13.23100 6.30100 12.52200 1.000 21.40680 H ? A ? 36 1
   ATOM 550 HA . LEU A 33 ? -14.65600 4.34300 11.31200 1.000 18.89454 H ? A ? 36 1
   ATOM 551 HB2 . LEU A 33 ? -12.55700 4.52600 10.22300 1.000 19.35930 H ? A ? 36 1
   ATOM 552 HB3 . LEU A 33 ? -11.85200 4.23100 11.61000 1.000 19.35930 H ? A ? 36 1
   ATOM 553 HG . LEU A 33 ? -12.83600 2.09900 11.58800 1.000 22.24889 H ? A ? 36 1
   ATOM 554 HD11 . LEU A 33 ? -13.72700 1.21800 9.54400 1.000 22.05880 H ? A ? 36 1
   ATOM 555 HD12 . LEU A 33 ? -14.66400 2.36100 10.12600 1.000 22.05880 H ? A ? 36 1
   ATOM 556 HD13 . LEU A 33 ? -13.68400 2.67700 8.91600 1.000 22.05880 H ? A ? 36 1
   ATOM 557 HD21 . LEU A 33 ? -11.37900 1.14500 10.07700 1.000 22.77953 H ? A ? 36 1
   ATOM 558 HD22 . LEU A 33 ? -11.10000 2.57700 9.44800 1.000 22.77953 H ? A ? 36 1
   ATOM 559 HD23 . LEU A 33 ? -10.65100 2.26400 10.93900 1.000 22.77953 H ? A ? 36 1
   ATOM 560 N . TYR A 34 ? -14.91700 3.10800 13.42200 1.000 14.83831 N ? A ? 37 1
   ATOM 561 CA . TYR A 34 ? -15.12900 2.41800 14.68700 1.000 14.35916 C ? A ? 37 1
   ATOM 562 C . TYR A 34 ? -15.19600 0.90900 14.49000 1.000 16.11962 C ? A ? 37 1
   ATOM 563 O . TYR A 34 ? -15.61300 0.41900 13.42800 1.000 18.48871 O ? A ? 37 1
   ATOM 564 CB . TYR A 34 ? -16.47600 2.86900 15.36200 1.000 17.24841 C ? A ? 37 1
   ATOM 565 CG . TYR A 34 ? -16.61300 4.35400 15.56600 1.000 14.64683 C ? A ? 37 1
   ATOM 566 CD1 . TYR A 34 ? -17.18000 5.15500 14.58200 1.000 20.51106 C ? A ? 37 1
   ATOM 567 CD2 . TYR A 34 ? -16.17300 4.97100 16.72000 1.000 18.38325 C ? A ? 37 1
   ATOM 568 CE1 . TYR A 34 ? -17.32200 6.51700 14.73100 1.000 20.96911 C ? A ? 37 1
   ATOM 569 CE2 . TYR A 34 ? -16.29100 6.36000 16.86700 1.000 22.60761 C ? A ? 37 1
   ATOM 570 CZ . TYR A 34 ? -16.87000 7.12100 15.84900 1.000 26.43762 C ? A ? 37 1
   ATOM 571 OH . TYR A 34 ? -17.04100 8.48900 15.96100 1.000 32.08759 O ? A ? 37 1
   ATOM 572 H . TYR A 34 ? -15.49800 2.89300 12.82600 1.000 17.77586 H ? A ? 37 1
   ATOM 573 HA . TYR A 34 ? -14.39900 2.61700 15.29300 1.000 17.20088 H ? A ? 37 1
   ATOM 574 HB2 . TYR A 34 ? -17.21400 2.58100 14.80200 1.000 20.66798 H ? A ? 37 1
   ATOM 575 HB3 . TYR A 34 ? -16.54200 2.44600 16.23200 1.000 20.66798 H ? A ? 37 1
   ATOM 576 HD1 . TYR A 34 ? -17.48600 4.75500 13.80000 1.000 24.58317 H ? A ? 37 1
   ATOM 577 HD2 . TYR A 34 ? -15.77600 4.46600 17.39300 1.000 22.02980 H ? A ? 37 1
   ATOM 578 HE1 . TYR A 34 ? -17.70500 7.02300 14.05100 1.000 25.13282 H ? A ? 37 1
   ATOM 579 HE2 . TYR A 34 ? -15.99700 6.77200 17.64700 1.000 27.09902 H ? A ? 37 1
   ATOM 580 HH . TYR A 34 ? -16.72500 8.75900 16.69100 1.000 38.47500 H ? A ? 37 1
   ATOM 581 N . VAL A 35 ? -14.79700 0.18700 15.51400 1.000 15.22517 N ? A ? 38 1
   ATOM 582 CA . VAL A 35 ? -15.10600 -1.22000 15.64200 1.000 19.20131 C ? A ? 38 1
   ATOM 583 C . VAL A 35 ? -16.36400 -1.32400 16.48400 1.000 17.25706 C ? A ? 38 1
   ATOM 584 O . VAL A 35 ? -16.44700 -0.74100 17.56800 1.000 14.93938 O ? A ? 38 1
   ATOM 585 CB . VAL A 35 ? -13.95800 -2.01300 16.27600 1.000 17.36646 C ? A ? 38 1
   ATOM 586 CG1 . VAL A 35 ? -14.37700 -3.46500 16.40700 1.000 21.62662 C ? A ? 38 1
   ATOM 587 CG2 . VAL A 35 ? -12.68500 -1.83900 15.52100 1.000 19.05182 C ? A ? 38 1
   ATOM 588 H . VAL A 35 ? -14.33200 0.49800 16.16700 1.000 18.24010 H ? A ? 38 1
   ATOM 589 HA . VAL A 35 ? -15.29000 -1.59400 14.76600 1.000 23.01146 H ? A ? 38 1
   ATOM 590 HB . VAL A 35 ? -13.81100 -1.67300 17.17200 1.000 20.80965 H ? A ? 38 1
   ATOM 591 HG11 . VAL A 35 ? -13.58900 -4.00500 16.57600 1.000 25.92184 H ? A ? 38 1
   ATOM 592 HG12 . VAL A 35 ? -15.00000 -3.55200 17.14600 1.000 25.92184 H ? A ? 38 1
   ATOM 593 HG13 . VAL A 35 ? -14.79900 -3.74800 15.58000 1.000 25.92184 H ? A ? 38 1
   ATOM 594 HG21 . VAL A 35 ? -12.00100 -2.39600 15.92400 1.000 22.83207 H ? A ? 38 1
   ATOM 595 HG22 . VAL A 35 ? -12.82700 -2.10500 14.59900 1.000 22.83207 H ? A ? 38 1
   ATOM 596 HG23 . VAL A 35 ? -12.41900 -0.90700 15.56000 1.000 22.83207 H ? A ? 38 1
   ATOM 597 N . ARG A 36 ? -17.37800 -1.99900 15.94300 1.000 15.12327 N ? A ? 39 1
   ATOM 598 CA . ARG A 36 ? -18.57500 -2.29700 16.69700 1.000 15.74895 C ? A ? 39 1
   ATOM 599 C . ARG A 36 ? -18.27000 -3.37300 17.73700 1.000 15.43181 C ? A ? 39 1
   ATOM 600 O . ARG A 36 ? -17.82600 -4.47000 17.39100 1.000 19.24850 O ? A ? 39 1
   ATOM 601 CB . ARG A 36 ? -19.70900 -2.75900 15.76500 1.000 18.06592 C ? A ? 39 1
   ATOM 602 CG . ARG A 36 ? -21.01800 -3.19600 16.47900 1.000 22.24664 C ? A ? 39 1
   ATOM 603 CD . ARG A 36 ? -21.65500 -2.04000 17.17800 1.000 25.23463 C ? A ? 39 1
   ATOM 604 NE . ARG A 36 ? -23.00300 -2.36600 17.64700 1.000 21.58123 N ? A ? 39 1
   ATOM 605 CZ . ARG A 36 ? -23.64700 -1.62300 18.52800 1.000 28.53505 C ? A ? 39 1
   ATOM 606 NH1 . ARG A 36 ? -23.05500 -0.60500 19.12100 1.000 26.44880 N ? A ? 39 1
   ATOM 607 NH2 . ARG A 36 ? -24.93100 -1.88700 18.79200 1.000 28.12005 N ? A ? 39 1
   ATOM 608 H . ARG A 36 ? -17.38900 -2.29400 15.13500 1.000 18.11782 H ? A ? 39 1
   ATOM 609 HA . ARG A 36 ? -18.86900 -1.49800 17.16200 1.000 18.86863 H ? A ? 39 1
   ATOM 610 HB2 . ARG A 36 ? -19.93200 -2.02900 15.16700 1.000 21.64900 H ? A ? 39 1
   ATOM 611 HB3 . ARG A 36 ? -19.39300 -3.51600 15.24800 1.000 21.64900 H ? A ? 39 1
   ATOM 612 HG2 . ARG A 36 ? -21.64400 -3.53400 15.82000 1.000 26.66586 H ? A ? 39 1
   ATOM 613 HG3 . ARG A 36 ? -20.82000 -3.88100 17.13600 1.000 26.66586 H ? A ? 39 1
   ATOM 614 HD2 . ARG A 36 ? -21.11200 -1.80100 17.94500 1.000 30.25145 H ? A ? 39 1
   ATOM 615 HD3 . ARG A 36 ? -21.71900 -1.29100 16.56500 1.000 30.25145 H ? A ? 39 1
   ATOM 616 HE . ARG A 36 ? -23.39000 -3.06800 17.33700 1.000 25.86737 H ? A ? 39 1
   ATOM 617 HH11 . ARG A 36 ? -22.23400 -0.41800 18.95200 1.000 31.70845 H ? A ? 39 1
   ATOM 618 HH12 . ARG A 36 ? -23.49100 -0.13100 19.69000 1.000 31.70845 H ? A ? 39 1
   ATOM 619 HH21 . ARG A 36 ? -25.32100 -2.55000 18.40800 1.000 33.71395 H ? A ? 39 1
   ATOM 620 HH22 . ARG A 36 ? -25.35800 -1.41200 19.36800 1.000 33.71395 H ? A ? 39 1
   ATOM 621 N . VAL A 37 ? -18.56200 -3.07400 19.00100 1.000 16.46159 N ? A ? 40 1
   ATOM 622 CA . VAL A 37 ? -18.37800 -4.05900 20.05900 1.000 19.44991 C ? A ? 40 1
   ATOM 623 C . VAL A 37 ? -19.73000 -4.21600 20.71500 1.000 22.03127 C ? A ? 40 1
   ATOM 624 O . VAL A 37 ? -20.70000 -3.54100 20.34400 1.000 21.52283 O ? A ? 40 1
   ATOM 625 CB . VAL A 37 ? -17.23400 -3.69200 21.04500 1.000 18.07849 C ? A ? 40 1
   ATOM 626 CG1 . VAL A 37 ? -15.91000 -3.75600 20.27500 1.000 20.76511 C ? A ? 40 1
   ATOM 627 CG2 . VAL A 37 ? -17.40400 -2.33700 21.70100 1.000 20.29458 C ? A ? 40 1
   ATOM 628 H . VAL A 37 ? -18.86500 -2.31500 19.26900 1.000 19.72380 H ? A ? 40 1
   ATOM 629 HA . VAL A 37 ? -18.15100 -4.91300 19.66000 1.000 23.30979 H ? A ? 40 1
   ATOM 630 HB . VAL A 37 ? -17.20100 -4.36000 21.74800 1.000 21.66408 H ? A ? 40 1
   ATOM 631 HG11 . VAL A 37 ? -15.18200 -3.54200 20.88000 1.000 24.88803 H ? A ? 40 1
   ATOM 632 HG12 . VAL A 37 ? -15.79400 -4.65200 19.92100 1.000 24.88803 H ? A ? 40 1
   ATOM 633 HG13 . VAL A 37 ? -15.93600 -3.11400 19.54800 1.000 24.88803 H ? A ? 40 1
   ATOM 634 HG21 . VAL A 37 ? -16.53800 -2.02900 22.01000 1.000 24.32339 H ? A ? 40 1
   ATOM 635 HG22 . VAL A 37 ? -17.76000 -1.71400 21.04900 1.000 24.32339 H ? A ? 40 1
   ATOM 636 HG23 . VAL A 37 ? -18.01800 -2.42000 22.44800 1.000 24.32339 H ? A ? 40 1
   ATOM 637 N . GLN A 38 ? -19.82100 -5.13700 21.65000 1.000 24.27672 N ? A ? 41 1
   ATOM 638 CA . GLN A 38 ? -21.10000 -5.39500 22.27900 1.000 23.52707 C ? A ? 41 1
   ATOM 639 C . GLN A 38 ? -21.63300 -4.11300 22.93200 1.000 23.32675 C ? A ? 41 1
   ATOM 640 O . GLN A 38 ? -21.00100 -3.53500 23.81400 1.000 26.57159 O ? A ? 41 1
   ATOM 641 CB . GLN A 38 ? -20.95600 -6.51800 23.30300 1.000 30.60187 C ? A ? 41 1
   ATOM 642 CG . GLN A 38 ? -22.31600 -7.01000 23.86600 1.000 39.52801 C ? A ? 41 1
   ATOM 643 CD . GLN A 38 ? -22.19500 -8.04100 25.00000 1.000 41.69278 C ? A ? 41 1
   ATOM 644 OE1 . GLN A 38 ? -22.82300 -9.10600 24.95900 1.000 41.21452 O ? A ? 41 1
   ATOM 645 NE2 . GLN A 38 ? -21.41200 -7.71200 26.03100 1.000 42.51053 N ? A ? 41 1
   ATOM 646 H . GLN A 38 ? -19.17000 -5.62100 21.93700 1.000 29.10195 H ? A ? 41 1
   ATOM 647 HA . GLN A 38 ? -21.73600 -5.67900 21.60400 1.000 28.20237 H ? A ? 41 1
   ATOM 648 HB2 . GLN A 38 ? -20.51600 -7.27300 22.88200 1.000 36.69214 H ? A ? 41 1
   ATOM 649 HB3 . GLN A 38 ? -20.42300 -6.19800 24.04700 1.000 36.69214 H ? A ? 41 1
   ATOM 650 HG2 . GLN A 38 ? -22.80500 -6.24700 24.21300 1.000 47.40350 H ? A ? 41 1
   ATOM 651 HG3 . GLN A 38 ? -22.82000 -7.42100 23.14600 1.000 47.40350 H ? A ? 41 1
   ATOM 652 HE21 . GLN A 38 ? -20.99300 -6.96100 26.03100 1.000 50.98253 H ? A ? 41 1
   ATOM 653 HE22 . GLN A 38 ? -21.31700 -8.25700 26.68900 1.000 50.98253 H ? A ? 41 1
   ATOM 654 N . ASN A 39 ? -22.77400 -3.64500 22.42900 1.000 30.67630 N ? A ? 42 1
   ATOM 655 CA . ASN A 39 ? -23.47800 -2.43000 22.89400 1.000 28.41896 C ? A ? 42 1
   ATOM 656 C . ASN A 39 ? -22.58300 -1.18900 22.94300 1.000 28.74533 C ? A ? 42 1
   ATOM 657 O . ASN A 39 ? -22.77400 -0.30900 23.78600 1.000 29.12314 O ? A ? 42 1
   ATOM 658 CB . ASN A 39 ? -24.09100 -2.61200 24.27900 1.000 29.23092 C ? A ? 42 1
   ATOM 659 CG . ASN A 39 ? -25.03900 -3.76800 24.35600 1.000 41.42689 C ? A ? 42 1
   ATOM 660 OD1 . ASN A 39 ? -25.93600 -3.89700 23.52300 1.000 39.57520 O ? A ? 42 1
   ATOM 661 ND2 . ASN A 39 ? -24.90100 -4.57900 25.41500 1.000 40.36481 N ? A ? 42 1
   ATOM 662 H . ASN A 39 ? -23.18700 -4.03200 21.78100 1.000 36.78145 H ? A ? 42 1
   ATOM 663 HA . ASN A 39 ? -24.20300 -2.24200 22.27700 1.000 34.07264 H ? A ? 42 1
   ATOM 664 HB2 . ASN A 39 ? -23.38000 -2.76500 24.92000 1.000 35.04699 H ? A ? 42 1
   ATOM 665 HB3 . ASN A 39 ? -24.58200 -1.80900 24.51500 1.000 35.04699 H ? A ? 42 1
   ATOM 666 HD21 . ASN A 39 ? -24.26800 -4.44300 25.98100 1.000 48.40766 H ? A ? 42 1
   ATOM 667 HD22 . ASN A 39 ? -25.42500 -5.25400 25.51000 1.000 48.40766 H ? A ? 42 1
   ATOM 668 N . GLY A 40 ? -21.60100 -1.08600 22.06300 1.000 20.91861 N ? A ? 43 1
   ATOM 669 CA . GLY A 40 ? -20.75300 0.07700 22.10000 1.000 22.53018 C ? A ? 43 1
   ATOM 670 C . GLY A 40 ? -19.78800 0.10000 20.92800 1.000 18.91342 C ? A ? 43 1
   ATOM 671 O . GLY A 40 ? -19.98800 -0.56500 19.91000 1.000 17.85508 O ? A ? 43 1
   ATOM 672 H . GLY A 40 ? -21.41200 -1.66100 21.45200 1.000 25.07223 H ? A ? 43 1
   ATOM 673 HA2 . GLY A 40 ? -21.29800 0.87900 22.06900 1.000 27.00610 H ? A ? 43 1
   ATOM 674 HA3 . GLY A 40 ? -20.24100 0.08100 22.92400 1.000 27.00610 H ? A ? 43 1
   ATOM 675 N . PHE A 41 ? -18.72100 0.88000 21.10800 1.000 17.19890 N ? A ? 44 1
   ATOM 676 CA . PHE A 41 ? -17.79600 1.19300 20.03300 1.000 17.44166 C ? A ? 44 1
   ATOM 677 C . PHE A 41 ? -16.40400 1.29600 20.59600 1.000 18.10455 C ? A ? 44 1
   ATOM 678 O . PHE A 41 ? -16.21800 1.71600 21.74000 1.000 19.50577 O ? A ? 44 1
   ATOM 679 CB . PHE A 41 ? -18.13100 2.55700 19.36200 1.000 19.75065 C ? A ? 44 1
   ATOM 680 CG . PHE A 41 ? -19.54100 2.66000 18.93600 1.000 21.34850 C ? A ? 44 1
   ATOM 681 CD1 . PHE A 41 ? -20.50600 3.07700 19.82600 1.000 18.69413 C ? A ? 44 1
   ATOM 682 CD2 . PHE A 41 ? -19.90100 2.34300 17.65100 1.000 20.08005 C ? A ? 44 1
   ATOM 683 CE1 . PHE A 41 ? -21.83500 3.14700 19.45900 1.000 23.16031 C ? A ? 44 1
   ATOM 684 CE2 . PHE A 41 ? -21.26100 2.40300 17.27900 1.000 20.54791 C ? A ? 44 1
   ATOM 685 CZ . PHE A 41 ? -22.19300 2.80700 18.20800 1.000 21.56769 C ? A ? 44 1
   ATOM 686 H . PHE A 41 ? -18.51300 1.24300 21.85900 1.000 20.60857 H ? A ? 44 1
   ATOM 687 HA . PHE A 41 ? -17.81500 0.49400 19.36000 1.000 20.89989 H ? A ? 44 1
   ATOM 688 HB2 . PHE A 41 ? -17.95700 3.27100 19.99500 1.000 23.67067 H ? A ? 44 1
   ATOM 689 HB3 . PHE A 41 ? -17.57200 2.66700 18.57700 1.000 23.67067 H ? A ? 44 1
   ATOM 690 HD1 . PHE A 41 ? -20.26200 3.28800 20.69800 1.000 22.40285 H ? A ? 44 1
   ATOM 691 HD2 . PHE A 41 ? -19.26100 2.04800 17.04400 1.000 24.06595 H ? A ? 44 1
   ATOM 692 HE1 . PHE A 41 ? -22.47700 3.42300 20.07200 1.000 27.76226 H ? A ? 44 1
   ATOM 693 HE2 . PHE A 41 ? -21.52200 2.18700 16.41300 1.000 24.62738 H ? A ? 44 1
   ATOM 694 HZ . PHE A 41 ? -23.08600 2.87500 17.95600 1.000 25.85112 H ? A ? 44 1
   ATOM 695 N . ARG A 42 ? -15.43700 0.97900 19.75400 1.000 17.31316 N ? A ? 45 1
   ATOM 696 CA . ARG A 42 ? -14.02800 1.30700 19.97600 1.000 17.16101 C ? A ? 45 1
   ATOM 697 C . ARG A 42 ? -13.55000 2.08900 18.76700 1.000 17.53779 C ? A ? 45 1
   ATOM 698 O . ARG A 42 ? -13.57000 1.58100 17.64500 1.000 18.26275 O ? A ? 45 1
   ATOM 699 CB . ARG A 42 ? -13.16300 0.05600 20.17100 1.000 17.27846 C ? A ? 45 1
   ATOM 700 CG . ARG A 42 ? -13.47700 -0.64900 21.48100 1.000 20.17053 C ? A ? 45 1
   ATOM 701 CD . ARG A 42 ? -12.42900 -1.65500 21.81700 1.000 19.39874 C ? A ? 45 1
   ATOM 702 NE . ARG A 42 ? -11.22800 -0.99100 22.30800 1.000 20.75435 N ? A ? 45 1
   ATOM 703 CZ . ARG A 42 ? -10.12000 -1.61300 22.68000 1.000 24.27724 C ? A ? 45 1
   ATOM 704 NH1 . ARG A 42 ? -10.00700 -2.93600 22.63400 1.000 22.50639 N ? A ? 45 1
   ATOM 705 NH2 . ARG A 42 ? -9.10100 -0.89000 23.13100 1.000 21.80234 N ? A ? 45 1
   ATOM 706 H . ARG A 42 ? -15.57200 0.55700 19.01700 1.000 20.74568 H ? A ? 45 1
   ATOM 707 HA . ARG A 42 ? -13.94300 1.86900 20.76200 1.000 20.56310 H ? A ? 45 1
   ATOM 708 HB2 . ARG A 42 ? -13.33100 -0.56500 19.44500 1.000 20.70405 H ? A ? 45 1
   ATOM 709 HB3 . ARG A 42 ? -12.22800 0.31300 20.18200 1.000 20.70405 H ? A ? 45 1
   ATOM 710 HG2 . ARG A 42 ? -13.51100 0.00500 22.19600 1.000 24.17453 H ? A ? 45 1
   ATOM 711 HG3 . ARG A 42 ? -14.32800 -1.10800 21.40300 1.000 24.17453 H ? A ? 45 1
   ATOM 712 HD2 . ARG A 42 ? -12.75900 -2.24700 22.51100 1.000 23.24837 H ? A ? 45 1
   ATOM 713 HD3 . ARG A 42 ? -12.19800 -2.16000 21.02200 1.000 23.24837 H ? A ? 45 1
   ATOM 714 HE . ARG A 42 ? -11.24000 -0.13300 22.36000 1.000 24.87511 H ? A ? 45 1
   ATOM 715 HH11 . ARG A 42 ? -10.66100 -3.41500 22.34700 1.000 26.97756 H ? A ? 45 1
   ATOM 716 HH12 . ARG A 42 ? -9.27600 -3.31300 22.88400 1.000 26.97756 H ? A ? 45 1
   ATOM 717 HH21 . ARG A 42 ? -9.16400 -0.03300 23.16700 1.000 26.13270 H ? A ? 45 1
   ATOM 718 HH22 . ARG A 42 ? -8.37400 -1.27800 23.37800 1.000 26.13270 H ? A ? 45 1
   ATOM 719 N . LYS A 43 ? -13.18600 3.34500 18.96900 1.000 17.19808 N ? A ? 46 1
   ATOM 720 CA . LYS A 43 ? -12.74700 4.18400 17.86600 1.000 15.70661 C ? A ? 46 1
   ATOM 721 C . LYS A 43 ? -11.34700 3.80600 17.41900 1.000 18.46883 C ? A ? 46 1
   ATOM 722 O . LYS A 43 ? -10.44700 3.63700 18.23400 1.000 16.37863 O ? A ? 46 1
   ATOM 723 CB . LYS A 43 ? -12.82800 5.64000 18.29100 1.000 22.78188 C ? A ? 46 1
   ATOM 724 CG . LYS A 43 ? -12.44800 6.61700 17.20100 1.000 23.39683 C ? A ? 46 1
   ATOM 725 CD . LYS A 43 ? -12.50300 8.02500 17.78200 1.000 23.92244 C ? A ? 46 1
   ATOM 726 CE . LYS A 43 ? -12.84200 9.03600 16.70200 1.000 36.45103 C ? A ? 46 1
   ATOM 727 NZ . LYS A 43 ? -12.91500 10.42200 17.25000 1.000 40.91152 N ? A ? 46 1
   ATOM 728 H . LYS A 43 ? -13.18400 3.73600 19.73500 1.000 20.60759 H ? A ? 46 1
   ATOM 729 HA . LYS A 43 ? -13.34600 4.05700 17.11400 1.000 18.81783 H ? A ? 46 1
   ATOM 730 HB2 . LYS A 43 ? -13.73900 5.83600 18.56100 1.000 27.30814 H ? A ? 46 1
   ATOM 731 HB3 . LYS A 43 ? -12.22600 5.78100 19.03900 1.000 27.30814 H ? A ? 46 1
   ATOM 732 HG2 . LYS A 43 ? -11.54400 6.44200 16.89600 1.000 28.04609 H ? A ? 46 1
   ATOM 733 HG3 . LYS A 43 ? -13.07900 6.55500 16.46700 1.000 28.04609 H ? A ? 46 1
   ATOM 734 HD2 . LYS A 43 ? -13.18900 8.06600 18.46700 1.000 28.67682 H ? A ? 46 1
   ATOM 735 HD3 . LYS A 43 ? -11.63800 8.25400 18.15600 1.000 28.67682 H ? A ? 46 1
   ATOM 736 HE2 . LYS A 43 ? -12.15500 9.01600 16.01800 1.000 43.71112 H ? A ? 46 1
   ATOM 737 HE3 . LYS A 43 ? -13.70500 8.81600 16.31700 1.000 43.71112 H ? A ? 46 1
   ATOM 738 HZ1 . LYS A 43 ? -13.11500 10.99600 16.60000 1.000 49.06371 H ? A ? 46 1
   ATOM 739 HZ2 . LYS A 43 ? -13.54300 10.46700 17.87900 1.000 49.06371 H ? A ? 46 1
   ATOM 740 HZ3 . LYS A 43 ? -12.13200 10.65000 17.60600 1.000 49.06371 H ? A ? 46 1
   ATOM 741 N . VAL A 44 ? -11.20100 3.60300 16.12500 1.000 16.66848 N ? A ? 47 1
   ATOM 742 CA . VAL A 44 ? -9.88600 3.38100 15.53000 1.000 16.82640 C ? A ? 47 1
   ATOM 743 C . VAL A 44 ? -9.06300 4.66200 15.57700 1.000 16.60259 C ? A ? 47 1
   ATOM 744 O . VAL A 44 ? -9.54200 5.72900 15.19300 1.000 18.56615 O ? A ? 47 1
   ATOM 745 CB . VAL A 44 ? -10.01900 2.85500 14.08500 1.000 16.32362 C ? A ? 47 1
   ATOM 746 CG1 . VAL A 44 ? -8.63600 2.54600 13.51300 1.000 15.25306 C ? A ? 47 1
   ATOM 747 CG2 . VAL A 44 ? -10.87500 1.56700 14.06300 1.000 19.74511 C ? A ? 47 1
   ATOM 748 H . VAL A 44 ? -11.84900 3.58800 15.56000 1.000 19.97207 H ? A ? 47 1
   ATOM 749 HA . VAL A 44 ? -9.41800 2.70800 16.04900 1.000 20.16157 H ? A ? 47 1
   ATOM 750 HB . VAL A 44 ? -10.44600 3.52500 13.52800 1.000 19.55823 H ? A ? 47 1
   ATOM 751 HG11 . VAL A 44 ? -8.74200 2.06900 12.67500 1.000 18.27356 H ? A ? 47 1
   ATOM 752 HG12 . VAL A 44 ? -8.16100 3.37800 13.36100 1.000 18.27356 H ? A ? 47 1
   ATOM 753 HG13 . VAL A 44 ? -8.14900 1.99600 14.14600 1.000 18.27356 H ? A ? 47 1
   ATOM 754 HG21 . VAL A 44 ? -10.88600 1.21200 13.16100 1.000 23.66402 H ? A ? 47 1
   ATOM 755 HG22 . VAL A 44 ? -10.48400 0.91800 14.66900 1.000 23.66402 H ? A ? 47 1
   ATOM 756 HG23 . VAL A 44 ? -11.77800 1.78200 14.34500 1.000 23.66402 H ? A ? 47 1
   ATOM 757 N . GLN A 45 ? -7.82000 4.56100 16.03600 1.000 17.24960 N ? A ? 48 1
   ATOM 758 CA . GLN A 45 ? -6.90600 5.69800 15.98600 1.000 20.65058 C ? A ? 48 1
   ATOM 759 C . GLN A 45 ? -6.42600 5.96800 14.56700 1.000 19.93171 C ? A ? 48 1
   ATOM 760 O . GLN A 45 ? -5.75900 5.12900 13.97400 1.000 20.69359 O ? A ? 48 1
   ATOM 761 CB . GLN A 45 ? -5.75100 5.45200 16.94600 1.000 21.00018 C ? A ? 48 1
   ATOM 762 CG . GLN A 45 ? -6.21900 5.30000 18.40000 1.000 26.74259 C ? A ? 48 1
   ATOM 763 CD . GLN A 45 ? -5.08500 5.26200 19.40900 1.000 38.31279 C ? A ? 48 1
   ATOM 764 OE1 . GLN A 45 ? -4.06900 5.93600 19.25200 1.000 38.06947 O ? A ? 48 1
   ATOM 765 NE2 . GLN A 45 ? -5.28000 4.49300 20.48500 1.000 40.89521 N ? A ? 48 1
   ATOM 766 H . GLN A 45 ? -7.48200 3.84900 16.38000 1.000 20.66941 H ? A ? 48 1
   ATOM 767 HA . GLN A 45 ? -7.37800 6.48900 16.29100 1.000 24.75059 H ? A ? 48 1
   ATOM 768 HB2 . GLN A 45 ? -5.29400 4.63500 16.69000 1.000 25.17011 H ? A ? 48 1
   ATOM 769 HB3 . GLN A 45 ? -5.13800 6.20300 16.90400 1.000 25.17011 H ? A ? 48 1
   ATOM 770 HG2 . GLN A 45 ? -6.79000 6.05100 18.62400 1.000 32.06099 H ? A ? 48 1
   ATOM 771 HG3 . GLN A 45 ? -6.71700 4.47200 18.48300 1.000 32.06099 H ? A ? 48 1
   ATOM 772 HE21 . GLN A 45 ? -6.00700 4.04100 20.56400 1.000 49.04415 H ? A ? 48 1
   ATOM 773 HE22 . GLN A 45 ? -4.67100 4.43800 21.09000 1.000 49.04415 H ? A ? 48 1
   ATOM 774 N . LEU A 46 ? -6.81000 7.12800 14.02900 1.000 17.61199 N ? A ? 49 1
   ATOM 775 CA . LEU A 46 ? -6.48800 7.56400 12.67400 1.000 17.45143 C ? A ? 49 1
   ATOM 776 C . LEU A 46 ? -5.67400 8.85000 12.75100 1.000 21.76699 C ? A ? 49 1
   ATOM 777 O . LEU A 46 ? -5.93500 9.72200 13.58300 1.000 25.22274 O ? A ? 49 1
   ATOM 778 CB . LEU A 46 ? -7.73900 7.83100 11.85200 1.000 19.27932 C ? A ? 49 1
   ATOM 779 CG . LEU A 46 ? -8.71500 6.67600 11.69500 1.000 16.68146 C ? A ? 49 1
   ATOM 780 CD1 . LEU A 46 ? -9.94200 7.10800 10.86400 1.000 20.30834 C ? A ? 49 1
   ATOM 781 CD2 . LEU A 46 ? -8.06600 5.49500 11.05500 1.000 18.59796 C ? A ? 49 1
   ATOM 782 H . LEU A 46 ? -7.28200 7.70600 14.45600 1.000 21.10428 H ? A ? 49 1
   ATOM 783 HA . LEU A 46 ? -5.95800 6.88600 12.22700 1.000 20.91161 H ? A ? 49 1
   ATOM 784 HB2 . LEU A 46 ? -8.22400 8.56100 12.26800 1.000 23.10508 H ? A ? 49 1
   ATOM 785 HB3 . LEU A 46 ? -7.46400 8.09700 10.96100 1.000 23.10508 H ? A ? 49 1
   ATOM 786 HG . LEU A 46 ? -9.02800 6.40600 12.57300 1.000 19.98764 H ? A ? 49 1
   ATOM 787 HD11 . LEU A 46 ? -10.54900 6.35600 10.78300 1.000 24.33990 H ? A ? 49 1
   ATOM 788 HD12 . LEU A 46 ? -10.38500 7.84400 11.31500 1.000 24.33990 H ? A ? 49 1
   ATOM 789 HD13 . LEU A 46 ? -9.64400 7.39000 9.98500 1.000 24.33990 H ? A ? 49 1
   ATOM 790 HD21 . LEU A 46 ? -8.73900 4.81700 10.88800 1.000 22.28744 H ? A ? 49 1
   ATOM 791 HD22 . LEU A 46 ? -7.66200 5.77300 10.21800 1.000 22.28744 H ? A ? 49 1
   ATOM 792 HD23 . LEU A 46 ? -7.38500 5.14600 11.65100 1.000 22.28744 H ? A ? 49 1
   ATOM 793 N . GLU A 47 ? -4.69100 8.95800 11.88400 1.000 24.12150 N ? A ? 50 1
   ATOM 794 CA . GLU A 47 ? -3.99300 10.22600 11.72500 1.000 19.50428 C ? A ? 50 1
   ATOM 795 C . GLU A 47 ? -4.81500 11.19400 10.89300 1.000 24.73262 C ? A ? 50 1
   ATOM 796 O . GLU A 47 ? -5.81900 10.83400 10.26000 1.000 24.75988 O ? A ? 50 1
   ATOM 797 CB . GLU A 47 ? -2.60500 9.98100 11.11800 1.000 25.36652 C ? A ? 50 1
   ATOM 798 CG . GLU A 47 ? -1.73500 9.09500 12.04400 1.000 30.49889 C ? A ? 50 1
   ATOM 799 CD . GLU A 47 ? -0.40400 8.66000 11.46600 1.000 34.42236 C ? A ? 50 1
   ATOM 800 OE1 . GLU A 47 ? -0.03800 9.16800 10.38900 1.000 41.63782 O ? A ? 50 1
   ATOM 801 OE2 . GLU A 47 ? 0.28800 7.82600 12.09800 1.000 46.79289 O ? A ? 50 1
   ATOM 802 H . GLU A 47 ? -4.40600 8.32400 11.37800 1.000 28.91569 H ? A ? 50 1
   ATOM 803 HA . GLU A 47 ? -3.86500 10.62400 12.60000 1.000 23.37503 H ? A ? 50 1
   ATOM 804 HB2 . GLU A 47 ? -2.70300 9.52700 10.26600 1.000 30.40972 H ? A ? 50 1
   ATOM 805 HB3 . GLU A 47 ? -2.15300 10.83000 10.99600 1.000 30.40972 H ? A ? 50 1
   ATOM 806 HG2 . GLU A 47 ? -1.55100 9.59000 12.85800 1.000 36.56856 H ? A ? 50 1
   ATOM 807 HG3 . GLU A 47 ? -2.23300 8.29100 12.26000 1.000 36.56856 H ? A ? 50 1
   ATOM 808 N . ALA A 48 ? -4.42700 12.46800 10.94400 1.000 24.47387 N ? A ? 51 1
   ATOM 809 CA . ALA A 48 ? -5.20500 13.48200 10.24200 1.000 27.29355 C ? A ? 51 1
   ATOM 810 C . ALA A 48 ? -5.18700 13.19600 8.75300 1.000 21.44363 C ? A ? 51 1
   ATOM 811 O . ALA A 48 ? -4.20700 12.65000 8.23000 1.000 23.94142 O ? A ? 51 1
   ATOM 812 CB . ALA A 48 ? -4.64100 14.87000 10.52700 1.000 30.94634 C ? A ? 51 1
   ATOM 813 H . ALA A 48 ? -3.73800 12.76300 11.36500 1.000 29.33854 H ? A ? 51 1
   ATOM 814 HA . ALA A 48 ? -6.12500 13.45500 10.54900 1.000 32.72216 H ? A ? 51 1
   ATOM 815 HB1 . ALA A 48 ? -5.17100 15.52900 10.05200 1.000 37.10550 H ? A ? 51 1
   ATOM 816 HB2 . ALA A 48 ? -4.68200 15.03700 11.48200 1.000 37.10550 H ? A ? 51 1
   ATOM 817 HB3 . ALA A 48 ? -3.72000 14.90500 10.22400 1.000 37.10550 H ? A ? 51 1
   ATOM 818 N . ARG A 49 ? -6.28000 13.55000 8.06400 1.000 25.34344 N ? A ? 52 1
   ATOM 819 CA . ARG A 49 ? -6.35800 13.29200 6.63000 1.000 23.58489 C ? A ? 52 1
   ATOM 820 C . ARG A 49 ? -5.28500 14.10300 5.91400 1.000 28.49948 C ? A ? 52 1
   ATOM 821 O . ARG A 49 ? -4.99800 15.25700 6.26800 1.000 28.23345 O ? A ? 52 1
   ATOM 822 CB . ARG A 49 ? -7.73100 13.62300 6.02300 1.000 27.20608 C ? A ? 52 1
   ATOM 823 CG . ARG A 49 ? -8.42300 14.89200 6.42800 1.000 38.01289 C ? A ? 52 1
   ATOM 824 CD . ARG A 49 ? -9.53500 15.31500 5.39900 1.000 37.17145 C ? A ? 52 1
   ATOM 825 NE . ARG A 49 ? -9.08500 15.39000 4.01200 1.000 38.79872 N ? A ? 52 1
   ATOM 826 CZ . ARG A 49 ? -9.79300 14.99700 2.95500 1.000 41.89175 C ? A ? 52 1
   ATOM 827 NH1 . ARG A 49 ? -11.03700 14.53100 3.07400 1.000 36.90670 N ? A ? 52 1
   ATOM 828 NH2 . ARG A 49 ? -9.25500 15.09200 1.74000 1.000 40.24408 N ? A ? 52 1
   ATOM 829 H . ARG A 49 ? -6.97300 13.93200 8.40000 1.000 30.38202 H ? A ? 52 1
   ATOM 830 HA . ARG A 49 ? -6.17900 12.35300 6.47200 1.000 28.27176 H ? A ? 52 1
   ATOM 831 HB2 . ARG A 49 ? -7.62200 13.65400 5.06000 1.000 32.61719 H ? A ? 52 1
   ATOM 832 HB3 . ARG A 49 ? -8.33300 12.89600 6.24600 1.000 32.61719 H ? A ? 52 1
   ATOM 833 HG2 . ARG A 49 ? -8.84700 14.76200 7.29000 1.000 45.58536 H ? A ? 52 1
   ATOM 834 HG3 . ARG A 49 ? -7.77100 15.60800 6.48000 1.000 45.58536 H ? A ? 52 1
   ATOM 835 HD2 . ARG A 49 ? -10.25000 14.66700 5.44600 1.000 44.57563 H ? A ? 52 1
   ATOM 836 HD3 . ARG A 49 ? -9.87100 16.19100 5.64700 1.000 44.57563 H ? A ? 52 1
   ATOM 837 HE . ARG A 49 ? -8.30100 15.71300 3.86600 1.000 46.52836 H ? A ? 52 1
   ATOM 838 HH11 . ARG A 49 ? -11.40500 14.46400 3.84700 1.000 44.25793 H ? A ? 52 1
   ATOM 839 HH12 . ARG A 49 ? -11.47100 14.28900 2.37200 1.000 44.25793 H ? A ? 52 1
   ATOM 840 HH21 . ARG A 49 ? -8.45500 15.39400 1.64600 1.000 48.26278 H ? A ? 52 1
   ATOM 841 HH22 . ARG A 49 ? -9.70500 14.84600 1.05000 1.000 48.26278 H ? A ? 52 1
   ATOM 842 N . THR A 50 ? -4.69100 13.48400 4.90300 1.000 27.83195 N ? A ? 53 1
   ATOM 843 CA . THR A 50 ? -3.74500 14.07000 3.97100 1.000 29.72648 C ? A ? 53 1
   ATOM 844 C . THR A 50 ? -4.19800 13.74900 2.55700 1.000 28.64189 C ? A ? 53 1
   ATOM 845 O . THR A 50 ? -4.90500 12.76400 2.33300 1.000 22.48775 O ? A ? 53 1
   ATOM 846 CB . THR A 50 ? -2.32400 13.55200 4.24000 1.000 28.01154 C ? A ? 53 1
   ATOM 847 OG1 . THR A 50 ? -2.22200 12.18300 3.83900 1.000 38.22419 O ? A ? 53 1
   ATOM 848 CG2 . THR A 50 ? -1.96400 13.69800 5.70400 1.000 32.63822 C ? A ? 53 1
   ATOM 849 H . THR A 50 ? -4.83700 12.65500 4.72800 1.000 33.36823 H ? A ? 53 1
   ATOM 850 HA . THR A 50 ? -3.74600 15.03100 4.09600 1.000 35.64167 H ? A ? 53 1
   ATOM 851 HB . THR A 50 ? -1.69400 14.07900 3.72400 1.000 33.58373 H ? A ? 53 1
   ATOM 852 HG1 . THR A 50 ? -1.44600 11.89800 3.98500 1.000 45.83892 H ? A ? 53 1
   ATOM 853 HG21 . THR A 50 ? -1.02900 13.47900 5.83800 1.000 39.13576 H ? A ? 53 1
   ATOM 854 HG22 . THR A 50 ? -2.11900 14.61100 5.99300 1.000 39.13576 H ? A ? 53 1
   ATOM 855 HG23 . THR A 50 ? -2.50700 13.10100 6.24200 1.000 39.13576 H ? A ? 53 1
   ATOM 856 N . PRO A 51 ? -3.86800 14.61100 1.58200 1.000 25.23489 N ? A ? 54 1
   ATOM 857 CA . PRO A 51 ? -4.27600 14.33100 0.20000 1.000 24.38005 C ? A ? 54 1
   ATOM 858 C . PRO A 51 ? -3.49900 13.17000 -0.39700 1.000 20.74441 C ? A ? 54 1
   ATOM 859 O . PRO A 51 ? -4.04200 12.43700 -1.23400 1.000 23.28483 O ? A ? 54 1
   ATOM 860 CB . PRO A 51 ? -3.98000 15.64200 -0.55000 1.000 31.18992 C ? A ? 54 1
   ATOM 861 CG . PRO A 51 ? -3.08700 16.41900 0.37300 1.000 34.16844 C ? A ? 54 1
   ATOM 862 CD . PRO A 51 ? -3.41600 15.99700 1.76500 1.000 26.40854 C ? A ? 54 1
   ATOM 863 HA . PRO A 51 ? -5.22600 14.14100 0.15800 1.000 29.22596 H ? A ? 54 1
   ATOM 864 HB2 . PRO A 51 ? -3.52600 15.44700 -1.38500 1.000 37.39780 H ? A ? 54 1
   ATOM 865 HB3 . PRO A 51 ? -4.80800 16.12100 -0.71200 1.000 37.39780 H ? A ? 54 1
   ATOM 866 HG2 . PRO A 51 ? -2.16100 16.21600 0.17000 1.000 40.97202 H ? A ? 54 1
   ATOM 867 HG3 . PRO A 51 ? -3.25600 17.36700 0.26000 1.000 40.97202 H ? A ? 54 1
   ATOM 868 HD2 . PRO A 51 ? -2.62400 16.02700 2.32400 1.000 31.66014 H ? A ? 54 1
   ATOM 869 HD3 . PRO A 51 ? -4.13100 16.54400 2.12600 1.000 31.66014 H ? A ? 54 1
   ATOM 870 N . LEU A 52 ? -2.25600 12.96400 0.04700 1.000 24.70451 N ? A ? 55 1
   ATOM 871 CA . LEU A 52 ? -1.41500 11.84500 -0.37000 1.000 23.71078 C ? A ? 55 1
   ATOM 872 C . LEU A 52 ? -1.30100 10.82200 0.74000 1.000 28.28521 C ? A ? 55 1
   ATOM 873 O . LEU A 52 ? -1.27500 11.18400 1.92400 1.000 31.42573 O ? A ? 55 1
   ATOM 874 CB . LEU A 52 ? -0.01400 12.33400 -0.72600 1.000 24.94638 C ? A ? 55 1
   ATOM 875 CG . LEU A 52 ? 0.01300 13.39600 -1.80800 1.000 29.13592 C ? A ? 55 1
   ATOM 876 CD1 . LEU A 52 ? 1.49400 13.73400 -2.08800 1.000 28.74472 C ? A ? 55 1
   ATOM 877 CD2 . LEU A 52 ? -0.69900 12.98200 -3.07600 1.000 29.11197 C ? A ? 55 1
   ATOM 878 H . LEU A 52 ? -1.86600 13.48200 0.61200 1.000 29.61531 H ? A ? 55 1
   ATOM 879 HA . LEU A 52 ? -1.80700 11.42700 -1.15000 1.000 28.42282 H ? A ? 55 1
   ATOM 880 HB2 . LEU A 52 ? 0.39600 12.71100 0.06800 1.000 29.90555 H ? A ? 55 1
   ATOM 881 HB3 . LEU A 52 ? 0.50900 11.58000 -1.03900 1.000 29.90555 H ? A ? 55 1
   ATOM 882 HG . LEU A 52 ? -0.41800 14.19800 -1.47200 1.000 34.93299 H ? A ? 55 1
   ATOM 883 HD11 . LEU A 52 ? 1.53700 14.41500 -2.77700 1.000 34.46355 H ? A ? 55 1
   ATOM 884 HD12 . LEU A 52 ? 1.90200 14.06300 -1.27200 1.000 34.46355 H ? A ? 55 1
   ATOM 885 HD13 . LEU A 52 ? 1.95000 12.93100 -2.38600 1.000 34.46355 H ? A ? 55 1
   ATOM 886 HD21 . LEU A 52 ? -0.52500 13.64200 -3.76500 1.000 34.90426 H ? A ? 55 1
   ATOM 887 HD22 . LEU A 52 ? -0.36400 12.11600 -3.35500 1.000 34.90426 H ? A ? 55 1
   ATOM 888 HD23 . LEU A 52 ? -1.65200 12.92800 -2.90200 1.000 34.90426 H ? A ? 55 1
   ATOM 889 N . PRO A 53 ? -1.22100 9.52400 0.41900 1.000 23.27073 N ? A ? 56 1
   ATOM 890 CA . PRO A 53 ? -1.06900 8.53600 1.49500 1.000 24.90214 C ? A ? 56 1
   ATOM 891 C . PRO A 53 ? 0.24500 8.78600 2.21300 1.000 25.94257 C ? A ? 56 1
   ATOM 892 O . PRO A 53 ? 1.31800 8.62100 1.63300 1.000 28.15580 O ? A ? 56 1
   ATOM 893 CB . PRO A 53 ? -1.09100 7.18100 0.76900 1.000 26.51665 C ? A ? 56 1
   ATOM 894 CG . PRO A 53 ? -1.42200 7.47400 -0.67200 1.000 28.66927 C ? A ? 56 1
   ATOM 895 CD . PRO A 53 ? -1.08600 8.91000 -0.91700 1.000 24.31629 C ? A ? 56 1
   ATOM 896 HA . PRO A 53 ? -1.80700 8.58900 2.12200 1.000 29.85246 H ? A ? 56 1
   ATOM 897 HB2 . PRO A 53 ? -0.21800 6.76300 0.83800 1.000 31.78987 H ? A ? 56 1
   ATOM 898 HB3 . PRO A 53 ? -1.77100 6.61400 1.16400 1.000 31.78987 H ? A ? 56 1
   ATOM 899 HG2 . PRO A 53 ? -0.89000 6.90200 -1.24600 1.000 34.37301 H ? A ? 56 1
   ATOM 900 HG3 . PRO A 53 ? -2.36700 7.31800 -0.82300 1.000 34.37301 H ? A ? 56 1
   ATOM 901 HD2 . PRO A 53 ? -0.17500 8.99500 -1.23800 1.000 29.14944 H ? A ? 56 1
   ATOM 902 HD3 . PRO A 53 ? -1.72100 9.29800 -1.53900 1.000 29.14944 H ? A ? 56 1
   ATOM 903 N . ARG A 54 ? 0.16900 9.20900 3.46500 1.000 32.11363 N ? A ? 57 1
   ATOM 904 CA . ARG A 54 ? 1.33000 9.72900 4.15600 1.000 32.41247 C ? A ? 57 1
   ATOM 905 C . ARG A 54 ? 1.79000 8.68400 5.14000 1.000 41.28585 C ? A ? 57 1
   ATOM 906 O . ARG A 54 ? 2.06600 8.97900 6.30500 1.000 45.60641 O ? A ? 57 1
   ATOM 907 CB . ARG A 54 ? 0.98700 11.05100 4.85400 1.000 37.87141 C ? A ? 57 1
   ATOM 908 OXT . ARG A 54 ? 1.87500 7.50600 4.76500 1.000 38.75424 O ? A ? 57 1
   ATOM 909 H . ARG A 54 ? -0.54900 9.20400 3.93800 1.000 38.50625 H ? A ? 57 1
   ATOM 910 HA . ARG A 54 ? 2.04500 9.89300 3.52200 1.000 38.86486 H ? A ? 57 1
   ATOM 911 N . CYS B -1 ? -4.10200 -9.13400 -4.85500 1.000 50.33737 N ? B ? 1 1
   ATOM 912 CA . CYS B -1 ? -4.66600 -9.79100 -3.63200 1.000 41.83936 C ? B ? 1 1
   ATOM 913 C . CYS B -1 ? -6.06700 -9.26100 -3.29600 1.000 38.17930 C ? B ? 1 1
   ATOM 914 O . CYS B -1 ? -6.54100 -8.27400 -3.87000 1.000 55.87767 O ? B ? 1 1
   ATOM 915 CB . CYS B -1 ? -3.70400 -9.61100 -2.43100 1.000 42.65696 C ? B ? 1 1
   ATOM 916 SG . CYS B -1 ? -3.30300 -7.87300 -2.10500 1.000 88.14287 S ? B ? 1 1
   ATOM 917 H1 . CYS B -1 ? -3.67500 -9.74000 -5.34700 1.000 60.37473 H ? B ? 1 1
   ATOM 918 H2 . CYS B -1 ? -4.76300 -8.77700 -5.33200 1.000 60.37473 H ? B ? 1 1
   ATOM 919 H3 . CYS B -1 ? -3.53300 -8.49400 -4.61200 1.000 60.37473 H ? B ? 1 1
   ATOM 920 HA . CYS B -1 ? -4.74700 -10.74300 -3.80200 1.000 50.17712 H ? B ? 1 1
   ATOM 921 HB2 . CYS B -1 ? -4.12100 -9.97700 -1.63500 1.000 51.15825 H ? B ? 1 1
   ATOM 922 HB3 . CYS B -1 ? -2.87500 -10.08000 -2.61700 1.000 51.15825 H ? B ? 1 1
   ATOM 923 HG . CYS B -1 ? -2.54700 -7.81600 -1.17500 1.000 105.74134 H ? B ? 1 1
   ATOM 924 N . SER B 0 ? -6.72400 -9.95200 -2.36400 1.000 43.48359 N ? B ? 2 1
   ATOM 925 CA . SER B 0 ? -8.05800 -9.60600 -1.88500 1.000 45.06526 C ? B ? 2 1
   ATOM 926 C . SER B 0 ? -8.00400 -9.55700 -0.36600 1.000 35.16001 C ? B ? 2 1
   ATOM 927 O . SER B 0 ? -7.02600 -9.99900 0.24700 1.000 38.74148 O ? B ? 2 1
   ATOM 928 CB . SER B 0 ? -9.11500 -10.61700 -2.34300 1.000 41.78560 C ? B ? 2 1
   ATOM 929 OG . SER B 0 ? -10.13700 -10.72600 -1.36100 1.000 57.27676 O ? B ? 2 1
   ATOM 930 H . SER B 0 ? -6.40200 -10.65200 -1.98200 1.000 52.15020 H ? B ? 2 1
   ATOM 931 HA . SER B 0 ? -8.30600 -8.72800 -2.21400 1.000 54.04821 H ? B ? 2 1
   ATOM 932 HB2 . SER B 0 ? -9.50600 -10.31400 -3.17800 1.000 50.11261 H ? B ? 2 1
   ATOM 933 HB3 . SER B 0 ? -8.69600 -11.48300 -2.46500 1.000 50.11261 H ? B ? 2 1
   ATOM 934 HG . SER B 0 ? -10.71700 -11.28000 -1.61000 1.000 68.70200 H ? B ? 2 1
   ATOM 935 N . SER B 1 ? -9.06500 -9.04000 0.25200 1.000 39.11549 N ? B ? 3 1
   ATOM 936 CA . SER B 1 ? -9.01500 -8.79600 1.68700 1.000 32.87191 C ? B ? 3 1
   ATOM 937 C . SER B 1 ? -10.43100 -8.77300 2.24900 1.000 32.63588 C ? B ? 3 1
   ATOM 938 O . SER B 1 ? -11.41800 -8.83600 1.51300 1.000 32.77421 O ? B ? 3 1
   ATOM 939 CB . SER B 1 ? -8.26000 -7.50300 1.98500 1.000 32.28526 C ? B ? 3 1
   ATOM 940 OG . SER B 1 ? -8.13800 -7.27600 3.37500 1.000 35.21398 O ? B ? 3 1
   ATOM 941 H . SER B 1 ? -9.80700 -8.82700 -0.12800 1.000 46.90847 H ? B ? 3 1
   ATOM 942 HA . SER B 1 ? -8.53800 -9.52400 2.11400 1.000 39.41619 H ? B ? 3 1
   ATOM 943 HB2 . SER B 1 ? -7.38800 -7.62400 1.60300 1.000 38.71220 H ? B ? 3 1
   ATOM 944 HB3 . SER B 1 ? -8.71600 -6.75400 1.56900 1.000 38.71220 H ? B ? 3 1
   ATOM 945 HG . SER B 1 ? -7.62400 -6.62700 3.51600 1.000 42.22666 H ? B ? 3 1
   ATOM 946 N . GLY B 2 ? -10.51500 -8.66900 3.57100 1.000 25.67410 N ? B ? 4 1
   ATOM 947 CA . GLY B 2 ? -11.78600 -8.67900 4.26800 1.000 27.87619 C ? B ? 4 1
   ATOM 948 C . GLY B 2 ? -11.50900 -8.66400 5.75600 1.000 22.07757 C ? B ? 4 1
   ATOM 949 O . GLY B 2 ? -10.39800 -8.35200 6.18000 1.000 21.41968 O ? B ? 4 1
   ATOM 950 H . GLY B 2 ? -9.83500 -8.59000 4.09200 1.000 30.77881 H ? B ? 4 1
   ATOM 951 HA2 . GLY B 2 ? -12.30700 -7.89600 4.03100 1.000 33.42131 H ? B ? 4 1
   ATOM 952 HA3 . GLY B 2 ? -12.28700 -9.47800 4.04300 1.000 33.42131 H ? B ? 4 1
   ATOM 953 N . VAL B 3 ? -12.50900 -9.01300 6.55200 1.000 23.70656 N ? B ? 5 1
   ATOM 954 CA . VAL B 3 ? -12.41100 -9.00900 8.00800 1.000 18.37144 C ? B ? 5 1
   ATOM 955 C . VAL B 3 ? -12.92200 -10.35500 8.52300 1.000 24.49883 C ? B ? 5 1
   ATOM 956 O . VAL B 3 ? -14.07100 -10.73100 8.24900 1.000 25.25945 O ? B ? 5 1
   ATOM 957 CB . VAL B 3 ? -13.21300 -7.86300 8.65800 1.000 22.22344 C ? B ? 5 1
   ATOM 958 CG1 . VAL B 3 ? -12.83200 -7.75600 10.13600 1.000 26.59327 C ? B ? 5 1
   ATOM 959 CG2 . VAL B 3 ? -13.00200 -6.51900 7.95900 1.000 22.85629 C ? B ? 5 1
   ATOM 960 H . VAL B 3 ? -13.28000 -9.26400 6.26500 1.000 28.41776 H ? B ? 5 1
   ATOM 961 HA . VAL B 3 ? -11.48200 -8.91600 8.26900 1.000 22.01562 H ? B ? 5 1
   ATOM 962 HB . VAL B 3 ? -14.15800 -8.07700 8.61000 1.000 26.63802 H ? B ? 5 1
   ATOM 963 HG11 . VAL B 3 ? -13.28400 -6.99000 10.52300 1.000 31.88181 H ? B ? 5 1
   ATOM 964 HG12 . VAL B 3 ? -13.10500 -8.56600 10.59400 1.000 31.88181 H ? B ? 5 1
   ATOM 965 HG13 . VAL B 3 ? -11.87100 -7.64300 10.20700 1.000 31.88181 H ? B ? 5 1
   ATOM 966 HG21 . VAL B 3 ? -13.48000 -5.83100 8.44800 1.000 27.39744 H ? B ? 5 1
   ATOM 967 HG22 . VAL B 3 ? -12.05300 -6.31600 7.94500 1.000 27.39744 H ? B ? 5 1
   ATOM 968 HG23 . VAL B 3 ? -13.34100 -6.57700 7.05200 1.000 27.39744 H ? B ? 5 1
   ATOM 969 N . ARG B 4 ? -12.08600 -11.06100 9.28400 1.000 24.16032 N ? B ? 6 1
   ATOM 970 CA . ARG B 4 ? -12.43300 -12.32700 9.92200 1.000 25.54412 C ? B ? 6 1
   ATOM 971 C . ARG B 4 ? -12.59200 -12.09300 11.42100 1.000 23.96332 C ? B ? 6 1
   ATOM 972 O . ARG B 4 ? -11.96300 -11.19800 11.99500 1.000 23.38957 O ? B ? 6 1
   ATOM 973 CB . ARG B 4 ? -11.39200 -13.41300 9.62300 1.000 25.53644 C ? B ? 6 1
   ATOM 974 CG . ARG B 4 ? -11.28600 -13.74000 8.14900 1.000 36.82904 C ? B ? 6 1
   ATOM 975 CD . ARG B 4 ? -11.79900 -15.13900 7.78800 1.000 34.48785 C ? B ? 6 1
   ATOM 976 NE . ARG B 4 ? -11.36300 -16.20800 8.67600 1.000 37.81904 N ? B ? 6 1
   ATOM 977 CZ . ARG B 4 ? -10.48000 -17.13800 8.33300 1.000 45.26563 C ? B ? 6 1
   ATOM 978 NH1 . ARG B 4 ? -9.80300 -17.06500 7.19500 1.000 41.46424 N ? B ? 6 1
   ATOM 979 NH2 . ARG B 4 ? -10.27700 -18.17400 9.14300 1.000 48.98338 N ? B ? 6 1
   ATOM 980 H . ARG B 4 ? -11.27900 -10.81400 9.45000 1.000 28.96228 H ? B ? 6 1
   ATOM 981 HA . ARG B 4 ? -13.28700 -12.63100 9.57600 1.000 30.62284 H ? B ? 6 1
   ATOM 982 HB2 . ARG B 4 ? -10.52200 -13.10500 9.92300 1.000 30.61362 H ? B ? 6 1
   ATOM 983 HB3 . ARG B 4 ? -11.63900 -14.21900 10.10100 1.000 30.61362 H ? B ? 6 1
   ATOM 984 HG2 . ARG B 4 ? -11.80800 -13.09500 7.64700 1.000 44.16474 H ? B ? 6 1
   ATOM 985 HG3 . ARG B 4 ? -10.35500 -13.68800 7.88300 1.000 44.16474 H ? B ? 6 1
   ATOM 986 HD2 . ARG B 4 ? -12.76800 -15.11900 7.82700 1.000 41.35531 H ? B ? 6 1
   ATOM 987 HD3 . ARG B 4 ? -11.52500 -15.34700 6.88300 1.000 41.35531 H ? B ? 6 1
   ATOM 988 HE . ARG B 4 ? -11.77900 -16.30500 9.42300 1.000 45.35275 H ? B ? 6 1
   ATOM 989 HH11 . ARG B 4 ? -9.92200 -16.40900 6.65500 1.000 49.72698 H ? B ? 6 1
   ATOM 990 HH12 . ARG B 4 ? -9.23500 -17.68000 6.99800 1.000 49.72698 H ? B ? 6 1
   ATOM 991 HH21 . ARG B 4 ? -10.70800 -18.23000 9.88500 1.000 58.74994 H ? B ? 6 1
   ATOM 992 HH22 . ARG B 4 ? -9.70100 -18.77700 8.93400 1.000 58.74994 H ? B ? 6 1
   ATOM 993 N . CYS B 5 ? -13.46700 -12.87700 12.05000 1.000 23.23250 N ? B ? 7 1
   ATOM 994 C . CYS B 5 ? -13.74900 -13.98800 14.19900 1.000 23.63787 C ? B ? 7 1
   ATOM 995 O . CYS B 5 ? -14.05000 -15.04900 13.65600 1.000 27.71177 O ? B ? 7 1
   ATOM 996 CA A CYS B 5 ? -13.82000 -12.67900 13.44800 0.252 29.36528 C ? B ? 7 1
   ATOM 997 CB A CYS B 5 ? -15.22800 -12.10200 13.62200 0.252 28.12892 C ? B ? 7 1
   ATOM 998 SG A CYS B 5 ? -15.41200 -10.46000 13.00300 0.252 24.76408 S ? B ? 7 1
   ATOM 999 H A CYS B 5 ? -13.87300 -13.53900 11.68000 0.252 27.84890 H ? B ? 7 1
   ATOM 1000 HA A CYS B 5 ? -13.19000 -12.06400 13.85400 0.252 35.20823 H ? B ? 7 1
   ATOM 1001 HB2 A CYS B 5 ? -15.85800 -12.66900 13.15000 0.252 33.72460 H ? B ? 7 1
   ATOM 1002 HB3 A CYS B 5 ? -15.44500 -12.08800 14.56700 0.252 33.72460 H ? B ? 7 1
   ATOM 1003 HG A CYS B 5 ? -15.15000 -10.46100 11.83200 0.252 29.68678 H ? B ? 7 1
   ATOM 1004 CA B CYS B 5 ? -13.75000 -12.66600 13.45900 0.342 29.51477 C ? B ? 7 1
   ATOM 1005 CB B CYS B 5 ? -15.08200 -11.91900 13.71700 0.342 28.06097 C ? B ? 7 1
   ATOM 1006 SG B CYS B 5 ? -16.58400 -12.54300 12.95200 0.342 26.15053 S ? B ? 7 1
   ATOM 1007 H B CYS B 5 ? -13.90100 -13.52500 11.68800 0.342 27.84890 H ? B ? 7 1
   ATOM 1008 HA B CYS B 5 ? -13.04100 -12.12600 13.83800 0.342 35.38761 H ? B ? 7 1
   ATOM 1009 HB2 B CYS B 5 ? -15.23700 -11.91400 14.67400 0.342 33.64305 H ? B ? 7 1
   ATOM 1010 HB3 B CYS B 5 ? -14.97200 -11.00500 13.41200 0.342 33.64305 H ? B ? 7 1
   ATOM 1011 CA C CYS B 5 ? -13.88500 -12.67100 13.42000 0.406 29.79711 C ? B ? 7 1
   ATOM 1012 CB C CYS B 5 ? -15.33600 -12.16900 13.36500 0.406 28.98222 C ? B ? 7 1
   ATOM 1013 SG C CYS B 5 ? -16.08700 -11.59000 14.82300 0.406 25.55140 S ? B ? 7 1
   ATOM 1014 H C CYS B 5 ? -13.84100 -13.55800 11.68200 0.406 27.84890 H ? B ? 7 1
   ATOM 1015 HA C CYS B 5 ? -13.33200 -11.99500 13.84100 0.406 35.72642 H ? B ? 7 1
   ATOM 1016 HB2 C CYS B 5 ? -15.37100 -11.44000 12.72600 0.406 34.74855 H ? B ? 7 1
   ATOM 1017 HB3 C CYS B 5 ? -15.88700 -12.89800 13.03900 0.406 34.74855 H ? B ? 7 1
   ATOM 1018 HG C CYS B 5 ? -16.10000 -12.47500 15.63400 0.406 30.63157 H ? B ? 7 1
   ATOM 1019 N . TRP B 6 ? -13.34700 -13.90300 15.46200 1.000 20.97601 N ? B ? 8 1
   ATOM 1020 CA . TRP B 6 ? -13.35800 -15.04900 16.35600 1.000 23.75777 C ? B ? 8 1
   ATOM 1021 C . TRP B 6 ? -13.80300 -14.62600 17.74800 1.000 27.12729 C ? B ? 8 1
   ATOM 1022 O . TRP B 6 ? -13.57600 -13.49300 18.18100 1.000 24.95001 O ? B ? 8 1
   ATOM 1023 CB . TRP B 6 ? -11.97700 -15.65200 16.50300 1.000 28.55074 C ? B ? 8 1
   ATOM 1024 CG . TRP B 6 ? -11.51000 -16.47700 15.35600 1.000 30.44796 C ? B ? 8 1
   ATOM 1025 CD1 . TRP B 6 ? -11.73200 -17.80600 15.14200 1.000 34.25987 C ? B ? 8 1
   ATOM 1026 CD2 . TRP B 6 ? -10.74000 -16.01200 14.25200 1.000 29.34763 C ? B ? 8 1
   ATOM 1027 NE1 . TRP B 6 ? -11.12100 -18.20000 13.98100 1.000 35.14502 N ? B ? 8 1
   ATOM 1028 CE2 . TRP B 6 ? -10.50500 -17.11400 13.41400 1.000 31.42255 C ? B ? 8 1
   ATOM 1029 CE3 . TRP B 6 ? -10.21200 -14.76900 13.90500 1.000 22.97628 C ? B ? 8 1
   ATOM 1030 CZ2 . TRP B 6 ? -9.79100 -17.00600 12.22300 1.000 29.12148 C ? B ? 8 1
   ATOM 1031 CZ3 . TRP B 6 ? -9.50800 -14.66000 12.70500 1.000 27.05342 C ? B ? 8 1
   ATOM 1032 CH2 . TRP B 6 ? -9.28500 -15.77800 11.90000 1.000 29.83655 C ? B ? 8 1
   ATOM 1033 H . TRP B 6 ? -13.05900 -13.18000 15.82800 1.000 25.14110 H ? B ? 8 1
   ATOM 1034 HA . TRP B 6 ? -13.96600 -15.72700 16.02200 1.000 28.47921 H ? B ? 8 1
   ATOM 1035 HB2 . TRP B 6 ? -11.33900 -14.93100 16.62100 1.000 34.23078 H ? B ? 8 1
   ATOM 1036 HB3 . TRP B 6 ? -11.97300 -16.21900 17.29000 1.000 34.23078 H ? B ? 8 1
   ATOM 1037 HD1 . TRP B 6 ? -12.19800 -18.36900 15.71800 1.000 41.08174 H ? B ? 8 1
   ATOM 1038 HE1 . TRP B 6 ? -11.13300 -18.99600 13.65500 1.000 42.14391 H ? B ? 8 1
   ATOM 1039 HE3 . TRP B 6 ? -10.35500 -14.02400 14.44300 1.000 27.54143 H ? B ? 8 1
   ATOM 1040 HZ2 . TRP B 6 ? -9.64900 -17.74500 11.67700 1.000 34.91567 H ? B ? 8 1
   ATOM 1041 HZ3 . TRP B 6 ? -9.14000 -13.84100 12.46300 1.000 32.43399 H ? B ? 8 1
   ATOM 1042 HH2 . TRP B 6 ? -8.80100 -15.68000 11.11200 1.000 35.77375 H ? B ? 8 1
   ATOM 1043 N . ALA B 7 ? -14.38100 -15.57300 18.49000 1.000 26.98152 N ? B ? 9 1
   ATOM 1044 CA . ALA B 7 ? -14.80900 -15.24900 19.85000 1.000 29.36278 C ? B ? 9 1
   ATOM 1045 C . ALA B 7 ? -13.63300 -15.11500 20.80800 1.000 23.49980 C ? B ? 9 1
   ATOM 1046 O . ALA B 7 ? -13.62000 -14.23300 21.68400 1.000 24.75503 O ? B ? 9 1
   ATOM 1047 CB . ALA B 7 ? -15.75000 -16.33500 20.36300 1.000 31.80133 C ? B ? 9 1
   ATOM 1048 H . ALA B 7 ? -14.53200 -16.38200 18.24000 1.000 32.34771 H ? B ? 9 1
   ATOM 1049 HA . ALA B 7 ? -15.29200 -14.40800 19.84200 1.000 35.20523 H ? B ? 9 1
   ATOM 1050 HB1 . ALA B 7 ? -16.02800 -16.11100 21.26500 1.000 38.13149 H ? B ? 9 1
   ATOM 1051 HB2 . ALA B 7 ? -16.52400 -16.38300 19.78000 1.000 38.13149 H ? B ? 9 1
   ATOM 1052 HB3 . ALA B 7 ? -15.28200 -17.18400 20.36200 1.000 38.13149 H ? B ? 9 1
   ATOM 1053 N . THR B 8 ? -12.66200 -16.01200 20.70300 1.000 22.12406 N ? B ? 10 1
   ATOM 1054 CA . THR B 8 ? -11.59900 -16.14500 21.68000 1.000 29.48814 C ? B ? 10 1
   ATOM 1055 C . THR B 8 ? -10.21900 -16.05200 21.03600 1.000 25.80365 C ? B ? 10 1
   ATOM 1056 O . THR B 8 ? -10.03000 -16.41100 19.86900 1.000 30.65713 O ? B ? 10 1
   ATOM 1057 CB . THR B 8 ? -11.76300 -17.47600 22.43000 1.000 32.46966 C ? B ? 10 1
   ATOM 1058 OG1 . THR B 8 ? -11.48700 -18.56500 21.52800 1.000 37.38944 O ? B ? 10 1
   ATOM 1059 CG2 . THR B 8 ? -13.18600 -17.63600 22.95200 1.000 33.90011 C ? B ? 10 1
   ATOM 1060 H . THR B 8 ? -12.59800 -16.57100 20.05300 1.000 26.51876 H ? B ? 10 1
   ATOM 1061 HA . THR B 8 ? -11.67100 -15.42800 22.32900 1.000 35.35566 H ? B ? 10 1
   ATOM 1062 HB . THR B 8 ? -11.15100 -17.50800 23.18000 1.000 38.93348 H ? B ? 10 1
   ATOM 1063 HG1 . THR B 8 ? -11.57400 -19.29800 21.92800 1.000 44.83723 H ? B ? 10 1
   ATOM 1064 HG21 . THR B 8 ? -13.23700 -18.40300 23.54300 1.000 40.65002 H ? B ? 10 1
   ATOM 1065 HG22 . THR B 8 ? -13.44900 -16.84200 23.44300 1.000 40.65002 H ? B ? 10 1
   ATOM 1066 HG23 . THR B 8 ? -13.80000 -17.76700 22.21200 1.000 40.65002 H ? B ? 10 1
   ATOM 1067 N . ARG B 9 ? -9.27800 -15.51200 21.81100 1.000 29.57366 N ? B ? 11 1
   ATOM 1068 CA . ARG B 9 ? -7.88200 -15.47100 21.38400 1.000 29.30612 C ? B ? 11 1
   ATOM 1069 C . ARG B 9 ? -7.39400 -16.86500 21.03200 1.000 37.43292 C ? B ? 11 1
   ATOM 1070 O . ARG B 9 ? -6.62800 -17.03100 20.07700 1.000 37.62468 O ? B ? 11 1
   ATOM 1071 CB . ARG B 9 ? -7.00100 -14.86000 22.47500 1.000 29.54729 C ? B ? 11 1
   ATOM 1072 CG . ARG B 9 ? -5.54900 -14.67000 22.06600 1.000 39.34536 C ? B ? 11 1
   ATOM 1073 CD . ARG B 9 ? -4.69400 -13.97500 23.11400 1.000 35.71678 C ? B ? 11 1
   ATOM 1074 NE . ARG B 9 ? -3.30600 -13.83600 22.68400 1.000 51.84358 N ? B ? 11 1
   ATOM 1075 CZ . ARG B 9 ? -2.86200 -12.86300 21.90300 1.000 44.50139 C ? B ? 11 1
   ATOM 1076 NH1 . ARG B 9 ? -3.69600 -11.93000 21.46100 1.000 52.08405 N ? B ? 11 1
   ATOM 1077 NH2 . ARG B 9 ? -1.58000 -12.81600 21.56100 1.000 44.23061 N ? B ? 11 1
   ATOM 1078 H . ARG B 9 ? -9.42200 -15.16500 22.58400 1.000 35.45828 H ? B ? 11 1
   ATOM 1079 HA . ARG B 9 ? -7.80900 -14.91700 20.59100 1.000 35.13724 H ? B ? 11 1
   ATOM 1080 HB2 . ARG B 9 ? -7.35800 -13.99000 22.71200 1.000 35.42664 H ? B ? 11 1
   ATOM 1081 HB3 . ARG B 9 ? -7.01600 -15.44300 23.25000 1.000 35.42664 H ? B ? 11 1
   ATOM 1082 HG2 . ARG B 9 ? -5.15600 -15.54000 21.89700 1.000 47.18433 H ? B ? 11 1
   ATOM 1083 HG3 . ARG B 9 ? -5.52000 -14.13500 21.25800 1.000 47.18433 H ? B ? 11 1
   ATOM 1084 HD2 . ARG B 9 ? -5.05400 -13.09200 23.28900 1.000 42.83003 H ? B ? 11 1
   ATOM 1085 HD3 . ARG B 9 ? -4.70300 -14.50300 23.92800 1.000 42.83003 H ? B ? 11 1
   ATOM 1086 HE . ARG B 9 ? -2.74000 -14.42400 22.95500 1.000 62.18219 H ? B ? 11 1
   ATOM 1087 HH11 . ARG B 9 ? -4.52800 -11.95100 21.67600 1.000 62.47075 H ? B ? 11 1
   ATOM 1088 HH12 . ARG B 9 ? -3.40200 -11.30000 20.95400 1.000 62.47075 H ? B ? 11 1
   ATOM 1089 HH21 . ARG B 9 ? -1.03700 -13.41900 21.84600 1.000 53.04662 H ? B ? 11 1
   ATOM 1090 HH22 . ARG B 9 ? -1.29300 -12.18300 21.05400 1.000 53.04662 H ? B ? 11 1
   ATOM 1091 N . GLN B 10 ? -7.90000 -17.89300 21.72700 1.000 37.41119 N ? B ? 12 1
   ATOM 1092 CA . GLN B 10 ? -7.46100 -19.26500 21.47300 1.000 38.70750 C ? B ? 12 1
   ATOM 1093 C . GLN B 10 ? -7.92500 -19.75800 20.10700 1.000 33.79950 C ? B ? 12 1
   ATOM 1094 O . GLN B 10 ? -7.11000 -20.21000 19.29400 1.000 46.31563 O ? B ? 12 1
   ATOM 1095 CB . GLN B 10 ? -7.96400 -20.17500 22.59800 1.000 37.80668 C ? B ? 12 1
   ATOM 1096 CG . GLN B 10 ? -7.50900 -21.60800 22.47800 1.000 41.34770 C ? B ? 12 1
   ATOM 1097 CD . GLN B 10 ? -8.60800 -22.59900 22.80700 1.000 42.37281 C ? B ? 12 1
   ATOM 1098 OE1 . GLN B 10 ? -8.87100 -22.88200 23.97600 1.000 58.77710 O ? B ? 12 1
   ATOM 1099 NE2 . GLN B 10 ? -9.32300 -23.05600 21.78500 1.000 44.62205 N ? B ? 12 1
   ATOM 1100 H . GLN B 10 ? -8.49300 -17.82000 22.34500 1.000 44.86331 H ? B ? 12 1
   ATOM 1101 HA . GLN B 10 ? -6.49100 -19.29000 21.48300 1.000 46.41890 H ? B ? 12 1
   ATOM 1102 HB2 . GLN B 10 ? -7.64000 -19.83200 23.44500 1.000 45.33790 H ? B ? 12 1
   ATOM 1103 HB3 . GLN B 10 ? -8.93400 -20.17100 22.59200 1.000 45.33790 H ? B ? 12 1
   ATOM 1104 HG2 . GLN B 10 ? -7.20900 -21.78300 21.57300 1.000 49.58713 H ? B ? 12 1
   ATOM 1105 HG3 . GLN B 10 ? -6.78000 -21.75700 23.10000 1.000 49.58713 H ? B ? 12 1
   ATOM 1106 HE21 . GLN B 10 ? -9.12200 -22.82400 20.98200 1.000 53.51635 H ? B ? 12 1
   ATOM 1107 HE22 . GLN B 10 ? -9.96300 -23.61400 21.92300 1.000 53.51635 H ? B ? 12 1
   ATOM 1108 N . ALA B 11 ? -9.23700 -19.70000 19.85400 1.000 36.88227 N ? B ? 13 1
   ATOM 1109 CA . ALA B 11 ? -9.79400 -20.16300 18.58700 1.000 31.42981 C ? B ? 13 1
   ATOM 1110 C . ALA B 11 ? -9.15600 -19.45400 17.39900 1.000 34.40157 C ? B ? 13 1
   ATOM 1111 O . ALA B 11 ? -8.97300 -20.06400 16.33600 1.000 36.15387 O ? B ? 13 1
   ATOM 1112 CB . ALA B 11 ? -11.31000 -19.96700 18.56200 1.000 41.92417 C ? B ? 13 1
   ATOM 1113 H . ALA B 11 ? -9.82400 -19.39500 20.40400 1.000 44.22861 H ? B ? 13 1
   ATOM 1114 HA . ALA B 11 ? -9.61600 -21.11200 18.49600 1.000 37.68566 H ? B ? 13 1
   ATOM 1115 HB1 . ALA B 11 ? -11.65500 -20.28200 17.71200 1.000 50.27890 H ? B ? 13 1
   ATOM 1116 HB2 . ALA B 11 ? -11.70600 -20.47400 19.28800 1.000 50.27890 H ? B ? 13 1
   ATOM 1117 HB3 . ALA B 11 ? -11.50800 -19.02400 18.67100 1.000 50.27890 H ? B ? 13 1
   ATOM 1118 N . MET B 12 ? -8.79800 -18.17500 17.57400 1.000 36.59682 N ? B ? 14 1
   ATOM 1119 CA . MET B 12 ? -8.12400 -17.40600 16.53200 1.000 33.51401 C ? B ? 14 1
   ATOM 1120 C . MET B 12 ? -6.71400 -17.92500 16.29600 1.000 33.83955 C ? B ? 14 1
   ATOM 1121 O . MET B 12 ? -6.39800 -18.38700 15.19400 1.000 35.19111 O ? B ? 14 1
   ATOM 1122 CB . MET B 12 ? -8.09000 -15.92300 16.91000 1.000 29.93308 C ? B ? 14 1
   ATOM 1123 CG . MET B 12 ? -7.39000 -15.00500 15.89600 1.000 33.32413 C ? B ? 14 1
   ATOM 1124 SD . MET B 12 ? -5.60500 -14.75700 16.12200 1.000 42.27762 S ? B ? 14 1
   ATOM 1125 CE . MET B 12 ? -5.61700 -13.71400 17.58500 1.000 37.12152 C ? B ? 14 1
   ATOM 1126 H . MET B 12 ? -8.93800 -17.73000 18.29700 1.000 43.88608 H ? B ? 14 1
   ATOM 1127 HA . MET B 12 ? -8.62900 -17.48900 15.70800 1.000 40.18670 H ? B ? 14 1
   ATOM 1128 HB2 . MET B 12 ? -9.00300 -15.60900 17.00600 1.000 35.88959 H ? B ? 14 1
   ATOM 1129 HB3 . MET B 12 ? -7.62500 -15.83200 17.75600 1.000 35.88959 H ? B ? 14 1
   ATOM 1130 HG2 . MET B 12 ? -7.51800 -15.37900 15.01000 1.000 39.95885 H ? B ? 14 1
   ATOM 1131 HG3 . MET B 12 ? -7.80900 -14.13100 15.93900 1.000 39.95885 H ? B ? 14 1
   ATOM 1132 HE1 . MET B 12 ? -6.08100 -12.88800 17.37900 1.000 44.51571 H ? B ? 14 1
   ATOM 1133 HE2 . MET B 12 ? -4.70200 -13.52400 17.84400 1.000 44.51571 H ? B ? 14 1
   ATOM 1134 HE3 . MET B 12 ? -6.07300 -14.18100 18.30200 1.000 44.51571 H ? B ? 14 1
   ATOM 1135 N . LEU B 13 ? -5.84300 -17.86200 17.32100 1.000 37.87091 N ? B ? 15 1
   ATOM 1136 CA . LEU B 13 ? -4.43500 -18.23500 17.11200 1.000 35.13069 C ? B ? 15 1
   ATOM 1137 C . LEU B 13 ? -4.30700 -19.64200 16.56400 1.000 33.49872 C ? B ? 15 1
   ATOM 1138 O . LEU B 13 ? -3.26400 -19.98000 15.99200 1.000 40.04994 O ? B ? 15 1
   ATOM 1139 CB . LEU B 13 ? -3.59700 -18.10800 18.39800 1.000 37.01234 C ? B ? 15 1
   ATOM 1140 CG . LEU B 13 ? -3.22400 -16.66300 18.75600 1.000 34.28103 C ? B ? 15 1
   ATOM 1141 CD1 . LEU B 13 ? -2.96500 -16.51300 20.25900 1.000 38.29575 C ? B ? 15 1
   ATOM 1142 CD2 . LEU B 13 ? -2.05000 -16.10800 17.98100 1.000 45.11514 C ? B ? 15 1
   ATOM 1143 H . LEU B 13 ? -6.03700 -17.61400 18.12100 1.000 45.41499 H ? B ? 15 1
   ATOM 1144 HA . LEU B 13 ? -4.05300 -17.63200 16.45600 1.000 42.12672 H ? B ? 15 1
   ATOM 1145 HB2 . LEU B 13 ? -4.10400 -18.47600 19.13800 1.000 44.38470 H ? B ? 15 1
   ATOM 1146 HB3 . LEU B 13 ? -2.77300 -18.60700 18.28400 1.000 44.38470 H ? B ? 15 1
   ATOM 1147 HG . LEU B 13 ? -3.98700 -16.10200 18.54600 1.000 41.10713 H ? B ? 15 1
   ATOM 1148 HD11 . LEU B 13 ? -2.83900 -15.57400 20.46600 1.000 45.92479 H ? B ? 15 1
   ATOM 1149 HD12 . LEU B 13 ? -3.72800 -16.86100 20.74600 1.000 45.92479 H ? B ? 15 1
   ATOM 1150 HD13 . LEU B 13 ? -2.16800 -17.01400 20.49300 1.000 45.92479 H ? B ? 15 1
   ATOM 1151 HD21 . LEU B 13 ? -1.88500 -15.19700 18.26900 1.000 54.10806 H ? B ? 15 1
   ATOM 1152 HD22 . LEU B 13 ? -1.26900 -16.65700 18.15500 1.000 54.10806 H ? B ? 15 1
   ATOM 1153 HD23 . LEU B 13 ? -2.26200 -16.12300 17.03400 1.000 54.10806 H ? B ? 15 1
   ATOM 1154 N . GLY B 14 ? -5.35400 -20.45700 16.69600 1.000 38.46902 N ? B ? 16 1
   ATOM 1155 CA . GLY B 14 ? -5.42200 -21.75600 16.03500 1.000 34.68345 C ? B ? 16 1
   ATOM 1156 C . GLY B 14 ? -5.64100 -21.68700 14.53900 1.000 46.27792 C ? B ? 16 1
   ATOM 1157 O . GLY B 14 ? -5.48500 -22.71300 13.86400 1.000 45.28912 O ? B ? 16 1
   ATOM 1158 H . GLY B 14 ? -6.04700 -20.27700 17.17300 1.000 46.13272 H ? B ? 16 1
   ATOM 1159 HA2 . GLY B 14 ? -4.59500 -22.23600 16.19600 1.000 41.59003 H ? B ? 16 1
   ATOM 1160 HA3 . GLY B 14 ? -6.14800 -22.27000 16.42100 1.000 41.59003 H ? B ? 16 1
   ATOM 1161 N . GLN B 15 ? -5.99700 -20.50800 13.99800 1.000 42.02216 N ? B ? 17 1
   ATOM 1162 CA . GLN B 15 ? -6.19000 -20.37600 12.55900 1.000 39.20333 C ? B ? 17 1
   ATOM 1163 C . GLN B 15 ? -5.48500 -19.17200 11.93900 1.000 33.09195 C ? B ? 17 1
   ATOM 1164 O . GLN B 15 ? -5.56800 -19.00000 10.71700 1.000 41.35725 O ? B ? 17 1
   ATOM 1165 CB . GLN B 15 ? -7.67800 -20.30200 12.21800 1.000 38.88111 C ? B ? 17 1
   ATOM 1166 CG . GLN B 15 ? -8.50700 -21.45600 12.77800 1.000 39.49056 C ? B ? 17 1
   ATOM 1167 CD . GLN B 15 ? -10.01500 -21.21200 12.75900 1.000 42.64780 C ? B ? 17 1
   ATOM 1168 OE1 . GLN B 15 ? -10.55200 -20.54100 11.86500 1.000 46.82958 O ? B ? 17 1
   ATOM 1169 NE2 . GLN B 15 ? -10.70000 -21.73700 13.76300 1.000 44.23975 N ? B ? 17 1
   ATOM 1170 H . GLN B 15 ? -6.12900 -19.78500 14.44200 1.000 50.39649 H ? B ? 17 1
   ATOM 1171 HA . GLN B 15 ? -5.83500 -21.16700 12.12600 1.000 47.01388 H ? B ? 17 1
   ATOM 1172 HB2 . GLN B 15 ? -8.03900 -19.47700 12.57800 1.000 46.62723 H ? B ? 17 1
   ATOM 1173 HB3 . GLN B 15 ? -7.77700 -20.30900 11.25300 1.000 46.62723 H ? B ? 17 1
   ATOM 1174 HG2 . GLN B 15 ? -8.33000 -22.25000 12.25000 1.000 47.35856 H ? B ? 17 1
   ATOM 1175 HG3 . GLN B 15 ? -8.25000 -21.61200 13.70000 1.000 47.35856 H ? B ? 17 1
   ATOM 1176 HE21 . GLN B 15 ? -10.29400 -22.19400 14.36800 1.000 53.05759 H ? B ? 17 1
   ATOM 1177 HE22 . GLN B 15 ? -11.55200 -21.63000 13.80500 1.000 53.05759 H ? B ? 17 1
   ATOM 1178 N . VAL B 16 ? -4.74600 -18.37000 12.71500 1.000 39.58171 N ? B ? 18 1
   ATOM 1179 CA . VAL B 16 ? -4.12400 -17.17600 12.14700 1.000 38.34966 C ? B ? 18 1
   ATOM 1180 C . VAL B 16 ? -3.24200 -17.53500 10.95300 1.000 39.80732 C ? B ? 18 1
   ATOM 1181 O . VAL B 16 ? -3.04700 -16.71800 10.04500 1.000 38.67827 O ? B ? 18 1
   ATOM 1182 CB . VAL B 16 ? -3.34200 -16.40700 13.23800 1.000 37.67113 C ? B ? 18 1
   ATOM 1183 CG1 . VAL B 16 ? -1.91900 -16.93900 13.40400 1.000 35.64159 C ? B ? 18 1
   ATOM 1184 CG2 . VAL B 16 ? -3.33900 -14.90300 12.92100 1.000 37.29773 C ? B ? 18 1
   ATOM 1185 H . VAL B 16 ? -4.59400 -18.49300 13.55200 1.000 47.46795 H ? B ? 18 1
   ATOM 1186 HA . VAL B 16 ? -4.82500 -16.58900 11.82400 1.000 45.98948 H ? B ? 18 1
   ATOM 1187 HB . VAL B 16 ? -3.79900 -16.52600 14.08600 1.000 45.17525 H ? B ? 18 1
   ATOM 1188 HG11 . VAL B 16 ? -1.55800 -16.61400 14.24300 1.000 42.73980 H ? B ? 18 1
   ATOM 1189 HG12 . VAL B 16 ? -1.94300 -17.90900 13.40900 1.000 42.73980 H ? B ? 18 1
   ATOM 1190 HG13 . VAL B 16 ? -1.37400 -16.62500 12.66600 1.000 42.73980 H ? B ? 18 1
   ATOM 1191 HG21 . VAL B 16 ? -2.83400 -14.43700 13.60600 1.000 44.72717 H ? B ? 18 1
   ATOM 1192 HG22 . VAL B 16 ? -2.92700 -14.76400 12.05400 1.000 44.72717 H ? B ? 18 1
   ATOM 1193 HG23 . VAL B 16 ? -4.25400 -14.58100 12.90800 1.000 44.72717 H ? B ? 18 1
   ATOM 1194 N . HIS B 17 ? -2.69500 -18.75200 10.93800 1.000 43.30066 N ? B ? 19 1
   ATOM 1195 CA . HIS B 17 ? -1.92800 -19.24900 9.79600 1.000 40.39546 C ? B ? 19 1
   ATOM 1196 C . HIS B 17 ? -2.76200 -19.25500 8.51000 1.000 37.77508 C ? B ? 19 1
   ATOM 1197 O . HIS B 17 ? -2.24300 -18.98200 7.42100 1.000 43.84733 O ? B ? 19 1
   ATOM 1198 CB . HIS B 17 ? -1.40800 -20.64900 10.16500 1.000 36.78152 C ? B ? 19 1
   ATOM 1199 CG . HIS B 17 ? -2.49700 -21.66700 10.27800 1.000 36.54477 C ? B ? 19 1
   ATOM 1200 ND1 . HIS B 17 ? -3.03100 -22.31200 9.18100 1.000 41.02796 N ? B ? 19 1
   ATOM 1201 CD2 . HIS B 17 ? -3.19500 -22.12100 11.34600 1.000 39.98837 C ? B ? 19 1
   ATOM 1202 CE1 . HIS B 17 ? -3.99000 -23.13700 9.56300 1.000 39.06420 C ? B ? 19 1
   ATOM 1203 NE2 . HIS B 17 ? -4.11800 -23.03500 10.87400 1.000 40.19360 N ? B ? 19 1
   ATOM 1204 H . HIS B 17 ? -2.75500 -19.31500 11.58600 1.000 51.93069 H ? B ? 19 1
   ATOM 1205 HA . HIS B 17 ? -1.16200 -18.67200 9.65400 1.000 48.44444 H ? B ? 19 1
   ATOM 1206 HB2 . HIS B 17 ? -0.79100 -20.94700 9.47800 1.000 44.10771 H ? B ? 19 1
   ATOM 1207 HB3 . HIS B 17 ? -0.95300 -20.60100 11.02000 1.000 44.10771 H ? B ? 19 1
   ATOM 1208 HD2 . HIS B 17 ? -3.09200 -21.88800 12.23000 1.000 47.95594 H ? B ? 19 1
   ATOM 1209 HE1 . HIS B 17 ? -4.49300 -23.68500 9.00600 1.000 46.84693 H ? B ? 19 1
   ATOM 1210 HE2 . HIS B 17 ? -4.67500 -23.47800 11.35700 1.000 48.20221 H ? B ? 19 1
   ATOM 1211 N . GLU B 18 ? -4.04300 -19.58800 8.61100 1.000 34.81112 N ? B ? 20 1
   ATOM 1212 CA . GLU B 18 ? -4.94400 -19.68500 7.47300 1.000 34.15936 C ? B ? 20 1
   ATOM 1213 C . GLU B 18 ? -5.26600 -18.33900 6.84300 1.000 34.68281 C ? B ? 20 1
   ATOM 1214 O . GLU B 18 ? -5.82600 -18.29600 5.74400 1.000 36.05836 O ? B ? 20 1
   ATOM 1215 CB . GLU B 18 ? -6.23500 -20.37200 7.90900 1.000 36.76751 C ? B ? 20 1
   ATOM 1216 H . GLU B 18 ? -4.42600 -19.76900 9.35900 1.000 41.74323 H ? B ? 20 1
   ATOM 1217 HA . GLU B 18 ? -4.52900 -20.23800 6.79300 1.000 40.96112 H ? B ? 20 1
   ATOM 1218 N . VAL B 19 ? -4.97700 -17.24100 7.51900 1.000 30.78301 N ? B ? 21 1
   ATOM 1219 CA . VAL B 19 ? -5.47000 -15.93300 7.10600 1.000 23.57621 C ? B ? 21 1
   ATOM 1220 C . VAL B 19 ? -4.49400 -15.30000 6.12600 1.000 24.70944 C ? B ? 21 1
   ATOM 1221 O . VAL B 19 ? -3.30800 -15.18400 6.45400 1.000 26.98150 O ? B ? 21 1
   ATOM 1222 CB . VAL B 19 ? -5.67600 -15.01900 8.32300 1.000 25.98206 C ? B ? 21 1
   ATOM 1223 CG1 . VAL B 19 ? -6.11600 -13.64200 7.87800 1.000 24.56467 C ? B ? 21 1
   ATOM 1224 CG2 . VAL B 19 ? -6.67600 -15.63400 9.30400 1.000 30.03672 C ? B ? 21 1
   ATOM 1225 H . VAL B 19 ? -4.49200 -17.22200 8.22900 1.000 36.90951 H ? B ? 21 1
   ATOM 1226 HA . VAL B 19 ? -6.33200 -16.05000 6.68400 1.000 28.26135 H ? B ? 21 1
   ATOM 1227 HB . VAL B 19 ? -4.82900 -14.92300 8.78600 1.000 31.14836 H ? B ? 21 1
   ATOM 1228 HG11 . VAL B 19 ? -6.47900 -13.16700 8.64200 1.000 29.44749 H ? B ? 21 1
   ATOM 1229 HG12 . VAL B 19 ? -5.35100 -13.16100 7.52500 1.000 29.44749 H ? B ? 21 1
   ATOM 1230 HG13 . VAL B 19 ? -6.79700 -13.73400 7.19300 1.000 29.44749 H ? B ? 21 1
   ATOM 1231 HG21 . VAL B 19 ? -6.81500 -15.01800 10.04000 1.000 36.01396 H ? B ? 21 1
   ATOM 1232 HG22 . VAL B 19 ? -7.51400 -15.79200 8.84200 1.000 36.01396 H ? B ? 21 1
   ATOM 1233 HG23 . VAL B 19 ? -6.31800 -16.47200 9.63600 1.000 36.01396 H ? B ? 21 1
   ATOM 1234 N . PRO B 20 ? -4.92900 -14.85800 4.94400 1.000 26.23560 N ? B ? 22 1
   ATOM 1235 CA . PRO B 20 ? -3.99200 -14.24200 3.99700 1.000 24.16490 C ? B ? 22 1
   ATOM 1236 C . PRO B 20 ? -3.55700 -12.85200 4.43500 1.000 25.89984 C ? B ? 22 1
   ATOM 1237 O . PRO B 20 ? -4.24400 -12.15100 5.18600 1.000 23.98148 O ? B ? 22 1
   ATOM 1238 CB . PRO B 20 ? -4.78400 -14.17800 2.68500 1.000 28.03319 C ? B ? 22 1
   ATOM 1239 CG . PRO B 20 ? -5.99300 -15.02700 2.90000 1.000 30.88339 C ? B ? 22 1
   ATOM 1240 CD . PRO B 20 ? -6.28100 -14.97500 4.37100 1.000 30.60433 C ? B ? 22 1
   ATOM 1241 HA . PRO B 20 ? -3.21100 -14.80400 3.87700 1.000 28.96777 H ? B ? 22 1
   ATOM 1242 HB2 . PRO B 20 ? -5.04000 -13.26000 2.50400 1.000 33.60972 H ? B ? 22 1
   ATOM 1243 HB3 . PRO B 20 ? -4.24300 -14.53100 1.96100 1.000 33.60972 H ? B ? 22 1
   ATOM 1244 HG2 . PRO B 20 ? -6.73700 -14.66500 2.39500 1.000 37.02996 H ? B ? 22 1
   ATOM 1245 HG3 . PRO B 20 ? -5.80400 -15.93700 2.62200 1.000 37.02996 H ? B ? 22 1
   ATOM 1246 HD2 . PRO B 20 ? -6.81500 -14.19600 4.58900 1.000 36.69508 H ? B ? 22 1
   ATOM 1247 HD3 . PRO B 20 ? -6.71200 -15.79700 4.64800 1.000 36.69508 H ? B ? 22 1
   ATOM 1248 N . GLU B 21 ? -2.39200 -12.45500 3.94400 1.000 28.29305 N ? B ? 23 1
   ATOM 1249 CA . GLU B 21 ? -1.89500 -11.10000 4.15800 1.000 23.48901 C ? B ? 23 1
   ATOM 1250 C . GLU B 21 ? -2.93000 -10.08600 3.69700 1.000 23.99368 C ? B ? 23 1
   ATOM 1251 O . GLU B 21 ? -3.54100 -10.24500 2.63900 1.000 31.42595 O ? B ? 23 1
   ATOM 1252 CB . GLU B 21 ? -0.57200 -10.90700 3.40000 1.000 27.25082 C ? B ? 23 1
   ATOM 1253 H . GLU B 21 ? -1.86600 -12.95300 3.48000 1.000 33.92155 H ? B ? 23 1
   ATOM 1254 HA . GLU B 21 ? -1.73000 -10.96200 5.10400 1.000 28.15671 H ? B ? 23 1
   ATOM 1255 N . GLY B 22 ? -3.06700 -9.01700 4.47300 1.000 26.09356 N ? B ? 24 1
   ATOM 1256 CA . GLY B 22 ? -3.94600 -7.91800 4.18000 1.000 28.53186 C ? B ? 24 1
   ATOM 1257 C . GLY B 22 ? -5.34800 -8.04700 4.73900 1.000 24.40429 C ? B ? 24 1
   ATOM 1258 O . GLY B 22 ? -6.13100 -7.09500 4.64400 1.000 29.81515 O ? B ? 24 1
   ATOM 1259 H . GLY B 22 ? -2.63400 -8.91200 5.20900 1.000 31.28216 H ? B ? 24 1
   ATOM 1260 HA2 . GLY B 22 ? -3.55900 -7.10100 4.52900 1.000 34.20813 H ? B ? 24 1
   ATOM 1261 HA3 . GLY B 22 ? -4.01500 -7.83600 3.21800 1.000 34.20813 H ? B ? 24 1
   ATOM 1262 N . TRP B 23 ? -5.70300 -9.18900 5.30000 1.000 20.24216 N ? B ? 25 1
   ATOM 1263 CA . TRP B 23 ? -6.95700 -9.35700 6.00900 1.000 22.03357 C ? B ? 25 1
   ATOM 1264 C . TRP B 23 ? -6.89300 -8.74700 7.40700 1.000 19.02418 C ? B ? 25 1
   ATOM 1265 O . TRP B 23 ? -5.84700 -8.72400 8.07900 1.000 23.89947 O ? B ? 25 1
   ATOM 1266 CB . TRP B 23 ? -7.29500 -10.84600 6.10700 1.000 23.67027 C ? B ? 25 1
   ATOM 1267 CG . TRP B 23 ? -7.86700 -11.36600 4.84600 1.000 25.01144 C ? B ? 25 1
   ATOM 1268 CD1 . TRP B 23 ? -7.21000 -11.55500 3.65700 1.000 23.94804 C ? B ? 25 1
   ATOM 1269 CD2 . TRP B 23 ? -9.20100 -11.80000 4.63600 1.000 25.95943 C ? B ? 25 1
   ATOM 1270 NE1 . TRP B 23 ? -8.07000 -12.07600 2.72000 1.000 24.02572 N ? B ? 25 1
   ATOM 1271 CE2 . TRP B 23 ? -9.30500 -12.20800 3.28800 1.000 24.82774 C ? B ? 25 1
   ATOM 1272 CE3 . TRP B 23 ? -10.33400 -11.83500 5.43900 1.000 27.17952 C ? B ? 25 1
   ATOM 1273 CZ2 . TRP B 23 ? -10.47700 -12.68300 2.75400 1.000 29.21744 C ? B ? 25 1
   ATOM 1274 CZ3 . TRP B 23 ? -11.51700 -12.30500 4.89400 1.000 25.21255 C ? B ? 25 1
   ATOM 1275 CH2 . TRP B 23 ? -11.56900 -12.72800 3.56500 1.000 27.26453 C ? B ? 25 1
   ATOM 1276 H . TRP B 23 ? -5.22100 -9.90100 5.28300 1.000 24.26048 H ? B ? 25 1
   ATOM 1277 HA . TRP B 23 ? -7.66600 -8.91500 5.51600 1.000 26.41018 H ? B ? 25 1
   ATOM 1278 HB2 . TRP B 23 ? -6.48600 -11.34400 6.30000 1.000 28.37421 H ? B ? 25 1
   ATOM 1279 HB3 . TRP B 23 ? -7.94700 -10.97900 6.81300 1.000 28.37421 H ? B ? 25 1
   ATOM 1280 HD1 . TRP B 23 ? -6.31000 -11.37200 3.51100 1.000 28.70754 H ? B ? 25 1
   ATOM 1281 HE1 . TRP B 23 ? -7.87000 -12.26400 1.90500 1.000 28.80076 H ? B ? 25 1
   ATOM 1282 HE3 . TRP B 23 ? -10.29700 -11.55500 6.32500 1.000 32.58531 H ? B ? 25 1
   ATOM 1283 HZ2 . TRP B 23 ? -10.52400 -12.96300 1.86800 1.000 35.03082 H ? B ? 25 1
   ATOM 1284 HZ3 . TRP B 23 ? -12.28200 -12.34700 5.42100 1.000 30.22495 H ? B ? 25 1
   ATOM 1285 HH2 . TRP B 23 ? -12.37500 -13.03700 3.22000 1.000 32.68733 H ? B ? 25 1
   ATOM 1286 N . LEU B 24 ? -8.04800 -8.31400 7.88200 1.000 19.48270 N ? B ? 26 1
   ATOM 1287 CA . LEU B 24 ? -8.20300 -7.83500 9.23700 1.000 17.04103 C ? B ? 26 1
   ATOM 1288 C . LEU B 24 ? -8.79100 -8.95400 10.08900 1.000 19.86395 C ? B ? 26 1
   ATOM 1289 O . LEU B 24 ? -9.51100 -9.84000 9.60200 1.000 20.63861 O ? B ? 26 1
   ATOM 1290 CB . LEU B 24 ? -9.11000 -6.61300 9.23600 1.000 21.82644 C ? B ? 26 1
   ATOM 1291 CG . LEU B 24 ? -8.42300 -5.25800 9.18900 1.000 29.83202 C ? B ? 26 1
   ATOM 1292 CD1 . LEU B 24 ? -7.35800 -5.17700 8.15300 1.000 30.57375 C ? B ? 26 1
   ATOM 1293 CD2 . LEU B 24 ? -9.57400 -4.26200 8.89300 1.000 26.11012 C ? B ? 26 1
   ATOM 1294 H . LEU B 24 ? -8.77500 -8.28900 7.42300 1.000 23.34914 H ? B ? 26 1
   ATOM 1295 HA . LEU B 24 ? -7.34000 -7.58400 9.60100 1.000 20.41912 H ? B ? 26 1
   ATOM 1296 HB2 . LEU B 24 ? -9.69200 -6.66800 8.46200 1.000 26.16162 H ? B ? 26 1
   ATOM 1297 HB3 . LEU B 24 ? -9.64700 -6.63400 10.04300 1.000 26.16162 H ? B ? 26 1
   ATOM 1298 HG . LEU B 24 ? -8.04000 -5.04900 10.05500 1.000 35.76831 H ? B ? 26 1
   ATOM 1299 HD11 . LEU B 24 ? -7.06200 -4.25600 8.07800 1.000 36.65839 H ? B ? 26 1
   ATOM 1300 HD12 . LEU B 24 ? -6.61500 -5.74200 8.41600 1.000 36.65839 H ? B ? 26 1
   ATOM 1301 HD13 . LEU B 24 ? -7.72000 -5.47700 7.30500 1.000 36.65839 H ? B ? 26 1
   ATOM 1302 HD21 . LEU B 24 ? -9.22400 -3.35800 8.92700 1.000 31.30203 H ? B ? 26 1
   ATOM 1303 HD22 . LEU B 24 ? -9.93200 -4.44500 8.01000 1.000 31.30203 H ? B ? 26 1
   ATOM 1304 HD23 . LEU B 24 ? -10.26700 -4.37300 9.56200 1.000 31.30203 H ? B ? 26 1
   ATOM 1305 N . ILE B 25 ? -8.41400 -8.94400 11.35700 1.000 18.54789 N ? B ? 27 1
   ATOM 1306 CA . ILE B 25 ? -8.79100 -9.97900 12.30700 1.000 19.45697 C ? B ? 27 1
   ATOM 1307 C . ILE B 25 ? -9.38600 -9.31000 13.54300 1.000 20.40592 C ? B ? 27 1
   ATOM 1308 O . ILE B 25 ? -8.72800 -8.48500 14.17500 1.000 18.85008 O ? B ? 27 1
   ATOM 1309 CB . ILE B 25 ? -7.57300 -10.82700 12.69800 1.000 22.02951 C ? B ? 27 1
   ATOM 1310 CG1 . ILE B 25 ? -7.04200 -11.65000 11.53300 1.000 19.54030 C ? B ? 27 1
   ATOM 1311 CG2 . ILE B 25 ? -7.91100 -11.76900 13.87700 1.000 26.65472 C ? B ? 27 1
   ATOM 1312 CD1 . ILE B 25 ? -5.56400 -12.01600 11.74200 1.000 25.73192 C ? B ? 27 1
   ATOM 1313 H . ILE B 25 ? -7.92300 -8.32800 11.70200 1.000 22.22735 H ? B ? 27 1
   ATOM 1314 HA . ILE B 25 ? -9.46200 -10.56000 11.91500 1.000 23.31826 H ? B ? 27 1
   ATOM 1315 HB . ILE B 25 ? -6.86900 -10.22500 12.98600 1.000 26.40531 H ? B ? 27 1
   ATOM 1316 HG12 . ILE B 25 ? -7.55200 -12.47200 11.46100 1.000 23.41825 H ? B ? 27 1
   ATOM 1317 HG13 . ILE B 25 ? -7.11600 -11.13500 10.71400 1.000 23.41825 H ? B ? 27 1
   ATOM 1318 HG21 . ILE B 25 ? -7.26600 -12.49300 13.90000 1.000 31.95555 H ? B ? 27 1
   ATOM 1319 HG22 . ILE B 25 ? -7.87100 -11.26600 14.70600 1.000 31.95555 H ? B ? 27 1
   ATOM 1320 HG23 . ILE B 25 ? -8.80300 -12.12700 13.74800 1.000 31.95555 H ? B ? 27 1
   ATOM 1321 HD11 . ILE B 25 ? -5.05100 -11.20100 11.85800 1.000 30.84819 H ? B ? 27 1
   ATOM 1322 HD12 . ILE B 25 ? -5.48300 -12.57300 12.53200 1.000 30.84819 H ? B ? 27 1
   ATOM 1323 HD13 . ILE B 25 ? -5.24600 -12.49900 10.96300 1.000 30.84819 H ? B ? 27 1
   ATOM 1324 N . PHE B 26 ? -10.61400 -9.68700 13.92400 1.000 18.78850 N ? B ? 28 1
   ATOM 1325 CA . PHE B 26 ? -11.24300 -9.22600 15.14500 1.000 17.21199 C ? B ? 28 1
   ATOM 1326 C . PHE B 26 ? -11.35100 -10.39500 16.12000 1.000 17.46832 C ? B ? 28 1
   ATOM 1327 O . PHE B 26 ? -11.76500 -11.49300 15.72600 1.000 20.79966 O ? B ? 28 1
   ATOM 1328 CB . PHE B 26 ? -12.65400 -8.66300 14.87800 1.000 18.70276 C ? B ? 28 1
   ATOM 1329 CG . PHE B 26 ? -13.37900 -8.27600 16.13300 1.000 18.05919 C ? B ? 28 1
   ATOM 1330 CD1 . PHE B 26 ? -13.12900 -7.08600 16.76000 1.000 20.32731 C ? B ? 28 1
   ATOM 1331 CD2 . PHE B 26 ? -14.31200 -9.13200 16.69800 1.000 18.85662 C ? B ? 28 1
   ATOM 1332 CE1 . PHE B 26 ? -13.79500 -6.74800 17.93600 1.000 20.90534 C ? B ? 28 1
   ATOM 1333 CE2 . PHE B 26 ? -14.96700 -8.79500 17.88100 1.000 21.08881 C ? B ? 28 1
   ATOM 1334 CZ . PHE B 26 ? -14.71700 -7.60700 18.47700 1.000 19.62259 C ? B ? 28 1
   ATOM 1335 H . PHE B 26 ? -11.10800 -10.22600 13.47000 1.000 22.51610 H ? B ? 28 1
   ATOM 1336 HA . PHE B 26 ? -10.70400 -8.53000 15.55200 1.000 20.62428 H ? B ? 28 1
   ATOM 1337 HB2 . PHE B 26 ? -12.57800 -7.87300 14.32100 1.000 22.41321 H ? B ? 28 1
   ATOM 1338 HB3 . PHE B 26 ? -13.18100 -9.33900 14.42400 1.000 22.41321 H ? B ? 28 1
   ATOM 1339 HD1 . PHE B 26 ? -12.50600 -6.49800 16.39900 1.000 24.36267 H ? B ? 28 1
   ATOM 1340 HD2 . PHE B 26 ? -14.48800 -9.95000 16.29300 1.000 22.59784 H ? B ? 28 1
   ATOM 1341 HE1 . PHE B 26 ? -13.62000 -5.93400 18.35000 1.000 25.05629 H ? B ? 28 1
   ATOM 1342 HE2 . PHE B 26 ? -15.59600 -9.37500 18.24600 1.000 25.27646 H ? B ? 28 1
   ATOM 1343 HZ . PHE B 26 ? -15.16100 -7.37800 19.26200 1.000 23.51700 H ? B ? 28 1
   ATOM 1344 N . VAL B 27 ? -11.01800 -10.14900 17.38600 1.000 17.04764 N ? B ? 29 1
   ATOM 1345 CA . VAL B 27 ? -11.17700 -11.11000 18.47700 1.000 19.48850 C ? B ? 29 1
   ATOM 1346 C . VAL B 27 ? -12.07100 -10.49900 19.54600 1.000 19.90450 C ? B ? 29 1
   ATOM 1347 O . VAL B 27 ? -11.74000 -9.46000 20.12000 1.000 19.90748 O ? B ? 29 1
   ATOM 1348 CB . VAL B 27 ? -9.82000 -11.50600 19.06800 1.000 22.74314 C ? B ? 29 1
   ATOM 1349 CG1 . VAL B 27 ? -10.00600 -12.50600 20.20000 1.000 22.85492 C ? B ? 29 1
   ATOM 1350 CG2 . VAL B 27 ? -8.92100 -12.06100 17.98700 1.000 28.11006 C ? B ? 29 1
   ATOM 1351 H . VAL B 27 ? -10.68400 -9.40100 17.64700 1.000 20.42706 H ? B ? 29 1
   ATOM 1352 HA . VAL B 27 ? -11.60800 -11.91100 18.14100 1.000 23.35610 H ? B ? 29 1
   ATOM 1353 HB . VAL B 27 ? -9.39400 -10.71600 19.43500 1.000 27.26166 H ? B ? 29 1
   ATOM 1354 HG11 . VAL B 27 ? -9.14400 -12.88900 20.42500 1.000 27.39579 H ? B ? 29 1
   ATOM 1355 HG12 . VAL B 27 ? -10.37500 -12.04900 20.97200 1.000 27.39579 H ? B ? 29 1
   ATOM 1356 HG13 . VAL B 27 ? -10.61100 -13.20500 19.90700 1.000 27.39579 H ? B ? 29 1
   ATOM 1357 HG21 . VAL B 27 ? -8.10300 -12.38700 18.39400 1.000 33.70196 H ? B ? 29 1
   ATOM 1358 HG22 . VAL B 27 ? -9.38000 -12.78800 17.53800 1.000 33.70196 H ? B ? 29 1
   ATOM 1359 HG23 . VAL B 27 ? -8.71700 -11.35700 17.35200 1.000 33.70196 H ? B ? 29 1
   ATOM 1360 N . ALA B 28 ? -13.20000 -11.16400 19.83200 1.000 19.40492 N ? B ? 30 1
   ATOM 1361 CA . ALA B 28 ? -14.16800 -10.57700 20.73900 1.000 17.80407 C ? B ? 30 1
   ATOM 1362 C . ALA B 28 ? -13.66200 -10.54500 22.17000 1.000 20.85672 C ? B ? 30 1
   ATOM 1363 O . ALA B 28 ? -13.93100 -9.60000 22.90900 1.000 24.62939 O ? B ? 30 1
   ATOM 1364 CB . ALA B 28 ? -15.46500 -11.35900 20.65100 1.000 24.11430 C ? B ? 30 1
   ATOM 1365 H . ALA B 28 ? -13.41600 -11.93500 19.51800 1.000 23.25579 H ? B ? 30 1
   ATOM 1366 HA . ALA B 28 ? -14.34700 -9.66400 20.46500 1.000 21.33477 H ? B ? 30 1
   ATOM 1367 HB1 . ALA B 28 ? -16.11200 -10.96700 21.25700 1.000 28.90705 H ? B ? 30 1
   ATOM 1368 HB2 . ALA B 28 ? -15.79600 -11.31600 19.74000 1.000 28.90705 H ? B ? 30 1
   ATOM 1369 HB3 . ALA B 28 ? -15.29500 -12.28100 20.89900 1.000 28.90705 H ? B ? 30 1
   ATOM 1370 N . GLU B 29 ? -12.94600 -11.58000 22.59100 1.000 20.53885 N ? B ? 31 1
   ATOM 1371 CA . GLU B 29 ? -12.49900 -11.70700 23.97400 1.000 26.34073 C ? B ? 31 1
   ATOM 1372 C . GLU B 29 ? -11.95200 -10.39000 24.53100 1.000 23.07328 C ? B ? 31 1
   ATOM 1373 O . GLU B 29 ? -12.41400 -9.89300 25.55900 1.000 28.60681 O ? B ? 31 1
   ATOM 1374 CB . GLU B 29 ? -11.44000 -12.82400 24.05300 1.000 21.81216 C ? B ? 31 1
   ATOM 1375 CG . GLU B 29 ? -10.83200 -13.05200 25.42100 1.000 25.32088 C ? B ? 31 1
   ATOM 1376 CD . GLU B 29 ? -9.88000 -14.26800 25.46400 1.000 26.68662 C ? B ? 31 1
   ATOM 1377 OE1 . GLU B 29 ? -9.87800 -15.06300 24.50000 1.000 30.74594 O ? B ? 31 1
   ATOM 1378 OE2 . GLU B 29 ? -9.18000 -14.44500 26.48800 1.000 29.41212 O ? B ? 31 1
   ATOM 1379 H . GLU B 29 ? -12.70200 -12.23300 22.08700 1.000 24.61651 H ? B ? 31 1
   ATOM 1380 HA . GLU B 29 ? -13.25300 -11.97200 24.52400 1.000 31.57877 H ? B ? 31 1
   ATOM 1381 HB2 . GLU B 29 ? -11.85300 -13.65700 23.77700 1.000 26.14448 H ? B ? 31 1
   ATOM 1382 HB3 . GLU B 29 ? -10.71600 -12.60400 23.44600 1.000 26.14448 H ? B ? 31 1
   ATOM 1383 HG2 . GLU B 29 ? -10.32300 -12.26700 25.67600 1.000 30.35495 H ? B ? 31 1
   ATOM 1384 HG3 . GLU B 29 ? -11.54400 -13.20700 26.06100 1.000 30.35495 H ? B ? 31 1
   ATOM 1385 N . GLN B 30 ? -10.93100 -9.82500 23.88300 1.000 19.22052 N ? B ? 32 1
   ATOM 1386 CA . GLN B 30 ? -10.33000 -8.55600 24.25200 1.000 20.95432 C ? B ? 32 1
   ATOM 1387 C . GLN B 30 ? -10.81100 -7.39000 23.39800 1.000 23.55036 C ? B ? 32 1
   ATOM 1388 O . GLN B 30 ? -10.29300 -6.28200 23.56100 1.000 24.81392 O ? B ? 32 1
   ATOM 1389 CB . GLN B 30 ? -8.81300 -8.65400 24.12000 1.000 32.38676 C ? B ? 32 1
   ATOM 1390 CG . GLN B 30 ? -8.17900 -9.61500 25.09600 1.000 33.35597 C ? B ? 32 1
   ATOM 1391 CD . GLN B 30 ? -8.03300 -11.00000 24.52200 1.000 34.70854 C ? B ? 32 1
   ATOM 1392 OE1 . GLN B 30 ? -8.31000 -11.24700 23.34300 1.000 30.03028 O ? B ? 32 1
   ATOM 1393 NE2 . GLN B 30 ? -7.58500 -11.92500 25.35800 1.000 37.38518 N ? B ? 32 1
   ATOM 1394 H . GLN B 30 ? -10.55800 -10.18100 23.19500 1.000 23.03452 H ? B ? 32 1
   ATOM 1395 HA . GLN B 30 ? -10.54100 -8.35900 25.17800 1.000 25.11508 H ? B ? 32 1
   ATOM 1396 HB2 . GLN B 30 ? -8.59300 -8.94100 23.22100 1.000 38.83401 H ? B ? 32 1
   ATOM 1397 HB3 . GLN B 30 ? -8.43100 -7.77700 24.28400 1.000 38.83401 H ? B ? 32 1
   ATOM 1398 HG2 . GLN B 30 ? -7.29500 -9.29200 25.33100 1.000 39.99706 H ? B ? 32 1
   ATOM 1399 HG3 . GLN B 30 ? -8.73400 -9.67500 25.88900 1.000 39.99706 H ? B ? 32 1
   ATOM 1400 HE21 . GLN B 30 ? -7.40100 -11.71600 26.17200 1.000 44.83211 H ? B ? 32 1
   ATOM 1401 HE22 . GLN B 30 ? -7.48000 -12.73500 25.08800 1.000 44.83211 H ? B ? 32 1
   ATOM 1402 N . GLU B 31 ? -11.74700 -7.61800 22.47700 1.000 21.29209 N ? B ? 33 1
   ATOM 1403 CA . GLU B 31 ? -12.26500 -6.57700 21.58200 1.000 20.36337 C ? B ? 33 1
   ATOM 1404 C . GLU B 31 ? -11.14100 -5.88600 20.81500 1.000 22.88507 C ? B ? 33 1
   ATOM 1405 O . GLU B 31 ? -11.03700 -4.66100 20.77700 1.000 22.53070 O ? B ? 33 1
   ATOM 1406 CB . GLU B 31 ? -13.11900 -5.56200 22.34000 1.000 25.04150 C ? B ? 33 1
   ATOM 1407 CG . GLU B 31 ? -14.31000 -6.21300 23.09800 1.000 26.22504 C ? B ? 33 1
   ATOM 1408 CD . GLU B 31 ? -15.19100 -5.23400 23.86300 1.000 31.83840 C ? B ? 33 1
   ATOM 1409 OE1 . GLU B 31 ? -14.66100 -4.18900 24.29200 1.000 33.72294 O ? B ? 33 1
   ATOM 1410 OE2 . GLU B 31 ? -16.40600 -5.52000 24.04400 1.000 29.75465 O ? B ? 33 1
   ATOM 1411 H . GLU B 31 ? -12.10900 -8.38700 22.34600 1.000 25.52040 H ? B ? 33 1
   ATOM 1412 HA . GLU B 31 ? -12.84000 -7.00100 20.92600 1.000 24.40593 H ? B ? 33 1
   ATOM 1413 HB2 . GLU B 31 ? -12.56300 -5.10700 22.99200 1.000 30.01970 H ? B ? 33 1
   ATOM 1414 HB3 . GLU B 31 ? -13.48100 -4.92100 21.70800 1.000 30.01970 H ? B ? 33 1
   ATOM 1415 HG2 . GLU B 31 ? -14.87200 -6.67200 22.45500 1.000 31.43993 H ? B ? 33 1
   ATOM 1416 HG3 . GLU B 31 ? -13.95800 -6.85200 23.73800 1.000 31.43993 H ? B ? 33 1
   ATOM 1417 N . GLU B 32 ? -10.29000 -6.69100 20.21100 1.000 20.45618 N ? B ? 34 1
   ATOM 1418 CA . GLU B 32 ? -9.09800 -6.21200 19.53800 1.000 19.29599 C ? B ? 34 1
   ATOM 1419 C . GLU B 32 ? -9.18800 -6.49300 18.06000 1.000 16.99679 C ? B ? 34 1
   ATOM 1420 O . GLU B 32 ? -9.87500 -7.42600 17.60700 1.000 19.51478 O ? B ? 34 1
   ATOM 1421 CB . GLU B 32 ? -7.87200 -6.85700 20.14100 1.000 22.33440 C ? B ? 34 1
   ATOM 1422 CG . GLU B 32 ? -7.63900 -6.30600 21.53900 1.000 31.24363 C ? B ? 34 1
   ATOM 1423 CD . GLU B 32 ? -6.40400 -6.83000 22.19800 1.000 36.88084 C ? B ? 34 1
   ATOM 1424 OE1 . GLU B 32 ? -5.95400 -7.92900 21.80800 1.000 34.46868 O ? B ? 34 1
   ATOM 1425 OE2 . GLU B 32 ? -5.92900 -6.16200 23.14700 1.000 39.50031 O ? B ? 34 1
   ATOM 1426 H . GLU B 32 ? -10.38300 -7.54500 20.17600 1.000 24.51731 H ? B ? 34 1
   ATOM 1427 HA . GLU B 32 ? -9.02300 -5.25300 19.65800 1.000 23.12508 H ? B ? 34 1
   ATOM 1428 HB2 . GLU B 32 ? -8.00600 -7.81600 20.20400 1.000 26.77117 H ? B ? 34 1
   ATOM 1429 HB3 . GLU B 32 ? -7.09600 -6.65500 19.59500 1.000 26.77117 H ? B ? 34 1
   ATOM 1430 HG2 . GLU B 32 ? -7.56000 -5.34100 21.48600 1.000 37.46225 H ? B ? 34 1
   ATOM 1431 HG3 . GLU B 32 ? -8.39500 -6.54400 22.09700 1.000 37.46225 H ? B ? 34 1
   ATOM 1432 N . LEU B 33 ? -8.39900 -5.71800 17.32000 1.000 18.89809 N ? B ? 35 1
   ATOM 1433 CA . LEU B 33 ? -8.35900 -5.74400 15.86900 1.000 17.12117 C ? B ? 35 1
   ATOM 1434 C . LEU B 33 ? -6.90500 -5.77800 15.42600 1.000 18.56294 C ? B ? 35 1
   ATOM 1435 O . LEU B 33 ? -6.09000 -4.97900 15.91100 1.000 20.21452 O ? B ? 35 1
   ATOM 1436 CB . LEU B 33 ? -9.05700 -4.53800 15.27900 1.000 18.51896 C ? B ? 35 1
   ATOM 1437 CG . LEU B 33 ? -9.24700 -4.43000 13.79000 1.000 18.40712 C ? B ? 35 1
   ATOM 1438 CD1 . LEU B 33 ? -10.27700 -5.48500 13.31800 1.000 23.30616 C ? B ? 35 1
   ATOM 1439 CD2 . LEU B 33 ? -9.65100 -3.03400 13.38000 1.000 20.03064 C ? B ? 35 1
   ATOM 1440 H . LEU B 33 ? -7.85500 -5.14400 17.65800 1.000 22.64760 H ? B ? 35 1
   ATOM 1441 HA . LEU B 33 ? -8.80100 -6.54400 15.54700 1.000 20.51529 H ? B ? 35 1
   ATOM 1442 HB2 . LEU B 33 ? -9.94200 -4.49400 15.67300 1.000 22.19265 H ? B ? 35 1
   ATOM 1443 HB3 . LEU B 33 ? -8.55700 -3.75200 15.55000 1.000 22.19265 H ? B ? 35 1
   ATOM 1444 HG . LEU B 33 ? -8.40300 -4.63000 13.35500 1.000 22.05843 H ? B ? 35 1
   ATOM 1445 HD11 . LEU B 33 ? -9.93800 -6.37000 13.52200 1.000 27.93728 H ? B ? 35 1
   ATOM 1446 HD12 . LEU B 33 ? -11.11600 -5.33600 13.78200 1.000 27.93728 H ? B ? 35 1
   ATOM 1447 HD13 . LEU B 33 ? -10.40700 -5.39300 12.36100 1.000 27.93728 H ? B ? 35 1
   ATOM 1448 HD21 . LEU B 33 ? -9.77000 -3.01000 12.41800 1.000 24.00666 H ? B ? 35 1
   ATOM 1449 HD22 . LEU B 33 ? -10.48300 -2.80400 13.82300 1.000 24.00666 H ? B ? 35 1
   ATOM 1450 HD23 . LEU B 33 ? -8.95300 -2.41400 13.64300 1.000 24.00666 H ? B ? 35 1
   ATOM 1451 N . TYR B 34 ? -6.59200 -6.66300 14.47000 1.000 16.60682 N ? B ? 36 1
   ATOM 1452 CA . TYR B 34 ? -5.25800 -6.86700 13.91700 1.000 17.31461 C ? B ? 36 1
   ATOM 1453 C . TYR B 34 ? -5.34000 -6.82700 12.40700 1.000 18.47208 C ? B ? 36 1
   ATOM 1454 O . TYR B 34 ? -6.40000 -7.08100 11.82100 1.000 18.29095 O ? B ? 36 1
   ATOM 1455 CB . TYR B 34 ? -4.69100 -8.24700 14.33800 1.000 21.28354 C ? B ? 36 1
   ATOM 1456 CG . TYR B 34 ? -4.55800 -8.48200 15.83800 1.000 26.01285 C ? B ? 36 1
   ATOM 1457 CD1 . TYR B 34 ? -5.63100 -8.93600 16.58700 1.000 23.89916 C ? B ? 36 1
   ATOM 1458 CD2 . TYR B 34 ? -3.35200 -8.27600 16.48300 1.000 28.65616 C ? B ? 36 1
   ATOM 1459 CE1 . TYR B 34 ? -5.51700 -9.15900 17.93500 1.000 28.50829 C ? B ? 36 1
   ATOM 1460 CE2 . TYR B 34 ? -3.23300 -8.49400 17.83200 1.000 28.82778 C ? B ? 36 1
   ATOM 1461 CZ . TYR B 34 ? -4.31700 -8.93100 18.55300 1.000 30.59899 C ? B ? 36 1
   ATOM 1462 OH . TYR B 34 ? -4.20000 -9.15000 19.91300 1.000 42.67171 O ? B ? 36 1
   ATOM 1463 H . TYR B 34 ? -7.17600 -7.18200 14.11100 1.000 19.89808 H ? B ? 36 1
   ATOM 1464 HA . TYR B 34 ? -4.65800 -6.16900 14.22200 1.000 20.74742 H ? B ? 36 1
   ATOM 1465 HB2 . TYR B 34 ? -5.27500 -8.93700 13.98800 1.000 25.51014 H ? B ? 36 1
   ATOM 1466 HB3 . TYR B 34 ? -3.80700 -8.34500 13.95000 1.000 25.51014 H ? B ? 36 1
   ATOM 1467 HD1 . TYR B 34 ? -6.44800 -9.08500 16.16800 1.000 28.64888 H ? B ? 36 1
   ATOM 1468 HD2 . TYR B 34 ? -2.61700 -7.97400 15.99900 1.000 34.35729 H ? B ? 36 1
   ATOM 1469 HE1 . TYR B 34 ? -6.25000 -9.45400 18.42600 1.000 34.17984 H ? B ? 36 1
   ATOM 1470 HE2 . TYR B 34 ? -2.42000 -8.34300 18.25800 1.000 34.56323 H ? B ? 36 1
   ATOM 1471 HH . TYR B 34 ? -3.41900 -8.97400 20.16600 1.000 51.17594 H ? B ? 36 1
   ATOM 1472 N . VAL B 35 ? -4.21000 -6.55600 11.76600 1.000 17.89863 N ? B ? 37 1
   ATOM 1473 CA . VAL B 35 ? -4.06500 -6.75700 10.32600 1.000 19.88148 C ? B ? 37 1
   ATOM 1474 C . VAL B 35 ? -2.97900 -7.81300 10.12300 1.000 19.69675 C ? B ? 37 1
   ATOM 1475 O . VAL B 35 ? -1.93700 -7.76100 10.78800 1.000 19.18233 O ? B ? 37 1
   ATOM 1476 CB . VAL B 35 ? -3.73200 -5.45900 9.55200 1.000 21.77639 C ? B ? 37 1
   ATOM 1477 CG1 . VAL B 35 ? -2.62000 -4.68800 10.19500 1.000 23.96411 C ? B ? 37 1
   ATOM 1478 CG2 . VAL B 35 ? -3.55100 -5.72500 8.07300 1.000 21.88114 C ? B ? 37 1
   ATOM 1479 H . VAL B 35 ? -3.50200 -6.25100 12.14700 1.000 21.44825 H ? B ? 37 1
   ATOM 1480 HA . VAL B 35 ? -4.89400 -7.11100 9.96800 1.000 23.82767 H ? B ? 37 1
   ATOM 1481 HB . VAL B 35 ? -4.51400 -4.88900 9.61900 1.000 26.10156 H ? B ? 37 1
   ATOM 1482 HG11 . VAL B 35 ? -2.41400 -3.91600 9.64500 1.000 28.72683 H ? B ? 37 1
   ATOM 1483 HG12 . VAL B 35 ? -2.90300 -4.39900 11.07700 1.000 28.72683 H ? B ? 37 1
   ATOM 1484 HG13 . VAL B 35 ? -1.84000 -5.26000 10.26800 1.000 28.72683 H ? B ? 37 1
   ATOM 1485 HG21 . VAL B 35 ? -3.51000 -4.87700 7.60400 1.000 26.22726 H ? B ? 37 1
   ATOM 1486 HG22 . VAL B 35 ? -2.72600 -6.21700 7.93700 1.000 26.22726 H ? B ? 37 1
   ATOM 1487 HG23 . VAL B 35 ? -4.30500 -6.24400 7.75100 1.000 26.22726 H ? B ? 37 1
   ATOM 1488 N . ARG B 36 ? -3.25400 -8.79300 9.26600 1.000 22.41161 N ? B ? 38 1
   ATOM 1489 CA . ARG B 36 ? -2.27800 -9.80000 8.87100 1.000 20.18144 C ? B ? 38 1
   ATOM 1490 C . ARG B 36 ? -1.28000 -9.18400 7.91600 1.000 24.47987 C ? B ? 38 1
   ATOM 1491 O . ARG B 36 ? -1.65900 -8.59000 6.89800 1.000 24.77848 O ? B ? 38 1
   ATOM 1492 CB . ARG B 36 ? -3.01600 -10.95300 8.18900 1.000 21.14572 C ? B ? 38 1
   ATOM 1493 CG . ARG B 36 ? -2.28600 -12.23500 7.95300 1.000 29.92237 C ? B ? 38 1
   ATOM 1494 CD . ARG B 36 ? -1.59200 -12.72800 9.17500 1.000 36.93319 C ? B ? 38 1
   ATOM 1495 NE . ARG B 36 ? -1.29600 -14.13800 8.98100 1.000 38.21670 N ? B ? 38 1
   ATOM 1496 CZ . ARG B 36 ? -0.26500 -14.59900 8.29500 1.000 37.47530 C ? B ? 38 1
   ATOM 1497 NH1 . ARG B 36 ? 0.73500 -13.81100 7.94000 1.000 47.36569 N ? B ? 38 1
   ATOM 1498 NH2 . ARG B 36 ? -0.24200 -15.88300 7.94500 1.000 38.82771 N ? B ? 38 1
   ATOM 1499 H . ARG B 36 ? -4.02100 -8.89600 8.89100 1.000 26.86383 H ? B ? 38 1
   ATOM 1500 HA . ARG B 36 ? -1.80900 -10.13100 9.65300 1.000 24.18762 H ? B ? 38 1
   ATOM 1501 HB2 . ARG B 36 ? -3.79100 -11.16900 8.73100 1.000 25.34476 H ? B ? 38 1
   ATOM 1502 HB3 . ARG B 36 ? -3.31700 -10.63900 7.32200 1.000 25.34476 H ? B ? 38 1
   ATOM 1503 HG2 . ARG B 36 ? -2.92000 -12.91400 7.67200 1.000 35.87673 H ? B ? 38 1
   ATOM 1504 HG3 . ARG B 36 ? -1.61900 -12.09700 7.26300 1.000 35.87673 H ? B ? 38 1
   ATOM 1505 HD2 . ARG B 36 ? -2.17500 -12.63400 9.94400 1.000 44.28972 H ? B ? 38 1
   ATOM 1506 HD3 . ARG B 36 ? -0.76600 -12.24000 9.30800 1.000 44.28972 H ? B ? 38 1
   ATOM 1507 HE . ARG B 36 ? -1.82900 -14.71200 9.33700 1.000 45.82993 H ? B ? 38 1
   ATOM 1508 HH11 . ARG B 36 ? 0.72700 -12.97800 8.15000 1.000 56.80872 H ? B ? 38 1
   ATOM 1509 HH12 . ARG B 36 ? 1.39800 -14.13400 7.49700 1.000 56.80872 H ? B ? 38 1
   ATOM 1510 HH21 . ARG B 36 ? -0.88500 -16.40400 8.17800 1.000 46.56314 H ? B ? 38 1
   ATOM 1511 HH22 . ARG B 36 ? 0.43100 -16.19800 7.51200 1.000 46.56314 H ? B ? 38 1
   ATOM 1512 N . VAL B 37 ? 0.00500 -9.34700 8.20900 1.000 21.92912 N ? B ? 39 1
   ATOM 1513 CA . VAL B 37 ? 1.04400 -8.83600 7.32300 1.000 23.62988 C ? B ? 39 1
   ATOM 1514 C . VAL B 37 ? 1.90200 -10.03400 6.93400 1.000 32.33020 C ? B ? 39 1
   ATOM 1515 O . VAL B 37 ? 1.66300 -11.15100 7.40500 1.000 30.18360 O ? B ? 39 1
   ATOM 1516 CB . VAL B 37 ? 1.88100 -7.72700 7.98800 1.000 24.58156 C ? B ? 39 1
   ATOM 1517 CG1 . VAL B 37 ? 1.01400 -6.50700 8.31200 1.000 28.24960 C ? B ? 39 1
   ATOM 1518 CG2 . VAL B 37 ? 2.56800 -8.22400 9.22800 1.000 23.22130 C ? B ? 39 1
   ATOM 1519 H . VAL B 37 ? 0.30100 -9.74800 8.91000 1.000 26.28483 H ? B ? 39 1
   ATOM 1520 HA . VAL B 37 ? 0.64400 -8.47400 6.51700 1.000 28.32574 H ? B ? 39 1
   ATOM 1521 HB . VAL B 37 ? 2.56800 -7.44300 7.36600 1.000 29.46777 H ? B ? 39 1
   ATOM 1522 HG11 . VAL B 37 ? 1.57000 -5.82400 8.71900 1.000 33.86942 H ? B ? 39 1
   ATOM 1523 HG12 . VAL B 37 ? 0.62400 -6.17000 7.49000 1.000 33.86942 H ? B ? 39 1
   ATOM 1524 HG13 . VAL B 37 ? 0.31200 -6.77300 8.92700 1.000 33.86942 H ? B ? 39 1
   ATOM 1525 HG21 . VAL B 37 ? 3.00800 -7.47700 9.66300 1.000 27.83545 H ? B ? 39 1
   ATOM 1526 HG22 . VAL B 37 ? 1.90600 -8.60900 9.82400 1.000 27.83545 H ? B ? 39 1
   ATOM 1527 HG23 . VAL B 37 ? 3.22300 -8.89500 8.98300 1.000 27.83545 H ? B ? 39 1
   ATOM 1528 N . GLN B 38 ? 2.91700 -9.80500 6.09700 1.000 38.40634 N ? B ? 40 1
   ATOM 1529 CA . GLN B 38 ? 3.85900 -10.86500 5.75200 1.000 37.26061 C ? B ? 40 1
   ATOM 1530 C . GLN B 38 ? 4.63800 -11.26800 7.00100 1.000 35.32153 C ? B ? 40 1
   ATOM 1531 O . GLN B 38 ? 5.26800 -10.42700 7.65900 1.000 37.89259 O ? B ? 40 1
   ATOM 1532 CB . GLN B 38 ? 4.80800 -10.41000 4.63700 1.000 34.62403 C ? B ? 40 1
   ATOM 1533 H . GLN B 38 ? 3.07900 -9.04900 5.71900 1.000 46.05750 H ? B ? 40 1
   ATOM 1534 HA . GLN B 38 ? 3.36800 -11.64000 5.43600 1.000 44.68263 H ? B ? 40 1
   ATOM 1535 N . ASN B 39 ? 4.54800 -12.54300 7.36500 1.000 41.51601 N ? B ? 41 1
   ATOM 1536 CA . ASN B 39 ? 5.31000 -13.10000 8.47900 1.000 36.48601 C ? B ? 41 1
   ATOM 1537 C . ASN B 39 ? 4.89700 -12.54000 9.83600 1.000 38.12222 C ? B ? 41 1
   ATOM 1538 O . ASN B 39 ? 5.71200 -12.50500 10.76500 1.000 41.09833 O ? B ? 41 1
   ATOM 1539 CB . ASN B 39 ? 6.81400 -12.89300 8.28500 1.000 36.91314 C ? B ? 41 1
   ATOM 1540 CG . ASN B 39 ? 7.60000 -14.11800 8.65200 1.000 46.18441 C ? B ? 41 1
   ATOM 1541 OD1 . ASN B 39 ? 7.29000 -14.78100 9.63700 1.000 63.46634 O ? B ? 41 1
   ATOM 1542 ND2 . ASN B 39 ? 8.64600 -14.41900 7.87900 1.000 52.86846 N ? B ? 41 1
   ATOM 1543 H . ASN B 39 ? 4.04200 -13.11800 6.97400 1.000 49.78910 H ? B ? 41 1
   ATOM 1544 HA . ASN B 39 ? 5.15200 -14.05700 8.50400 1.000 43.75311 H ? B ? 41 1
   ATOM 1545 HB2 . ASN B 39 ? 6.98900 -12.69300 7.35200 1.000 44.26566 H ? B ? 41 1
   ATOM 1546 HB3 . ASN B 39 ? 7.11400 -12.16000 8.84500 1.000 44.26566 H ? B ? 41 1
   ATOM 1547 HD21 . ASN B 39 ? 8.83400 -13.92700 7.19900 1.000 63.41205 H ? B ? 41 1
   ATOM 1548 HD22 . ASN B 39 ? 9.12500 -15.11100 8.05500 1.000 63.41205 H ? B ? 41 1
   ATOM 1549 N . GLY B 40 ? 3.65200 -12.09800 9.99300 1.000 37.62495 N ? B ? 42 1
   ATOM 1550 CA . GLY B 40 ? 3.18000 -11.73800 11.31400 1.000 32.04280 C ? B ? 42 1
   ATOM 1551 C . GLY B 40 ? 1.85400 -11.00700 11.24000 1.000 32.20155 C ? B ? 42 1
   ATOM 1552 O . GLY B 40 ? 1.12500 -11.11800 10.25400 1.000 27.34266 O ? B ? 42 1
   ATOM 1553 H . GLY B 40 ? 3.07600 -12.00100 9.36200 1.000 45.11983 H ? B ? 42 1
   ATOM 1554 HA2 . GLY B 40 ? 3.06600 -12.53800 11.85100 1.000 38.42126 H ? B ? 42 1
   ATOM 1555 HA3 . GLY B 40 ? 3.82900 -11.16200 11.74700 1.000 38.42126 H ? B ? 42 1
   ATOM 1556 N . PHE B 41 ? 1.55800 -10.28300 12.32000 1.000 27.52562 N ? B ? 43 1
   ATOM 1557 CA . PHE B 41 ? 0.33000 -9.51200 12.46000 1.000 21.21022 C ? B ? 43 1
   ATOM 1558 C . PHE B 41 ? 0.67000 -8.23100 13.21700 1.000 31.50689 C ? B ? 43 1
   ATOM 1559 O . PHE B 41 ? 1.65500 -8.16800 13.96400 1.000 34.48859 O ? B ? 43 1
   ATOM 1560 CB . PHE B 41 ? -0.84700 -10.35700 13.06100 1.000 28.71059 C ? B ? 43 1
   ATOM 1561 CG . PHE B 41 ? -0.60300 -11.06700 14.39300 1.000 33.95683 C ? B ? 43 1
   ATOM 1562 CD1 . PHE B 41 ? 0.38700 -12.03100 14.54700 1.000 41.25443 C ? B ? 43 1
   ATOM 1563 CD2 . PHE B 41 ? -1.46500 -10.84400 15.46800 1.000 41.87535 C ? B ? 43 1
   ATOM 1564 CE1 . PHE B 41 ? 0.55000 -12.69600 15.78600 1.000 40.12405 C ? B ? 43 1
   ATOM 1565 CE2 . PHE B 41 ? -1.31300 -11.52000 16.69700 1.000 34.33623 C ? B ? 43 1
   ATOM 1566 CZ . PHE B 41 ? -0.30800 -12.44300 16.84100 1.000 37.29549 C ? B ? 43 1
   ATOM 1567 H . PHE B 41 ? 2.07300 -10.22400 13.00600 1.000 33.00064 H ? B ? 43 1
   ATOM 1568 HA . PHE B 41 ? 0.04900 -9.24200 11.57200 1.000 25.42216 H ? B ? 43 1
   ATOM 1569 HB2 . PHE B 41 ? -1.60500 -9.76500 13.19000 1.000 34.42260 H ? B ? 43 1
   ATOM 1570 HB3 . PHE B 41 ? -1.08500 -11.04000 12.41500 1.000 34.42260 H ? B ? 43 1
   ATOM 1571 HD1 . PHE B 41 ? 0.96900 -12.21300 13.84500 1.000 49.47521 H ? B ? 43 1
   ATOM 1572 HD2 . PHE B 41 ? -2.14900 -10.22300 15.37500 1.000 50.22031 H ? B ? 43 1
   ATOM 1573 HE1 . PHE B 41 ? 1.22300 -13.32500 15.88700 1.000 48.11875 H ? B ? 43 1
   ATOM 1574 HE2 . PHE B 41 ? -1.88600 -11.33700 17.40600 1.000 41.17336 H ? B ? 43 1
   ATOM 1575 HZ . PHE B 41 ? -0.19300 -12.88400 17.65200 1.000 44.72448 H ? B ? 43 1
   ATOM 1576 N . ARG B 42 ? -0.08200 -7.16200 12.92200 1.000 19.34757 N ? B ? 44 1
   ATOM 1577 CA . ARG B 42 ? 0.06100 -5.88100 13.58800 1.000 19.54286 C ? B ? 44 1
   ATOM 1578 C . ARG B 42 ? -1.26500 -5.48000 14.22800 1.000 21.46074 C ? B ? 44 1
   ATOM 1579 O . ARG B 42 ? -2.30700 -5.39600 13.53800 1.000 20.91821 O ? B ? 44 1
   ATOM 1580 CB . ARG B 42 ? 0.50600 -4.78500 12.64600 1.000 22.45909 C ? B ? 44 1
   ATOM 1581 CG . ARG B 42 ? 1.87600 -4.95400 11.96800 1.000 22.80028 C ? B ? 44 1
   ATOM 1582 CD . ARG B 42 ? 2.21200 -3.71000 11.14100 1.000 23.23462 C ? B ? 44 1
   ATOM 1583 NE . ARG B 42 ? 3.55800 -3.75000 10.58800 1.000 30.79128 N ? B ? 44 1
   ATOM 1584 CZ . ARG B 42 ? 4.59900 -3.12500 11.11900 1.000 37.64245 C ? B ? 44 1
   ATOM 1585 NH1 . ARG B 42 ? 4.48100 -2.39700 12.21600 1.000 37.86671 N ? B ? 44 1
   ATOM 1586 NH2 . ARG B 42 ? 5.78200 -3.21900 10.51800 1.000 37.04792 N ? B ? 44 1
   ATOM 1587 H . ARG B 42 ? -0.69700 -7.16500 12.32100 1.000 23.18698 H ? B ? 44 1
   ATOM 1588 HA . ARG B 42 ? 0.72300 -5.95900 14.29200 1.000 23.42133 H ? B ? 44 1
   ATOM 1589 HB2 . ARG B 42 ? -0.15400 -4.70900 11.93900 1.000 26.92080 H ? B ? 44 1
   ATOM 1590 HB3 . ARG B 42 ? 0.53600 -3.95400 13.14500 1.000 26.92080 H ? B ? 44 1
   ATOM 1591 HG2 . ARG B 42 ? 2.56100 -5.06600 12.64500 1.000 27.33023 H ? B ? 44 1
   ATOM 1592 HG3 . ARG B 42 ? 1.85300 -5.72200 11.37600 1.000 27.33023 H ? B ? 44 1
   ATOM 1593 HD2 . ARG B 42 ? 1.59300 -3.66000 10.39600 1.000 27.85144 H ? B ? 44 1
   ATOM 1594 HD3 . ARG B 42 ? 2.11500 -2.92100 11.69400 1.000 27.85144 H ? B ? 44 1
   ATOM 1595 HE . ARG B 42 ? 3.68600 -4.20800 9.87100 1.000 36.91943 H ? B ? 44 1
   ATOM 1596 HH11 . ARG B 42 ? 3.72400 -2.32500 12.61500 1.000 45.40995 H ? B ? 44 1
   ATOM 1597 HH12 . ARG B 42 ? 5.17200 -2.00000 12.53900 1.000 45.40995 H ? B ? 44 1
   ATOM 1598 HH21 . ARG B 42 ? 5.86500 -3.68900 9.80200 1.000 44.42739 H ? B ? 44 1
   ATOM 1599 HH22 . ARG B 42 ? 6.46600 -2.81700 10.85000 1.000 44.42739 H ? B ? 44 1
   ATOM 1600 N . LYS B 43 ? -1.22400 -5.16300 15.51600 1.000 19.91668 N ? B ? 45 1
   ATOM 1601 CA . LYS B 43 ? -2.40600 -4.71000 16.22700 1.000 18.46943 C ? B ? 45 1
   ATOM 1602 C . LYS B 43 ? -2.78100 -3.30600 15.77600 1.000 21.57784 C ? B ? 45 1
   ATOM 1603 O . LYS B 43 ? -1.93800 -2.40400 15.68100 1.000 20.93436 O ? B ? 45 1
   ATOM 1604 CB . LYS B 43 ? -2.18900 -4.72200 17.73500 1.000 20.56658 C ? B ? 45 1
   ATOM 1605 CG . LYS B 43 ? -3.43600 -4.32100 18.56900 1.000 22.95604 C ? B ? 45 1
   ATOM 1606 CD . LYS B 43 ? -3.07500 -4.30000 20.05400 1.000 30.94902 C ? B ? 45 1
   ATOM 1607 CE . LYS B 43 ? -3.75100 -5.41400 20.81300 1.000 34.05995 C ? B ? 45 1
   ATOM 1608 NZ . LYS B 43 ? -3.55600 -5.23300 22.29400 1.000 41.33455 N ? B ? 45 1
   ATOM 1609 H . LYS B 43 ? -0.51600 -5.20300 16.00300 1.000 23.86990 H ? B ? 45 1
   ATOM 1610 HA . LYS B 43 ? -3.14700 -5.30200 16.02300 1.000 22.13321 H ? B ? 45 1
   ATOM 1611 HB2 . LYS B 43 ? -1.93100 -5.61700 18.00400 1.000 24.64978 H ? B ? 45 1
   ATOM 1612 HB3 . LYS B 43 ? -1.47800 -4.09800 17.95000 1.000 24.64978 H ? B ? 45 1
   ATOM 1613 HG2 . LYS B 43 ? -3.73200 -3.43400 18.31200 1.000 27.51713 H ? B ? 45 1
   ATOM 1614 HG3 . LYS B 43 ? -4.14300 -4.97000 18.43000 1.000 27.51713 H ? B ? 45 1
   ATOM 1615 HD2 . LYS B 43 ? -2.11600 -4.40700 20.15100 1.000 37.10871 H ? B ? 45 1
   ATOM 1616 HD3 . LYS B 43 ? -3.35900 -3.45600 20.43900 1.000 37.10871 H ? B ? 45 1
   ATOM 1617 HE2 . LYS B 43 ? -4.70200 -5.40100 20.62400 1.000 40.84183 H ? B ? 45 1
   ATOM 1618 HE3 . LYS B 43 ? -3.36400 -6.26500 20.55300 1.000 40.84183 H ? B ? 45 1
   ATOM 1619 HZ1 . LYS B 43 ? -3.95200 -5.89600 22.73600 1.000 49.57135 H ? B ? 45 1
   ATOM 1620 HZ2 . LYS B 43 ? -2.68800 -5.23400 22.48900 1.000 49.57135 H ? B ? 45 1
   ATOM 1621 HZ3 . LYS B 43 ? -3.91000 -4.45900 22.55500 1.000 49.57135 H ? B ? 45 1
   ATOM 1622 N . VAL B 44 ? -4.06700 -3.11900 15.49500 1.000 17.03703 N ? B ? 46 1
   ATOM 1623 CA . VAL B 44 ? -4.61800 -1.79200 15.25900 1.000 18.27818 C ? B ? 46 1
   ATOM 1624 C . VAL B 44 ? -4.81300 -1.08600 16.58500 1.000 20.46968 C ? B ? 46 1
   ATOM 1625 O . VAL B 44 ? -5.36900 -1.66600 17.51600 1.000 19.67787 O ? B ? 46 1
   ATOM 1626 CB . VAL B 44 ? -5.95400 -1.89300 14.49000 1.000 19.00057 C ? B ? 46 1
   ATOM 1627 CG1 . VAL B 44 ? -6.57000 -0.49800 14.31600 1.000 19.06046 C ? B ? 46 1
   ATOM 1628 CG2 . VAL B 44 ? -5.77700 -2.59600 13.15600 1.000 16.89102 C ? B ? 46 1
   ATOM 1629 H . VAL B 44 ? -4.64600 -3.75200 15.43500 1.000 20.41433 H ? B ? 46 1
   ATOM 1630 HA . VAL B 44 ? -3.99500 -1.27400 14.72500 1.000 21.90370 H ? B ? 46 1
   ATOM 1631 HB . VAL B 44 ? -6.57300 -2.42100 15.01800 1.000 22.77058 H ? B ? 46 1
   ATOM 1632 HG11 . VAL B 44 ? -7.27500 -0.54700 13.65200 1.000 22.84245 H ? B ? 46 1
   ATOM 1633 HG12 . VAL B 44 ? -6.93600 -0.20300 15.16400 1.000 22.84245 H ? B ? 46 1
   ATOM 1634 HG13 . VAL B 44 ? -5.88100 0.11600 14.01900 1.000 22.84245 H ? B ? 46 1
   ATOM 1635 HG21 . VAL B 44 ? -6.62800 -2.60600 12.69000 1.000 20.23911 H ? B ? 46 1
   ATOM 1636 HG22 . VAL B 44 ? -5.11800 -2.11500 12.63100 1.000 20.23911 H ? B ? 46 1
   ATOM 1637 HG23 . VAL B 44 ? -5.47600 -3.50400 13.31500 1.000 20.23911 H ? B ? 46 1
   ATOM 1638 N . GLN B 45 ? -4.41700 0.18400 16.67000 1.000 18.58575 N ? B ? 47 1
   ATOM 1639 CA . GLN B 45 ? -4.61000 0.95300 17.89800 1.000 19.37051 C ? B ? 47 1
   ATOM 1640 C . GLN B 45 ? -6.06400 1.41500 17.97100 1.000 18.13935 C ? B ? 47 1
   ATOM 1641 O . GLN B 45 ? -6.53200 2.12200 17.07100 1.000 20.72497 O ? B ? 47 1
   ATOM 1642 CB . GLN B 45 ? -3.67400 2.15500 17.92300 1.000 27.54618 C ? B ? 47 1
   ATOM 1643 CG . GLN B 45 ? -2.21200 1.78500 18.01100 1.000 29.30658 C ? B ? 47 1
   ATOM 1644 CD . GLN B 45 ? -1.29100 3.01800 18.03400 1.000 34.16508 C ? B ? 47 1
   ATOM 1645 OE1 . GLN B 45 ? -1.70300 4.11400 18.42300 1.000 39.38412 O ? B ? 47 1
   ATOM 1646 NE2 . GLN B 45 ? -0.06900 2.84800 17.57200 1.000 33.55100 N ? B ? 47 1
   ATOM 1647 H . GLN B 45 ? -4.03600 0.62100 16.03500 1.000 22.27279 H ? B ? 47 1
   ATOM 1648 HA . GLN B 45 ? -4.42100 0.39400 18.66800 1.000 23.21450 H ? B ? 47 1
   ATOM 1649 HB2 . GLN B 45 ? -3.80200 2.66800 17.11000 1.000 33.02530 H ? B ? 47 1
   ATOM 1650 HB3 . GLN B 45 ? -3.88900 2.70200 18.69400 1.000 33.02530 H ? B ? 47 1
   ATOM 1651 HG2 . GLN B 45 ? -2.06100 1.28200 18.82600 1.000 35.13779 H ? B ? 47 1
   ATOM 1652 HG3 . GLN B 45 ? -1.97500 1.24700 17.24000 1.000 35.13779 H ? B ? 47 1
   ATOM 1653 HE21 . GLN B 45 ? 0.18400 2.07200 17.30000 1.000 40.23109 H ? B ? 47 1
   ATOM 1654 HE22 . GLN B 45 ? 0.48200 3.50800 17.56000 1.000 40.23109 H ? B ? 47 1
   ATOM 1655 N . LEU B 46 ? -6.73100 1.04300 19.05900 1.000 17.80071 N ? B ? 48 1
   ATOM 1656 CA . LEU B 46 ? -8.11100 1.36600 19.34200 1.000 20.68145 C ? B ? 48 1
   ATOM 1657 C . LEU B 46 ? -8.21800 2.11300 20.65800 1.000 22.53563 C ? B ? 48 1
   ATOM 1658 O . LEU B 46 ? -7.55000 1.75300 21.63800 1.000 24.67882 O ? B ? 48 1
   ATOM 1659 CB . LEU B 46 ? -8.94000 0.09700 19.46900 1.000 18.34869 C ? B ? 48 1
   ATOM 1660 CG . LEU B 46 ? -8.89900 -0.87100 18.29800 1.000 17.16441 C ? B ? 48 1
   ATOM 1661 CD1 . LEU B 46 ? -9.70600 -2.08100 18.69100 1.000 22.87051 C ? B ? 48 1
   ATOM 1662 CD2 . LEU B 46 ? -9.48100 -0.27500 17.08800 1.000 19.17816 C ? B ? 48 1
   ATOM 1663 H . LEU B 46 ? -6.37300 0.57200 19.68300 1.000 21.33074 H ? B ? 48 1
   ATOM 1664 HA . LEU B 46 ? -8.47800 1.91700 18.63300 1.000 24.78763 H ? B ? 48 1
   ATOM 1665 HB2 . LEU B 46 ? -8.63300 -0.38700 20.25100 1.000 21.98832 H ? B ? 48 1
   ATOM 1666 HB3 . LEU B 46 ? -9.86700 0.35300 19.59600 1.000 21.98832 H ? B ? 48 1
   ATOM 1667 HG . LEU B 46 ? -7.98500 -1.14100 18.11600 1.000 20.56718 H ? B ? 48 1
   ATOM 1668 HD11 . LEU B 46 ? -9.70800 -2.71200 17.95400 1.000 27.41451 H ? B ? 48 1
   ATOM 1669 HD12 . LEU B 46 ? -9.30400 -2.48800 19.47400 1.000 27.41451 H ? B ? 48 1
   ATOM 1670 HD13 . LEU B 46 ? -10.61400 -1.80300 18.89100 1.000 27.41451 H ? B ? 48 1
   ATOM 1671 HD21 . LEU B 46 ? -9.48000 -0.93700 16.37900 1.000 22.98368 H ? B ? 48 1
   ATOM 1672 HD22 . LEU B 46 ? -10.39000 0.00400 17.28000 1.000 22.98368 H ? B ? 48 1
   ATOM 1673 HD23 . LEU B 46 ? -8.94800 0.49200 16.82600 1.000 22.98368 H ? B ? 48 1
   ATOM 1674 N . GLU B 47 ? -9.08200 3.11300 20.69100 1.000 19.80977 N ? B ? 49 1
   ATOM 1675 CA . GLU B 47 ? -9.47100 3.68400 21.97300 1.000 19.50589 C ? B ? 49 1
   ATOM 1676 C . GLU B 47 ? -10.35500 2.75200 22.78500 1.000 17.89449 C ? B ? 49 1
   ATOM 1677 O . GLU B 47 ? -10.88000 1.74200 22.31700 1.000 20.31768 O ? B ? 49 1
   ATOM 1678 CB . GLU B 47 ? -10.09700 5.06200 21.79100 1.000 18.72249 C ? B ? 49 1
   ATOM 1679 CG . GLU B 47 ? -9.53000 5.85700 20.66000 1.000 27.25253 C ? B ? 49 1
   ATOM 1680 CD . GLU B 47 ? -9.96200 7.29300 20.70000 1.000 34.77793 C ? B ? 49 1
   ATOM 1681 OE1 . GLU B 47 ? -11.08200 7.57600 21.18300 1.000 42.22960 O ? B ? 49 1
   ATOM 1682 OE2 . GLU B 47 ? -9.13900 8.14800 20.29500 1.000 55.82533 O ? B ? 49 1
   ATOM 1683 H . GLU B 47 ? -9.45600 3.46500 20.00200 1.000 23.74161 H ? B ? 49 1
   ATOM 1684 HA . GLU B 47 ? -8.66200 3.81600 22.49100 1.000 23.37696 H ? B ? 49 1
   ATOM 1685 HB2 . GLU B 47 ? -11.04600 4.95200 21.62600 1.000 22.43688 H ? B ? 49 1
   ATOM 1686 HB3 . GLU B 47 ? -9.96400 5.57300 22.60500 1.000 22.43688 H ? B ? 49 1
   ATOM 1687 HG2 . GLU B 47 ? -8.56100 5.83100 20.70700 1.000 32.67293 H ? B ? 49 1
   ATOM 1688 HG3 . GLU B 47 ? -9.83400 5.47900 19.82000 1.000 32.67293 H ? B ? 49 1
   ATOM 1689 N . ALA B 48 ? -10.45400 3.07000 24.06800 1.000 20.80718 N ? B ? 50 1
   ATOM 1690 CA . ALA B 48 ? -11.20000 2.19400 24.94600 1.000 22.75200 C ? B ? 50 1
   ATOM 1691 C . ALA B 48 ? -12.67900 2.18400 24.56100 1.000 20.48858 C ? B ? 50 1
   ATOM 1692 O . ALA B 48 ? -13.22000 3.15200 24.01900 1.000 23.13316 O ? B ? 50 1
   ATOM 1693 CB . ALA B 48 ? -11.03100 2.61800 26.39600 1.000 24.56717 C ? B ? 50 1
   ATOM 1694 H . ALA B 48 ? -10.11000 3.76400 24.44200 1.000 24.93850 H ? B ? 50 1
   ATOM 1695 HA . ALA B 48 ? -10.86000 1.29000 24.85500 1.000 27.27229 H ? B ? 50 1
   ATOM 1696 HB1 . ALA B 48 ? -11.54000 2.01600 26.96200 1.000 29.45050 H ? B ? 50 1
   ATOM 1697 HB2 . ALA B 48 ? -10.09000 2.57600 26.62900 1.000 29.45050 H ? B ? 50 1
   ATOM 1698 HB3 . ALA B 48 ? -11.35800 3.52500 26.49900 1.000 29.45050 H ? B ? 50 1
   ATOM 1699 N . ARG B 49 ? -13.32200 1.05500 24.83200 1.000 20.39064 N ? B ? 51 1
   ATOM 1700 CA . ARG B 49 ? -14.76500 0.90400 24.63800 1.000 19.08846 C ? B ? 51 1
   ATOM 1701 C . ARG B 49 ? -15.55700 2.01700 25.30600 1.000 23.66913 C ? B ? 51 1
   ATOM 1702 O . ARG B 49 ? -15.32800 2.35100 26.46900 1.000 22.87612 O ? B ? 51 1
   ATOM 1703 CB . ARG B 49 ? -15.20400 -0.43100 25.20200 1.000 23.49116 C ? B ? 51 1
   ATOM 1704 CG . ARG B 49 ? -16.55100 -0.96000 24.75900 1.000 26.93622 C ? B ? 51 1
   ATOM 1705 CD . ARG B 49 ? -17.31700 -1.46600 25.99200 1.000 34.55241 C ? B ? 51 1
   ATOM 1706 NE . ARG B 49 ? -18.72700 -1.66900 25.69600 1.000 40.82350 N ? B ? 51 1
   ATOM 1707 CZ . ARG B 49 ? -19.74900 -0.94300 26.14900 1.000 36.01865 C ? B ? 51 1
   ATOM 1708 NH1 . ARG B 49 ? -19.57700 0.13300 26.90800 1.000 33.53235 N ? B ? 51 1
   ATOM 1709 NH2 . ARG B 49 ? -20.98700 -1.31300 25.83400 1.000 36.87207 N ? B ? 51 1
   ATOM 1710 H . ARG B 49 ? -12.94000 0.34700 25.13500 1.000 24.43865 H ? B ? 51 1
   ATOM 1711 HA . ARG B 49 ? -14.96500 0.91500 23.68900 1.000 22.87605 H ? B ? 51 1
   ATOM 1712 HB2 . ARG B 49 ? -14.54400 -1.09400 24.94700 1.000 28.15929 H ? B ? 51 1
   ATOM 1713 HB3 . ARG B 49 ? -15.22000 -0.35700 26.16800 1.000 28.15929 H ? B ? 51 1
   ATOM 1714 HG2 . ARG B 49 ? -17.06300 -0.25200 24.33700 1.000 32.29336 H ? B ? 51 1
   ATOM 1715 HG3 . ARG B 49 ? -16.42300 -1.70400 24.15300 1.000 32.29336 H ? B ? 51 1
   ATOM 1716 HD2 . ARG B 49 ? -16.94200 -2.31700 26.26500 1.000 41.43279 H ? B ? 51 1
   ATOM 1717 HD3 . ARG B 49 ? -17.24200 -0.82200 26.71200 1.000 41.43279 H ? B ? 51 1
   ATOM 1718 HE . ARG B 49 ? -18.92100 -2.32400 25.17300 1.000 48.95809 H ? B ? 51 1
   ATOM 1719 HH11 . ARG B 49 ? -18.78600 0.38800 27.12600 1.000 40.20871 H ? B ? 51 1
   ATOM 1720 HH12 . ARG B 49 ? -20.26100 0.57800 27.18100 1.000 40.20871 H ? B ? 51 1
   ATOM 1721 HH21 . ARG B 49 ? -21.11700 -2.00700 25.34200 1.000 44.21637 H ? B ? 51 1
   ATOM 1722 HH22 . ARG B 49 ? -21.65800 -0.85400 26.11500 1.000 44.21637 H ? B ? 51 1
   ATOM 1723 N . THR B 50 ? -16.55900 2.52300 24.59100 1.000 23.65491 N ? B ? 52 1
   ATOM 1724 CA . THR B 50 ? -17.53200 3.47400 25.09800 1.000 22.56561 C ? B ? 52 1
   ATOM 1725 C . THR B 50 ? -18.88800 3.10600 24.52700 1.000 26.98575 C ? B ? 52 1
   ATOM 1726 O . THR B 50 ? -18.97400 2.56000 23.42200 1.000 21.43630 O ? B ? 52 1
   ATOM 1727 CB . THR B 50 ? -17.22100 4.92200 24.69700 1.000 24.29012 C ? B ? 52 1
   ATOM 1728 OG1 . THR B 50 ? -16.95600 4.98600 23.28700 1.000 45.78893 O ? B ? 52 1
   ATOM 1729 CG2 . THR B 50 ? -16.01600 5.44900 25.44600 1.000 36.05158 C ? B ? 52 1
   ATOM 1730 H . THR B 50 ? -16.69700 2.31600 23.76800 1.000 28.35579 H ? B ? 52 1
   ATOM 1731 HA . THR B 50 ? -17.55700 3.41400 26.06400 1.000 27.04862 H ? B ? 52 1
   ATOM 1732 HB . THR B 50 ? -17.98200 5.48500 24.90700 1.000 29.11803 H ? B ? 52 1
   ATOM 1733 HG1 . THR B 50 ? -16.78500 5.77700 23.06200 1.000 54.91661 H ? B ? 52 1
   ATOM 1734 HG21 . THR B 50 ? -15.83500 6.36400 25.18000 1.000 43.23178 H ? B ? 52 1
   ATOM 1735 HG22 . THR B 50 ? -16.18300 5.42500 26.40100 1.000 43.23178 H ? B ? 52 1
   ATOM 1736 HG23 . THR B 50 ? -15.23900 4.90300 25.24900 1.000 43.23178 H ? B ? 52 1
   ATOM 1737 N . PRO B 51 ? -19.96700 3.45200 25.21800 1.000 28.97044 N ? B ? 53 1
   ATOM 1738 CA . PRO B 51 ? -21.29000 3.22400 24.63700 1.000 27.93764 C ? B ? 53 1
   ATOM 1739 C . PRO B 51 ? -21.61200 4.16500 23.49500 1.000 25.28859 C ? B ? 53 1
   ATOM 1740 O . PRO B 51 ? -22.43800 3.81100 22.65400 1.000 25.47719 O ? B ? 53 1
   ATOM 1741 CB . PRO B 51 ? -22.24900 3.41900 25.82600 1.000 28.73397 C ? B ? 53 1
   ATOM 1742 CG . PRO B 51 ? -21.41600 3.92100 26.96400 1.000 35.41089 C ? B ? 53 1
   ATOM 1743 CD . PRO B 51 ? -20.01600 4.18000 26.49200 1.000 36.54872 C ? B ? 53 1
   ATOM 1744 HA . PRO B 51 ? -21.36000 2.30900 24.32200 1.000 33.49506 H ? B ? 53 1
   ATOM 1745 HB2 . PRO B 51 ? -22.92800 4.07000 25.59000 1.000 34.45066 H ? B ? 53 1
   ATOM 1746 HB3 . PRO B 51 ? -22.65800 2.56900 26.05400 1.000 34.45066 H ? B ? 53 1
   ATOM 1747 HG2 . PRO B 51 ? -21.78400 4.77000 27.18600 1.000 42.46296 H ? B ? 53 1
   ATOM 1748 HG3 . PRO B 51 ? -21.44200 3.30600 27.71400 1.000 42.46296 H ? B ? 53 1
   ATOM 1749 HD2 . PRO B 51 ? -19.87500 5.12900 26.34800 1.000 43.82836 H ? B ? 53 1
   ATOM 1750 HD3 . PRO B 51 ? -19.38000 3.81400 27.12600 1.000 43.82836 H ? B ? 53 1
   ATOM 1751 N . LEU B 52 ? -20.93900 5.32000 23.39200 1.000 30.12419 N ? B ? 54 1
   ATOM 1752 CA . LEU B 52 ? -21.13500 6.31200 22.36000 1.000 26.96524 C ? B ? 54 1
   ATOM 1753 C . LEU B 52 ? -20.01200 6.25100 21.33000 1.000 32.42090 C ? B ? 54 1
   ATOM 1754 O . LEU B 52 ? -18.87000 5.89500 21.65900 1.000 31.77174 O ? B ? 54 1
   ATOM 1755 CB . LEU B 52 ? -21.15900 7.70100 22.99500 1.000 37.03322 C ? B ? 54 1
   ATOM 1756 CG . LEU B 52 ? -22.34700 7.93600 23.91700 1.000 30.15433 C ? B ? 54 1
   ATOM 1757 CD1 . LEU B 52 ? -22.13500 9.23400 24.74400 1.000 37.44330 C ? B ? 54 1
   ATOM 1758 CD2 . LEU B 52 ? -23.64900 8.02600 23.17800 1.000 37.61903 C ? B ? 54 1
   ATOM 1759 H . LEU B 52 ? -20.32900 5.55100 23.95200 1.000 36.11892 H ? B ? 54 1
   ATOM 1760 HA . LEU B 52 ? -21.98700 6.15100 21.93000 1.000 32.32818 H ? B ? 54 1
   ATOM 1761 HB2 . LEU B 52 ? -20.35000 7.82000 23.51800 1.000 44.40976 H ? B ? 54 1
   ATOM 1762 HB3 . LEU B 52 ? -21.19500 8.36600 22.29000 1.000 44.40976 H ? B ? 54 1
   ATOM 1763 HG . LEU B 52 ? -22.41100 7.19500 24.54000 1.000 36.15509 H ? B ? 54 1
   ATOM 1764 HD11 . LEU B 52 ? -22.89900 9.36400 25.32800 1.000 44.90185 H ? B ? 54 1
   ATOM 1765 HD12 . LEU B 52 ? -21.32600 9.14300 25.27200 1.000 44.90185 H ? B ? 54 1
   ATOM 1766 HD13 . LEU B 52 ? -22.05100 9.98500 24.13600 1.000 44.90185 H ? B ? 54 1
   ATOM 1767 HD21 . LEU B 52 ? -24.35000 8.27200 23.80200 1.000 45.11272 H ? B ? 54 1
   ATOM 1768 HD22 . LEU B 52 ? -23.57100 8.70000 22.48500 1.000 45.11272 H ? B ? 54 1
   ATOM 1769 HD23 . LEU B 52 ? -23.84800 7.16400 22.78000 1.000 45.11272 H ? B ? 54 1
   ATOM 1770 N . PRO B 53 ? -20.31200 6.56900 20.08000 1.000 24.75062 N ? B ? 55 1
   ATOM 1771 CA . PRO B 53 ? -19.25400 6.75300 19.09100 1.000 24.72730 C ? B ? 55 1
   ATOM 1772 C . PRO B 53 ? -18.60000 8.11100 19.31000 1.000 29.91120 C ? B ? 55 1
   ATOM 1773 O . PRO B 53 ? -19.13700 9.14500 18.90600 1.000 35.79692 O ? B ? 55 1
   ATOM 1774 CB . PRO B 53 ? -19.98900 6.61200 17.75100 1.000 21.82081 C ? B ? 55 1
   ATOM 1775 CG . PRO B 53 ? -21.42800 6.95000 18.05100 1.000 24.74993 C ? B ? 55 1
   ATOM 1776 CD . PRO B 53 ? -21.66300 6.75400 19.50800 1.000 23.81449 C ? B ? 55 1
   ATOM 1777 HA . PRO B 53 ? -18.58700 6.05300 19.17100 1.000 29.64266 H ? B ? 55 1
   ATOM 1778 HB2 . PRO B 53 ? -19.61700 7.23500 17.10700 1.000 26.15487 H ? B ? 55 1
   ATOM 1779 HB3 . PRO B 53 ? -19.91100 5.70000 17.43000 1.000 26.15487 H ? B ? 55 1
   ATOM 1780 HG2 . PRO B 53 ? -21.59400 7.87400 17.80800 1.000 29.66981 H ? B ? 55 1
   ATOM 1781 HG3 . PRO B 53 ? -22.00500 6.36200 17.53900 1.000 29.66981 H ? B ? 55 1
   ATOM 1782 HD2 . PRO B 53 ? -22.08300 7.54100 19.88800 1.000 28.54728 H ? B ? 55 1
   ATOM 1783 HD3 . PRO B 53 ? -22.20200 5.96100 19.65600 1.000 28.54728 H ? B ? 55 1
   ATOM 1784 N . ARG B 54 ? -17.44500 8.11000 19.97200 1.000 30.96889 N ? B ? 56 1
   ATOM 1785 CA . ARG B 54 ? -16.82200 9.33800 20.46400 1.000 33.49737 C ? B ? 56 1
   ATOM 1786 C . ARG B 54 ? -15.70700 9.81700 19.54600 1.000 35.26174 C ? B ? 56 1
   ATOM 1787 O . ARG B 54 ? -15.83500 9.76100 18.31600 1.000 35.92053 O ? B ? 56 1
   ATOM 1788 CB . ARG B 54 ? -16.27400 9.11000 21.87900 1.000 31.46517 C ? B ? 56 1
   ATOM 1789 H . ARG B 54 ? -16.99500 7.39900 20.15200 1.000 37.13256 H ? B ? 56 1
   ATOM 1790 HA . ARG B 54 ? -17.49300 10.03700 20.51100 1.000 40.16674 H ? B ? 56 1
   ATOM 1791 N . GLY C -2 ? -27.81400 0.70100 3.77200 1.000 40.93750 N ? C ? 1 1
   ATOM 1792 CA . GLY C -2 ? -27.50100 0.26600 2.38800 1.000 35.73141 C ? C ? 1 1
   ATOM 1793 C . GLY C -2 ? -26.17500 0.77600 1.84900 1.000 41.36486 C ? C ? 1 1
   ATOM 1794 O . GLY C -2 ? -26.05900 1.07500 0.64900 1.000 40.28422 O ? C ? 1 1
   ATOM 1795 H1 . GLY C -2 ? -28.60100 0.36600 4.01800 1.000 49.09489 H ? C ? 1 1
   ATOM 1796 H2 . GLY C -2 ? -27.18100 0.40800 4.32500 1.000 49.09489 H ? C ? 1 1
   ATOM 1797 H3 . GLY C -2 ? -27.84700 1.59000 3.80300 1.000 49.09489 H ? C ? 1 1
   ATOM 1798 HA2 . GLY C -2 ? -27.48400 -0.70300 2.35800 1.000 42.84759 H ? C ? 1 1
   ATOM 1799 HA3 . GLY C -2 ? -28.20400 0.57300 1.79400 1.000 42.84759 H ? C ? 1 1
   ATOM 1800 N . CYS C -1 ? -25.16800 0.89300 2.71200 1.000 30.07781 N ? C ? 2 1
   ATOM 1801 CA . CYS C -1 ? -23.81400 1.20100 2.25700 1.000 30.51060 C ? C ? 2 1
   ATOM 1802 C . CYS C -1 ? -22.86600 0.18800 2.88300 1.000 25.40160 C ? C ? 2 1
   ATOM 1803 O . CYS C -1 ? -22.78600 0.06200 4.11400 1.000 25.80476 O ? C ? 2 1
   ATOM 1804 CB . CYS C -1 ? -23.41100 2.63700 2.60400 1.000 25.31384 C ? C ? 2 1
   ATOM 1805 SG . CYS C -1 ? -21.78000 3.16600 2.02900 1.000 34.97963 S ? C ? 2 1
   ATOM 1806 H . CYS C -1 ? -25.24200 0.79900 3.56400 1.000 36.06326 H ? C ? 2 1
   ATOM 1807 HA . CYS C -1 ? -23.76700 1.10000 1.29400 1.000 36.58262 H ? C ? 2 1
   ATOM 1808 HB2 . CYS C -1 ? -24.06400 3.23900 2.21300 1.000 30.34650 H ? C ? 2 1
   ATOM 1809 HB3 . CYS C -1 ? -23.42600 2.72900 3.56400 1.000 30.34650 H ? C ? 2 1
   ATOM 1810 N . SER C 0 ? -22.16700 -0.54300 2.04400 1.000 25.17278 N ? C ? 3 1
   ATOM 1811 CA . SER C 0 ? -21.13400 -1.43900 2.51100 1.000 27.72665 C ? C ? 3 1
   ATOM 1812 C . SER C 0 ? -19.85900 -1.09200 1.77100 1.000 25.08327 C ? C ? 3 1
   ATOM 1813 O . SER C 0 ? -19.88600 -0.66900 0.61600 1.000 25.39406 O ? C ? 3 1
   ATOM 1814 CB . SER C 0 ? -21.50700 -2.88800 2.29800 1.000 31.18427 C ? C ? 3 1
   ATOM 1815 OG . SER C 0 ? -22.45400 -3.25700 3.29100 1.000 39.75023 O ? C ? 3 1
   ATOM 1816 H . SER C 0 ? -22.27200 -0.53900 1.19000 1.000 30.17722 H ? C ? 3 1
   ATOM 1817 HA . SER C 0 ? -20.98200 -1.30000 3.45800 1.000 33.24188 H ? C ? 3 1
   ATOM 1818 HB2 . SER C 0 ? -21.90200 -2.99500 1.41900 1.000 37.39102 H ? C ? 3 1
   ATOM 1819 HB3 . SER C 0 ? -20.71500 -3.44200 2.38400 1.000 37.39102 H ? C ? 3 1
   ATOM 1820 HG . SER C 0 ? -22.67600 -4.06100 3.19100 1.000 47.67016 H ? C ? 3 1
   ATOM 1821 N . SER C 1 ? -18.74600 -1.20300 2.46000 1.000 18.32064 N ? C ? 4 1
   ATOM 1822 CA . SER C 1 ? -17.45300 -1.03400 1.82100 1.000 21.46780 C ? C ? 4 1
   ATOM 1823 C . SER C 1 ? -16.71000 -2.32800 2.08500 1.000 19.10370 C ? C ? 4 1
   ATOM 1824 O . SER C 1 ? -17.27900 -3.41000 1.92400 1.000 20.96068 O ? C ? 4 1
   ATOM 1825 CB . SER C 1 ? -16.70000 0.21300 2.31800 1.000 27.66390 C ? C ? 4 1
   ATOM 1826 OG . SER C 1 ? -16.43600 0.18100 3.68300 1.000 23.33728 O ? C ? 4 1
   ATOM 1827 H . SER C 1 ? -18.70600 -1.37600 3.30100 1.000 21.95466 H ? C ? 4 1
   ATOM 1828 HA . SER C 1 ? -17.57200 -0.94900 0.86300 1.000 25.73125 H ? C ? 4 1
   ATOM 1829 HB2 . SER C 1 ? -15.85300 0.26400 1.84800 1.000 33.16657 H ? C ? 4 1
   ATOM 1830 HB3 . SER C 1 ? -17.22700 0.99700 2.11000 1.000 33.16657 H ? C ? 4 1
   ATOM 1831 HG . SER C 1 ? -16.02600 0.87700 3.91300 1.000 27.97462 H ? C ? 4 1
   ATOM 1832 N . GLY C 2 ? -15.44800 -2.23800 2.48900 1.000 18.14907 N ? C ? 5 1
   ATOM 1833 CA . GLY C 2 ? -14.61500 -3.41500 2.56900 1.000 17.22149 C ? C ? 5 1
   ATOM 1834 C . GLY C 2 ? -13.17900 -2.99500 2.68300 1.000 18.49059 C ? C ? 5 1
   ATOM 1835 O . GLY C 2 ? -12.87500 -1.84400 2.99300 1.000 19.87277 O ? C ? 5 1
   ATOM 1836 H . GLY C 2 ? -15.05200 -1.51200 2.72300 1.000 21.74878 H ? C ? 5 1
   ATOM 1837 HA2 . GLY C 2 ? -14.85500 -3.94100 3.34800 1.000 20.63568 H ? C ? 5 1
   ATOM 1838 HA3 . GLY C 2 ? -14.72600 -3.95800 1.77300 1.000 20.63568 H ? C ? 5 1
   ATOM 1839 N . VAL C 3 ? -12.30400 -3.95900 2.41200 1.000 16.95413 N ? C ? 6 1
   ATOM 1840 CA . VAL C 3 ? -10.86000 -3.78900 2.49100 1.000 19.03439 C ? C ? 6 1
   ATOM 1841 C . VAL C 3 ? -10.27300 -4.20800 1.15600 1.000 20.23174 C ? C ? 6 1
   ATOM 1842 O . VAL C 3 ? -10.61000 -5.28100 0.64000 1.000 19.72928 O ? C ? 6 1
   ATOM 1843 CB . VAL C 3 ? -10.22800 -4.61500 3.63200 1.000 17.81970 C ? C ? 6 1
   ATOM 1844 CG1 . VAL C 3 ? -8.71100 -4.29100 3.71800 1.000 19.56441 C ? C ? 6 1
   ATOM 1845 CG2 . VAL C 3 ? -10.93100 -4.39700 4.93500 1.000 20.73848 C ? C ? 6 1
   ATOM 1846 H . VAL C 3 ? -12.53500 -4.75100 2.17100 1.000 20.31485 H ? C ? 6 1
   ATOM 1847 HA . VAL C 3 ? -10.65100 -2.85300 2.63800 1.000 22.81116 H ? C ? 6 1
   ATOM 1848 HB . VAL C 3 ? -10.31200 -5.55600 3.41100 1.000 21.35353 H ? C ? 6 1
   ATOM 1849 HG11 . VAL C 3 ? -8.34500 -4.70900 4.51300 1.000 23.44718 H ? C ? 6 1
   ATOM 1850 HG12 . VAL C 3 ? -8.26600 -4.63700 2.92900 1.000 23.44718 H ? C ? 6 1
   ATOM 1851 HG13 . VAL C 3 ? -8.59700 -3.32900 3.76900 1.000 23.44718 H ? C ? 6 1
   ATOM 1852 HG21 . VAL C 3 ? -10.45600 -4.87500 5.63300 1.000 24.85607 H ? C ? 6 1
   ATOM 1853 HG22 . VAL C 3 ? -10.94200 -3.44800 5.13300 1.000 24.85607 H ? C ? 6 1
   ATOM 1854 HG23 . VAL C 3 ? -11.83900 -4.73000 4.86400 1.000 24.85607 H ? C ? 6 1
   ATOM 1855 N . ARG C 4 ? -9.40700 -3.36900 0.60200 1.000 19.73588 N ? C ? 7 1
   ATOM 1856 CA . ARG C 4 ? -8.71900 -3.68000 -0.63400 1.000 20.20749 C ? C ? 7 1
   ATOM 1857 C . ARG C 4 ? -7.22100 -3.65600 -0.38300 1.000 18.88371 C ? C ? 7 1
   ATOM 1858 O . ARG C 4 ? -6.71700 -2.92100 0.46400 1.000 18.83449 O ? C ? 7 1
   ATOM 1859 CB . ARG C 4 ? -9.16200 -2.73100 -1.72300 1.000 22.03332 C ? C ? 7 1
   ATOM 1860 CG . ARG C 4 ? -10.38600 -3.32000 -2.43800 1.000 27.38692 C ? C ? 7 1
   ATOM 1861 CD . ARG C 4 ? -10.79300 -2.50000 -3.59400 1.000 31.44988 C ? C ? 7 1
   ATOM 1862 NE . ARG C 4 ? -9.95800 -2.82500 -4.74100 1.000 33.46888 N ? C ? 7 1
   ATOM 1863 CZ . ARG C 4 ? -9.95800 -2.13500 -5.87400 1.000 37.09795 C ? C ? 7 1
   ATOM 1864 NH1 . ARG C 4 ? -10.86000 -1.20000 -6.10100 1.000 41.82021 N ? C ? 7 1
   ATOM 1865 NH2 . ARG C 4 ? -9.02400 -2.38200 -6.79400 1.000 37.95449 N ? C ? 7 1
   ATOM 1866 H . ARG C 4 ? -9.20000 -2.60200 0.93100 1.000 23.65294 H ? C ? 7 1
   ATOM 1867 HA . ARG C 4 ? -8.95500 -4.57900 -0.91000 1.000 24.21888 H ? C ? 7 1
   ATOM 1868 HB2 . ARG C 4 ? -9.40900 -1.87800 -1.33300 1.000 26.40987 H ? C ? 7 1
   ATOM 1869 HB3 . ARG C 4 ? -8.44800 -2.61900 -2.37000 1.000 26.40987 H ? C ? 7 1
   ATOM 1870 HG2 . ARG C 4 ? -10.17200 -4.20900 -2.76100 1.000 32.83419 H ? C ? 7 1
   ATOM 1871 HG3 . ARG C 4 ? -11.13000 -3.35900 -1.81700 1.000 32.83419 H ? C ? 7 1
   ATOM 1872 HD2 . ARG C 4 ? -11.71700 -2.69000 -3.82000 1.000 37.70975 H ? C ? 7 1
   ATOM 1873 HD3 . ARG C 4 ? -10.67900 -1.56000 -3.38400 1.000 37.70975 H ? C ? 7 1
   ATOM 1874 HE . ARG C 4 ? -9.36600 -3.44200 -4.64600 1.000 40.13255 H ? C ? 7 1
   ATOM 1875 HH11 . ARG C 4 ? -11.46100 -1.02600 -5.51200 1.000 50.15414 H ? C ? 7 1
   ATOM 1876 HH12 . ARG C 4 ? -10.84700 -0.76300 -6.84200 1.000 50.15414 H ? C ? 7 1
   ATOM 1877 HH21 . ARG C 4 ? -8.43500 -2.99300 -6.65500 1.000 45.51527 H ? C ? 7 1
   ATOM 1878 HH22 . ARG C 4 ? -9.02400 -1.94600 -7.53500 1.000 45.51527 H ? C ? 7 1
   ATOM 1879 N . CYS C 5 ? -6.52600 -4.55000 -1.07300 1.000 23.57289 N ? C ? 8 1
   ATOM 1880 C . CYS C 5 ? -4.35000 -4.64500 -2.18700 1.000 19.40455 C ? C ? 8 1
   ATOM 1881 O . CYS C 5 ? -4.85700 -5.02000 -3.24300 1.000 23.64453 O ? C ? 8 1
   ATOM 1882 CA A CYS C 5 ? -5.09500 -4.67300 -0.85900 0.535 28.14379 C ? C ? 8 1
   ATOM 1883 CB A CYS C 5 ? -4.68900 -5.95000 -0.10500 0.535 30.30327 C ? C ? 8 1
   ATOM 1884 SG A CYS C 5 ? -5.26300 -7.45600 -0.83700 0.535 36.38942 S ? C ? 8 1
   ATOM 1885 H A CYS C 5 ? -6.85300 -5.08700 -1.66000 0.535 28.25735 H ? C ? 8 1
   ATOM 1886 HA A CYS C 5 ? -4.78800 -3.91700 -0.33800 0.535 33.74244 H ? C ? 8 1
   ATOM 1887 HB2 A CYS C 5 ? -3.72100 -5.99200 -0.06700 0.535 36.33381 H ? C ? 8 1
   ATOM 1888 HB3 A CYS C 5 ? -5.04800 -5.90600 0.79500 0.535 36.33381 H ? C ? 8 1
   ATOM 1889 CA B CYS C 5 ? -5.10000 -4.73200 -0.86900 0.165 28.12457 C ? C ? 8 1
   ATOM 1890 CB B CYS C 5 ? -4.79900 -6.06500 -0.19500 0.165 29.61873 C ? C ? 8 1
   ATOM 1891 SG B CYS C 5 ? -5.44400 -6.15400 1.43800 0.165 27.60993 S ? C ? 8 1
   ATOM 1892 H B CYS C 5 ? -6.86200 -5.06800 -1.67100 0.165 28.25735 H ? C ? 8 1
   ATOM 1893 HA B CYS C 5 ? -4.76900 -4.02700 -0.29200 0.165 33.71938 H ? C ? 8 1
   ATOM 1894 HB2 B CYS C 5 ? -5.21500 -6.77500 -0.70600 0.165 35.51236 H ? C ? 8 1
   ATOM 1895 HB3 B CYS C 5 ? -3.83900 -6.18400 -0.13900 0.165 35.51236 H ? C ? 8 1
   ATOM 1896 HG B CYS C 5 ? -4.61000 -6.03500 2.28200 0.165 33.10181 H ? C ? 8 1
   ATOM 1897 CA C CYS C 5 ? -4.99500 -4.67300 -0.85900 0.300 28.71852 C ? C ? 8 1
   ATOM 1898 CB C CYS C 5 ? -4.58900 -5.95000 -0.10500 0.300 30.10677 C ? C ? 8 1
   ATOM 1899 SG C CYS C 5 ? -2.85800 -6.09100 0.23500 0.300 35.07981 S ? C ? 8 1
   ATOM 1900 HB2 C CYS C 5 ? -5.05700 -5.97000 0.74400 0.300 36.09802 H ? C ? 8 1
   ATOM 1901 HB3 C CYS C 5 ? -4.84700 -6.71900 -0.63700 0.300 36.09802 H ? C ? 8 1
   ATOM 1902 HG C CYS C 5 ? -2.65600 -7.12800 0.80500 0.300 42.06567 H ? C ? 8 1
   ATOM 1903 N . TRP C 6 ? -3.15200 -4.08800 -2.10600 1.000 19.58250 N ? C ? 9 1
   ATOM 1904 CA . TRP C 6 ? -2.22000 -3.98800 -3.21900 1.000 19.70733 C ? C ? 9 1
   ATOM 1905 C . TRP C 6 ? -0.84400 -4.38800 -2.71600 1.000 20.45025 C ? C ? 9 1
   ATOM 1906 O . TRP C 6 ? -0.49100 -4.16900 -1.55600 1.000 23.50378 O ? C ? 9 1
   ATOM 1907 CB . TRP C 6 ? -2.12900 -2.55400 -3.79700 1.000 21.79288 C ? C ? 9 1
   ATOM 1908 CG . TRP C 6 ? -3.31100 -2.15900 -4.55500 1.000 20.84643 C ? C ? 9 1
   ATOM 1909 CD1 . TRP C 6 ? -3.48300 -2.21200 -5.90500 1.000 23.13014 C ? C ? 9 1
   ATOM 1910 CD2 . TRP C 6 ? -4.50200 -1.59600 -4.02000 1.000 22.91412 C ? C ? 9 1
   ATOM 1911 NE1 . TRP C 6 ? -4.72800 -1.75300 -6.24100 1.000 24.60612 N ? C ? 9 1
   ATOM 1912 CE2 . TRP C 6 ? -5.36500 -1.34000 -5.09300 1.000 23.90166 C ? C ? 9 1
   ATOM 1913 CE3 . TRP C 6 ? -4.91800 -1.26900 -2.72700 1.000 20.37677 C ? C ? 9 1
   ATOM 1914 CZ2 . TRP C 6 ? -6.63000 -0.79900 -4.90900 1.000 26.78063 C ? C ? 9 1
   ATOM 1915 CZ3 . TRP C 6 ? -6.16500 -0.73500 -2.55800 1.000 24.85656 C ? C ? 9 1
   ATOM 1916 CH2 . TRP C 6 ? -7.00500 -0.50900 -3.63400 1.000 21.47017 C ? C ? 9 1
   ATOM 1917 H . TRP C 6 ? -2.84200 -3.74400 -1.38100 1.000 23.46889 H ? C ? 9 1
   ATOM 1918 HA . TRP C 6 ? -2.48400 -4.59600 -3.92700 1.000 23.61869 H ? C ? 9 1
   ATOM 1919 HB2 . TRP C 6 ? -2.02100 -1.92700 -3.06500 1.000 26.12135 H ? C ? 9 1
   ATOM 1920 HB3 . TRP C 6 ? -1.36400 -2.50300 -4.39100 1.000 26.12135 H ? C ? 9 1
   ATOM 1921 HD1 . TRP C 6 ? -2.85900 -2.54700 -6.50800 1.000 27.72606 H ? C ? 9 1
   ATOM 1922 HE1 . TRP C 6 ? -5.04400 -1.69800 -7.03900 1.000 29.49723 H ? C ? 9 1
   ATOM 1923 HE3 . TRP C 6 ? -4.36400 -1.42400 -1.99600 1.000 24.42202 H ? C ? 9 1
   ATOM 1924 HZ2 . TRP C 6 ? -7.19900 -0.64300 -5.62800 1.000 32.10665 H ? C ? 9 1
   ATOM 1925 HZ3 . TRP C 6 ? -6.45500 -0.52000 -1.70100 1.000 29.79776 H ? C ? 9 1
   ATOM 1926 HH2 . TRP C 6 ? -7.84400 -0.13800 -3.48300 1.000 25.73410 H ? C ? 9 1
   ATOM 1927 N . ALA C 7 ? -0.02300 -4.91200 -3.62600 1.000 23.56905 N ? C ? 10 1
   ATOM 1928 CA . ALA C 7 ? 1.30400 -5.32300 -3.20800 1.000 21.99918 C ? C ? 10 1
   ATOM 1929 C . ALA C 7 ? 2.20200 -4.12900 -2.93600 1.000 19.88244 C ? C ? 10 1
   ATOM 1930 O . ALA C 7 ? 3.04000 -4.16900 -2.03400 1.000 21.07074 O ? C ? 10 1
   ATOM 1931 CB . ALA C 7 ? 1.95800 -6.20500 -4.27800 1.000 27.97810 C ? C ? 10 1
   ATOM 1932 H . ALA C 7 ? -0.20500 -5.03400 -4.45800 1.000 28.25275 H ? C ? 10 1
   ATOM 1933 HA . ALA C 7 ? 1.23400 -5.84100 -2.39100 1.000 26.36891 H ? C ? 10 1
   ATOM 1934 HB1 . ALA C 7 ? 2.84200 -6.46600 -3.97500 1.000 33.54361 H ? C ? 10 1
   ATOM 1935 HB2 . ALA C 7 ? 1.40900 -6.99300 -4.41600 1.000 33.54361 H ? C ? 10 1
   ATOM 1936 HB3 . ALA C 7 ? 2.02600 -5.70100 -5.10400 1.000 33.54361 H ? C ? 10 1
   ATOM 1937 N . THR C 8 ? 2.06700 -3.06600 -3.72500 1.000 22.10028 N ? C ? 11 1
   ATOM 1938 CA . THR C 8 ? 2.97000 -1.92500 -3.65000 1.000 24.49871 C ? C ? 11 1
   ATOM 1939 C . THR C 8 ? 2.15900 -0.64400 -3.68000 1.000 24.27660 C ? C ? 11 1
   ATOM 1940 O . THR C 8 ? 1.00600 -0.61000 -4.13400 1.000 21.95730 O ? C ? 11 1
   ATOM 1941 CB . THR C 8 ? 3.95600 -1.84400 -4.82100 1.000 24.73035 C ? C ? 11 1
   ATOM 1942 OG1 . THR C 8 ? 3.21700 -1.69200 -6.01600 1.000 27.72792 O ? C ? 11 1
   ATOM 1943 CG2 . THR C 8 ? 4.81200 -3.10100 -4.88000 1.000 30.40002 C ? C ? 11 1
   ATOM 1944 H . THR C 8 ? 1.45100 -2.98200 -4.32000 1.000 26.49022 H ? C ? 11 1
   ATOM 1945 HA . THR C 8 ? 3.47300 -1.95400 -2.82100 1.000 29.36834 H ? C ? 11 1
   ATOM 1946 HB . THR C 8 ? 4.54000 -1.07900 -4.70100 1.000 29.64631 H ? C ? 11 1
   ATOM 1947 HG1 . THR C 8 ? 3.73900 -1.64500 -6.67300 1.000 33.24340 H ? C ? 11 1
   ATOM 1948 HG21 . THR C 8 ? 5.44600 -3.03600 -5.61100 1.000 36.44991 H ? C ? 11 1
   ATOM 1949 HG22 . THR C 8 ? 5.29900 -3.20900 -4.04800 1.000 36.44991 H ? C ? 11 1
   ATOM 1950 HG23 . THR C 8 ? 4.25000 -3.87900 -5.01900 1.000 36.44991 H ? C ? 11 1
   ATOM 1951 N . ARG C 9 ? 2.80500 0.41900 -3.22800 1.000 25.04767 N ? C ? 12 1
   ATOM 1952 CA . ARG C 9 ? 2.13700 1.70400 -3.18400 1.000 23.21137 C ? C ? 12 1
   ATOM 1953 C . ARG C 9 ? 1.82800 2.20500 -4.58900 1.000 26.12516 C ? C ? 12 1
   ATOM 1954 O . ARG C 9 ? 0.77300 2.79000 -4.83000 1.000 24.24201 O ? C ? 12 1
   ATOM 1955 CB . ARG C 9 ? 3.01300 2.69500 -2.41200 1.000 28.63663 C ? C ? 12 1
   ATOM 1956 CG . ARG C 9 ? 2.56300 4.14700 -2.48200 1.000 29.97956 C ? C ? 12 1
   ATOM 1957 CD . ARG C 9 ? 3.42400 4.97800 -1.56300 1.000 33.39101 C ? C ? 12 1
   ATOM 1958 NE . ARG C 9 ? 2.74100 6.15800 -1.06000 1.000 34.79583 N ? C ? 12 1
   ATOM 1959 CZ . ARG C 9 ? 2.96300 7.38200 -1.49900 1.000 31.64631 C ? C ? 12 1
   ATOM 1960 NH1 . ARG C 9 ? 3.68700 7.60100 -2.57900 1.000 30.90197 N ? C ? 12 1
   ATOM 1961 NH2 . ARG C 9 ? 2.45600 8.40900 -0.82600 1.000 32.97505 N ? C ? 12 1
   ATOM 1962 H . ARG C 9 ? 3.61700 0.42300 -2.94600 1.000 30.02710 H ? C ? 12 1
   ATOM 1963 HA . ARG C 9 ? 1.29800 1.60900 -2.70700 1.000 27.82353 H ? C ? 12 1
   ATOM 1964 HB2 . ARG C 9 ? 3.01800 2.43300 -1.47800 1.000 34.33385 H ? C ? 12 1
   ATOM 1965 HB3 . ARG C 9 ? 3.91500 2.65100 -2.76700 1.000 34.33385 H ? C ? 12 1
   ATOM 1966 HG2 . ARG C 9 ? 2.66700 4.48100 -3.38700 1.000 35.94537 H ? C ? 12 1
   ATOM 1967 HG3 . ARG C 9 ? 1.64000 4.21800 -2.19300 1.000 35.94537 H ? C ? 12 1
   ATOM 1968 HD2 . ARG C 9 ? 3.67000 4.43800 -0.79600 1.000 40.03910 H ? C ? 12 1
   ATOM 1969 HD3 . ARG C 9 ? 4.22500 5.25000 -2.03500 1.000 40.03910 H ? C ? 12 1
   ATOM 1970 HE . ARG C 9 ? 2.15600 6.05200 -0.43800 1.000 41.72489 H ? C ? 12 1
   ATOM 1971 HH11 . ARG C 9 ? 4.02700 6.94600 -3.01800 1.000 37.05226 H ? C ? 12 1
   ATOM 1972 HH12 . ARG C 9 ? 3.81600 8.40700 -2.84900 1.000 37.05226 H ? C ? 12 1
   ATOM 1973 HH21 . ARG C 9 ? 1.98000 8.27000 -0.12400 1.000 39.53996 H ? C ? 12 1
   ATOM 1974 HH22 . ARG C 9 ? 2.58300 9.21200 -1.10700 1.000 39.53996 H ? C ? 12 1
   ATOM 1975 N . GLN C 10 ? 2.73700 1.99700 -5.55000 1.000 25.94699 N ? C ? 13 1
   ATOM 1976 CA . GLN C 10 ? 2.43600 2.48500 -6.87900 1.000 24.46430 C ? C ? 13 1
   ATOM 1977 C . GLN C 10 ? 1.29600 1.70600 -7.51900 1.000 27.42096 C ? C ? 13 1
   ATOM 1978 O . GLN C 10 ? 0.48400 2.27800 -8.23900 1.000 25.76164 O ? C ? 13 1
   ATOM 1979 CB . GLN C 10 ? 3.71000 2.44400 -7.71300 1.000 25.20387 C ? C ? 13 1
   ATOM 1980 CG . GLN C 10 ? 4.67000 3.56300 -7.34200 1.000 25.52243 C ? C ? 13 1
   ATOM 1981 CD . GLN C 10 ? 4.09200 4.93500 -7.57600 1.000 22.49663 C ? C ? 13 1
   ATOM 1982 OE1 . GLN C 10 ? 3.40800 5.15600 -8.56400 1.000 26.84217 O ? C ? 13 1
   ATOM 1983 NE2 . GLN C 10 ? 4.37200 5.86600 -6.67900 1.000 24.87993 N ? C ? 13 1
   ATOM 1984 H . GLN C 10 ? 3.49300 1.59700 -5.45800 1.000 31.10628 H ? C ? 13 1
   ATOM 1985 HA . GLN C 10 ? 2.14800 3.40800 -6.81000 1.000 29.32705 H ? C ? 13 1
   ATOM 1986 HB2 . GLN C 10 ? 4.16000 1.59800 -7.56500 1.000 30.21453 H ? C ? 13 1
   ATOM 1987 HB3 . GLN C 10 ? 3.48000 2.54100 -8.65000 1.000 30.21453 H ? C ? 13 1
   ATOM 1988 HG2 . GLN C 10 ? 4.89300 3.48800 -6.40100 1.000 30.59681 H ? C ? 13 1
   ATOM 1989 HG3 . GLN C 10 ? 5.47300 3.48100 -7.88000 1.000 30.59681 H ? C ? 13 1
   ATOM 1990 HE21 . GLN C 10 ? 4.85900 5.67300 -5.99700 1.000 29.82581 H ? C ? 13 1
   ATOM 1991 HE22 . GLN C 10 ? 4.06300 6.66300 -6.77500 1.000 29.82581 H ? C ? 13 1
   ATOM 1992 N . ALA C 11 ? 1.17100 0.40100 -7.25500 1.000 24.54462 N ? C ? 14 1
   ATOM 1993 CA . ALA C 11 ? 0.00700 -0.31800 -7.78900 1.000 25.19441 C ? C ? 14 1
   ATOM 1994 C . ALA C 11 ? -1.29500 0.25500 -7.23800 1.000 20.06750 C ? C ? 14 1
   ATOM 1995 O . ALA C 11 ? -2.27300 0.42300 -7.96600 1.000 24.46955 O ? C ? 14 1
   ATOM 1996 CB . ALA C 11 ? 0.12400 -1.80900 -7.49700 1.000 28.32052 C ? C ? 14 1
   ATOM 1997 H . ALA C 11 ? 1.71800 -0.07300 -6.79100 1.000 29.42344 H ? C ? 14 1
   ATOM 1998 HA . ALA C 11 ? -0.00900 -0.20800 -8.75300 1.000 30.20318 H ? C ? 14 1
   ATOM 1999 HB1 . ALA C 11 ? -0.65200 -2.26300 -7.86000 1.000 33.95452 H ? C ? 14 1
   ATOM 2000 HB2 . ALA C 11 ? 0.93200 -2.14900 -7.91300 1.000 33.95452 H ? C ? 14 1
   ATOM 2001 HB3 . ALA C 11 ? 0.16600 -1.94000 -6.53700 1.000 33.95452 H ? C ? 14 1
   ATOM 2002 N . MET C 12 ? -1.31400 0.55100 -5.94700 1.000 23.25218 N ? C ? 15 1
   ATOM 2003 CA . MET C 12 ? -2.50300 1.12800 -5.32900 1.000 21.10045 C ? C ? 15 1
   ATOM 2004 C . MET C 12 ? -2.82600 2.48300 -5.96000 1.000 19.78423 C ? C ? 15 1
   ATOM 2005 O . MET C 12 ? -3.97200 2.74500 -6.34200 1.000 22.32268 O ? C ? 15 1
   ATOM 2006 CB . MET C 12 ? -2.28800 1.24400 -3.81200 1.000 20.54801 C ? C ? 15 1
   ATOM 2007 CG . MET C 12 ? -3.45500 1.89500 -3.08400 1.000 18.25052 C ? C ? 15 1
   ATOM 2008 SD . MET C 12 ? -3.30000 3.69500 -2.90200 1.000 23.08371 S ? C ? 15 1
   ATOM 2009 CE . MET C 12 ? -1.81800 3.88700 -1.92800 1.000 29.86512 C ? C ? 15 1
   ATOM 2010 H . MET C 12 ? -0.65600 0.42900 -5.40700 1.000 27.87251 H ? C ? 15 1
   ATOM 2011 HA . MET C 12 ? -3.25300 0.53200 -5.47700 1.000 25.29043 H ? C ? 15 1
   ATOM 2012 HB2 . MET C 12 ? -2.16700 0.35500 -3.44400 1.000 24.62750 H ? C ? 15 1
   ATOM 2013 HB3 . MET C 12 ? -1.49500 1.77800 -3.64900 1.000 24.62750 H ? C ? 15 1
   ATOM 2014 HG2 . MET C 12 ? -4.27000 1.71700 -3.57900 1.000 21.87051 H ? C ? 15 1
   ATOM 2015 HG3 . MET C 12 ? -3.52100 1.51200 -2.19500 1.000 21.87051 H ? C ? 15 1
   ATOM 2016 HE1 . MET C 12 ? -1.87400 3.30700 -1.15300 1.000 35.80804 H ? C ? 15 1
   ATOM 2017 HE2 . MET C 12 ? -1.74500 4.81200 -1.64500 1.000 35.80804 H ? C ? 15 1
   ATOM 2018 HE3 . MET C 12 ? -1.05000 3.64500 -2.46800 1.000 35.80804 H ? C ? 15 1
   ATOM 2019 N . LEU C 13 ? -1.80200 3.35400 -6.09600 1.000 22.21971 N ? C ? 16 1
   ATOM 2020 CA . LEU C 13 ? -2.04600 4.68800 -6.63000 1.000 27.12937 C ? C ? 16 1
   ATOM 2021 C . LEU C 13 ? -2.57300 4.63200 -8.05100 1.000 27.33830 C ? C ? 16 1
   ATOM 2022 O . LEU C 13 ? -3.38100 5.48000 -8.44800 1.000 27.36198 O ? C ? 16 1
   ATOM 2023 CB . LEU C 13 ? -0.78700 5.54700 -6.56900 1.000 24.10240 C ? C ? 16 1
   ATOM 2024 CG . LEU C 13 ? -0.38900 5.97000 -5.14700 1.000 22.09623 C ? C ? 16 1
   ATOM 2025 CD1 . LEU C 13 ? 1.03100 6.51200 -5.14100 1.000 24.49231 C ? C ? 16 1
   ATOM 2026 CD2 . LEU C 13 ? -1.35900 6.94600 -4.63400 1.000 24.16137 C ? C ? 16 1
   ATOM 2027 H . LEU C 13 ? -0.98300 3.19200 -5.88900 1.000 26.63354 H ? C ? 16 1
   ATOM 2028 HA . LEU C 13 ? -2.72600 5.11600 -6.08800 1.000 32.52513 H ? C ? 16 1
   ATOM 2029 HB2 . LEU C 13 ? -0.04800 5.04300 -6.94500 1.000 28.89277 H ? C ? 16 1
   ATOM 2030 HB3 . LEU C 13 ? -0.93300 6.35200 -7.09000 1.000 28.89277 H ? C ? 16 1
   ATOM 2031 HG . LEU C 13 ? -0.41400 5.19200 -4.56900 1.000 26.48537 H ? C ? 16 1
   ATOM 2032 HD11 . LEU C 13 ? 1.26500 6.77300 -4.23700 1.000 29.36066 H ? C ? 16 1
   ATOM 2033 HD12 . LEU C 13 ? 1.63400 5.81900 -5.45200 1.000 29.36066 H ? C ? 16 1
   ATOM 2034 HD13 . LEU C 13 ? 1.07700 7.28100 -5.73000 1.000 29.36066 H ? C ? 16 1
   ATOM 2035 HD21 . LEU C 13 ? -1.00300 7.34700 -3.82500 1.000 28.96353 H ? C ? 16 1
   ATOM 2036 HD22 . LEU C 13 ? -1.50400 7.63100 -5.30500 1.000 28.96353 H ? C ? 16 1
   ATOM 2037 HD23 . LEU C 13 ? -2.19300 6.49300 -4.43800 1.000 28.96353 H ? C ? 16 1
   ATOM 2038 N . GLY C 14 ? -2.17900 3.61500 -8.81700 1.000 24.20354 N ? C ? 17 1
   ATOM 2039 CA . GLY C 14 ? -2.71300 3.47400 -10.16700 1.000 26.94199 C ? C ? 17 1
   ATOM 2040 C . GLY C 14 ? -4.16600 3.08000 -10.22700 1.000 26.16735 C ? C ? 17 1
   ATOM 2041 O . GLY C 14 ? -4.79400 3.20800 -11.28400 1.000 27.69214 O ? C ? 17 1
   ATOM 2042 H . GLY C 14 ? -1.61700 3.00700 -8.58400 1.000 29.01414 H ? C ? 17 1
   ATOM 2043 HA2 . GLY C 14 ? -2.61100 4.31700 -10.63600 1.000 32.30028 H ? C ? 17 1
   ATOM 2044 HA3 . GLY C 14 ? -2.20000 2.80100 -10.64100 1.000 32.30028 H ? C ? 17 1
   ATOM 2045 N . GLN C 15 ? -4.73200 2.62200 -9.10900 1.000 23.36847 N ? C ? 18 1
   ATOM 2046 CA . GLN C 15 ? -6.11600 2.20400 -9.07500 1.000 21.67604 C ? C ? 18 1
   ATOM 2047 C . GLN C 15 ? -6.98800 2.90400 -8.04600 1.000 24.72265 C ? C ? 18 1
   ATOM 2048 O . GLN C 15 ? -8.19400 2.65700 -8.03800 1.000 24.59421 O ? C ? 18 1
   ATOM 2049 CB . GLN C 15 ? -6.18900 0.68800 -8.83100 1.000 27.62183 C ? C ? 18 1
   ATOM 2050 CG . GLN C 15 ? -5.82100 -0.11800 -10.07300 1.000 29.60458 C ? C ? 18 1
   ATOM 2051 CD . GLN C 15 ? -5.85000 -1.61100 -9.85900 1.000 33.00357 C ? C ? 18 1
   ATOM 2052 OE1 . GLN C 15 ? -5.88500 -2.10000 -8.72900 1.000 38.67774 O ? C ? 18 1
   ATOM 2053 NE2 . GLN C 15 ? -5.85500 -2.34700 -10.94700 1.000 33.51212 N ? C ? 18 1
   ATOM 2054 H . GLN C 15 ? -4.32500 2.54600 -8.35500 1.000 28.01205 H ? C ? 18 1
   ATOM 2055 HA . GLN C 15 ? -6.51200 2.37300 -9.94400 1.000 25.98114 H ? C ? 18 1
   ATOM 2056 HB2 . GLN C 15 ? -5.57000 0.45000 -8.12300 1.000 33.11609 H ? C ? 18 1
   ATOM 2057 HB3 . GLN C 15 ? -7.09400 0.45100 -8.57500 1.000 33.11609 H ? C ? 18 1
   ATOM 2058 HG2 . GLN C 15 ? -6.45100 0.09300 -10.78000 1.000 35.49538 H ? C ? 18 1
   ATOM 2059 HG3 . GLN C 15 ? -4.92300 0.12500 -10.34900 1.000 35.49538 H ? C ? 18 1
   ATOM 2060 HE21 . GLN C 15 ? -5.83300 -1.97100 -11.72000 1.000 40.18443 H ? C ? 18 1
   ATOM 2061 HE22 . GLN C 15 ? -5.87300 -3.20500 -10.88600 1.000 40.18443 H ? C ? 18 1
   ATOM 2062 N . VAL C 16 ? -6.42500 3.76600 -7.19900 1.000 23.63315 N ? C ? 19 1
   ATOM 2063 CA . VAL C 16 ? -7.20600 4.27700 -6.07400 1.000 21.67110 C ? C ? 19 1
   ATOM 2064 C . VAL C 16 ? -8.18500 5.36400 -6.47900 1.000 23.35174 C ? C ? 19 1
   ATOM 2065 O . VAL C 16 ? -9.09500 5.68900 -5.70800 1.000 21.77351 O ? C ? 19 1
   ATOM 2066 CB . VAL C 16 ? -6.25500 4.75300 -4.95700 1.000 23.70665 C ? C ? 19 1
   ATOM 2067 CG1 . VAL C 16 ? -5.48800 6.05500 -5.34000 1.000 23.52431 C ? C ? 19 1
   ATOM 2068 CG2 . VAL C 16 ? -7.02100 4.98000 -3.65100 1.000 25.59378 C ? C ? 19 1
   ATOM 2069 H . VAL C 16 ? -5.61900 4.06200 -7.25000 1.000 28.32967 H ? C ? 19 1
   ATOM 2070 HA . VAL C 16 ? -7.72700 3.54400 -5.71200 1.000 25.97522 H ? C ? 19 1
   ATOM 2071 HB . VAL C 16 ? -5.59600 4.06000 -4.79500 1.000 28.41788 H ? C ? 19 1
   ATOM 2072 HG11 . VAL C 16 ? -4.82300 6.24000 -4.65900 1.000 28.19906 H ? C ? 19 1
   ATOM 2073 HG12 . VAL C 16 ? -5.05500 5.92500 -6.19800 1.000 28.19906 H ? C ? 19 1
   ATOM 2074 HG13 . VAL C 16 ? -6.11800 6.79000 -5.39500 1.000 28.19906 H ? C ? 19 1
   ATOM 2075 HG21 . VAL C 16 ? -6.38500 5.15300 -2.93900 1.000 30.68243 H ? C ? 19 1
   ATOM 2076 HG22 . VAL C 16 ? -7.61100 5.74200 -3.75800 1.000 30.68243 H ? C ? 19 1
   ATOM 2077 HG23 . VAL C 16 ? -7.53800 4.18500 -3.44600 1.000 30.68243 H ? C ? 19 1
   ATOM 2078 N . HIS C 17 ? -8.03700 5.96800 -7.65100 1.000 21.23810 N ? C ? 20 1
   ATOM 2079 CA . HIS C 17 ? -9.07800 6.90700 -8.05700 1.000 23.24830 C ? C ? 20 1
   ATOM 2080 C . HIS C 17 ? -10.46100 6.24700 -8.05300 1.000 27.76240 C ? C ? 20 1
   ATOM 2081 O . HIS C 17 ? -11.45700 6.91200 -7.74600 1.000 31.30380 O ? C ? 20 1
   ATOM 2082 CB . HIS C 17 ? -8.76100 7.50000 -9.43900 1.000 27.92936 C ? C ? 20 1
   ATOM 2083 CG . HIS C 17 ? -9.71700 8.57300 -9.84600 1.000 25.83567 C ? C ? 20 1
   ATOM 2084 ND1 . HIS C 17 ? -9.50300 9.89500 -9.52900 1.000 31.58410 N ? C ? 20 1
   ATOM 2085 CD2 . HIS C 17 ? -10.89300 8.52900 -10.52200 1.000 30.62877 C ? C ? 20 1
   ATOM 2086 CE1 . HIS C 17 ? -10.50300 10.62600 -9.98700 1.000 28.16121 C ? C ? 20 1
   ATOM 2087 NE2 . HIS C 17 ? -11.36300 9.82200 -10.58600 1.000 32.58974 N ? C ? 20 1
   ATOM 2088 H . HIS C 17 ? -7.38500 5.86300 -8.20200 1.000 25.45561 H ? C ? 20 1
   ATOM 2089 HA . HIS C 17 ? -9.10000 7.63900 -7.42100 1.000 27.86786 H ? C ? 20 1
   ATOM 2090 HB2 . HIS C 17 ? -7.87000 7.88400 -9.42100 1.000 33.48512 H ? C ? 20 1
   ATOM 2091 HB3 . HIS C 17 ? -8.80400 6.79400 -10.10300 1.000 33.48512 H ? C ? 20 1
   ATOM 2092 HD2 . HIS C 17 ? -11.30900 7.77000 -10.86300 1.000 36.72442 H ? C ? 20 1
   ATOM 2093 HE1 . HIS C 17 ? -10.58700 11.54800 -9.90200 1.000 33.76334 H ? C ? 20 1
   ATOM 2094 HE2 . HIS C 17 ? -12.09100 10.06900 -10.97200 1.000 39.07758 H ? C ? 20 1
   ATOM 2095 N . GLU C 18 ? -10.53600 4.94300 -8.32900 1.000 26.27969 N ? C ? 21 1
   ATOM 2096 CA . GLU C 18 ? -11.76700 4.14900 -8.38600 1.000 25.22950 C ? C ? 21 1
   ATOM 2097 C . GLU C 18 ? -12.20400 3.56900 -7.02900 1.000 38.04062 C ? C ? 21 1
   ATOM 2098 O . GLU C 18 ? -13.18200 2.82100 -6.96800 1.000 29.52276 O ? C ? 21 1
   ATOM 2099 CB . GLU C 18 ? -11.58900 3.00000 -9.37700 1.000 34.41167 C ? C ? 21 1
   ATOM 2100 H . GLU C 18 ? -9.83900 4.46800 -8.49800 1.000 31.50552 H ? C ? 21 1
   ATOM 2101 HA . GLU C 18 ? -12.48600 4.71300 -8.71200 1.000 30.24529 H ? C ? 21 1
   ATOM 2102 N . VAL C 19 ? -11.49700 3.83400 -5.94200 1.000 23.66869 N ? C ? 22 1
   ATOM 2103 CA . VAL C 19 ? -11.89800 3.34700 -4.62600 1.000 27.91417 C ? C ? 22 1
   ATOM 2104 C . VAL C 19 ? -12.78100 4.40200 -3.97300 1.000 20.05202 C ? C ? 22 1
   ATOM 2105 O . VAL C 19 ? -12.30200 5.52600 -3.74200 1.000 21.75475 O ? C ? 22 1
   ATOM 2106 CB . VAL C 19 ? -10.68300 3.03200 -3.75200 1.000 24.43805 C ? C ? 22 1
   ATOM 2107 CG1 . VAL C 19 ? -11.09300 2.62500 -2.34800 1.000 22.43796 C ? C ? 22 1
   ATOM 2108 CG2 . VAL C 19 ? -9.85600 1.97600 -4.42900 1.000 28.79242 C ? C ? 22 1
   ATOM 2109 H . VAL C 19 ? -10.77300 4.29800 -5.93600 1.000 28.37233 H ? C ? 22 1
   ATOM 2110 HA . VAL C 19 ? -12.38500 2.52000 -4.73700 1.000 33.46689 H ? C ? 22 1
   ATOM 2111 HB . VAL C 19 ? -10.13800 3.83100 -3.67900 1.000 29.29556 H ? C ? 22 1
   ATOM 2112 HG11 . VAL C 19 ? -10.30000 2.36400 -1.85400 1.000 26.89544 H ? C ? 22 1
   ATOM 2113 HG12 . VAL C 19 ? -11.52500 3.37200 -1.90600 1.000 26.89544 H ? C ? 22 1
   ATOM 2114 HG13 . VAL C 19 ? -11.70600 1.87600 -2.40500 1.000 26.89544 H ? C ? 22 1
   ATOM 2115 HG21 . VAL C 19 ? -9.08800 1.77300 -3.87300 1.000 34.52080 H ? C ? 22 1
   ATOM 2116 HG22 . VAL C 19 ? -10.39800 1.18000 -4.54700 1.000 34.52080 H ? C ? 22 1
   ATOM 2117 HG23 . VAL C 19 ? -9.56100 2.30600 -5.29200 1.000 34.52080 H ? C ? 22 1
   ATOM 2118 N . PRO C 20 ? -14.00600 4.05700 -3.58400 1.000 23.83810 N ? C ? 23 1
   ATOM 2119 CA . PRO C 20 ? -14.89800 5.03200 -2.94500 1.000 29.10108 C ? C ? 23 1
   ATOM 2120 C . PRO C 20 ? -14.44400 5.36300 -1.53200 1.000 25.26343 C ? C ? 23 1
   ATOM 2121 O . PRO C 20 ? -13.70600 4.62100 -0.87900 1.000 21.65138 O ? C ? 23 1
   ATOM 2122 CB . PRO C 20 ? -16.25800 4.31800 -2.91600 1.000 25.56978 C ? C ? 23 1
   ATOM 2123 CG . PRO C 20 ? -16.14200 3.17300 -3.84500 1.000 30.46941 C ? C ? 23 1
   ATOM 2124 CD . PRO C 20 ? -14.70300 2.77500 -3.83900 1.000 27.77195 C ? C ? 23 1
   ATOM 2125 HA . PRO C 20 ? -14.96100 5.84300 -3.47300 1.000 34.89118 H ? C ? 23 1
   ATOM 2126 HB2 . PRO C 20 ? -16.44200 4.00800 -2.01500 1.000 30.65362 H ? C ? 23 1
   ATOM 2127 HB3 . PRO C 20 ? -16.95100 4.92800 -3.21400 1.000 30.65362 H ? C ? 23 1
   ATOM 2128 HG2 . PRO C 20 ? -16.69800 2.44300 -3.53000 1.000 36.53318 H ? C ? 23 1
   ATOM 2129 HG3 . PRO C 20 ? -16.41500 3.44900 -4.73400 1.000 36.53318 H ? C ? 23 1
   ATOM 2130 HD2 . PRO C 20 ? -14.52600 2.14100 -3.12700 1.000 33.29623 H ? C ? 23 1
   ATOM 2131 HD3 . PRO C 20 ? -14.46600 2.41500 -4.70700 1.000 33.29623 H ? C ? 23 1
   ATOM 2132 N . GLU C 21 ? -14.92700 6.50200 -1.05900 1.000 24.46165 N ? C ? 24 1
   ATOM 2133 CA . GLU C 21 ? -14.78500 6.87600 0.33900 1.000 19.55640 C ? C ? 24 1
   ATOM 2134 C . GLU C 21 ? -15.31000 5.77400 1.24800 1.000 22.03732 C ? C ? 24 1
   ATOM 2135 O . GLU C 21 ? -16.34500 5.16500 0.99100 1.000 22.33423 O ? C ? 24 1
   ATOM 2136 CB . GLU C 21 ? -15.53000 8.19800 0.57700 1.000 21.81457 C ? C ? 24 1
   ATOM 2137 CG . GLU C 21 ? -15.66300 8.57200 2.02400 1.000 21.80957 C ? C ? 24 1
   ATOM 2138 CD . GLU C 21 ? -16.16500 9.98700 2.20000 1.000 37.36683 C ? C ? 24 1
   ATOM 2139 OE1 . GLU C 21 ? -17.10400 10.35000 1.44900 1.000 33.77857 O ? C ? 24 1
   ATOM 2140 OE2 . GLU C 21 ? -15.66500 10.69400 3.12000 1.000 39.27908 O ? C ? 24 1
   ATOM 2141 H . GLU C 21 ? -15.34700 7.08300 -1.53400 1.000 29.32387 H ? C ? 24 1
   ATOM 2142 HA . GLU C 21 ? -13.84600 7.01500 0.54000 1.000 23.43757 H ? C ? 24 1
   ATOM 2143 HB2 . GLU C 21 ? -15.04900 8.91200 0.13000 1.000 26.14738 H ? C ? 24 1
   ATOM 2144 HB3 . GLU C 21 ? -16.42400 8.12300 0.20700 1.000 26.14738 H ? C ? 24 1
   ATOM 2145 HG2 . GLU C 21 ? -16.29700 7.97500 2.45200 1.000 26.14137 H ? C ? 24 1
   ATOM 2146 HG3 . GLU C 21 ? -14.79600 8.50200 2.45300 1.000 26.14137 H ? C ? 24 1
   ATOM 2147 N . GLY C 22 ? -14.59600 5.51600 2.32700 1.000 19.97911 N ? C ? 25 1
   ATOM 2148 CA . GLY C 22 ? -15.05100 4.57400 3.33300 1.000 18.25968 C ? C ? 25 1
   ATOM 2149 C . GLY C 22 ? -14.47700 3.18100 3.22700 1.000 20.81372 C ? C ? 25 1
   ATOM 2150 O . GLY C 22 ? -14.73800 2.36000 4.11000 1.000 19.67383 O ? C ? 25 1
   ATOM 2151 H . GLY C 22 ? -13.83600 5.87700 2.50300 1.000 23.94483 H ? C ? 25 1
   ATOM 2152 HA2 . GLY C 22 ? -14.82300 4.92100 4.21000 1.000 21.88151 H ? C ? 25 1
   ATOM 2153 HA3 . GLY C 22 ? -16.01700 4.50200 3.28500 1.000 21.88151 H ? C ? 25 1
   ATOM 2154 N . TRP C 23 ? -13.73700 2.89300 2.16800 1.000 20.10110 N ? C ? 26 1
   ATOM 2155 CA . TRP C 23 ? -13.00100 1.65300 2.02300 1.000 18.63264 C ? C ? 26 1
   ATOM 2156 C . TRP C 23 ? -11.69600 1.73400 2.78200 1.000 19.15309 C ? C ? 26 1
   ATOM 2157 O . TRP C 23 ? -11.08100 2.79500 2.91100 1.000 22.05531 O ? C ? 26 1
   ATOM 2158 CB . TRP C 23 ? -12.71400 1.37000 0.53200 1.000 18.52315 C ? C ? 26 1
   ATOM 2159 CG . TRP C 23 ? -13.87900 0.78900 -0.12900 1.000 21.27350 C ? C ? 26 1
   ATOM 2160 CD1 . TRP C 23 ? -15.00200 1.45400 -0.49600 1.000 26.21897 C ? C ? 26 1
   ATOM 2161 CD2 . TRP C 23 ? -14.10500 -0.58700 -0.44600 1.000 20.68305 C ? C ? 26 1
   ATOM 2162 NE1 . TRP C 23 ? -15.89400 0.59800 -1.03900 1.000 23.01242 N ? C ? 26 1
   ATOM 2163 CE2 . TRP C 23 ? -15.37200 -0.66200 -1.03400 1.000 22.51464 C ? C ? 26 1
   ATOM 2164 CE3 . TRP C 23 ? -13.34200 -1.74900 -0.33000 1.000 19.09789 C ? C ? 26 1
   ATOM 2165 CZ2 . TRP C 23 ? -15.91100 -1.85200 -1.46500 1.000 23.01433 C ? C ? 26 1
   ATOM 2166 CZ3 . TRP C 23 ? -13.87000 -2.93400 -0.73600 1.000 24.95139 C ? C ? 26 1
   ATOM 2167 CH2 . TRP C 23 ? -15.14700 -2.98100 -1.30400 1.000 24.42075 C ? C ? 26 1
   ATOM 2168 H . TRP C 23 ? -13.64400 3.42100 1.49600 1.000 24.09121 H ? C ? 26 1
   ATOM 2169 HA . TRP C 23 ? -13.52400 0.91900 2.38300 1.000 22.32906 H ? C ? 26 1
   ATOM 2170 HB2 . TRP C 23 ? -12.49200 2.20100 0.08400 1.000 22.19767 H ? C ? 26 1
   ATOM 2171 HB3 . TRP C 23 ? -11.97800 0.74200 0.46000 1.000 22.19767 H ? C ? 26 1
   ATOM 2172 HD1 . TRP C 23 ? -15.13600 2.36900 -0.39500 1.000 31.43266 H ? C ? 26 1
   ATOM 2173 HE1 . TRP C 23 ? -16.66800 0.81400 -1.34400 1.000 27.58480 H ? C ? 26 1
   ATOM 2174 HE3 . TRP C 23 ? -12.50100 -1.72100 0.06600 1.000 22.88736 H ? C ? 26 1
   ATOM 2175 HZ2 . TRP C 23 ? -16.75700 -1.89000 -1.84900 1.000 27.58709 H ? C ? 26 1
   ATOM 2176 HZ3 . TRP C 23 ? -13.37000 -3.71400 -0.65700 1.000 29.91156 H ? C ? 26 1
   ATOM 2177 HH2 . TRP C 23 ? -15.47800 -3.79700 -1.60400 1.000 29.27479 H ? C ? 26 1
   ATOM 2178 N . LEU C 24 ? -11.22800 0.58700 3.23400 1.000 17.80161 N ? C ? 27 1
   ATOM 2179 CA . LEU C 24 ? -9.89200 0.47300 3.80600 1.000 16.51829 C ? C ? 27 1
   ATOM 2180 C . LEU C 24 ? -8.92900 -0.00100 2.72400 1.000 17.14106 C ? C ? 27 1
   ATOM 2181 O . LEU C 24 ? -9.29200 -0.77600 1.82900 1.000 18.89748 O ? C ? 27 1
   ATOM 2182 CB . LEU C 24 ? -9.87000 -0.49300 4.99300 1.000 18.74947 C ? C ? 27 1
   ATOM 2183 CG . LEU C 24 ? -10.16600 0.14000 6.34000 1.000 22.68097 C ? C ? 27 1
   ATOM 2184 CD1 . LEU C 24 ? -11.51600 0.79000 6.33300 1.000 30.58454 C ? C ? 27 1
   ATOM 2185 CD2 . LEU C 24 ? -10.01700 -0.84900 7.44700 1.000 33.58573 C ? C ? 27 1
   ATOM 2186 H . LEU C 24 ? -11.66700 -0.15300 3.22300 1.000 21.33182 H ? C ? 27 1
   ATOM 2187 HA . LEU C 24 ? -9.59700 1.34300 4.11800 1.000 19.79184 H ? C ? 27 1
   ATOM 2188 HB2 . LEU C 24 ? -10.53500 -1.18200 4.84200 1.000 22.46926 H ? C ? 27 1
   ATOM 2189 HB3 . LEU C 24 ? -8.99000 -0.89700 5.04600 1.000 22.46926 H ? C ? 27 1
   ATOM 2190 HG . LEU C 24 ? -9.51300 0.84100 6.49400 1.000 27.18706 H ? C ? 27 1
   ATOM 2191 HD11 . LEU C 24 ? -11.73300 1.07400 7.23500 1.000 36.67134 H ? C ? 27 1
   ATOM 2192 HD12 . LEU C 24 ? -11.49600 1.55800 5.74100 1.000 36.67134 H ? C ? 27 1
   ATOM 2193 HD13 . LEU C 24 ? -12.17300 0.14800 6.02200 1.000 36.67134 H ? C ? 27 1
   ATOM 2194 HD21 . LEU C 24 ? -10.20900 -0.41000 8.29000 1.000 40.27277 H ? C ? 27 1
   ATOM 2195 HD22 . LEU C 24 ? -10.64000 -1.57800 7.30400 1.000 40.27277 H ? C ? 27 1
   ATOM 2196 HD23 . LEU C 24 ? -9.10700 -1.18600 7.44800 1.000 40.27277 H ? C ? 27 1
   ATOM 2197 N . ILE C 25 ? -7.70500 0.49800 2.78700 1.000 19.43238 N ? C ? 28 1
   ATOM 2198 CA . ILE C 25 ? -6.67200 0.27300 1.78500 1.000 18.82492 C ? C ? 28 1
   ATOM 2199 C . ILE C 25 ? -5.45300 -0.27600 2.48000 1.000 15.72159 C ? C ? 28 1
   ATOM 2200 O . ILE C 25 ? -4.89000 0.38300 3.34700 1.000 18.73927 O ? C ? 28 1
   ATOM 2201 CB . ILE C 25 ? -6.30200 1.56700 1.05100 1.000 16.95121 C ? C ? 28 1
   ATOM 2202 CG1 . ILE C 25 ? -7.50800 2.02600 0.23800 1.000 20.77144 C ? C ? 28 1
   ATOM 2203 CG2 . ILE C 25 ? -5.04000 1.39200 0.21800 1.000 22.12661 C ? C ? 28 1
   ATOM 2204 CD1 . ILE C 25 ? -7.29700 3.36800 -0.34400 1.000 29.70984 C ? C ? 28 1
   ATOM 2205 H . ILE C 25 ? -7.43600 0.99600 3.43400 1.000 23.28874 H ? C ? 28 1
   ATOM 2206 HA . ILE C 25 ? -6.97900 -0.37700 1.13400 1.000 22.55980 H ? C ? 28 1
   ATOM 2207 HB . ILE C 25 ? -6.12100 2.24500 1.72000 1.000 20.31134 H ? C ? 28 1
   ATOM 2208 HG12 . ILE C 25 ? -7.66000 1.40100 -0.48800 1.000 24.89562 H ? C ? 28 1
   ATOM 2209 HG13 . ILE C 25 ? -8.28700 2.06600 0.81400 1.000 24.89562 H ? C ? 28 1
   ATOM 2210 HG21 . ILE C 25 ? -4.95000 2.13300 -0.39900 1.000 26.52182 H ? C ? 28 1
   ATOM 2211 HG22 . ILE C 25 ? -4.27000 1.36900 0.80700 1.000 26.52182 H ? C ? 28 1
   ATOM 2212 HG23 . ILE C 25 ? -5.10300 0.56000 -0.27600 1.000 26.52182 H ? C ? 28 1
   ATOM 2213 HD11 . ILE C 25 ? -8.13200 3.67800 -0.72700 1.000 35.62170 H ? C ? 28 1
   ATOM 2214 HD12 . ILE C 25 ? -7.00800 3.97400 0.35600 1.000 35.62170 H ? C ? 28 1
   ATOM 2215 HD13 . ILE C 25 ? -6.62200 3.31500 -1.03700 1.000 35.62170 H ? C ? 28 1
   ATOM 2216 N . PHE C 26 ? -5.00700 -1.44400 2.06400 1.000 19.38785 N ? C ? 29 1
   ATOM 2217 CA . PHE C 26 ? -3.80200 -2.04100 2.59500 1.000 16.91703 C ? C ? 29 1
   ATOM 2218 C . PHE C 26 ? -2.71500 -2.10900 1.52500 1.000 18.74917 C ? C ? 29 1
   ATOM 2219 O . PHE C 26 ? -2.96800 -2.58700 0.41400 1.000 24.23569 O ? C ? 29 1
   ATOM 2220 CB . PHE C 26 ? -4.06000 -3.44200 3.09400 1.000 21.07630 C ? C ? 29 1
   ATOM 2221 CG . PHE C 26 ? -2.83900 -4.13700 3.64900 1.000 20.95088 C ? C ? 29 1
   ATOM 2222 CD1 . PHE C 26 ? -2.27000 -3.71500 4.80000 1.000 22.89086 C ? C ? 29 1
   ATOM 2223 CD2 . PHE C 26 ? -2.27300 -5.22000 2.96900 1.000 24.01536 C ? C ? 29 1
   ATOM 2224 CE1 . PHE C 26 ? -1.17100 -4.36600 5.33000 1.000 26.57141 C ? C ? 29 1
   ATOM 2225 CE2 . PHE C 26 ? -1.19600 -5.87300 3.48200 1.000 26.06619 C ? C ? 29 1
   ATOM 2226 CZ . PHE C 26 ? -0.62800 -5.44300 4.65300 1.000 24.16017 C ? C ? 29 1
   ATOM 2227 H . PHE C 26 ? -5.39400 -1.92100 1.46200 1.000 23.23531 H ? C ? 29 1
   ATOM 2228 HA . PHE C 26 ? -3.47000 -1.51000 3.33500 1.000 20.27033 H ? C ? 29 1
   ATOM 2229 HB2 . PHE C 26 ? -4.73400 -3.41200 3.79100 1.000 25.26145 H ? C ? 29 1
   ATOM 2230 HB3 . PHE C 26 ? -4.38200 -3.95400 2.34400 1.000 25.26145 H ? C ? 29 1
   ATOM 2231 HD1 . PHE C 26 ? -2.64100 -2.99500 5.25800 1.000 27.43892 H ? C ? 29 1
   ATOM 2232 HD2 . PHE C 26 ? -2.67100 -5.50500 2.22000 1.000 28.78832 H ? C ? 29 1
   ATOM 2233 HE1 . PHE C 26 ? -0.78500 -4.06700 6.12200 1.000 31.85558 H ? C ? 29 1
   ATOM 2234 HE2 . PHE C 26 ? -0.83000 -6.59600 3.02600 1.000 31.24932 H ? C ? 29 1
   ATOM 2235 HZ . PHE C 26 ? 0.11900 -5.87800 4.99500 1.000 28.96210 H ? C ? 29 1
   ATOM 2236 N . VAL C 27 ? -1.52400 -1.64000 1.87600 1.000 16.30464 N ? C ? 30 1
   ATOM 2237 CA . VAL C 27 ? -0.34800 -1.65600 1.00200 1.000 18.34900 C ? C ? 30 1
   ATOM 2238 C . VAL C 27 ? 0.65900 -2.59100 1.63700 1.000 18.22207 C ? C ? 30 1
   ATOM 2239 O . VAL C 27 ? 1.24000 -2.28600 2.68800 1.000 20.05855 O ? C ? 30 1
   ATOM 2240 CB . VAL C 27 ? 0.23500 -0.25900 0.80900 1.000 17.20184 C ? C ? 30 1
   ATOM 2241 CG1 . VAL C 27 ? 1.49800 -0.33400 -0.07600 1.000 23.16149 C ? C ? 30 1
   ATOM 2242 CG2 . VAL C 27 ? -0.79200 0.67700 0.20100 1.000 27.98520 C ? C ? 30 1
   ATOM 2243 H . VAL C 27 ? -1.36300 -1.29300 2.64600 1.000 19.53546 H ? C ? 30 1
   ATOM 2244 HA . VAL C 27 ? -0.59200 -2.01000 0.13300 1.000 21.98869 H ? C ? 30 1
   ATOM 2245 HB . VAL C 27 ? 0.49400 0.09900 1.67300 1.000 20.61210 H ? C ? 30 1
   ATOM 2246 HG11 . VAL C 27 ? 1.74400 0.56400 -0.34800 1.000 27.76367 H ? C ? 30 1
   ATOM 2247 HG12 . VAL C 27 ? 2.22100 -0.73400 0.43300 1.000 27.76367 H ? C ? 30 1
   ATOM 2248 HG13 . VAL C 27 ? 1.30300 -0.87400 -0.85800 1.000 27.76367 H ? C ? 30 1
   ATOM 2249 HG21 . VAL C 27 ? -0.38100 1.54300 0.05300 1.000 33.55213 H ? C ? 30 1
   ATOM 2250 HG22 . VAL C 27 ? -1.09600 0.30700 -0.64200 1.000 33.55213 H ? C ? 30 1
   ATOM 2251 HG23 . VAL C 27 ? -1.54000 0.76600 0.81200 1.000 33.55213 H ? C ? 30 1
   ATOM 2252 N . ALA C 28 ? 0.87500 -3.73400 0.99900 1.000 22.57507 N ? C ? 31 1
   ATOM 2253 CA . ALA C 28 ? 1.60100 -4.81700 1.64600 1.000 25.33551 C ? C ? 31 1
   ATOM 2254 C . ALA C 28 ? 3.07400 -4.49800 1.80600 1.000 29.97549 C ? C ? 31 1
   ATOM 2255 O . ALA C 28 ? 3.65800 -4.78900 2.85900 1.000 32.05507 O ? C ? 31 1
   ATOM 2256 CB . ALA C 28 ? 1.42100 -6.10700 0.84900 1.000 26.15332 C ? C ? 31 1
   ATOM 2257 H . ALA C 28 ? 0.61400 -3.90700 0.19800 1.000 27.05998 H ? C ? 31 1
   ATOM 2258 HA . ALA C 28 ? 1.23200 -4.95800 2.53100 1.000 30.37250 H ? C ? 31 1
   ATOM 2259 HB1 . ALA C 28 ? 1.90900 -6.82000 1.29000 1.000 31.35387 H ? C ? 31 1
   ATOM 2260 HB2 . ALA C 28 ? 0.47700 -6.32500 0.81100 1.000 31.35387 H ? C ? 31 1
   ATOM 2261 HB3 . ALA C 28 ? 1.76600 -5.97400 -0.04800 1.000 31.35387 H ? C ? 31 1
   ATOM 2262 N . GLU C 29 ? 3.70500 -3.90400 0.78800 1.000 26.75091 N ? C ? 32 1
   ATOM 2263 CA . GLU C 29 ? 5.14700 -3.70600 0.88000 1.000 28.93617 C ? C ? 32 1
   ATOM 2264 C . GLU C 29 ? 5.49400 -2.87200 2.09900 1.000 32.74955 C ? C ? 32 1
   ATOM 2265 O . GLU C 29 ? 6.42300 -3.20400 2.84000 1.000 39.00859 O ? C ? 32 1
   ATOM 2266 CB . GLU C 29 ? 5.70700 -3.04500 -0.38400 1.000 33.48721 C ? C ? 32 1
   ATOM 2267 CG . GLU C 29 ? 5.57800 -1.51800 -0.45700 1.000 33.49455 C ? C ? 32 1
   ATOM 2268 CD . GLU C 29 ? 6.13300 -0.94900 -1.77100 1.000 45.81802 C ? C ? 32 1
   ATOM 2269 OE1 . GLU C 29 ? 7.19300 -1.44800 -2.21700 1.000 50.94709 O ? C ? 32 1
   ATOM 2270 OE2 . GLU C 29 ? 5.54400 -0.00700 -2.34600 1.000 36.57473 O ? C ? 32 1
   ATOM 2271 H . GLU C 29 ? 3.33700 -3.61900 0.06500 1.000 32.07098 H ? C ? 32 1
   ATOM 2272 HA . GLU C 29 ? 5.57600 -4.57000 0.97900 1.000 34.69329 H ? C ? 32 1
   ATOM 2273 HB2 . GLU C 29 ? 6.65100 -3.25900 -0.44700 1.000 40.15454 H ? C ? 32 1
   ATOM 2274 HB3 . GLU C 29 ? 5.24200 -3.41200 -1.15200 1.000 40.15454 H ? C ? 32 1
   ATOM 2275 HG2 . GLU C 29 ? 4.64200 -1.27300 -0.39200 1.000 40.16335 H ? C ? 32 1
   ATOM 2276 HG3 . GLU C 29 ? 6.08200 -1.11500 0.26700 1.000 40.16335 H ? C ? 32 1
   ATOM 2277 N . GLN C 30 ? 4.73500 -1.80500 2.34500 1.000 26.04259 N ? C ? 33 1
   ATOM 2278 CA . GLN C 30 ? 4.99300 -0.90400 3.45600 1.000 28.52403 C ? C ? 33 1
   ATOM 2279 C . GLN C 30 ? 4.25100 -1.31200 4.72700 1.000 28.70010 C ? C ? 33 1
   ATOM 2280 O . GLN C 30 ? 4.51800 -0.73000 5.78100 1.000 28.82064 O ? C ? 33 1
   ATOM 2281 CB . GLN C 30 ? 4.60000 0.52800 3.06200 1.000 33.74264 C ? C ? 33 1
   ATOM 2282 H . GLN C 30 ? 4.05300 -1.58100 1.87100 1.000 31.22100 H ? C ? 33 1
   ATOM 2283 HA . GLN C 30 ? 5.94300 -0.90900 3.65100 1.000 34.19872 H ? C ? 33 1
   ATOM 2284 N . GLU C 31 ? 3.36600 -2.31400 4.65000 1.000 24.26489 N ? C ? 34 1
   ATOM 2285 CA . GLU C 31 ? 2.52900 -2.71800 5.77200 1.000 23.40132 C ? C ? 34 1
   ATOM 2286 C . GLU C 31 ? 1.78700 -1.51100 6.34200 1.000 25.21643 C ? C ? 34 1
   ATOM 2287 O . GLU C 31 ? 1.78200 -1.26600 7.55400 1.000 26.06129 O ? C ? 34 1
   ATOM 2288 CB . GLU C 31 ? 3.34000 -3.44500 6.84900 1.000 27.00471 C ? C ? 34 1
   ATOM 2289 CG . GLU C 31 ? 3.70500 -4.88000 6.40300 1.000 32.82611 C ? C ? 34 1
   ATOM 2290 CD . GLU C 31 ? 4.70900 -5.61500 7.28900 1.000 37.31302 C ? C ? 34 1
   ATOM 2291 OE1 . GLU C 31 ? 4.69800 -5.39000 8.50900 1.000 31.42233 O ? C ? 34 1
   ATOM 2292 OE2 . GLU C 31 ? 5.48700 -6.45400 6.76300 1.000 36.22558 O ? C ? 34 1
   ATOM 2293 H . GLU C 31 ? 3.23300 -2.78200 3.94100 1.000 29.08776 H ? C ? 34 1
   ATOM 2294 HA . GLU C 31 ? 1.86000 -3.34000 5.44500 1.000 28.05148 H ? C ? 34 1
   ATOM 2295 HB2 . GLU C 31 ? 4.16300 -2.95900 7.01500 1.000 32.37554 H ? C ? 34 1
   ATOM 2296 HB3 . GLU C 31 ? 2.81400 -3.50400 7.66200 1.000 32.37554 H ? C ? 34 1
   ATOM 2297 HG2 . GLU C 31 ? 2.89300 -5.40900 6.38300 1.000 39.36123 H ? C ? 34 1
   ATOM 2298 HG3 . GLU C 31 ? 4.08400 -4.83600 5.51100 1.000 39.36123 H ? C ? 34 1
   ATOM 2299 N . GLU C 32 ? 1.16800 -0.74200 5.44700 1.000 23.95925 N ? C ? 35 1
   ATOM 2300 CA . GLU C 32 ? 0.39700 0.43100 5.83200 1.000 24.57835 C ? C ? 35 1
   ATOM 2301 C . GLU C 32 ? -1.07900 0.18100 5.53400 1.000 19.37680 C ? C ? 35 1
   ATOM 2302 O . GLU C 32 ? -1.42500 -0.45100 4.52500 1.000 21.14906 O ? C ? 35 1
   ATOM 2303 CB . GLU C 32 ? 0.82800 1.71100 5.11300 1.000 28.35480 C ? C ? 35 1
   ATOM 2304 CG . GLU C 32 ? 2.17300 2.32000 5.59300 1.000 30.96454 C ? C ? 35 1
   ATOM 2305 CD . GLU C 32 ? 2.97500 2.99800 4.47000 1.000 40.17200 C ? C ? 35 1
   ATOM 2306 OE1 . GLU C 32 ? 2.76700 2.67300 3.27300 1.000 48.72661 O ? C ? 35 1
   ATOM 2307 OE2 . GLU C 32 ? 3.79700 3.88800 4.78300 1.000 48.75669 O ? C ? 35 1
   ATOM 2308 H . GLU C 32 ? 1.18200 -0.88400 4.59900 1.000 28.72099 H ? C ? 35 1
   ATOM 2309 HA . GLU C 32 ? 0.49000 0.57800 6.78600 1.000 29.46391 H ? C ? 35 1
   ATOM 2310 HB2 . GLU C 32 ? 0.91200 1.51500 4.16700 1.000 33.99565 H ? C ? 35 1
   ATOM 2311 HB3 . GLU C 32 ? 0.14100 2.38300 5.24500 1.000 33.99565 H ? C ? 35 1
   ATOM 2312 HG2 . GLU C 32 ? 1.99000 2.98700 6.27300 1.000 37.12734 H ? C ? 35 1
   ATOM 2313 HG3 . GLU C 32 ? 2.72200 1.61200 5.96500 1.000 37.12734 H ? C ? 35 1
   ATOM 2314 N . LEU C 33 ? -1.93400 0.69300 6.41100 1.000 18.78267 N ? C ? 36 1
   ATOM 2315 CA . LEU C 33 ? -3.37900 0.58700 6.27400 1.000 18.49922 C ? C ? 36 1
   ATOM 2316 C . LEU C 33 ? -3.95100 1.98100 6.35500 1.000 19.57270 C ? C ? 36 1
   ATOM 2317 O . LEU C 33 ? -3.58500 2.75000 7.23900 1.000 18.29605 O ? C ? 36 1
   ATOM 2318 CB . LEU C 33 ? -3.94000 -0.25900 7.39300 1.000 20.45225 C ? C ? 36 1
   ATOM 2319 CG . LEU C 33 ? -5.41900 -0.62400 7.37600 1.000 19.44510 C ? C ? 36 1
   ATOM 2320 CD1 . LEU C 33 ? -5.78800 -1.49300 6.23000 1.000 20.27327 C ? C ? 36 1
   ATOM 2321 CD2 . LEU C 33 ? -5.83100 -1.25700 8.69700 1.000 21.47264 C ? C ? 36 1
   ATOM 2322 H . LEU C 33 ? -1.69100 1.12000 7.11700 1.000 22.50909 H ? C ? 36 1
   ATOM 2323 HA . LEU C 33 ? -3.61200 0.19000 5.42100 1.000 22.16896 H ? C ? 36 1
   ATOM 2324 HB2 . LEU C 33 ? -3.44800 -1.09500 7.40500 1.000 24.51259 H ? C ? 36 1
   ATOM 2325 HB3 . LEU C 33 ? -3.77900 0.21100 8.22600 1.000 24.51259 H ? C ? 36 1
   ATOM 2326 HG . LEU C 33 ? -5.92900 0.19600 7.28400 1.000 23.30402 H ? C ? 36 1
   ATOM 2327 HD11 . LEU C 33 ? -6.73200 -1.70700 6.28800 1.000 24.29781 H ? C ? 36 1
   ATOM 2328 HD12 . LEU C 33 ? -5.60600 -1.02000 5.40300 1.000 24.29781 H ? C ? 36 1
   ATOM 2329 HD13 . LEU C 33 ? -5.26100 -2.30700 6.26900 1.000 24.29781 H ? C ? 36 1
   ATOM 2330 HD21 . LEU C 33 ? -6.77400 -1.48000 8.65900 1.000 25.73706 H ? C ? 36 1
   ATOM 2331 HD22 . LEU C 33 ? -5.30600 -2.06100 8.83900 1.000 25.73706 H ? C ? 36 1
   ATOM 2332 HD23 . LEU C 33 ? -5.66800 -0.62400 9.41400 1.000 25.73706 H ? C ? 36 1
   ATOM 2333 N . TYR C 34 ? -4.84100 2.30100 5.42000 1.000 16.03708 N ? C ? 37 1
   ATOM 2334 CA . TYR C 34 ? -5.44400 3.62200 5.31000 1.000 19.31004 C ? C ? 37 1
   ATOM 2335 C . TYR C 34 ? -6.94500 3.47000 5.19700 1.000 18.84711 C ? C ? 37 1
   ATOM 2336 O . TYR C 34 ? -7.43800 2.47500 4.67700 1.000 17.50143 O ? C ? 37 1
   ATOM 2337 CB . TYR C 34 ? -4.94900 4.35800 4.04300 1.000 18.80152 C ? C ? 37 1
   ATOM 2338 CG . TYR C 34 ? -3.46300 4.61800 3.96900 1.000 21.43777 C ? C ? 37 1
   ATOM 2339 CD1 . TYR C 34 ? -2.90600 5.75200 4.50000 1.000 18.78892 C ? C ? 37 1
   ATOM 2340 CD2 . TYR C 34 ? -2.65500 3.71400 3.33200 1.000 22.53353 C ? C ? 37 1
   ATOM 2341 CE1 . TYR C 34 ? -1.55600 5.98600 4.40100 1.000 23.06452 C ? C ? 37 1
   ATOM 2342 CE2 . TYR C 34 ? -1.32100 3.92300 3.20800 1.000 22.28222 C ? C ? 37 1
   ATOM 2343 CZ . TYR C 34 ? -0.77800 5.04200 3.76500 1.000 22.48642 C ? C ? 37 1
   ATOM 2344 OH . TYR C 34 ? 0.61000 5.21200 3.61800 1.000 27.51881 O ? C ? 37 1
   ATOM 2345 H . TYR C 34 ? -5.11800 1.75100 4.82000 1.000 19.21439 H ? C ? 37 1
   ATOM 2346 HA . TYR C 34 ? -5.23500 4.15500 6.09300 1.000 23.14194 H ? C ? 37 1
   ATOM 2347 HB2 . TYR C 34 ? -5.18900 3.82600 3.26800 1.000 22.53172 H ? C ? 37 1
   ATOM 2348 HB3 . TYR C 34 ? -5.39600 5.21800 3.99500 1.000 22.53172 H ? C ? 37 1
   ATOM 2349 HD1 . TYR C 34 ? -3.44900 6.37200 4.93100 1.000 22.51660 H ? C ? 37 1
   ATOM 2350 HD2 . TYR C 34 ? -3.03200 2.95000 2.96000 1.000 27.01013 H ? C ? 37 1
   ATOM 2351 HE1 . TYR C 34 ? -1.17500 6.75100 4.76900 1.000 27.64731 H ? C ? 37 1
   ATOM 2352 HE2 . TYR C 34 ? -0.78100 3.29600 2.78300 1.000 26.70856 H ? C ? 37 1
   ATOM 2353 HH . TYR C 34 ? 0.84900 5.93900 3.96400 1.000 32.99247 H ? C ? 37 1
   ATOM 2354 N . VAL C 35 ? -7.64600 4.50300 5.63700 1.000 16.64987 N ? C ? 38 1
   ATOM 2355 CA . VAL C 35 ? -9.04400 4.72600 5.28800 1.000 17.31732 C ? C ? 38 1
   ATOM 2356 C . VAL C 35 ? -9.05000 5.69300 4.12300 1.000 15.90322 C ? C ? 38 1
   ATOM 2357 O . VAL C 35 ? -8.45200 6.77200 4.20200 1.000 19.61070 O ? C ? 38 1
   ATOM 2358 CB . VAL C 35 ? -9.82900 5.29400 6.48100 1.000 20.17372 C ? C ? 38 1
   ATOM 2359 CG1 . VAL C 35 ? -11.30500 5.49800 6.15200 1.000 21.31989 C ? C ? 38 1
   ATOM 2360 CG2 . VAL C 35 ? -9.73200 4.41100 7.67200 1.000 21.39235 C ? C ? 38 1
   ATOM 2361 H . VAL C 35 ? -7.32500 5.10900 6.15600 1.000 19.94973 H ? C ? 38 1
   ATOM 2362 HA . VAL C 35 ? -9.45400 3.89300 5.00900 1.000 20.75067 H ? C ? 38 1
   ATOM 2363 HB . VAL C 35 ? -9.45600 6.15700 6.71900 1.000 24.17836 H ? C ? 38 1
   ATOM 2364 HG11 . VAL C 35 ? -11.76900 5.79100 6.95200 1.000 25.55375 H ? C ? 38 1
   ATOM 2365 HG12 . VAL C 35 ? -11.38600 6.17200 5.45900 1.000 25.55375 H ? C ? 38 1
   ATOM 2366 HG13 . VAL C 35 ? -11.67800 4.65800 5.84300 1.000 25.55375 H ? C ? 38 1
   ATOM 2367 HG21 . VAL C 35 ? -10.27800 4.78000 8.38400 1.000 25.64071 H ? C ? 38 1
   ATOM 2368 HG22 . VAL C 35 ? -10.05000 3.52600 7.43500 1.000 25.64071 H ? C ? 38 1
   ATOM 2369 HG23 . VAL C 35 ? -8.80600 4.36400 7.95700 1.000 25.64071 H ? C ? 38 1
   ATOM 2370 N . ARG C 36 ? -9.70100 5.30700 3.04600 1.000 17.89980 N ? C ? 39 1
   ATOM 2371 CA . ARG C 36 ? -9.93700 6.16600 1.88600 1.000 16.17019 C ? C ? 39 1
   ATOM 2372 C . ARG C 36 ? -11.03500 7.16000 2.22900 1.000 20.40489 C ? C ? 39 1
   ATOM 2373 O . ARG C 36 ? -12.14900 6.76300 2.59900 1.000 23.40967 O ? C ? 39 1
   ATOM 2374 CB . ARG C 36 ? -10.33700 5.26400 0.72700 1.000 20.78780 C ? C ? 39 1
   ATOM 2375 CG . ARG C 36 ? -10.71100 5.82000 -0.61900 1.000 32.54278 C ? C ? 39 1
   ATOM 2376 CD . ARG C 36 ? -10.09600 7.07700 -0.95300 1.000 30.36140 C ? C ? 39 1
   ATOM 2377 NE . ARG C 36 ? -10.00600 7.26500 -2.39900 1.000 24.79774 N ? C ? 39 1
   ATOM 2378 CZ . ARG C 36 ? -9.31300 8.25000 -2.94200 1.000 24.93597 C ? C ? 39 1
   ATOM 2379 NH1 . ARG C 36 ? -8.67200 9.13100 -2.19100 1.000 28.71201 N ? C ? 39 1
   ATOM 2380 NH2 . ARG C 36 ? -9.22500 8.33400 -4.27000 1.000 27.32770 N ? C ? 39 1
   ATOM 2381 H . ARG C 36 ? -10.03300 4.51900 2.95300 1.000 21.44966 H ? C ? 39 1
   ATOM 2382 HA . ARG C 36 ? -9.12800 6.64800 1.65500 1.000 19.37412 H ? C ? 39 1
   ATOM 2383 HB2 . ARG C 36 ? -9.59800 4.65700 0.57300 1.000 24.91526 H ? C ? 39 1
   ATOM 2384 HB3 . ARG C 36 ? -11.10100 4.74500 1.02300 1.000 24.91526 H ? C ? 39 1
   ATOM 2385 HG2 . ARG C 36 ? -10.44800 5.18200 -1.29900 1.000 39.02123 H ? C ? 39 1
   ATOM 2386 HG3 . ARG C 36 ? -11.67200 5.94800 -0.64500 1.000 39.02123 H ? C ? 39 1
   ATOM 2387 HD2 . ARG C 36 ? -10.62700 7.79900 -0.58500 1.000 36.40358 H ? C ? 39 1
   ATOM 2388 HD3 . ARG C 36 ? -9.19700 7.10100 -0.58900 1.000 36.40358 H ? C ? 39 1
   ATOM 2389 HE . ARG C 36 ? -10.57500 6.85200 -2.89500 1.000 29.72718 H ? C ? 39 1
   ATOM 2390 HH11 . ARG C 36 ? -8.71500 9.08500 -1.33400 1.000 34.42430 H ? C ? 39 1
   ATOM 2391 HH12 . ARG C 36 ? -8.22200 9.76300 -2.56300 1.000 34.42430 H ? C ? 39 1
   ATOM 2392 HH21 . ARG C 36 ? -9.63600 7.76300 -4.76500 1.000 32.76313 H ? C ? 39 1
   ATOM 2393 HH22 . ARG C 36 ? -8.77400 8.97100 -4.63200 1.000 32.76313 H ? C ? 39 1
   ATOM 2394 N . VAL C 37 ? -10.70900 8.43800 2.16500 1.000 18.91104 N ? C ? 40 1
   ATOM 2395 CA . VAL C 37 ? -11.72100 9.45400 2.38700 1.000 19.17626 C ? C ? 40 1
   ATOM 2396 C . VAL C 37 ? -11.85900 10.27500 1.11000 1.000 21.94314 C ? C ? 40 1
   ATOM 2397 O . VAL C 37 ? -11.16500 10.02800 0.13200 1.000 27.28827 O ? C ? 40 1
   ATOM 2398 CB . VAL C 37 ? -11.38400 10.32000 3.62100 1.000 19.33954 C ? C ? 40 1
   ATOM 2399 CG1 . VAL C 37 ? -11.38000 9.46600 4.86600 1.000 21.27178 C ? C ? 40 1
   ATOM 2400 CG2 . VAL C 37 ? -10.06400 11.04200 3.47600 1.000 21.85898 C ? C ? 40 1
   ATOM 2401 H . VAL C 37 ? -9.92200 8.74100 1.99700 1.000 22.66314 H ? C ? 40 1
   ATOM 2402 HA . VAL C 37 ? -12.57500 9.02800 2.55400 1.000 22.98140 H ? C ? 40 1
   ATOM 2403 HB . VAL C 37 ? -12.07600 10.99100 3.72700 1.000 23.17734 H ? C ? 40 1
   ATOM 2404 HG11 . VAL C 37 ? -11.20000 10.03000 5.63400 1.000 25.49603 H ? C ? 40 1
   ATOM 2405 HG12 . VAL C 37 ? -12.24800 9.04300 4.96100 1.000 25.49603 H ? C ? 40 1
   ATOM 2406 HG13 . VAL C 37 ? -10.69000 8.79000 4.78300 1.000 25.49603 H ? C ? 40 1
   ATOM 2407 HG21 . VAL C 37 ? -9.90300 11.56700 4.27600 1.000 26.20067 H ? C ? 40 1
   ATOM 2408 HG22 . VAL C 37 ? -9.35800 10.38700 3.36300 1.000 26.20067 H ? C ? 40 1
   ATOM 2409 HG23 . VAL C 37 ? -10.10300 11.62500 2.70200 1.000 26.20067 H ? C ? 40 1
   ATOM 2410 N . GLN C 38 ? -12.79600 11.23300 1.09800 1.000 22.92079 N ? C ? 41 1
   ATOM 2411 CA . GLN C 38 ? -12.96700 12.10600 -0.05800 1.000 28.53676 C ? C ? 41 1
   ATOM 2412 C . GLN C 38 ? -11.65200 12.81700 -0.40000 1.000 25.51548 C ? C ? 41 1
   ATOM 2413 O . GLN C 38 ? -11.11400 13.58700 0.40200 1.000 26.79267 O ? C ? 41 1
   ATOM 2414 CB . GLN C 38 ? -14.09400 13.08400 0.29200 1.000 31.94619 C ? C ? 41 1
   ATOM 2415 CG . GLN C 38 ? -14.32900 14.32100 -0.51000 1.000 45.57454 C ? C ? 41 1
   ATOM 2416 CD . GLN C 38 ? -15.10900 13.99200 -1.75400 1.000 43.87444 C ? C ? 41 1
   ATOM 2417 OE1 . GLN C 38 ? -16.28000 14.36900 -1.88800 1.000 46.10154 O ? C ? 41 1
   ATOM 2418 NE2 . GLN C 38 ? -14.46700 13.30400 -2.68700 1.000 45.46793 N ? C ? 41 1
   ATOM 2419 H . GLN C 38 ? -13.33900 11.39200 1.74500 1.000 27.47484 H ? C ? 41 1
   ATOM 2420 HA . GLN C 38 ? -13.24200 11.58000 -0.82500 1.000 34.21400 H ? C ? 41 1
   ATOM 2421 HB2 . GLN C 38 ? -14.92500 12.58400 0.26500 1.000 38.30532 H ? C ? 41 1
   ATOM 2422 HB3 . GLN C 38 ? -13.94300 13.37900 1.20400 1.000 38.30532 H ? C ? 41 1
   ATOM 2423 HG2 . GLN C 38 ? -14.84400 14.95300 0.01600 1.000 54.65934 H ? C ? 41 1
   ATOM 2424 HG3 . GLN C 38 ? -13.48100 14.71200 -0.77200 1.000 54.65934 H ? C ? 41 1
   ATOM 2425 HE21 . GLN C 38 ? -13.65200 13.06200 -2.55900 1.000 54.53141 H ? C ? 41 1
   ATOM 2426 HE22 . GLN C 38 ? -14.86800 13.09200 -3.41800 1.000 54.53141 H ? C ? 41 1
   ATOM 2427 N . ASN C 39 ? -11.12900 12.51600 -1.58900 1.000 34.29569 N ? C ? 42 1
   ATOM 2428 CA . ASN C 39 ? -9.88000 13.06600 -2.12400 1.000 39.47215 C ? C ? 42 1
   ATOM 2429 C . ASN C 39 ? -8.74800 13.03200 -1.10500 1.000 34.33703 C ? C ? 42 1
   ATOM 2430 O . ASN C 39 ? -7.96800 13.98500 -0.96700 1.000 36.03056 O ? C ? 42 1
   ATOM 2431 CB . ASN C 39 ? -10.05900 14.48800 -2.65600 1.000 35.40770 C ? C ? 42 1
   ATOM 2432 CG . ASN C 39 ? -11.33000 14.66600 -3.45800 1.000 47.67722 C ? C ? 42 1
   ATOM 2433 OD1 . ASN C 39 ? -11.61900 13.86700 -4.35600 1.000 46.26353 O ? C ? 42 1
   ATOM 2434 ND2 . ASN C 39 ? -12.08600 15.72300 -3.15600 1.000 44.94023 N ? C ? 42 1
   ATOM 2435 H . ASN C 39 ? -11.50200 11.96400 -2.13300 1.000 41.12472 H ? C ? 42 1
   ATOM 2436 HA . ASN C 39 ? -9.60600 12.51400 -2.87300 1.000 47.33647 H ? C ? 42 1
   ATOM 2437 HB2 . ASN C 39 ? -10.09000 15.10300 -1.90700 1.000 42.45913 H ? C ? 42 1
   ATOM 2438 HB3 . ASN C 39 ? -9.30900 14.70500 -3.23200 1.000 42.45913 H ? C ? 42 1
   ATOM 2439 HD21 . ASN C 39 ? -11.84700 16.25700 -2.52600 1.000 53.89816 H ? C ? 42 1
   ATOM 2440 HD22 . ASN C 39 ? -12.81700 15.86600 -3.58600 1.000 53.89816 H ? C ? 42 1
   ATOM 2441 N . GLY C 40 ? -8.63700 11.93000 -0.37600 1.000 26.78274 N ? C ? 43 1
   ATOM 2442 CA . GLY C 40 ? -7.50900 11.80700 0.52700 1.000 19.87201 C ? C ? 43 1
   ATOM 2443 C . GLY C 40 ? -7.52000 10.50500 1.30500 1.000 19.63076 C ? C ? 43 1
   ATOM 2444 O . GLY C 40 ? -8.21400 9.55300 0.94600 1.000 21.23834 O ? C ? 43 1
   ATOM 2445 H . GLY C 40 ? -9.18000 11.26300 -0.38400 1.000 32.10918 H ? C ? 43 1
   ATOM 2446 HA2 . GLY C 40 ? -6.68400 11.85300 0.01900 1.000 23.81630 H ? C ? 43 1
   ATOM 2447 HA3 . GLY C 40 ? -7.52200 12.54200 1.16000 1.000 23.81630 H ? C ? 43 1
   ATOM 2448 N . PHE C 41 ? -6.72100 10.48600 2.35900 1.000 18.64865 N ? C ? 44 1
   ATOM 2449 CA . PHE C 41 ? -6.37600 9.28100 3.10200 1.000 17.88399 C ? C ? 44 1
   ATOM 2450 C . PHE C 41 ? -6.21300 9.60300 4.58900 1.000 20.66583 C ? C ? 44 1
   ATOM 2451 O . PHE C 41 ? -5.64400 10.64400 4.94500 1.000 20.80280 O ? C ? 44 1
   ATOM 2452 CB . PHE C 41 ? -5.07600 8.65100 2.63200 1.000 19.67598 C ? C ? 44 1
   ATOM 2453 CG . PHE C 41 ? -5.09600 8.34000 1.16400 1.000 19.88808 C ? C ? 44 1
   ATOM 2454 CD1 . PHE C 41 ? -4.78400 9.31000 0.23100 1.000 17.77525 C ? C ? 44 1
   ATOM 2455 CD2 . PHE C 41 ? -5.45000 7.09100 0.71600 1.000 22.97434 C ? C ? 44 1
   ATOM 2456 CE1 . PHE C 41 ? -4.84500 9.04300 -1.10600 1.000 19.99899 C ? C ? 44 1
   ATOM 2457 CE2 . PHE C 41 ? -5.52500 6.82200 -0.64000 1.000 22.86175 C ? C ? 44 1
   ATOM 2458 CZ . PHE C 41 ? -5.21000 7.81000 -1.54900 1.000 19.91728 C ? C ? 44 1
   ATOM 2459 H . PHE C 41 ? -6.34800 11.19200 2.67800 1.000 22.34827 H ? C ? 44 1
   ATOM 2460 HA . PHE C 41 ? -7.08600 8.62800 3.00500 1.000 21.43068 H ? C ? 44 1
   ATOM 2461 HB2 . PHE C 41 ? -4.34500 9.26600 2.80000 1.000 23.58106 H ? C ? 44 1
   ATOM 2462 HB3 . PHE C 41 ? -4.93200 7.82200 3.11400 1.000 23.58106 H ? C ? 44 1
   ATOM 2463 HD1 . PHE C 41 ? -4.55000 10.16300 0.51800 1.000 21.30019 H ? C ? 44 1
   ATOM 2464 HD2 . PHE C 41 ? -5.68000 6.43100 1.32900 1.000 27.53910 H ? C ? 44 1
   ATOM 2465 HE1 . PHE C 41 ? -4.63000 9.70800 -1.71900 1.000 23.96868 H ? C ? 44 1
   ATOM 2466 HE2 . PHE C 41 ? -5.76200 5.97300 -0.93600 1.000 27.40399 H ? C ? 44 1
   ATOM 2467 HZ . PHE C 41 ? -5.23200 7.62900 -2.46100 1.000 23.87062 H ? C ? 44 1
   ATOM 2468 N . ARG C 42 ? -6.65100 8.68400 5.46400 1.000 18.20925 N ? C ? 45 1
   ATOM 2469 CA . ARG C 42 ? -6.31200 8.72400 6.87600 1.000 16.36411 C ? C ? 45 1
   ATOM 2470 C . ARG C 42 ? -5.56900 7.44800 7.21600 1.000 17.36021 C ? C ? 45 1
   ATOM 2471 O . ARG C 42 ? -6.11300 6.35500 7.05700 1.000 19.79692 O ? C ? 45 1
   ATOM 2472 CB . ARG C 42 ? -7.57700 8.87800 7.73000 1.000 15.52597 C ? C ? 45 1
   ATOM 2473 CG . ARG C 42 ? -8.26800 10.19600 7.46700 1.000 15.49882 C ? C ? 45 1
   ATOM 2474 CD . ARG C 42 ? -9.30000 10.51100 8.53000 1.000 17.71903 C ? C ? 45 1
   ATOM 2475 NE . ARG C 42 ? -8.69400 10.87500 9.79200 1.000 19.45509 N ? C ? 45 1
   ATOM 2476 CZ . ARG C 42 ? -9.35300 11.05500 10.93000 1.000 17.95706 C ? C ? 45 1
   ATOM 2477 NH1 . ARG C 42 ? -10.66200 10.87600 11.01400 1.000 21.38358 N ? C ? 45 1
   ATOM 2478 NH2 . ARG C 42 ? -8.68000 11.42700 12.00900 1.000 19.96402 N ? C ? 45 1
   ATOM 2479 H . ARG C 42 ? -7.15400 8.02000 5.25000 1.000 21.82099 H ? C ? 45 1
   ATOM 2480 HA . ARG C 42 ? -5.72700 9.47700 7.05200 1.000 19.60682 H ? C ? 45 1
   ATOM 2481 HB2 . ARG C 42 ? -8.19600 8.16300 7.51600 1.000 18.60105 H ? C ? 45 1
   ATOM 2482 HB3 . ARG C 42 ? -7.33500 8.84400 8.66900 1.000 18.60105 H ? C ? 45 1
   ATOM 2483 HG2 . ARG C 42 ? -7.60900 10.90700 7.46600 1.000 18.56847 H ? C ? 45 1
   ATOM 2484 HG3 . ARG C 42 ? -8.71900 10.15500 6.60900 1.000 18.56847 H ? C ? 45 1
   ATOM 2485 HD2 . ARG C 42 ? -9.84600 11.25500 8.23200 1.000 21.23273 H ? C ? 45 1
   ATOM 2486 HD3 . ARG C 42 ? -9.85400 9.72800 8.67600 1.000 21.23273 H ? C ? 45 1
   ATOM 2487 HE . ARG C 42 ? -7.84100 10.98300 9.80600 1.000 23.31600 H ? C ? 45 1
   ATOM 2488 HH11 . ARG C 42 ? -11.11000 10.63600 10.32100 1.000 25.63019 H ? C ? 45 1
   ATOM 2489 HH12 . ARG C 42 ? -11.06500 10.99900 11.76400 1.000 25.63019 H ? C ? 45 1
   ATOM 2490 HH21 . ARG C 42 ? -7.82900 11.54500 11.96600 1.000 23.92671 H ? C ? 45 1
   ATOM 2491 HH22 . ARG C 42 ? -9.09300 11.54600 12.75400 1.000 23.92671 H ? C ? 45 1
   ATOM 2492 N . LYS C 43 ? -4.34700 7.58600 7.70400 1.000 18.00448 N ? C ? 46 1
   ATOM 2493 CA . LYS C 43 ? -3.53300 6.43500 8.05600 1.000 16.44850 C ? C ? 46 1
   ATOM 2494 C . LYS C 43 ? -4.00100 5.82300 9.36400 1.000 18.88454 C ? C ? 46 1
   ATOM 2495 O . LYS C 43 ? -4.19000 6.51900 10.36200 1.000 20.98527 O ? C ? 46 1
   ATOM 2496 CB . LYS C 43 ? -2.05000 6.82500 8.19200 1.000 21.48438 C ? C ? 46 1
   ATOM 2497 CG . LYS C 43 ? -1.10100 5.64200 8.26300 1.000 26.21236 C ? C ? 46 1
   ATOM 2498 CD . LYS C 43 ? 0.30200 6.11400 7.89000 1.000 33.63039 C ? C ? 46 1
   ATOM 2499 CE . LYS C 43 ? 1.33800 5.08800 8.24600 1.000 34.29605 C ? C ? 46 1
   ATOM 2500 NZ . LYS C 43 ? 2.54300 5.27200 7.37500 1.000 49.73006 N ? C ? 46 1
   ATOM 2501 H . LYS C 43 ? -3.96200 8.34300 7.84200 1.000 21.57527 H ? C ? 46 1
   ATOM 2502 HA . LYS C 43 ? -3.60900 5.76300 7.36000 1.000 19.70809 H ? C ? 46 1
   ATOM 2503 HB2 . LYS C 43 ? -1.79700 7.36100 7.42400 1.000 25.75114 H ? C ? 46 1
   ATOM 2504 HB3 . LYS C 43 ? -1.93700 7.34300 9.00400 1.000 25.75114 H ? C ? 46 1
   ATOM 2505 HG2 . LYS C 43 ? -1.08200 5.28900 9.16600 1.000 31.42472 H ? C ? 46 1
   ATOM 2506 HG3 . LYS C 43 ? -1.37900 4.95900 7.63200 1.000 31.42472 H ? C ? 46 1
   ATOM 2507 HD2 . LYS C 43 ? 0.34400 6.27000 6.93300 1.000 40.32636 H ? C ? 46 1
   ATOM 2508 HD3 . LYS C 43 ? 0.50400 6.93100 8.37300 1.000 40.32636 H ? C ? 46 1
   ATOM 2509 HE2 . LYS C 43 ? 1.60400 5.20000 9.17200 1.000 41.12515 H ? C ? 46 1
   ATOM 2510 HE3 . LYS C 43 ? 0.98100 4.19800 8.09800 1.000 41.12515 H ? C ? 46 1
   ATOM 2511 HZ1 . LYS C 43 ? 3.16100 4.66500 7.58000 1.000 59.64596 H ? C ? 46 1
   ATOM 2512 HZ2 . LYS C 43 ? 2.31700 5.17800 6.51900 1.000 59.64596 H ? C ? 46 1
   ATOM 2513 HZ3 . LYS C 43 ? 2.88400 6.08500 7.49600 1.000 59.64596 H ? C ? 46 1
   ATOM 2514 N . VAL C 44 ? -4.19300 4.52500 9.36200 1.000 18.75967 N ? C ? 47 1
   ATOM 2515 CA . VAL C 44 ? -4.52200 3.80100 10.58000 1.000 18.72588 C ? C ? 47 1
   ATOM 2516 C . VAL C 44 ? -3.25500 3.60500 11.40100 1.000 17.48405 C ? C ? 47 1
   ATOM 2517 O . VAL C 44 ? -2.23200 3.16200 10.87200 1.000 20.39524 O ? C ? 47 1
   ATOM 2518 CB . VAL C 44 ? -5.17400 2.45000 10.23600 1.000 17.93848 C ? C ? 47 1
   ATOM 2519 CG1 . VAL C 44 ? -5.48100 1.66700 11.53600 1.000 20.59738 C ? C ? 47 1
   ATOM 2520 CG2 . VAL C 44 ? -6.43600 2.67000 9.39700 1.000 19.37322 C ? C ? 47 1
   ATOM 2521 H . VAL C 44 ? -4.13900 4.02800 8.66200 1.000 22.48150 H ? C ? 47 1
   ATOM 2522 HA . VAL C 44 ? -5.15100 4.32000 11.10500 1.000 22.44094 H ? C ? 47 1
   ATOM 2523 HB . VAL C 44 ? -4.55200 1.92400 9.70900 1.000 21.49607 H ? C ? 47 1
   ATOM 2524 HG11 . VAL C 44 ? -6.06200 0.92000 11.32300 1.000 24.68675 H ? C ? 47 1
   ATOM 2525 HG12 . VAL C 44 ? -4.65000 1.34000 11.91500 1.000 24.68675 H ? C ? 47 1
   ATOM 2526 HG13 . VAL C 44 ? -5.92300 2.26000 12.16400 1.000 24.68675 H ? C ? 47 1
   ATOM 2527 HG21 . VAL C 44 ? -6.85200 1.81100 9.22400 1.000 23.21776 H ? C ? 47 1
   ATOM 2528 HG22 . VAL C 44 ? -7.04700 3.24000 9.88900 1.000 23.21776 H ? C ? 47 1
   ATOM 2529 HG23 . VAL C 44 ? -6.19100 3.09300 8.55900 1.000 23.21776 H ? C ? 47 1
   ATOM 2530 N . GLN C 45 ? -3.33000 3.86900 12.69900 1.000 18.95743 N ? C ? 48 1
   ATOM 2531 CA . GLN C 45 ? -2.17400 3.62600 13.56300 1.000 18.88085 C ? C ? 48 1
   ATOM 2532 C . GLN C 45 ? -2.07600 2.14900 13.92900 1.000 19.49676 C ? C ? 48 1
   ATOM 2533 O . GLN C 45 ? -3.04800 1.56400 14.43100 1.000 20.02084 O ? C ? 48 1
   ATOM 2534 CB . GLN C 45 ? -2.23900 4.51100 14.79800 1.000 20.32993 C ? C ? 48 1
   ATOM 2535 CG . GLN C 45 ? -2.45400 5.97900 14.48900 1.000 27.02076 C ? C ? 48 1
   ATOM 2536 CD . GLN C 45 ? -1.85200 6.92700 15.50600 1.000 38.29753 C ? C ? 48 1
   ATOM 2537 OE1 . GLN C 45 ? -0.79900 6.64100 16.11000 1.000 53.49290 O ? C ? 48 1
   ATOM 2538 NE2 . GLN C 45 ? -2.54100 8.02200 15.75600 1.000 44.34829 N ? C ? 48 1
   ATOM 2539 H . GLN C 45 ? -4.02200 4.18300 13.10100 1.000 22.71881 H ? C ? 48 1
   ATOM 2540 HA . GLN C 45 ? -1.36800 3.86200 13.07700 1.000 22.62691 H ? C ? 48 1
   ATOM 2541 HB2 . GLN C 45 ? -2.97500 4.21500 15.35600 1.000 24.36581 H ? C ? 48 1
   ATOM 2542 HB3 . GLN C 45 ? -1.40400 4.42800 15.28500 1.000 24.36581 H ? C ? 48 1
   ATOM 2543 HG2 . GLN C 45 ? -2.05300 6.17700 13.62800 1.000 32.39480 H ? C ? 48 1
   ATOM 2544 HG3 . GLN C 45 ? -3.40800 6.15200 14.45300 1.000 32.39480 H ? C ? 48 1
   ATOM 2545 HE21 . GLN C 45 ? -3.26900 8.17900 15.32700 1.000 53.18784 H ? C ? 48 1
   ATOM 2546 HE22 . GLN C 45 ? -2.24800 8.59300 16.32900 1.000 53.18784 H ? C ? 48 1
   ATOM 2547 N . LEU C 46 ? -0.91300 1.56000 13.65000 1.000 19.72049 N ? C ? 49 1
   ATOM 2548 CA . LEU C 46 ? -0.61200 0.16000 13.85600 1.000 19.03679 C ? C ? 49 1
   ATOM 2549 C . LEU C 46 ? 0.55300 0.01100 14.82300 1.000 24.66596 C ? C ? 49 1
   ATOM 2550 O . LEU C 46 ? 1.44400 0.85500 14.85000 1.000 32.73357 O ? C ? 49 1
   ATOM 2551 CB . LEU C 46 ? -0.22200 -0.51400 12.54800 1.000 21.14397 C ? C ? 49 1
   ATOM 2552 CG . LEU C 46 ? -1.26100 -0.44600 11.45400 1.000 21.13198 C ? C ? 49 1
   ATOM 2553 CD1 . LEU C 46 ? -0.76100 -1.16800 10.23800 1.000 24.64848 C ? C ? 49 1
   ATOM 2554 CD2 . LEU C 46 ? -2.58100 -1.07200 11.91400 1.000 22.84481 C ? C ? 49 1
   ATOM 2555 H . LEU C 46 ? -0.24600 1.99000 13.31900 1.000 23.63448 H ? C ? 49 1
   ATOM 2556 HA . LEU C 46 ? -1.38400 -0.29300 14.22800 1.000 22.81404 H ? C ? 49 1
   ATOM 2557 HB2 . LEU C 46 ? 0.58300 -0.09100 12.21200 1.000 25.34266 H ? C ? 49 1
   ATOM 2558 HB3 . LEU C 46 ? -0.04600 -1.45100 12.72500 1.000 25.34266 H ? C ? 49 1
   ATOM 2559 HG . LEU C 46 ? -1.42400 0.48100 11.21800 1.000 25.32827 H ? C ? 49 1
   ATOM 2560 HD11 . LEU C 46 ? -1.43300 -1.11400 9.54100 1.000 29.54806 H ? C ? 49 1
   ATOM 2561 HD12 . LEU C 46 ? 0.06100 -0.75000 9.93900 1.000 29.54806 H ? C ? 49 1
   ATOM 2562 HD13 . LEU C 46 ? -0.59600 -2.09600 10.46800 1.000 29.54806 H ? C ? 49 1
   ATOM 2563 HD21 . LEU C 46 ? -3.17600 -1.14700 11.15200 1.000 27.38366 H ? C ? 49 1
   ATOM 2564 HD22 . LEU C 46 ? -2.40100 -1.95100 12.28200 1.000 27.38366 H ? C ? 49 1
   ATOM 2565 HD23 . LEU C 46 ? -2.98100 -0.50500 12.59200 1.000 27.38366 H ? C ? 49 1
   ATOM 2566 N . GLU C 47 ? 0.56000 -1.09900 15.56000 1.000 21.28300 N ? C ? 50 1
   ATOM 2567 CA . GLU C 47 ? 1.61900 -1.43400 16.50100 1.000 19.47863 C ? C ? 50 1
   ATOM 2568 C . GLU C 47 ? 2.65700 -2.28400 15.78400 1.000 23.94955 C ? C ? 50 1
   ATOM 2569 O . GLU C 47 ? 2.51000 -2.65300 14.61800 1.000 26.45527 O ? C ? 50 1
   ATOM 2570 CB . GLU C 47 ? 1.02400 -2.13100 17.73000 1.000 23.45943 C ? C ? 50 1
   ATOM 2571 CG . GLU C 47 ? 0.02200 -1.20900 18.48600 1.000 29.26286 C ? C ? 50 1
   ATOM 2572 CD . GLU C 47 ? -0.33300 -1.61400 19.91000 1.000 33.22162 C ? C ? 50 1
   ATOM 2573 OE1 . GLU C 47 ? 0.07500 -2.70700 20.37700 1.000 37.70375 O ? C ? 50 1
   ATOM 2574 OE2 . GLU C 47 ? -1.02600 -0.81800 20.58100 1.000 41.17820 O ? C ? 50 1
   ATOM 2575 H . GLU C 47 ? -0.06200 -1.69200 15.52800 1.000 25.50949 H ? C ? 50 1
   ATOM 2576 HA . GLU C 47 ? 2.05100 -0.61800 16.79800 1.000 23.34425 H ? C ? 50 1
   ATOM 2577 HB2 . GLU C 47 ? 0.54900 -2.92800 17.44700 1.000 28.12121 H ? C ? 50 1
   ATOM 2578 HB3 . GLU C 47 ? 1.73900 -2.36700 18.34100 1.000 28.12121 H ? C ? 50 1
   ATOM 2579 HG2 . GLU C 47 ? 0.40200 -0.31800 18.52700 1.000 35.08532 H ? C ? 50 1
   ATOM 2580 HG3 . GLU C 47 ? -0.80500 -1.18200 17.98000 1.000 35.08532 H ? C ? 50 1
   ATOM 2581 N . ALA C 48 ? 3.74800 -2.57500 16.48100 1.000 29.47155 N ? C ? 51 1
   ATOM 2582 CA . ALA C 48 ? 4.82000 -3.28100 15.83400 1.000 27.52848 C ? C ? 51 1
   ATOM 2583 C . ALA C 48 ? 4.39300 -4.69700 15.47400 1.000 25.24221 C ? C ? 51 1
   ATOM 2584 O . ALA C 48 ? 3.49000 -5.27900 16.08600 1.000 32.92163 O ? C ? 51 1
   ATOM 2585 CB . ALA C 48 ? 6.05200 -3.31400 16.74100 1.000 27.06470 C ? C ? 51 1
   ATOM 2586 H . ALA C 48 ? 3.88300 -2.37800 17.30700 1.000 35.33575 H ? C ? 51 1
   ATOM 2587 HA . ALA C 48 ? 5.05800 -2.81900 15.01500 1.000 33.00407 H ? C ? 51 1
   ATOM 2588 HB1 . ALA C 48 ? 6.76400 -3.79300 16.28900 1.000 32.44753 H ? C ? 51 1
   ATOM 2589 HB2 . ALA C 48 ? 6.33100 -2.40400 16.92600 1.000 32.44753 H ? C ? 51 1
   ATOM 2590 HB3 . ALA C 48 ? 5.82200 -3.76500 17.56800 1.000 32.44753 H ? C ? 51 1
   ATOM 2591 N . ARG C 49 ? 5.05600 -5.24900 14.45800 1.000 24.19889 N ? C ? 52 1
   ATOM 2592 CA . ARG C 49 ? 4.73300 -6.58100 13.97800 1.000 28.59487 C ? C ? 52 1
   ATOM 2593 C . ARG C 49 ? 4.95900 -7.60800 15.08200 1.000 34.36235 C ? C ? 52 1
   ATOM 2594 O . ARG C 49 ? 5.98000 -7.58800 15.77100 1.000 32.80120 O ? C ? 52 1
   ATOM 2595 CB . ARG C 49 ? 5.56100 -6.90000 12.72400 1.000 31.95756 C ? C ? 52 1
   ATOM 2596 CG . ARG C 49 ? 5.30100 -8.28400 12.17000 1.000 31.88751 C ? C ? 52 1
   ATOM 2597 CD . ARG C 49 ? 6.04700 -8.61500 10.89000 1.000 35.18586 C ? C ? 52 1
   ATOM 2598 NE . ARG C 49 ? 6.40600 -7.45000 10.09200 1.000 46.10279 N ? C ? 52 1
   ATOM 2599 CZ . ARG C 49 ? 7.54700 -6.78100 10.20700 1.000 41.86801 C ? C ? 52 1
   ATOM 2600 NH1 . ARG C 49 ? 8.44300 -7.09900 11.12300 1.000 47.13023 N ? C ? 52 1
   ATOM 2601 NH2 . ARG C 49 ? 7.79700 -5.77400 9.37500 1.000 45.29469 N ? C ? 52 1
   ATOM 2602 H . ARG C 49 ? 5.69800 -4.86800 14.03200 1.000 29.00856 H ? C ? 52 1
   ATOM 2603 HA . ARG C 49 ? 3.79500 -6.61000 13.73200 1.000 34.28374 H ? C ? 52 1
   ATOM 2604 HB2 . ARG C 49 ? 5.34000 -6.25400 12.03600 1.000 38.31896 H ? C ? 52 1
   ATOM 2605 HB3 . ARG C 49 ? 6.50300 -6.83900 12.94500 1.000 38.31896 H ? C ? 52 1
   ATOM 2606 HG2 . ARG C 49 ? 5.56400 -8.94000 12.83400 1.000 38.23491 H ? C ? 52 1
   ATOM 2607 HG3 . ARG C 49 ? 4.35200 -8.37000 11.98600 1.000 38.23491 H ? C ? 52 1
   ATOM 2608 HD2 . ARG C 49 ? 6.86100 -9.09200 11.11400 1.000 42.19292 H ? C ? 52 1
   ATOM 2609 HD3 . ARG C 49 ? 5.48100 -9.18000 10.34200 1.000 42.19292 H ? C ? 52 1
   ATOM 2610 HE . ARG C 49 ? 5.83900 -7.17700 9.50600 1.000 55.29324 H ? C ? 52 1
   ATOM 2611 HH11 . ARG C 49 ? 8.29700 -7.74900 11.66600 1.000 56.52616 H ? C ? 52 1
   ATOM 2612 HH12 . ARG C 49 ? 9.17500 -6.65100 11.17900 1.000 56.52616 H ? C ? 52 1
   ATOM 2613 HH21 . ARG C 49 ? 7.22000 -5.55800 8.77500 1.000 54.32353 H ? C ? 52 1
   ATOM 2614 HH22 . ARG C 49 ? 8.53200 -5.33200 9.44300 1.000 54.32353 H ? C ? 52 1
   ATOM 2615 N . THR C 50 ? 3.96400 -8.48100 15.27500 1.000 32.64384 N ? C ? 53 1
   ATOM 2616 CA . THR C 50 ? 3.93800 -9.66600 16.11300 1.000 36.32814 C ? C ? 53 1
   ATOM 2617 C . THR C 50 ? 4.16600 -10.88800 15.24000 1.000 35.70888 C ? C ? 53 1
   ATOM 2618 O . THR C 50 ? 3.52700 -11.04800 14.20500 1.000 31.57113 O ? C ? 53 1
   ATOM 2619 CB . THR C 50 ? 2.59900 -9.84000 16.83400 1.000 37.42282 C ? C ? 53 1
   ATOM 2620 OG1 . THR C 50 ? 2.10000 -8.56000 17.26100 1.000 51.96920 O ? C ? 53 1
   ATOM 2621 CG2 . THR C 50 ? 2.74900 -10.78200 18.01600 1.000 41.00344 C ? C ? 53 1
   ATOM 2622 H . THR C 50 ? 3.20900 -8.38100 14.87500 1.000 39.14250 H ? C ? 53 1
   ATOM 2623 HA . THR C 50 ? 4.63600 -9.59300 16.77800 1.000 43.56366 H ? C ? 53 1
   ATOM 2624 HB . THR C 50 ? 1.96100 -10.23500 16.21900 1.000 44.87728 H ? C ? 53 1
   ATOM 2625 HG1 . THR C 50 ? 1.36500 -8.65600 17.65700 1.000 62.33293 H ? C ? 53 1
   ATOM 2626 HG21 . THR C 50 ? 1.90700 -10.85000 18.49300 1.000 49.17402 H ? C ? 53 1
   ATOM 2627 HG22 . THR C 50 ? 3.00800 -11.66400 17.70600 1.000 49.17402 H ? C ? 53 1
   ATOM 2628 HG23 . THR C 50 ? 3.42900 -10.44800 18.62200 1.000 49.17402 H ? C ? 53 1
   ATOM 2629 N . PRO C 51 ? 5.01700 -11.81800 15.61400 1.000 31.52349 N ? C ? 54 1
   ATOM 2630 CA . PRO C 51 ? 5.21700 -13.00000 14.78100 1.000 29.57698 C ? C ? 54 1
   ATOM 2631 C . PRO C 51 ? 4.03400 -13.94800 14.91100 1.000 33.78176 C ? C ? 54 1
   ATOM 2632 O . PRO C 51 ? 3.23000 -13.85000 15.84800 1.000 35.85051 O ? C ? 54 1
   ATOM 2633 CB . PRO C 51 ? 6.50000 -13.62300 15.35400 1.000 30.21559 C ? C ? 54 1
   ATOM 2634 CG . PRO C 51 ? 6.90700 -12.76500 16.49500 1.000 34.76262 C ? C ? 54 1
   ATOM 2635 CD . PRO C 51 ? 5.75600 -11.91600 16.88400 1.000 36.55292 C ? C ? 54 1
   ATOM 2636 HA . PRO C 51 ? 5.35100 -12.75500 13.85200 1.000 35.46227 H ? C ? 54 1
   ATOM 2637 HB2 . PRO C 51 ? 6.31400 -14.52500 15.65700 1.000 36.22860 H ? C ? 54 1
   ATOM 2638 HB3 . PRO C 51 ? 7.18900 -13.62900 14.67100 1.000 36.22860 H ? C ? 54 1
   ATOM 2639 HG2 . PRO C 51 ? 7.16900 -13.33000 17.23800 1.000 41.68504 H ? C ? 54 1
   ATOM 2640 HG3 . PRO C 51 ? 7.65300 -12.20800 16.22200 1.000 41.68504 H ? C ? 54 1
   ATOM 2641 HD2 . PRO C 51 ? 5.21900 -12.35600 17.56200 1.000 43.83340 H ? C ? 54 1
   ATOM 2642 HD3 . PRO C 51 ? 6.07300 -11.04900 17.17900 1.000 43.83340 H ? C ? 54 1
   HETATM 2643 O . HOH S 1 ? -11.77200 7.11400 13.68300 1.000 20.53820 O ? D ? . 1
   HETATM 2644 O . HOH S 2 ? -13.55100 -6.55500 1.67700 1.000 23.53178 O ? D ? . 1
   HETATM 2645 O . HOH S 3 ? -6.81900 -3.84200 18.72300 1.000 20.70014 O ? D ? . 1
   HETATM 2646 O . HOH S 4 ? -17.54800 -5.34400 3.93700 1.000 19.06743 O ? D ? . 1
   HETATM 2647 O . HOH S 5 ? -13.71400 4.52100 21.64000 1.000 21.35290 O ? D ? . 1
   HETATM 2648 O . HOH S 6 ? -0.74600 1.99400 8.65700 1.000 22.85188 O ? D ? . 1
   HETATM 2649 O . HOH S 7 ? -11.87200 -0.88700 26.30000 1.000 28.52551 O ? D ? . 1
   HETATM 2650 O . HOH S 8 ? -28.18000 10.89200 6.45500 1.000 22.10877 O ? D ? . 1
   HETATM 2651 O . HOH S 9 ? -3.02100 10.16400 7.56100 1.000 24.00581 O ? D ? . 1
   HETATM 2652 O . HOH S 10 ? -25.29000 13.07200 12.69300 1.000 29.17654 O ? D ? . 1
   HETATM 2653 O . HOH S 11 ? -15.19900 -9.15000 5.25400 1.000 23.84345 O ? D ? . 1
   HETATM 2654 O . HOH S 12 ? 1.09200 -5.81100 17.09300 1.000 24.49792 O ? D ? . 1
   HETATM 2655 O . HOH S 13 ? -10.20700 10.43900 14.40500 1.000 32.57210 O ? D ? . 1
   HETATM 2656 O . HOH S 14 ? -26.31600 7.79000 5.90000 1.000 26.80299 O ? D ? . 1
   HETATM 2657 O . HOH S 15 ? -8.43500 14.70000 9.66900 1.000 31.21783 O ? D ? . 1
   HETATM 2658 O . HOH S 16 ? -30.79900 5.31100 10.16200 1.000 31.26631 O ? D ? . 1
   HETATM 2659 O . HOH S 17 ? -24.07600 1.88800 23.29200 1.000 33.37252 O ? D ? . 1
   HETATM 2660 O . HOH S 18 ? -1.14600 -5.58800 -6.25300 1.000 31.67933 O ? D ? . 1
   HETATM 2661 O . HOH S 19 ? -9.86800 -13.22800 28.97200 1.000 26.73774 O ? D ? . 1
   HETATM 2662 O . HOH S 21 ? -6.91400 -10.40400 21.23600 1.000 30.90455 O ? D ? . 1
   HETATM 2663 O . HOH S 22 ? -9.27300 -17.49100 24.66600 1.000 32.59847 O ? D ? . 1
   HETATM 2664 O . HOH S 23 ? -6.07600 12.96300 -2.88000 1.000 29.16604 O ? D ? . 1
   HETATM 2665 O . HOH S 25 ? -16.18400 5.56700 20.49200 1.000 29.89207 O ? D ? . 1
   HETATM 2666 O . HOH S 26 ? -23.37500 -0.52100 27.03300 1.000 32.17754 O ? D ? . 1
   HETATM 2667 O . HOH S 27 ? -14.91700 -6.58900 4.04600 1.000 25.26137 O ? D ? . 1
   HETATM 2668 O . HOH S 28 ? -18.42500 -4.00500 24.83300 1.000 33.00737 O ? D ? . 1
   HETATM 2669 O . HOH S 29 ? 1.14100 3.08600 12.04900 1.000 33.57863 O ? D ? . 1
   HETATM 2670 O . HOH S 30 ? -13.48400 -16.71200 11.24900 1.000 35.99723 O ? D ? . 1
   HETATM 2671 O . HOH S 31 ? -5.94100 5.72100 -9.67600 1.000 31.53643 O ? D ? . 1
   HETATM 2672 O . HOH S 32 ? -26.66200 -6.92400 15.17400 1.000 38.67051 O ? D ? . 1
   HETATM 2673 O . HOH S 33 ? -19.30600 9.94300 15.27400 1.000 30.92254 O ? D ? . 1
   HETATM 2674 O . HOH S 34 ? -30.09000 1.47800 16.87300 1.000 30.63587 O ? D ? . 1
   HETATM 2675 O . HOH S 35 ? -19.94300 -6.83900 3.65000 1.000 31.77591 O ? D ? . 1
   HETATM 2676 O . HOH S 36 ? -18.73900 -4.25100 -0.15000 1.000 31.34700 O ? D ? . 1
   HETATM 2677 O . HOH S 37 ? -14.90900 5.85100 -6.26700 1.000 41.16961 O ? D ? . 1
   HETATM 2678 O . HOH S 38 ? 5.61900 1.23400 -4.83600 1.000 29.04509 O ? D ? . 1
   HETATM 2679 O . HOH S 39 ? 1.55500 3.89400 -10.42400 1.000 32.93287 O ? D ? . 1
   HETATM 2680 O . HOH S 40 ? 2.51900 -7.29100 4.38600 1.000 31.63407 O ? D ? . 1
   HETATM 2681 O . HOH S 41 ? -2.34300 -1.08500 -10.20700 1.000 38.43016 O ? D ? . 1
   HETATM 2682 O . HOH S 42 ? -7.97800 8.97900 18.31200 1.000 38.35254 O ? D ? . 1
   HETATM 2683 O . HOH S 43 ? -12.01400 9.32600 -6.85800 1.000 41.59029 O ? D ? . 1
   HETATM 2684 O . HOH S 44 ? -1.49900 -17.02600 5.19800 1.000 39.60426 O ? D ? . 1
   HETATM 2685 O . HOH S 45 ? -12.20000 10.45400 -3.46400 1.000 40.86920 O ? D ? . 1
   HETATM 2686 O . HOH S 46 ? 1.32700 -4.82700 19.81800 1.000 32.86958 O ? D ? . 1
   HETATM 2687 O . HOH S 48 ? -15.90500 7.66800 -5.46000 1.000 37.68561 O ? D ? . 1
   HETATM 2688 O . HOH S 49 ? 1.69200 1.88000 9.60800 1.000 35.07522 O ? D ? . 1
   HETATM 2689 O . HOH S 50 ? -23.40000 -8.80300 17.96400 1.000 37.78565 O ? D ? . 1
   HETATM 2690 O . HOH S 51 ? -18.99800 -9.24400 4.70300 1.000 36.82463 O ? D ? . 1
   HETATM 2691 O . HOH S 52 ? 5.71800 5.99800 -4.25700 1.000 38.41739 O ? D ? . 1
   HETATM 2692 O . HOH S 53 ? -2.40200 9.68800 4.94300 1.000 30.49439 O ? D ? . 1
   HETATM 2693 O . HOH S 55 ? -10.92800 13.90400 9.00500 1.000 36.80162 O ? D ? . 1
   HETATM 2694 O . HOH S 56 ? -22.38000 -5.84000 4.36200 1.000 42.45881 O ? D ? . 1
   HETATM 2695 O . HOH S 58 ? -24.11300 -5.27800 20.14400 1.000 38.81338 O ? D ? . 1
   HETATM 2696 O . HOH S 59 ? -11.93600 -20.86900 22.84200 1.000 33.07577 O ? D ? . 1
   HETATM 2697 O . HOH S 60 ? 3.01200 -0.42500 9.87300 1.000 37.21118 O ? D ? . 1
   HETATM 2698 O . HOH S 61 ? -19.46900 11.26400 13.08700 1.000 31.59011 O ? D ? . 1
   HETATM 2699 O . HOH S 62 ? -19.95300 -10.72800 13.85000 1.000 29.97388 O ? D ? . 1
   HETATM 2700 O . HOH S 63 ? -8.08500 -18.50600 26.62700 1.000 37.36559 O ? D ? . 1
   HETATM 2701 O . HOH S 64 ? -22.69600 -4.28500 27.13700 1.000 37.55949 O ? D ? . 1
   HETATM 2702 O . HOH S 66 ? -16.10500 -6.28100 -0.22400 1.000 40.60191 O ? D ? . 1
   HETATM 2703 O . HOH S 68 ? -0.35500 10.68700 8.28800 1.000 35.42719 O ? D ? . 1
   HETATM 2704 O . HOH S 69 ? 6.72000 3.83000 -3.42400 1.000 36.63282 O ? D ? . 1
   HETATM 2705 O . HOH S 70 ? -25.20700 -4.60600 17.64200 1.000 38.38382 O ? D ? . 1
   HETATM 2706 O . HOH S 71 ? -22.30700 -9.83700 20.20200 1.000 40.23192 O ? D ? . 1
   HETATM 2707 O . HOH S 72 ? -2.18500 -20.53600 13.21900 1.000 43.59553 O ? D ? . 1
   HETATM 2708 O . HOH S 73 ? -20.51100 -2.47900 -1.66500 1.000 39.94438 O ? D ? . 1
   HETATM 2709 O . HOH S 74 ? -30.87700 9.91000 6.14100 1.000 42.12343 O ? D ? . 1
   HETATM 2710 O . HOH S 75 ? -18.60400 -11.42900 6.13000 1.000 38.32127 O ? D ? . 1
   HETATM 2711 O . HOH S 76 ? -12.19700 -2.92200 25.04100 1.000 37.80170 O ? D ? . 1
   HETATM 2712 O . HOH S 77 ? -13.22700 -10.30500 1.40100 1.000 38.79744 O ? D ? . 1
   HETATM 2713 O . HOH S 78 ? -14.61700 0.68800 28.65700 1.000 32.18571 O ? D ? . 1
   HETATM 2714 O . HOH S 79 ? -5.72600 -7.33900 25.79000 1.000 43.17785 O ? D ? . 1
   HETATM 2715 O . HOH S 80 ? 1.95000 -9.59300 2.42900 1.000 35.04693 O ? D ? . 1
   HETATM 2716 O . HOH S 81 ? 4.08900 -1.19600 19.31400 1.000 34.89343 O ? D ? . 1
   HETATM 2717 O . HOH S 82 ? -26.52200 2.82800 24.63300 1.000 31.65339 O ? D ? . 1
   HETATM 2718 O . HOH S 84 ? -33.15500 10.08800 13.85000 1.000 33.36146 O ? D ? . 1
   HETATM 2719 O . HOH S 85 ? -7.37400 -15.71400 27.72300 1.000 39.49940 O ? D ? . 1
   HETATM 2720 O . HOH S 87 ? -24.63600 0.55700 5.92000 1.000 36.45211 O ? D ? . 1
   HETATM 2721 O . HOH S 88 ? -17.56100 10.20400 -1.36200 1.000 38.24985 O ? D ? . 1
   HETATM 2722 O . HOH S 90 ? -1.03400 12.94500 8.90600 1.000 40.30487 O ? D ? . 1
   HETATM 2723 O . HOH S 91 ? -6.04000 -0.60600 24.06900 1.000 38.05875 O ? D ? . 1
   HETATM 2724 O . HOH S 92 ? -24.96500 0.53600 20.66000 1.000 37.96105 O ? D ? . 1
   HETATM 2725 O . HOH S 93 ? -14.66000 -16.84800 9.02700 1.000 40.00864 O ? D ? . 1
   HETATM 2726 O . HOH S 94 ? -0.08900 1.86900 21.31800 1.000 40.63339 O ? D ? . 1
   HETATM 2727 O . HOH S 95 ? -32.95900 -5.90200 14.86300 1.000 34.57439 O ? D ? . 1
   HETATM 2728 O . HOH S 96 ? -8.26000 -6.16300 -3.01400 1.000 33.39124 O ? D ? . 1
   HETATM 2729 O . HOH S 97 ? -12.13300 14.29200 11.30200 1.000 37.62732 O ? D ? . 1
   HETATM 2730 O . HOH S 98 ? -27.38500 -5.31300 18.41500 1.000 41.78384 O ? D ? . 1
   HETATM 2731 O . HOH S 99 ? -9.70500 -26.03000 24.10300 1.000 46.60761 O ? D ? . 1
   HETATM 2732 O . HOH S 100 ? -30.15500 15.98100 15.12700 1.000 43.12380 O ? D ? . 1
   HETATM 2733 O . HOH S 101 ? -2.50700 2.44400 21.04700 1.000 47.47153 O ? D ? . 1
   HETATM 2734 O . HOH S 102 ? -5.06700 2.30500 22.36400 1.000 39.85653 O ? D ? . 1
   HETATM 2735 O . HOH S 103 ? -4.53100 -9.82500 24.12600 1.000 43.34466 O ? D ? . 1
   HETATM 2736 O . HOH S 104 ? -24.73500 0.29400 31.00800 1.000 44.41200 O ? D ? . 1
   HETATM 2737 O . HOH S 105 ? -25.82200 -8.74800 16.94600 1.000 40.12263 O ? D ? . 1
   HETATM 2738 O . HOH S 106 ? -20.95300 -11.25600 11.70400 1.000 37.41337 O ? D ? . 1
   HETATM 2739 O . HOH S 107 ? -10.62500 -7.00900 -1.59200 1.000 38.60699 O ? D ? . 1
   HETATM 2740 O . HOH S 108 ? -5.93200 -22.64400 19.44900 1.000 39.34126 O ? D ? . 1
   HETATM 2741 O . HOH S 109 ? 6.59600 -0.95500 12.77300 1.000 36.60593 O ? D ? . 1
   HETATM 2742 O . HOH S 110 ? -1.81100 13.06500 12.02100 1.000 43.08600 O ? D ? . 1
   HETATM 2743 O . HOH S 111 ? -17.21800 7.93600 -2.80100 1.000 38.91326 O ? D ? . 1
   HETATM 2744 O . HOH S 112 ? -9.72100 14.76700 13.01200 1.000 44.62051 O ? D ? . 1
   HETATM 2745 O . HOH S 113 ? -17.24700 -7.34100 26.84400 1.000 45.03679 O ? D ? . 1
   HETATM 2746 O . HOH S 114 ? 0.38700 1.45400 23.71400 1.000 49.82736 O ? D ? . 1
   HETATM 2747 O . HOH S 115 ? -3.44800 -4.31200 -8.79400 1.000 43.48920 O ? D ? . 1
   HETATM 2748 O . HOH S 116 ? 2.06300 4.51500 1.22800 1.000 40.68887 O ? D ? . 1
   HETATM 2749 O . HOH S 117 ? 23.20100 24.48800 9.46300 1.000 39.88670 O ? D ? . 1
   HETATM 2750 O . HOH S 118 ? -13.42300 -19.65600 11.09100 1.000 41.89115 O ? D ? . 1
   HETATM 2751 O . HOH S 120 ? 6.07800 -0.20300 15.49400 1.000 47.96987 O ? D ? . 1
   HETATM 2752 O . HOH S 121 ? -3.83300 3.59400 -13.96400 1.000 44.54261 O ? D ? . 1

data_link_SS
loop_
  _chem_link_bond.link_id
  _chem_link_bond.atom_1_comp_id
  _chem_link_bond.atom_id_1
  _chem_link_bond.atom_2_comp_id
  _chem_link_bond.atom_id_2
  _chem_link_bond.type
  _chem_link_bond.value_dist
  _chem_link_bond.value_dist_esd
   SS 1 SG 2 SG single 2.031 0.020

loop_
  _chem_link_angle.link_id
  _chem_link_angle.atom_1_comp_id
  _chem_link_angle.atom_id_1
  _chem_link_angle.atom_2_comp_id
  _chem_link_angle.atom_id_2
  _chem_link_angle.atom_3_comp_id
  _chem_link_angle.atom_id_3
  _chem_link_angle.value_angle
  _chem_link_angle.value_angle_esd
   SS 1 CB 1 SG 2 SG 104.200 2.100
   SS 1 SG 2 SG 2 CB 104.200 2.100

loop_
  _chem_link_tor.link_id
  _chem_link_tor.id
  _chem_link_tor.atom_1_comp_id
  _chem_link_tor.atom_id_1
  _chem_link_tor.atom_2_comp_id
  _chem_link_tor.atom_id_2
  _chem_link_tor.atom_3_comp_id
  _chem_link_tor.atom_id_3
  _chem_link_tor.atom_4_comp_id
  _chem_link_tor.atom_id_4
  _chem_link_tor.value_angle
  _chem_link_tor.alt_value_angle
  _chem_link_tor.value_angle_esd
  _chem_link_tor.period
   SS ss 1 CB 1 SG 2 SG 2 CB 93.0 -86.0 10.0 1
   SS chi2_1 1 CA 1 CB 1 SG 2 SG 79.0 183.0,-73.0 20.0 1
   SS chi2_2 1 SG 2 SG 2 CB 2 CA -79.0 -183.0,73.0 20.0 1
